# Supplementary material for: Strand-specific RNA-seq reveals widespread occurrence of novel cis-natural antisense transcripts in rice
Source: BMC Genomics. 2012 Dec 22;13:721. doi: 10.1186/1471-2164-13-721 (PMC3549290; doi:10.1186/1471-2164-13-721)
Supplement: Additional file 3 — Summary of 5813 putative cis-NATs in rice. This table lists all cis-NATs identified from rice renewed assembled transcripts. Each column represents plus transcripts (transcriptional orientations are the same as the reference), its length, minus transcripts, length, overlapped length and detailed overlapped locations in rice genome (IRGSP v5.0) as indicated. [file 1471-2164-13-721-S3.xlsx]

## Sheet: Sheet1
Additional file 3. Summary of 5,813 putative cis-NATs in rice.
plus_transcript_id	plus_len	minus_transcript_id	minus_len	types	overlap_len	overlap_start	overlap_end	overlap_start	overlap_end	overlap_start	overlap_end	overlap_start	overlap_end	overlap_start	overlap_end	overlap_start	overlap_end	overlap_start	overlap_end	overlap_start	overlap_end	overlap_start	overlap_end	overlap_start	overlap_end	overlap_start	overlap_end	overlap_start	overlap_end	overlap_start	overlap_end	overlap_start	overlap_end	overlap_start	overlap_end	overlap_start	overlap_end	overlap_start	overlap_end	overlap_start	overlap_end	overlap_start	overlap_end	overlap_start	overlap_end	overlap_start	overlap_end	overlap_start	overlap_end
Os01t0100200-01.mrna1	1127	CUFF.10.1	1155	convergent	1002	10343	11060	11152	11435
CUFF.9.3	3958	CUFF.11.1	552	enclosed	552	11691	12242
Os01t0100600-01.mrna1	1960	CUFF.7.1	978	enclosed	688	21860	22281	22572	22837
CUFF.4.1	2118	CUFF.8.1	1115	enclosed	1093	24883	25975
Os01t0101150-00.mrna1	2433	CUFF.20.1	4727	convergent	389	59702	60090
CUFF.18.2	3390	CUFF.20.1	4727	enclosed	2423	60782	61295	61385	61576	61631	61905	61996	62114	62248	62783	62877	63020	63339	63431	63665	63779	63902	64152	64248	64431
Os01t0101400-00.mrna1	819	CUFF.20.1	4727	divergent	291	65020	65310
Os01t0102300-01.mrna1	971	CUFF.15.1	444	enclosed	442	133808	133822	133912	134114	134172	134395
CUFF.24.1	1147	Os01t0103000-01.mrna1	1018	convergent	530	169798	170095	170435	170554	170764	170875
Os01t0103050-01.mrna1	2487	Os01t0103000-01.mrna1	1018	divergent	378	171587	171671	171770	171921	172004	172144
Os01t0103650-00.mrna1	973	Os01t0103600-01.mrna1	3339	enclosed	973	186545	187385	187455	187586
CUFF.28.2	2182	CUFF.30.1	2162	convergent	1758	197830	199036	199253	199803
CUFF.33.2	3022	Os01t0104000-02.mrna1	2040	convergent	899	205131	206029
CUFF.43.1	1806	CUFF.44.1	692	enclosed	590	208855	208892	209244	209563	209659	209890
CUFF.47.2	3489	CUFF.41.2	3213	enclosed	2790	287455	287846	287950	288116	288202	289512	290398	290574	290648	290738	290859	290948	291073	291634
Os01t0109101-00.mrna1	231	Os01t0109000-01.mrna1	1458	enclosed	231	495836	496066
CUFF.61.1	726	Os01t0109432-00.mrna1	578	divergent	417	508387	508803
Os01t0110100-01.mrna1	2766	Os01t0110050-01.mrna1	1416	divergent	537	536786	537054	537226	537493
Os01t0110600-00.mrna1	831	CUFF.62.2	2999	enclosed	831	555485	556315
CUFF.67.2	1912	CUFF.70.1	1261	enclosed	1261	585386	585782	585921	586784
Os01t0112201-01.mrna1	1099	Os01t0112100-01.mrna1	3691	divergent	1054	636962	638015
CUFF.77.1	1317	Os01t0112500-01.mrna1	1435	convergent	1042	647288	648329
Os01t0112550-00.mrna1	481	Os01t0112500-01.mrna1	1435	divergent	393	650477	650869
Os01t0113500-01.mrna1	2542	Os01t0113400-01.mrna1	2662	enclosed	131	736317	736440	736550	736556
Os01t0113650-00.mrna1	1982	Os01t0113600-02.mrna1	2110	enclosed	1684	737918	739601
Os01t0113800-01.mrna1	2399	CUFF.86.1	1047	convergent	133	747755	747887
Os01t0114300-01.mrna1	3392	CUFF.97.7	2549	convergent	1993	770731	771363	771470	772829
Os01t0114500-00.mrna1	1909	Os01t0114550-01.mrna1	2168	convergent	1077	782514	783590
CUFF.91.1	1456	Os01t0115300-01.mrna1	1809	enclosed	1299	807287	807516	807533	807855	807976	808109	808267	808375	808468	808970
CUFF.100.1	2324	CUFF.99.1	4041	divergent	968	864765	865732
CUFF.122.2	2806	CUFF.117.1	1881	divergent	340	936856	937195
CUFF.122.7	2528	CUFF.118.3	2570	convergent	1399	963038	964436
Os01t0118000-01.mrna1	1421	Os01t0118033-00.mrna1	467	enclosed	450	1015196	1015266	1016440	1016709	1016808	1016916
CUFF.108.1	4898	CUFF.110.2	4110	enclosed	1223	1020424	1020568	1020648	1020735	1020839	1021084	1021712	1021807	1022645	1022833	1023178	1023337	1023440	1023570	1024330	1024497
CUFF.108.1	4898	CUFF.111.1	1352	enclosed	1352	1028246	1029597
Os01t0119700-00.mrna1	1041	Os01t0119800-01.mrna1	1446	convergent	66	1126045	1126110
CUFF.124.3	2082	CUFF.129.1	1850	convergent	1170	1185261	1186259	1186437	1186526	1186640	1186720
Os01t0124700-01.mrna1	800	Os01t0124650-02.mrna1	847	divergent	730	1364703	1365432
CUFF.136.2	2175	Os01t0125850-00.mrna1	521	enclosed	453	1412857	1413309
Os01t0126100-01.mrna1	2150	Os01t0126000-01.mrna1	1131	divergent	849	1432996	1433320	1433432	1433955
CUFF.140.2	2302	CUFF.144.1	5744	convergent	1876	1442707	1444210	1444312	1444683
CUFF.141.1	1913	CUFF.144.1	5744	divergent	1299	1446287	1446902	1447040	1447221	1447694	1447981	1448121	1448333
Os01t0127100-01.mrna1	1688	Os01t0127000-01.mrna1	1669	divergent	1311	1490024	1491334
Os01t0128200-01.mrna1	1290	Os01t0128250-01.mrna1	1537	enclosed	480	1567023	1567124	1567234	1567373	1567478	1567570	1567648	1567715	1567806	1567879	1567987	1567989
Os01t0128200-01.mrna1	1290	Os01t0128100-01.mrna1	3169	divergent	307	1565147	1565306	1565408	1565554
CUFF.145.1	3714	Os01t0128700-01.mrna1	1025	divergent	694	1596512	1597174	1597269	1597299
Os01t0129550-01.mrna1	1252	Os01t0129500-03.mrna1	2304	enclosed	870	1640526	1640832	1640936	1641132	1641243	1641608
Os01t0130100-01.mrna1	827	Os01t0130000-01.mrna1	1581	enclosed	628	1672866	1673181	1673255	1673485	1673582	1673662
Os01t0130400-01.mrna1	3485	Os01t0130500-01.mrna1	1990	enclosed	1759	1699754	1701512
CUFF.151.2	1033	Os01t0131900-00.mrna1	308	convergent	187	1756812	1756998
CUFF.153.2	3636	Os01t0132050-01.mrna1	4323	enclosed	3636	1764034	1767669
CUFF.154.1	303	Os01t0132050-01.mrna1	4323	enclosed	303	1768949	1769251
Os01t0133600-00.mrna1	1257	Os01t0133650-00.mrna1	648	enclosed	639	1856814	1857452
CUFF.156.1	1390	Os01t0133832-00.mrna1	670	divergent	653	1867110	1867762
Os01t0135000-01.mrna1	1440	Os01t0134900-01.mrna1	2003	divergent	451	1913497	1913872	1914020	1914094
Os01t0135900-04.mrna1	863	CUFF.164.1	972	enclosed	863	1940015	1940877
CUFF.166.1	3414	CUFF.170.4	4853	convergent	3191	1959459	1962649
CUFF.171.2	552	CUFF.173.1	5911	convergent	194	1968750	1968943
Os01t0136600-01.mrna1	712	CUFF.173.1	5911	enclosed	712	1969071	1969782
Os01t0137400-00.mrna1	1212	Os01t0137300-01.mrna1	3190	enclosed	1212	2000784	2001851	2001940	2002083
Os01t0137500-01.mrna1	3458	Os01t0137550-01.mrna1	707	convergent	533	2014899	2015431
Os01t0138400-01.mrna1	2290	Os01t0138450-00.mrna1	1278	enclosed	1222	2055047	2056268
Os01t0139000-00.mrna1	642	CUFF.179.2	6059	convergent	499	2079392	2079514	2079712	2079853	2079934	2080003	2080140	2080303
Os01t0140700-00.mrna1	954	CUFF.188.2	885	convergent	94	2154009	2154102
CUFF.186.1	1510	CUFF.188.3	1003	divergent	934	2201278	2202158	2202243	2202295
CUFF.192.2	2267	Os01t0141100-01.mrna1	1753	divergent	1307	2215131	2215286	2215379	2215467	2215557	2215606	2215732	2215779	2216515	2216710	2220162	2220243	2221127	2221812
Os01t0141450-00.mrna1	1099	Os01t0141300-00.mrna1	1437	enclosed	949	2225817	2225972	2226284	2226368	2226489	2226563	2226917	2227099	2227492	2227597	2228118	2228461
Os01t0141900-01.mrna1	2556	CUFF.183.1	4137	convergent	1849	2263296	2264396	2264483	2265230
Os01t0143350-00.mrna1	808	Os01t0143300-01.mrna1	1075	enclosed	770	2357098	2357228	2357354	2357712	2359114	2359393
Os01t0144380-01.mrna1	4810	CUFF.197.2	2824	divergent	909	2392483	2392512	2392657	2392747	2392833	2392942	2393560	2393669	2393773	2393875	2394581	2394622	2395144	2395268	2395856	2395926	2396047	2396273
Os01t0144460-00.mrna1	694	Os01t0144500-00.mrna1	844	enclosed	450	2400116	2400395	2400927	2401057	2401184	2401222
Os01t0147300-01.mrna1	1294	Os01t0147250-01.mrna1	3193	divergent	1120	2567051	2567152	2567237	2567496	2567594	2567720	2568225	2568855
Os01t0147950-00.mrna1	988	Os01t0147900-01.mrna1	1037	divergent	838	2588897	2589121	2589238	2589296	2589622	2589716	2590201	2590330	2590601	2590685	2591046	2591163	2591312	2591364	2592479	2592551
Os01t0149300-00.mrna1	1221	Os01t0149200-01.mrna1	3883	enclosed	1221	2665504	2666050	2666112	2666785
CUFF.233.1	1776	Os01t0149700-00.mrna1	3403	divergent	1649	2689212	2689240	2689405	2691024
CUFF.219.1	227	Os01t0149800-01.mrna1	654	convergent	146	2692489	2692630	2693246	2693249
CUFF.219.1	227	Os01t0149200-01.mrna1	3883	divergent	77	2664309	2664385
CUFF.225.1	490	Os01t0151001-00.mrna1	291	convergent	282	2756759	2757040
Os01t0151700-01.mrna1	1428	Os01t0151750-00.mrna1	301	enclosed	232	2800890	2801121
Os01t0152600-00.mrna1	3153	CUFF.227.2	2671	divergent	105	2829325	2829429
Os01t0152600-00.mrna1	3153	Os01t0152625-00.mrna1	484	enclosed	484	2831438	2831921
Os01t0153150-01.mrna1	5442	CUFF.230.3	3340	convergent	538	2861774	2861914	2862232	2862391	2862497	2862624	2863431	2863539
Os01t0154500-01.mrna1	1359	Os01t0154550-01.mrna1	1170	enclosed	505	2926371	2926875
Os01t0154950-01.mrna1	2340	Os01t0154900-00.mrna1	896	divergent	868	2953510	2954377
Os01t0155050-00.mrna1	970	Os01t0155000-02.mrna1	1274	enclosed	970	2956433	2957402
CUFF.237.1	4123	Os01t0155600-02.mrna1	1332	convergent	658	2985329	2985986
Os01t0157900-01.mrna1	1133	CUFF.240.1	2884	convergent	1128	3043493	3043898	3045202	3045404	3045610	3046128
CUFF.253.2	2903	CUFF.249.1	964	enclosed	964	3051188	3052151
Os01t0158500-01.mrna1	2130	Os01t0158533-00.mrna1	865	enclosed	693	3062896	3062961	3063100	3063180	3063290	3063491	3063596	3063646	3064138	3064227	3064566	3064657	3064814	3064924
Os01t0158566-00.mrna1	637	Os01t0158600-01.mrna1	3288	convergent	19	3066950	3066968
Os01t0159800-01.mrna1	1473	CUFF.252.1	1566	convergent	1397	3128235	3129631
Os01t0161300-00.mrna1	3045	Os01t0161200-01.mrna1	3102	enclosed	1970	3221303	3222602	3222710	3223114	3223274	3223538
Os01t0162800-00.mrna1	3099	Os01t0162701-01.mrna1	1587	divergent	1354	3271839	3273192
Os01t0163000-01.mrna1	3092	Os01t0162900-01.mrna1	1929	divergent	1640	3282266	3283699	3283792	3283997
Os01t0163450-01.mrna1	2254	Os01t0163300-00.mrna1	735	divergent	301	3290241	3290541
Os01t0164650-00.mrna1	610	CUFF.261.4	766	enclosed	236	3333872	3333975	3334158	3334237	3334365	3334416
Os01t0165000-02.mrna1	3638	CUFF.268.1	3021	enclosed	2961	3356456	3358332	3358839	3359922
CUFF.273.2	1715	Os01t0166200-01.mrna1	846	divergent	519	3400288	3400806
Os01t0168350-00.mrna1	638	Os01t0168300-01.mrna1	1280	divergent	584	3494976	3495559
Os01t0168850-01.mrna1	804	Os01t0168800-01.mrna1	1313	divergent	706	3517372	3518077
Os01t0170300-01.mrna1	4008	Os01t0170366-00.mrna1	565	enclosed	563	3622841	3623403
Os01t0170300-01.mrna1	4008	Os01t0170432-00.mrna1	506	enclosed	495	3623524	3624018
Os01t0171300-00.mrna1	300	Os01t0171200-01.mrna1	2936	enclosed	300	3681065	3681364
Os01t0172100-01.mrna1	1652	CUFF.297.2	4780	convergent	1197	3710667	3710779	3710858	3710980	3711086	3711238	3711323	3711408	3711533	3711617	3711705	3711824	3711906	3711974	3712088	3712217	3712336	3712653
CUFF.303.2	571	Os01t0172400-05.mrna1	1084	enclosed	481	3723936	3724416
CUFF.304.1	1903	Os01t0172400-02.mrna1	2831	enclosed	1897	3724895	3726791
Os01t0172600-01.mrna1	777	Os01t0172701-00.mrna1	985	enclosed	459	3732509	3732967
CUFF.302.1	2832	CUFF.301.1	5756	enclosed	2832	3734809	3737640
CUFF.305.1	369	Os01t0173801-00.mrna1	324	convergent	25	3786938	3786962
CUFF.307.1	6766	Os01t0173950-00.mrna1	658	enclosed	409	3808539	3808602	3808735	3808974	3809150	3809254
CUFF.307.1	6766	Os01t0174000-00.mrna1	918	enclosed	918	3810094	3810397	3810469	3810851	3810949	3811179
Os01t0174400-01.mrna1	3068	Os01t0174500-01.mrna1	1183	convergent	1038	3826045	3826616	3826758	3826918	3826992	3827049	3827426	3827497	3827582	3827639	3828231	3828347
Os01t0175633-00.mrna1	1057	Os01t0175600-01.mrna1	2331	enclosed	691	3877738	3877837	3877954	3878221	3878385	3878707
Os01t0175733-00.mrna1	1042	Os01t0175700-00.mrna1	2019	enclosed	697	3893662	3893767	3893884	3894151	3894316	3894638
Os01t0175900-00.mrna1	471	Os01t0175850-00.mrna1	1480	enclosed	471	3913821	3914245	3914313	3914358
Os01t0176000-01.mrna1	1807	CUFF.314.1	1597	enclosed	686	3916918	3917603
Os01t0176100-00.mrna1	1557	CUFF.314.1	1597	divergent	335	3920356	3920690
Os01t0176200-02.mrna1	1725	CUFF.319.1	2640	convergent	217	3923708	3923924
Os01t0176400-01.mrna1	867	Os01t0176500-01.mrna1	2807	convergent	60	3938133	3938192
CUFF.316.1	2193	Os01t0176751-00.mrna1	1001	enclosed	827	3952070	3952219	3952295	3952618	3952703	3952984	3953115	3953185
Os01t0177100-02.mrna1	3134	Os01t0177150-01.mrna1	2702	enclosed	948	3979803	3979982	3980086	3980325	3980471	3980582	3980931	3981040	3981162	3981311	3981777	3981932
Os01t0179650-00.mrna1	1275	Os01t0179600-01.mrna1	1598	enclosed	1275	4152351	4153625
Os01t0184000-02.mrna1	1710	CUFF.365.2	4480	convergent	298	4446758	4447055
Os01t0184050-00.mrna1	853	Os01t0184100-01.mrna1	807	enclosed	807	4448070	4448876
Os01t0184350-00.mrna1	234	CUFF.365.4	1912	enclosed	234	4456135	4456368
Os01t0184700-01.mrna1	1283	Os01t0184800-01.mrna1	1067	convergent	414	4493615	4494028
CUFF.360.1	1593	CUFF.363.2	986	enclosed	986	4526986	4527971
Os01t0185300-02.mrna1	1087	Os01t0185350-01.mrna1	1033	divergent	882	4530773	4531654
CUFF.371.3	2156	CUFF.368.1	6056	enclosed	2102	4645433	4646778	4646833	4647588
Os01t0187000-01.mrna1	1302	CUFF.368.1	6056	enclosed	1302	4649156	4649713	4650141	4650884
Os01t0187400-01.mrna1	4969	Os01t0187350-00.mrna1	1117	divergent	931	4672407	4673337
Os01t0188525-00.mrna1	1569	Os01t0188400-01.mrna1	2259	enclosed	1342	4738768	4738828	4738923	4739011	4739103	4739176	4739360	4739433	4739529	4739618	4739750	4739840	4740084	4740123	4740232	4740325	4740458	4740541	4740812	4740907	4741012	4741076	4741148	4741253	4741362	4741501	4741638	4741705	4741792	4741905	4742968	4743023
Os01t0192101-00.mrna1	1711	CUFF.385.1	1967	divergent	1327	4948798	4950124
Os01t0192401-00.mrna1	760	Os01t0192500-00.mrna1	774	enclosed	603	4978116	4978681	4978839	4978875
Os01t0193300-00.mrna1	648	Os01t0193250-00.mrna1	501	enclosed	501	5013697	5014197
Os01t0193400-01.mrna1	1850	CUFF.394.1	2282	convergent	444	5016869	5016876	5017216	5017651
Os01t0193700-00.mrna1	447	Os01t0193600-01.mrna1	2306	divergent	2	5024703	5024704
CUFF.393.1	6891	CUFF.397.3	2299	convergent	1951	5036329	5036371	5036628	5037428	5037529	5037957	5038067	5038261	5039436	5039918
CUFF.396.1	2223	CUFF.395.1	2356	divergent	2186	5098518	5099661	5099748	5100789
Os01t0198250-00.mrna1	1324	Os01t0198200-01.mrna1	2209	enclosed	1229	5329677	5329767	5330381	5330523	5330603	5330738	5331290	5331507	5331586	5331715	5331810	5331866	5331968	5332058	5332150	5332221	5332310	5332343	5332485	5332551	5332662	5332716	5332820	5332954
Os01t0199350-00.mrna1	1325	Os01t0199351-00.mrna1	252	enclosed	252	5386468	5386719
Os01t0199550-00.mrna1	700	Os01t0199400-01.mrna1	1484	enclosed	460	5389090	5389456	5389973	5390065
Os01t0199900-01.mrna1	2274	Os01t0199950-00.mrna1	395	enclosed	361	5409930	5410032	5410440	5410523	5410672	5410778	5411289	5411355
Os01t0200150-00.mrna1	739	Os01t0200000-01.mrna1	1375	enclosed	699	5413253	5413351	5413840	5413905	5413986	5414030	5414496	5414568	5414682	5414851	5414941	5415042	5415302	5415371	5415461	5415534
CUFF.410.1	2673	Os01t0200950-00.mrna1	1047	enclosed	814	5496493	5496604	5496897	5497340	5497649	5497906
Os01t0201750-01.mrna1	3484	Os01t0201700-01.mrna1	1510	divergent	23	5567902	5567924
Os01t0201850-01.mrna1	7294	Os01t0201800-00.mrna1	2199	divergent	508	5580650	5580761	5583683	5584078
CUFF.423.2	2684	Os01t0205200-01.mrna1	2008	convergent	996	5763652	5764647
Os01t0205500-01.mrna1	873	Os01t0205550-00.mrna1	575	enclosed	490	5769268	5769375	5769945	5770140	5770861	5771046
CUFF.425.1	1606	Os01t0205700-01.mrna1	1180	convergent	556	5773293	5773848
CUFF.439.1	419	CUFF.432.1	3303	enclosed	419	5838287	5838705
Os01t0207500-01.mrna1	2040	Os01t0207600-00.mrna1	1859	divergent	1847	5840728	5842574
Os01t0208700-01.mrna1	3494	CUFF.441.1	4176	enclosed	1547	5905914	5906068	5906241	5907632
Os01t0208700-01.mrna1	3494	CUFF.440.1	398	enclosed	395	5899124	5899518
Os01t0209151-00.mrna1	276	Os01t0209150-01.mrna1	687	enclosed	276	5919910	5920185
Os01t0209901-00.mrna1	1715	Os01t0209800-01.mrna1	2067	enclosed	1697	5982952	5983306	5983424	5984765
Os01t0210550-00.mrna1	459	Os01t0210500-01.mrna1	952	divergent	298	6007730	6008027
CUFF.443.1	744	Os01t0210700-01.mrna1	2218	divergent	57	6019747	6019803
Os01t0212900-00.mrna1	945	Os01t0213000-00.mrna1	501	enclosed	501	6182125	6182625
CUFF.453.2	5064	Os01t0213400-01.mrna1	958	enclosed	958	6198245	6199202
Os01t0214001-00.mrna1	1143	Os01t0213800-01.mrna1	2293	enclosed	1143	6221234	6222116	6222174	6222433
Os01t0215700-01.mrna1	1691	CUFF.467.1	415	convergent	401	6318294	6318694
Os01t0215750-01.mrna1	2817	Os01t0215800-00.mrna1	648	convergent	573	6327086	6327262	6327342	6327440	6327516	6327608	6327695	6327898
Os01t0216400-00.mrna1	1149	CUFF.467.1	415	divergent	14	6360771	6360784
CUFF.463.1	2547	Os01t0217000-02.mrna1	1391	divergent	950	6387685	6387843	6387925	6388100	6389293	6389476	6389565	6389995
Os01t0217900-00.mrna1	1023	Os01t0217966-00.mrna1	306	enclosed	306	6442119	6442424
Os01t0218100-01.mrna1	2088	Os01t0218150-00.mrna1	237	enclosed	237	6462296	6462532
Os01t0219500-01.mrna1	1966	Os01t0219600-00.mrna1	1923	convergent	1009	6540971	6541978	6542076	6542076
Os01t0220300-01.mrna1	794	CUFF.476.1	1424	convergent	476	6585632	6586107
CUFF.485.2	2175	CUFF.487.2	1960	convergent	910	6666097	6666238	6666326	6666969	6667107	6667230
CUFF.488.3	1610	Os01t0223000-01.mrna1	1193	convergent	981	6717349	6717381	6717469	6717621	6717759	6718026	6718157	6718286	6718386	6718587	6718717	6718911
CUFF.483.1	1255	Os01t0223200-01.mrna1	1406	divergent	840	6726300	6726496	6726665	6726810	6726938	6727145	6727250	6727538
Os01t0224100-01.mrna1	1816	Os01t0224133-00.mrna1	972	enclosed	972	6813229	6814200
CUFF.493.4	2256	CUFF.495.1	982	convergent	480	6840452	6840931
CUFF.498.3	2634	CUFF.499.1	1952	convergent	1236	6907955	6909190
Os01t0225550-01.mrna1	1147	Os01t0225600-00.mrna1	636	divergent	573	6921190	6921762
CUFF.496.1	1302	Os01t0226250-00.mrna1	364	enclosed	201	6966909	6966979	6967930	6968059
CUFF.504.1	3013	Os01t0227250-00.mrna1	1162	enclosed	1112	7038880	7038954	7039507	7039593	7039718	7039768	7040148	7040224	7040384	7040527	7040974	7041134	7041374	7041890
Os01t0227500-01.mrna1	1888	CUFF.507.1	719	convergent	412	7052699	7053110
Os01t0227600-00.mrna1	249	CUFF.507.1	719	divergent	146	7058427	7058572
Os01t0229200-01.mrna1	2597	Os01t0229250-00.mrna1	1342	enclosed	1295	7128396	7128497	7129945	7130022	7130470	7130568	7130654	7130760	7130960	7131102	7131716	7131783	7132425	7132510	7132890	7133112	7134701	7135089
Os01t0232000-00.mrna1	774	Os01t0231950-00.mrna1	610	enclosed	610	7296999	7297608
Os01t0232100-01.mrna1	1057	Os01t0232150-00.mrna1	584	enclosed	584	7301891	7302474
Os01t0232300-01.mrna1	4406	Os01t0232250-00.mrna1	297	divergent	40	7324060	7324099
Os01t0232400-01.mrna1	2652	CUFF.534.2	966	enclosed	500	7334511	7335010
Os01t0232400-01.mrna1	2652	CUFF.535.1	911	enclosed	908	7336615	7337522
CUFF.533.3	1853	Os01t0232550-00.mrna1	725	enclosed	645	7343013	7343189	7343733	7344200
Os01t0232700-01.mrna1	1776	CUFF.538.1	2705	convergent	534	7350571	7351104
Os01t0233800-01.mrna1	2064	Os01t0233850-00.mrna1	849	enclosed	838	7402192	7403029
Os01t0234300-00.mrna1	1870	Os01t0234433-00.mrna1	979	enclosed	974	7428908	7429531	7429623	7429972
CUFF.544.2	1020	CUFF.548.1	2034	convergent	329	7437560	7437888
CUFF.545.1	486	CUFF.548.1	2034	enclosed	486	7438108	7438593
CUFF.546.1	211	CUFF.548.1	2034	enclosed	211	7440825	7441035
Os01t0238375-01.mrna1	647	Os01t0238400-00.mrna1	240	enclosed	240	7660046	7660285
Os01t0238850-00.mrna1	693	CUFF.551.1	634	divergent	321	7677057	7677092	7677494	7677615	7677702	7677864
Os01t0239100-01.mrna1	1728	Os01t0239150-00.mrna1	712	enclosed	604	7711634	7711794	7712741	7713183
Os01t0239100-02.mrna1	5247	Os01t0239200-01.mrna1	1602	convergent	1205	7717270	7717603	7718227	7718327	7718449	7718548	7718706	7718822	7718913	7718990	7719113	7719225	7719451	7719546	7719637	7719757	7719980	7720058	7720184	7720249
Os01t0242200-01.mrna1	1783	Os01t0242250-00.mrna1	519	enclosed	397	7847082	7847478
Os01t0242300-01.mrna1	958	Os01t0242333-00.mrna1	769	enclosed	357	7851782	7851919	7852770	7852904	7853064	7853147
Os01t0242400-01.mrna1	1239	Os01t0242366-00.mrna1	715	enclosed	715	7855518	7855909	7856022	7856344
CUFF.566.1	2112	CUFF.567.1	2949	convergent	410	7893322	7893731
Os01t0243300-01.mrna1	865	CUFF.567.1	2949	enclosed	550	7899325	7899874
CUFF.575.2	1920	Os01t0248450-00.mrna1	1050	enclosed	769	8170633	8170750	8171109	8171186	8171424	8171525	8172870	8172973	8173214	8173325	8173637	8173768	8174105	8174227
CUFF.575.2	1920	Os01t0248500-01.mrna1	1312	convergent	374	8174587	8174960
Os01t0248800-01.mrna1	499	Os01t0248850-00.mrna1	560	enclosed	257	8192566	8192669	8192973	8193125
Os01t0250600-01.mrna1	891	Os01t0250401-00.mrna1	267	divergent	236	8268588	8268823
CUFF.585.1	2603	CUFF.587.1	1355	enclosed	1355	8299826	8300479	8300588	8301288
Os01t0252100-02.mrna1	2623	Os01t0252150-00.mrna1	296	enclosed	273	8330703	8330975
Os01t0252400-01.mrna1	536	Os01t0252300-01.mrna1	407	divergent	283	8338174	8338456
Os01t0254950-01.mrna1	995	Os01t0254900-01.mrna1	1389	divergent	390	8478063	8478452
Os01t0255750-00.mrna1	677	Os01t0255800-00.mrna1	594	convergent	474	8524171	8524644
Os01t0258000-01.mrna1	1102	Os01t0257900-01.mrna1	3287	enclosed	1102	8626878	8627776	8627934	8628136
CUFF.656.1	1433	CUFF.655.1	2208	enclosed	438	8707223	8707660
CUFF.656.1	1433	Os01t0254800-01.mrna1	1747	divergent	964	8467098	8468061
CUFF.770.1	5074	Os01t0261200-02.mrna1	1303	enclosed	1303	8791649	8792596	8793537	8793891
CUFF.770.1	5074	Os01t0261000-01.mrna1	415	divergent	380	8785539	8785918
CUFF.686.1	383	Os01t0256500-02.mrna1	805	divergent	365	8545072	8545436
Os01t0264000-01.mrna1	1721	CUFF.613.1	1973	convergent	1566	8948492	8948746	8948778	8950088
CUFF.631.1	245	CUFF.628.5	4647	enclosed	203	9051715	9051917
CUFF.632.1	580	CUFF.628.8	7811	enclosed	522	9052480	9053001
CUFF.630.2	4457	CUFF.634.2	655	enclosed	655	9158637	9159291
Os01t0267100-01.mrna1	4888	CUFF.635.1	2533	enclosed	2481	9160242	9162722
CUFF.627.1	657	CUFF.629.1	684	convergent	607	9194525	9195131
CUFF.636.1	4043	CUFF.639.2	3597	convergent	2451	9201110	9203560
Os01t0268733-00.mrna1	960	Os01t0268700-00.mrna1	1021	divergent	925	9253067	9253735	9253877	9254132
Os01t0269550-01.mrna1	3497	Os01t0269600-00.mrna1	1443	enclosed	1443	9301114	9301507	9301698	9301759	9302041	9302277	9302306	9302971	9303010	9303093
Os01t0270000-00.mrna1	363	CUFF.646.2	2298	enclosed	291	9322017	9322307
Os01t0270300-02.mrna1	1390	CUFF.652.1	2257	convergent	1376	9339030	9339396	9340208	9341216
CUFF.648.1	1366	Os01t0271200-01.mrna1	2448	convergent	237	9372861	9373097
Os01t0273150-00.mrna1	699	Os01t0273200-00.mrna1	1125	enclosed	241	9447615	9447657	9449566	9449763
Os01t0273800-01.mrna1	1384	CUFF.659.1	577	enclosed	577	9487866	9488442
Os01t0273800-01.mrna1	1384	Os01t0273850-00.mrna1	406	enclosed	360	9491606	9491965
Os01t0273800-01.mrna1	1384	CUFF.661.1	313	enclosed	313	9492595	9492907
Os01t0274100-00.mrna1	1314	Os01t0274201-00.mrna1	368	enclosed	365	9512613	9512977
Os01t0274300-01.mrna1	557	Os01t0274400-00.mrna1	435	divergent	414	9518698	9519111
CUFF.672.2	1960	CUFF.671.4	3711	divergent	1075	9649835	9650909
CUFF.667.2	2002	CUFF.668.1	1250	enclosed	1250	9689576	9689973	9690298	9691149
CUFF.673.2	2447	CUFF.678.2	3916	convergent	59	9737234	9737292
Os01t0279500-01.mrna1	3636	Os01t0279400-01.mrna1	1788	enclosed	475	9891429	9891478	9891753	9891815	9891942	9891995	9892079	9892181	9892266	9892368	9892563	9892623	9892746	9892786
Os01t0279500-01.mrna1	3636	Os01t0279602-00.mrna1	435	convergent	131	9894899	9895029
Os01t0282866-00.mrna1	365	Os01t0282800-01.mrna1	1711	enclosed	365	10147659	10148023
Os01t0283300-01.mrna1	1232	CUFF.693.1	974	enclosed	965	10182072	10182535	10182803	10183303
CUFF.700.1	1444	CUFF.699.1	3146	enclosed	1444	10185182	10185466	10185587	10186745
CUFF.714.1	437	CUFF.716.1	1830	enclosed	433	10267264	10267696
CUFF.709.1	2005	CUFF.707.1	1918	divergent	1019	10311988	10312809	10312914	10312976	10313055	10313188
CUFF.710.1	6950	CUFF.715.1	2622	enclosed	2622	10318982	10319562	10319659	10319809	10319940	10320144	10320238	10320303	10320391	10320456	10320618	10320710	10320801	10321887	10321996	10322368
Os01t0286600-01.mrna1	1926	CUFF.712.2	434	divergent	363	10339865	10340227
Os01t0286600-01.mrna1	1926	CUFF.713.1	550	convergent	540	10342886	10343425
CUFF.724.1	1961	CUFF.725.1	524	enclosed	239	10518978	10519009	10519147	10519353
CUFF.724.3	1870	Os01t0289732-01.mrna1	873	enclosed	754	10526021	10526774
Os01t0289950-01.mrna1	2172	Os01t0289900-00.mrna1	1869	divergent	1802	10536991	10537628	10537724	10538172	10538256	10538970
Os01t0290650-00.mrna1	1412	Os01t0290700-01.mrna1	730	convergent	401	10563418	10563436	10563671	10563765	10563839	10564052	10564152	10564224
Os01t0290800-01.mrna1	2126	CUFF.727.4	4545	enclosed	1650	10564530	10564793	10564919	10565185	10565263	10566107	10566211	10566484
CUFF.730.1	1437	CUFF.732.1	485	enclosed	368	10691207	10691463	10691540	10691650
Os01t0298400-01.mrna1	1098	CUFF.781.1	137	convergent	3	10983123	10983125
CUFF.790.1	2129	Os01t0299300-00.mrna1	1830	convergent	45	11017304	11017348
CUFF.778.1	483	Os01t0303000-01.mrna1	710	enclosed	483	11250598	11251070	11251212	11251221
Os01t0303401-00.mrna1	574	Os01t0303300-01.mrna1	864	enclosed	482	11270042	11270222	11270334	11270397	11270800	11270843	11271176	11271368
Os01t0308300-00.mrna1	3243	Os01t0308200-01.mrna1	3534	enclosed	3243	11669330	11672572
CUFF.762.6	2811	Os01t0310550-01.mrna1	1160	enclosed	1061	11808513	11809573
CUFF.762.6	2811	Os01t0310600-01.mrna1	423	enclosed	423	11809940	11810362
Os01t0310700-01.mrna1	430	CUFF.755.1	410	convergent	409	11812853	11813261
CUFF.761.1	4158	CUFF.763.1	554	enclosed	304	11815183	11815486
CUFF.761.1	4158	CUFF.764.1	1172	enclosed	1169	11819648	11820816
Os01t0311400-00.mrna1	604	Os01t0311450-00.mrna1	591	convergent	516	11833141	11833656
Os01t0312033-00.mrna1	933	CUFF.768.2	2517	enclosed	933	11858569	11858944	11859371	11859927
CUFF.775.1	3128	Os01t0315800-01.mrna1	1819	convergent	913	12049543	12050225	12050634	12050708	12050819	12050893	12050988	12051067
CUFF.782.1	757	Os01t0318202-01.mrna1	2069	enclosed	757	12234323	12235079
CUFF.783.1	819	Os01t0318202-01.mrna1	2069	enclosed	819	12235462	12236280
CUFF.794.2	3479	CUFF.797.1	3000	convergent	2023	12493217	12495239
CUFF.809.1	7950	Os01t0327900-00.mrna1	1260	divergent	1167	12758758	12759924
CUFF.813.1	566	CUFF.812.1	622	enclosed	468	12767418	12767519	12767608	12767973
Os01t0328450-00.mrna1	636	Os01t0328400-01.mrna1	794	divergent	627	12788454	12789080
CUFF.852.2	3162	Os01t0328700-01.mrna1	1777	convergent	1434	12797695	12799128
CUFF.876.4	1689	Os01t0330001-00.mrna1	201	enclosed	192	12878333	12878524
Os01t0332500-01.mrna1	1799	Os01t0332800-02.mrna1	1682	convergent	47	13058013	13058059
Os01t0333001-00.mrna1	1013	CUFF.925.3	1304	divergent	523	13066992	13067514
Os01t0335800-00.mrna1	240	Os01t0335700-01.mrna1	2760	divergent	49	13287541	13287589
Os01t0337180-01.mrna1	424	Os01t0337160-00.mrna1	1093	enclosed	424	13341318	13341741
CUFF.826.1	4224	CUFF.825.2	1408	enclosed	1377	13461990	13462393	13462882	13462940	13463784	13463933	13464019	13464135	13464350	13464555	13466057	13466497
Os01t0339600-01.mrna1	2522	CUFF.823.2	2608	divergent	983	13487637	13487646	13487745	13488145	13488234	13488805
Os01t0339851-01.mrna1	425	Os01t0339800-00.mrna1	489	divergent	234	13492860	13492985	13493162	13493269
Os01t0339900-01.mrna1	1547	Os01t0339950-01.mrna1	3177	convergent	1078	13498095	13498108	13498195	13498250	13498464	13498581	13498689	13498716	13498821	13498912	13499121	13499277	13499369	13499493	13499585	13499684	13499791	13500178
Os01t0342900-01.mrna1	2024	Os01t0343001-00.mrna1	1446	enclosed	1443	13682867	13683112	13683173	13684369
Os01t0343401-00.mrna1	405	CUFF.833.1	968	convergent	23	13724361	13724383
Os01t0347600-01.mrna1	1387	Os01t0347701-00.mrna1	935	enclosed	849	13985243	13985507	13985594	13986177
Os01t0349100-00.mrna1	267	Os01t0349000-01.mrna1	1589	enclosed	267	14054604	14054870
Os01t0356951-01.mrna1	633	Os01t0357000-00.mrna1	384	enclosed	384	14587192	14587575
Os01t0358400-01.mrna1	1035	Os01t0358551-00.mrna1	908	enclosed	782	14656675	14656737	14656861	14657041	14657148	14657245	14657342	14657781
CUFF.871.1	3982	Os01t0359400-03.mrna1	4593	divergent	3872	14720001	14723872
CUFF.872.1	1261	CUFF.870.4	4610	enclosed	1261	14733257	14734517
CUFF.879.2	575	CUFF.877.5	5635	enclosed	468	14754001	14754087	14754195	14754575
CUFF.880.1	1569	CUFF.877.4	5911	divergent	514	14761644	14762157
CUFF.904.13	4513	Os01t0363950-00.mrna1	401	enclosed	367	14952681	14952740	14953459	14953560	14954460	14954583	14954706	14954786
CUFF.893.2	2908	CUFF.891.1	856	convergent	624	14970952	14971415	14971517	14971676
CUFF.893.2	2908	Os01t0364000-01.mrna1	2427	divergent	526	14967823	14968348
Os01t0367201-00.mrna1	704	CUFF.899.3	1421	enclosed	545	15225179	15225274	15225368	15225432	15225566	15225642	15227740	15227829	15227942	15228051	15228257	15228363
CUFF.898.1	988	Os01t0367300-01.mrna1	3056	enclosed	988	15241753	15241773	15241882	15242848
Os01t0369950-00.mrna1	1064	Os01t0369900-01.mrna1	2708	enclosed	1032	15417015	15417606	15417941	15418066	15419334	15419607	15419731	15419770
Os01t0372866-00.mrna1	1735	Os01t0372700-01.mrna1	2113	enclosed	1709	15588751	15588920	15589383	15589439	15589731	15589851	15589948	15590198	15590343	15590925	15591750	15592276
Os01t0377700-01.mrna1	2089	CUFF.921.1	1187	divergent	1023	15876653	15877675
Os01t0378250-00.mrna1	752	Os01t0378100-01.mrna1	2945	divergent	733	15904498	15904832	15906889	15907286
Os01t0384901-01.mrna1	5973	CUFF.932.2	4155	divergent	1424	16367552	16368975
CUFF.937.2	6180	CUFF.938.1	2929	enclosed	2929	16556775	16558015	16558094	16558493	16558678	16559152	16559777	16560589
Os01t0391200-00.mrna1	450	Os01t0391100-02.mrna1	3480	enclosed	450	16771857	16772306
CUFF.952.1	2303	Os01t0391400-00.mrna1	627	divergent	578	16820264	16820841
CUFF.952.8	2158	Os01t0391550-00.mrna1	261	enclosed	261	16820865	16821125
CUFF.955.2	7484	CUFF.957.1	212	convergent	197	16927584	16927780
CUFF.955.2	7484	Os01t0392650-00.mrna1	312	enclosed	312	16925695	16926006
Os01t0500400-01.mrna1	945	Os01t0500450-00.mrna1	321	enclosed	321	18892852	18893172
CUFF.973.1	847	Os01t0503400-02.mrna1	1521	divergent	740	19094912	19095651
Os01t0505400-01.mrna1	4129	Os01t0504950-01.mrna1	5765	enclosed	4129	19191440	19195568
Os01t0505700-01.mrna1	1243	Os01t0505866-00.mrna1	668	enclosed	650	19214434	19214681	19214787	19214823	19215748	19215983	19216079	19216207
Os01t0508000-01.mrna1	1832	Os01t0508050-00.mrna1	475	enclosed	320	19387009	19387222	19391490	19391523	19391644	19391715
Os01t0510901-01.mrna1	5548	CUFF.990.2	2237	divergent	441	19598824	19599264
CUFF.996.3	8337	Os01t0511800-01.mrna1	3074	enclosed	3074	19657236	19657547	19657702	19657763	19658228	19659913	19660010	19661023
Os01t0512200-01.mrna1	3135	Os01t0512200-02.mrna1	2813	enclosed	2813	19682476	19684105	19684176	19685358
Os01t0519000-00.mrna1	405	Os01t0519050-01.mrna1	2063	convergent	295	20066500	20066794
CUFF.1011.1	743	Os01t0519100-01.mrna1	1269	convergent	702	20069018	20069719
Os01t0520500-01.mrna1	690	Os01t0520340-01.mrna1	4002	enclosed	690	20161012	20161289	20161577	20161988
CUFF.1021.1	1702	Os01t0521250-01.mrna1	465	convergent	109	20218404	20218512
Os01t0521500-01.mrna1	2189	CUFF.1017.1	310	enclosed	310	20232933	20233242
Os01t0521500-01.mrna1	2189	CUFF.1018.1	725	convergent	599	20241617	20242215
Os01t0524100-00.mrna1	2415	Os01t0524251-01.mrna1	1325	enclosed	1073	20351470	20352542
Os01t0524600-00.mrna1	384	Os01t0524550-00.mrna1	760	enclosed	384	20392760	20393143
Os01t0527801-00.mrna1	342	Os01t0527700-01.mrna1	1612	enclosed	301	20599311	20599611
Os01t0535001-00.mrna1	872	CUFF.1051.2	2357	enclosed	814	21031210	21031326	21031598	21031697	21032381	21032498	21033078	21033224	21033603	21033934
CUFF.1053.1	2322	CUFF.1055.1	1835	convergent	289	21099926	21100214
CUFF.1059.4	1945	Os01t0539300-00.mrna1	480	enclosed	480	21454490	21454969
CUFF.1067.1	3428	CUFF.1070.2	234	enclosed	234	21505500	21505733
Os01t0541800-01.mrna1	1212	CUFF.1061.1	4525	convergent	720	21591633	21591791	21591967	21592086	21592179	21592619
CUFF.1062.2	1074	CUFF.1064.1	523	convergent	424	21603336	21603759
CUFF.1063.1	4202	CUFF.1064.1	523	divergent	99	21607040	21607138
Os01t0542700-01.mrna1	845	Os01t0542850-00.mrna1	329	enclosed	329	21664981	21665309
CUFF.1065.4	2238	Os01t0542900-00.mrna1	285	enclosed	285	21672504	21672788
Os01t0547666-00.mrna1	258	Os01t0547600-00.mrna1	1458	enclosed	183	22016951	22017133
Os01t0549000-00.mrna1	1248	Os01t0549100-01.mrna1	725	enclosed	546	22118210	22118412	22118928	22119270
Os01t0549700-02.mrna1	1042	CUFF.1093.2	136	enclosed	107	22174313	22174419
CUFF.1090.6	1858	CUFF.1094.1	136	enclosed	107	22204153	22204259
Os01t0551800-01.mrna1	1321	CUFF.1095.3	8128	convergent	2	22347383	22347384
CUFF.1089.1	754	CUFF.1087.1	2204	enclosed	517	22363876	22364261	22364430	22364560
CUFF.1100.1	9272	CUFF.1098.1	1193	divergent	1163	22479731	22480204	22480281	22480969
Os01t0554400-01.mrna1	1391	Os01t0554500-00.mrna1	246	convergent	129	22506351	22506479
Os01t0556400-01.mrna1	1739	CUFF.1104.1	4355	convergent	1523	22618892	22620066	22622710	22623057
CUFF.1102.1	2278	CUFF.1105.2	1952	enclosed	1952	22669788	22671059	22671162	22671841
CUFF.1150.1	7157	Os01t0558600-01.mrna1	916	convergent	792	22774258	22774548	22774739	22774842	22774949	22775104	22775192	22775263	22775352	22775399	22775493	22775540	22776377	22776449
CUFF.1132.1	2028	CUFF.1131.1	3681	divergent	379	22703889	22704267
Os01t0563700-01.mrna1	4792	CUFF.1112.1	1002	convergent	515	23078167	23078483	23079240	23079437
Os01t0564532-01.mrna1	1580	Os01t0564600-00.mrna1	1194	enclosed	1194	23186244	23187437
Os01t0566300-00.mrna1	519	Os01t0566200-01.mrna1	755	divergent	478	23292365	23292842
CUFF.1123.1	3697	CUFF.1124.1	3527	enclosed	3527	23343989	23347021	23347082	23347575
Os01t0567500-01.mrna1	1701	Os01t0567533-00.mrna1	1119	enclosed	1033	23351459	23352088	23352172	23352574
Os01t0567566-00.mrna1	1123	Os01t0567600-00.mrna1	1539	enclosed	1027	23354747	23355143	23355237	23355866
Os01t0571133-01.mrna1	2117	Os01t0571100-01.mrna1	889	divergent	738	23552873	23553332	23553573	23553734	23554481	23554596
CUFF.1136.2	2784	CUFF.1138.1	557	enclosed	552	23586627	23587178
Os01t0572300-01.mrna1	2615	Os01t0572200-01.mrna1	1621	divergent	1198	23623672	23624469	23624563	23624962
CUFF.1142.2	6996	CUFF.1145.1	1399	enclosed	1399	23718883	23719205	23719310	23719414	23719501	23719573	23719679	23719749	23719840	23719892	23719999	23720062	23720201	23720285	23720382	23720437	23720548	23720623	23721116	23721181	23721413	23721839
CUFF.1155.2	3282	Os01t0580150-00.mrna1	1231	convergent	704	24086210	24086913
CUFF.1154.2	3086	Os01t0580300-01.mrna1	1556	convergent	74	24104299	24104372
Os01t0581400-01.mrna1	2820	Os01t0581450-00.mrna1	1250	enclosed	1250	24171391	24172640
Os01t0582600-01.mrna1	2147	CUFF.1176.1	569	enclosed	523	24235208	24235730
CUFF.1182.1	2011	Os01t0583150-00.mrna1	255	convergent	115	24254605	24254719
Os01t0583375-00.mrna1	366	Os01t0583300-01.mrna1	1784	enclosed	14	24263882	24263895
Os01t0583525-00.mrna1	572	Os01t0583600-00.mrna1	1084	convergent	492	24272060	24272281	24272336	24272605
Os01t0584100-01.mrna1	842	Os01t0584032-00.mrna1	939	divergent	388	24308866	24309253
Os01t0584700-00.mrna1	1308	CUFF.1176.1	569	divergent	18	24336702	24336719
CUFF.1184.3	1855	Os01t0589400-01.mrna1	1452	convergent	246	24622494	24622739
Os01t0589800-01.mrna1	304	CUFF.1186.1	6034	enclosed	304	24634808	24634903	24635405	24635612
CUFF.1190.1	2995	Os01t0591500-00.mrna1	498	divergent	77	24751127	24751203
Os01t0593600-01.mrna1	1395	Os01t0593650-00.mrna1	748	enclosed	709	24870691	24870910	24871854	24872080	24873856	24874117
CUFF.1270.2	4095	CUFF.1275.1	3531	enclosed	3324	25212364	25214456	25214575	25214659	25214749	25215197	25215540	25215744	25215856	25215977	25216063	25216432
CUFF.1229.1	512	CUFF.1233.1	2312	convergent	464	25238756	25239219
Os01t0601651-01.mrna1	1963	Os01t0601675-01.mrna1	3225	convergent	636	25270695	25271330
CUFF.1210.2	2691	Os01t0603200-02.mrna1	2489	divergent	2423	25379704	25381214	25381296	25382207
CUFF.1215.2	3282	Os01t0603700-01.mrna1	3481	enclosed	2772	25407147	25409918
CUFF.1216.1	819	Os01t0603700-01.mrna1	3481	divergent	518	25410856	25411373
Os01t0604100-01.mrna1	2856	CUFF.1212.1	1939	divergent	1490	25413511	25413824	25413913	25415088
Os01t0604100-01.mrna1	2856	CUFF.1213.1	900	enclosed	900	25415503	25416402
Os01t0604300-00.mrna1	1222	Os01t0604350-00.mrna1	396	enclosed	396	25432245	25432640
Os01t0604600-01.mrna1	1417	Os01t0604550-01.mrna1	576	divergent	382	25443873	25444254
Os01t0605100-01.mrna1	1665	CUFF.1224.6	2557	enclosed	1572	25469549	25469839	25469933	25469975	25470075	25470679	25470774	25471406
Os01t0606166-01.mrna1	1325	Os01t0606133-00.mrna1	1372	divergent	1322	25517582	25518903
Os01t0606400-01.mrna1	2378	Os01t0606500-00.mrna1	297	enclosed	297	25527617	25527849	25527986	25528049
Os01t0608900-01.mrna1	2477	Os01t0609000-00.mrna1	4505	convergent	1011	25678127	25678482	25678573	25678827	25678929	25679100	25679187	25679414
Os01t0609401-00.mrna1	1543	Os01t0609300-01.mrna1	4224	enclosed	1163	25709090	25709190	25709277	25709437	25709548	25709864	25709956	25710237	25710323	25710624
Os01t0609700-01.mrna1	1680	Os01t0609800-00.mrna1	435	enclosed	435	25734030	25734464
Os01t0609950-00.mrna1	2031	Os01t0609900-01.mrna1	4826	enclosed	1393	25740834	25740904	25741005	25741161	25741244	25741347	25741449	25741609	25741786	25742099	25742184	25742465	25742561	25742864
Os01t0611100-01.mrna1	949	Os01t0611050-00.mrna1	667	enclosed	553	25818195	25818264	25818780	25818829	25818922	25819035	25819614	25819681	25819779	25819958	25820212	25820282
Os01t0611950-00.mrna1	557	CUFF.1244.2	3270	divergent	497	25875220	25875653	25875850	25875912
Os01t0612200-01.mrna1	943	CUFF.1242.1	3522	enclosed	220	25886402	25886481	25886616	25886656	25889814	25889880	25889975	25890006
Os01t0612700-01.mrna1	2968	CUFF.1247.1	1906	divergent	1546	25924971	25926516
Os01t0612800-01.mrna1	604	Os01t0612750-00.mrna1	540	divergent	293	25930825	25931036	25931144	25931224
Os01t0613300-01.mrna1	754	Os01t0613500-01.mrna1	1402	convergent	68	25974199	25974266
Os01t0614300-01.mrna1	1509	CUFF.1255.1	4198	convergent	715	25997483	25997664	25997747	25997902	25997983	25998359
Os01t0615925-00.mrna1	351	Os01t0615850-01.mrna1	726	enclosed	351	26049414	26049764
CUFF.1261.4	3115	Os01t0616366-00.mrna1	690	enclosed	689	26093182	26093375	26093445	26093648	26093740	26094030
CUFF.1264.1	1599	CUFF.1266.1	1154	convergent	831	26118448	26119278
Os01t0617900-01.mrna1	1213	Os01t0617950-00.mrna1	953	enclosed	873	26203842	26204032	26204391	26204508	26204604	26204649	26204773	26204836	26205069	26205159	26205258	26205307	26205433	26205492	26205655	26205684	26205787	26205834	26205957	26206131
CUFF.1283.2	2878	CUFF.1285.2	1301	convergent	1019	26326981	26327475	26327668	26328191
Os01t0621400-01.mrna1	1790	Os01t0621300-01.mrna1	3089	divergent	647	26398155	26398635	26398770	26398935
Os01t0621900-01.mrna1	2936	CUFF.1294.3	4963	convergent	1171	26442897	26444067
Os01t0622500-01.mrna1	4827	Os01t0622400-00.mrna1	405	enclosed	405	26464494	26464898
CUFF.1287.1	3408	Os01t0622700-02.mrna1	1590	convergent	461	26474429	26474889
Os01t0622901-01.mrna1	681	Os01t0622800-01.mrna1	773	divergent	598	26481299	26481896
CUFF.1297.1	801	Os01t0624000-02.mrna1	3037	enclosed	801	26544247	26545047
CUFF.1298.1	693	Os01t0624000-01.mrna1	3070	divergent	219	26554477	26554695
Os01t0626350-00.mrna1	491	Os01t0626300-01.mrna1	579	divergent	490	26634893	26635382
Os01t0627701-01.mrna1	2103	Os01t0627600-01.mrna1	1809	divergent	1566	26686774	26687095	26687229	26687612	26687790	26688034	26688152	26688766
Os01t0630200-00.mrna1	2283	Os01t0630101-00.mrna1	1568	enclosed	1568	26818579	26820146
Os01t0632100-01.mrna1	1958	Os01t0632000-01.mrna1	1940	enclosed	1940	26931668	26933607
CUFF.1318.3	680	Os01t0632800-00.mrna1	321	enclosed	321	26961620	26961940
Os01t0634000-00.mrna1	489	CUFF.1319.1	1526	divergent	448	27044156	27044603
Os01t0635400-01.mrna1	1313	CUFF.1327.3	1469	convergent	248	27104578	27104825
Os01t0635800-01.mrna1	2122	Os01t0635600-00.mrna1	3927	divergent	771	27211568	27211743	27211897	27212387	27212551	27212654
Os01t0636500-01.mrna1	1873	Os01t0636600-01.mrna1	4461	convergent	785	27245883	27246022	27246148	27246187	27246278	27246436	27247192	27247277	27247400	27247759
Os01t0639600-01.mrna1	1292	CUFF.1328.1	687	enclosed	687	27411269	27411955
Os01t0641600-00.mrna1	584	Os01t0641350-00.mrna1	281	enclosed	281	27496831	27497111
CUFF.1338.1	3469	Os01t0642200-01.mrna1	450	enclosed	450	27530357	27530586	27530705	27530924
Os01t0643300-01.mrna1	2456	CUFF.1345.1	1034	enclosed	361	27594983	27595318	27595992	27596016
Os01t0643300-01.mrna1	2456	CUFF.1344.2	386	enclosed	386	27593647	27594032
Os01t0643666-00.mrna1	594	Os01t0643600-00.mrna1	1155	divergent	288	27610310	27610455	27613258	27613399
Os01t0643850-00.mrna1	423	CUFF.1340.1	2323	divergent	362	27652501	27652862
CUFF.1349.1	2227	Os01t0645900-01.mrna1	1671	enclosed	1671	27762826	27764496
CUFF.1359.1	1131	Os01t0647850-01.mrna1	3031	enclosed	1131	27846239	27847369
CUFF.1360.1	2798	CUFF.1356.3	6871	enclosed	2249	27848018	27848099	27848490	27850656
CUFF.1369.1	1564	Os01t0651400-01.mrna1	948	convergent	368	28040923	28041290
Os01t0651800-01.mrna1	1576	Os01t0651866-00.mrna1	1130	enclosed	1114	28051298	28051872	28053668	28054206
CUFF.1372.1	3013	Os01t0652100-01.mrna1	2658	convergent	1227	28098424	28098558	28098684	28099775
CUFF.1380.2	2674	Os01t0653601-01.mrna1	781	divergent	607	28178860	28179310	28179440	28179595
CUFF.1381.2	2540	Os01t0654400-01.mrna1	477	enclosed	477	28261702	28262178
CUFF.1386.2	1806	Os01t0656250-00.mrna1	899	enclosed	767	28383125	28383448	28386821	28386950	28387368	28387680
Os01t0657801-00.mrna1	1674	Os01t0657400-00.mrna1	1076	divergent	837	28463988	28464640	28464662	28464845
Os01t0658200-00.mrna1	483	Os01t0658300-01.mrna1	1519	convergent	17	28497494	28497510
Os01t0658450-00.mrna1	445	Os01t0658400-01.mrna1	767	enclosed	399	28511005	28511113	28511252	28511342	28512084	28512211	28513755	28513825
Os01t0660100-01.mrna1	1167	Os01t0660000-01.mrna1	1301	divergent	999	28608574	28609572
CUFF.1407.1	1576	Os01t0660500-00.mrna1	1149	divergent	365	28643062	28643426
Os01t0660850-01.mrna1	2614	Os01t0660800-01.mrna1	997	divergent	77	28698496	28698572
Os01t0660850-01.mrna1	2614	CUFF.1403.1	494	convergent	9	28701101	28701109
Os01t0660900-00.mrna1	1000	CUFF.1403.1	494	divergent	466	28701127	28701592
Os01t0661601-01.mrna1	1133	CUFF.1399.1	584	enclosed	584	28743515	28744098
Os01t0661601-01.mrna1	1133	CUFF.1400.1	474	convergent	427	28744220	28744646
CUFF.1405.1	1330	CUFF.1406.1	1480	enclosed	830	28771290	28772119
CUFF.1422.2	2993	CUFF.1426.1	1449	convergent	434	28995691	28996124
Os01t0666950-00.mrna1	622	CUFF.1426.1	1449	enclosed	554	28996426	28996863	28997826	28997941
Os01t0667050-00.mrna1	528	CUFF.1423.2	2126	convergent	90	28999998	29000087
Os01t0667600-01.mrna1	977	CUFF.1428.1	4546	enclosed	977	29031229	29031634	29032033	29032603
Os01t0668500-01.mrna1	1447	Os01t0668400-00.mrna1	2403	divergent	1170	29097216	29098385
Os01t0670200-01.mrna1	1572	Os01t0670300-00.mrna1	2337	enclosed	915	29215237	29216151
Os01t0672400-02.mrna1	2618	CUFF.1445.2	8724	convergent	758	29333259	29333539	29334118	29334594
CUFF.1444.1	3815	Os01t0673600-01.mrna1	892	convergent	870	29398266	29398582	29398674	29398771	29399030	29399103	29399183	29399224	29400014	29400072	29400723	29400809	29400924	29400951	29401106	29401270
Os01t0673700-00.mrna1	646	CUFF.1451.1	2028	convergent	158	29406652	29406809
Os01t0674125-00.mrna1	1269	CUFF.1450.2	3544	enclosed	1213	29422833	29423030	29423154	29423215	29423450	29423738	29423918	29424068	29424292	29424414	29425087	29425355	29425469	29425589
CUFF.1456.2	2663	Os01t0675800-01.mrna1	1318	convergent	1100	29510629	29511728
Os01t0678950-01.mrna1	4508	Os01t0678900-01.mrna1	766	enclosed	766	29663780	29664146	29664284	29664682
Os01t0680200-01.mrna1	1584	Os01t0680100-01.mrna1	1594	divergent	1428	29725642	29727069
CUFF.1472.1	1939	CUFF.1468.2	1849	enclosed	1703	29742146	29743490	29743627	29743744	29743845	29744084
CUFF.1471.1	6859	Os01t0680700-02.mrna1	2429	convergent	2422	29746751	29748225	29749336	29749956	29750762	29751087
Os01t0680950-01.mrna1	1309	Os01t0680900-01.mrna1	1594	divergent	780	29760490	29760886	29760986	29761368
Os01t0681100-01.mrna1	2688	Os01t0681150-00.mrna1	676	enclosed	443	29788930	29789158	29789381	29789520	29790054	29790127
Os01t0681266-00.mrna1	1659	Os01t0681200-01.mrna1	2545	enclosed	1499	29791926	29792045	29792133	29792303	29792429	29792567	29792770	29793011	29793129	29793239	29793347	29793422	29793519	29793582	29793705	29793782	29793929	29794030	29794124	29794290	29794550	29794644	29795159	29795235	29795887	29795943
Os01t0681332-01.mrna1	669	Os01t0681200-01.mrna1	2545	divergent	342	29796499	29796840
Os01t0681600-02.mrna1	1584	Os01t0681650-00.mrna1	1059	enclosed	932	29810562	29810810	29811328	29811812	29812663	29812860
CUFF.1469.1	713	Os01t0681700-00.mrna1	679	enclosed	598	29815462	29815618	29815700	29816140
Os01t0682400-00.mrna1	279	CUFF.1476.2	2916	enclosed	279	29852693	29852971
CUFF.1485.3	2303	Os01t0684301-01.mrna1	3338	convergent	140	29923059	29923198
CUFF.1485.1	2047	CUFF.1487.1	635	enclosed	467	29917479	29917945
Os01t0685650-01.mrna1	2429	CUFF.1491.3	4529	enclosed	586	29997321	29997386	29997488	29997585	29998072	29998119	29998537	29998665	29999090	29999192	29999281	29999377	29999604	29999648
CUFF.1494.1	2217	CUFF.1491.3	4529	enclosed	2217	30000545	30002761
CUFF.1496.3	2309	Os01t0686050-00.mrna1	546	divergent	462	30024803	30025264
CUFF.1506.3	3012	CUFF.1503.1	3342	convergent	1173	30097192	30098029	30098107	30098277	30098386	30098450	30098890	30098988
CUFF.1506.2	2810	Os01t0687450-00.mrna1	636	divergent	408	30093719	30093869	30093974	30094171	30094251	30094309
CUFF.1502.1	697	CUFF.1501.1	1434	enclosed	609	30111229	30111501	30111664	30111999
Os01t0689800-01.mrna1	1638	CUFF.1512.3	3031	convergent	500	30211983	30212482
Os01t0691200-01.mrna1	1587	Os01t0691100-01.mrna1	722	divergent	503	30267795	30268297
Os01t0691200-01.mrna1	1587	Os01t0691300-01.mrna1	489	enclosed	489	30268561	30269049
Os01t0691400-00.mrna1	761	CUFF.1518.1	2816	convergent	497	30269640	30269773	30269884	30270064	30270768	30270949
CUFF.1515.1	2762	CUFF.1518.1	2816	divergent	132	30275237	30275368
CUFF.1513.1	1081	CUFF.1516.1	1047	enclosed	950	30296415	30297364
Os01t0692300-01.mrna1	2326	CUFF.1517.1	4071	convergent	2290	30302851	30303067	30303214	30303539	30303609	30305355
CUFF.1520.2	2283	CUFF.1523.1	1543	convergent	160	30312384	30312543
Os01t0694100-01.mrna1	3827	Os01t0694050-00.mrna1	2507	divergent	2403	30399332	30399839	30399910	30401515	30401580	30401868
CUFF.1539.5	4003	CUFF.1543.1	2191	enclosed	2004	30530587	30532590
CUFF.1537.2	4463	CUFF.1538.1	985	convergent	808	30555379	30555745	30557602	30557777	30557904	30558027	30562524	30562664
Os01t0696800-01.mrna1	1642	Os01t0696800-02.mrna1	1214	enclosed	1214	30564963	30565019	30565377	30566533
CUFF.1542.1	1345	Os01t0698000-02.mrna1	1440	convergent	1336	30611195	30612294	30612388	30612623
CUFF.1545.1	3235	Os01t0698150-00.mrna1	342	enclosed	342	30619856	30620045	30620239	30620390
CUFF.1544.1	1003	CUFF.1547.2	1353	enclosed	980	30669337	30670316
CUFF.1544.1	1003	CUFF.1548.1	1316	convergent	21	30677397	30677417
Os01t0703000-01.mrna1	1555	Os01t0702900-01.mrna1	1568	divergent	1419	30876517	30877935
Os01t0704500-00.mrna1	387	Os01t0704400-01.mrna1	2303	enclosed	387	30938667	30939053
Os01t0705900-00.mrna1	321	Os01t0705800-01.mrna1	507	enclosed	321	31007167	31007487
Os01t0706600-00.mrna1	617	CUFF.1684.1	3128	convergent	329	31047508	31047836
Os01t0708100-01.mrna1	1759	Os01t0708201-00.mrna1	1438	convergent	1373	31142197	31143338	31143404	31143634
CUFF.1720.1	2917	CUFF.1724.1	2027	convergent	384	31167164	31167403	31167521	31167664
Os01t0709000-01.mrna1	1328	Os01t0709100-01.mrna1	2645	convergent	842	31200346	31201187
Os01t0709750-01.mrna1	3218	Os01t0709500-03.mrna1	2779	enclosed	1321	31214736	31215137	31215789	31216043	31216535	31216906	31217017	31217121	31217587	31217773
Os01t0710901-00.mrna1	234	CUFF.1772.3	2145	enclosed	234	31265482	31265715
Os01t0711000-01.mrna1	1892	Os01t0711050-00.mrna1	1087	enclosed	997	31268909	31269110	31269515	31269643	31269749	31269876	31270466	31270616	31270817	31270899	31271251	31271287	31271394	31271474	31271575	31271760
Os01t0716500-01.mrna1	1046	Os01t0716450-00.mrna1	1121	divergent	894	31550411	31550627	31550750	31551426
Os01t0717400-01.mrna1	1805	Os01t0717501-00.mrna1	716	enclosed	521	31605417	31605717	31605814	31606033
Os01t0719200-01.mrna1	377	Os01t0719150-01.mrna1	586	divergent	248	31701269	31701516
CUFF.1621.4	1766	Os01t0719800-01.mrna1	1984	convergent	452	31739824	31739868	31739963	31740058	31740160	31740249	31740340	31740560
Os01t0719900-00.mrna1	1112	Os01t0719800-01.mrna1	1984	enclosed	993	31743836	31744828
CUFF.1629.1	1291	Os01t0720400-01.mrna1	1100	enclosed	875	31755046	31755774	31756000	31756145
Os01t0720500-01.mrna1	1057	Os01t0720550-00.mrna1	324	enclosed	324	31761178	31761501
CUFF.1601.1	695	Os01t0718900-01.mrna1	1292	divergent	15	31682191	31682205
CUFF.1587.3	5635	CUFF.1588.1	2602	divergent	2348	31784733	31786310	31786497	31787266
CUFF.1587.3	5635	CUFF.1589.1	1733	enclosed	1697	31788947	31790643
Os01t0721400-01.mrna1	1808	Os01t0721450-00.mrna1	751	convergent	3	31811159	31811161
CUFF.1594.3	2383	Os01t0723450-00.mrna1	1534	enclosed	1224	31896287	31896369	31896932	31897052	31897300	31897448	31897526	31897624	31897721	31897781	31897865	31897960	31898272	31898355	31898536	31898629	31899272	31899311	31899419	31899462	31899579	31899642	31899744	31899820	31899926	31900003	31900289	31900376	31900705	31900750
CUFF.1594.3	2383	Os01t0723301-00.mrna1	216	divergent	127	31895697	31895823
Os01t0723700-01.mrna1	2789	Os01t0723800-02.mrna1	2115	convergent	142	31919064	31919205
CUFF.1592.1	3651	Os01t0723800-01.mrna1	4009	enclosed	2854	31919704	31920097	31920227	31921507	31921609	31921788	31921871	31922411	31922504	31922961
CUFF.1595.2	4443	Os01t0724450-01.mrna1	3876	divergent	1378	31945726	31946017	31946126	31946427	31946637	31946918	31947118	31947434	31947536	31947696	31947979	31948002
CUFF.1597.1	3620	Os01t0725900-01.mrna1	895	convergent	223	31993063	31993285
Os01t0727400-01.mrna1	1065	Os01t0727500-02.mrna1	2335	convergent	701	32052712	32052803	32052887	32052967	32053052	32053150	32053218	32053646
Os01t0727860-00.mrna1	643	Os01t0727840-00.mrna1	631	enclosed	343	32078012	32078109	32078282	32078376	32078501	32078650
CUFF.1613.1	2391	Os01t0727800-01.mrna1	1306	divergent	673	32074333	32074530	32074632	32074845	32074928	32075188
Os01t0728100-01.mrna1	2148	CUFF.1612.1	3058	convergent	2134	32091559	32092553	32092644	32093782
CUFF.1616.3	5020	Os01t0729000-00.mrna1	423	enclosed	423	32122441	32122863
Os01t0729700-01.mrna1	1473	Os01t0729600-01.mrna1	2021	enclosed	1430	32143525	32144954
Os01t0731300-00.mrna1	291	Os01t0731201-01.mrna1	1261	enclosed	291	32246512	32246802
Os01t0733500-01.mrna1	1617	Os01t0733550-00.mrna1	582	enclosed	536	32320800	32321335
CUFF.1634.1	3568	Os01t0734150-00.mrna1	1237	divergent	1018	32351574	32352403	32352495	32352654	32352773	32352800
Os01t0734800-01.mrna1	1778	Os01t0734701-00.mrna1	708	divergent	674	32384987	32385660
Os01t0735500-01.mrna1	1688	CUFF.1635.2	1959	enclosed	1688	32405415	32407102
Os01t0736000-01.mrna1	1463	Os01t0735900-01.mrna1	1603	divergent	1314	32419820	32421133
Os01t0736400-01.mrna1	3204	Os01t0736450-00.mrna1	488	enclosed	388	32443697	32443971	32444269	32444381
CUFF.1642.1	3458	Os01t0736300-01.mrna1	1672	enclosed	1661	32441854	32443514
CUFF.1651.1	3441	CUFF.1652.1	870	enclosed	520	32598083	32598602
CUFF.1651.1	3441	CUFF.1653.1	546	enclosed	546	32602034	32602579
CUFF.1655.2	3690	Os01t0739500-01.mrna1	1068	enclosed	1068	32614853	32615573	32615673	32616019
Os01t0740400-01.mrna1	1466	CUFF.1658.1	3425	enclosed	1466	32649409	32650874
CUFF.1664.1	1961	Os01t0740700-01.mrna1	2261	enclosed	1961	32669087	32671047
Os01t0742350-01.mrna1	1336	Os01t0742300-01.mrna1	1141	divergent	1020	32727800	32728819
Os01t0742400-02.mrna1	3612	Os01t0742500-01.mrna1	2155	convergent	145	32739307	32739451
Os01t0743500-01.mrna1	2055	Os01t0743666-00.mrna1	479	enclosed	180	32809144	32809191	32809280	32809333	32809414	32809491
Os01t0743500-01.mrna1	2055	Os01t0743600-02.mrna1	2134	convergent	132	32808399	32808431	32808570	32808668
Os01t0743732-00.mrna1	677	Os01t0743600-01.mrna1	1832	convergent	56	32812748	32812803
Os01t0744350-00.mrna1	1338	CUFF.1681.1	2789	enclosed	1133	32841981	32842056	32842210	32842374	32842488	32842627	32842720	32842931	32843012	32843141	32843770	32843862	32843958	32844029	32844217	32844321	32844435	32844483	32844597	32844687
Os01t0747450-00.mrna1	344	CUFF.1688.2	2864	enclosed	344	33007611	33007775	33007947	33008125
CUFF.1695.3	3322	CUFF.1697.1	1056	enclosed	924	33013473	33013831	33013964	33014528
CUFF.1695.4	3038	CUFF.1698.1	1356	convergent	1304	33016360	33017663
CUFF.1694.3	1626	Os01t0747750-00.mrna1	573	enclosed	155	33019288	33019362	33019504	33019583
CUFF.1705.2	2566	CUFF.1706.1	1973	convergent	826	33062812	33063317	33063438	33063549	33063747	33063868	33063996	33064081
CUFF.1717.1	7542	CUFF.1719.1	4905	enclosed	4786	33133428	33133825	33136246	33139388	33139457	33139554	33139704	33139853	33139949	33140945
Os01t0750300-03.mrna1	1505	Os01t0750350-00.mrna1	931	enclosed	903	33156696	33156798	33156987	33157284	33157407	33157908
Os01t0752100-01.mrna1	1640	Os01t0752200-01.mrna1	1481	convergent	89	33282583	33282671
Os01t0752350-00.mrna1	668	Os01t0752300-01.mrna1	909	enclosed	630	33289038	33289491	33290006	33290065	33290166	33290281
CUFF.1727.1	1161	CUFF.1734.2	2417	convergent	442	33298143	33298584
CUFF.1728.1	698	CUFF.1734.1	2908	enclosed	698	33298732	33299429
Os01t0754300-01.mrna1	1417	Os01t0754200-01.mrna1	5769	divergent	931	33377021	33377837	33377925	33378038
Os01t0755500-01.mrna1	1609	Os01t0755550-00.mrna1	1310	convergent	1120	33429688	33430807
Os01t0755700-01.mrna1	1149	CUFF.1743.1	918	convergent	909	33440326	33440666	33440898	33441465
Os01t0757200-01.mrna1	1748	Os01t0757301-00.mrna1	841	enclosed	739	33524936	33525330	33525433	33525776
Os01t0757400-02.mrna1	2096	Os01t0757500-01.mrna1	908	convergent	351	33541048	33541338	33541436	33541495
CUFF.1764.4	2793	Os01t0757900-01.mrna1	1840	convergent	518	33565757	33566274
CUFF.1764.1	1946	CUFF.1760.4	1791	divergent	223	33559935	33560157
Os01t0760000-01.mrna1	844	CUFF.1765.1	1755	convergent	834	33711624	33712457
Os01t0760701-00.mrna1	993	Os01t0760600-01.mrna1	1888	enclosed	878	33728597	33728863	33729055	33729161	33729794	33729884	33730018	33730139	33730651	33730777	33730987	33731150
Os01t0761300-02.mrna1	2768	Os01t0761400-01.mrna1	1834	enclosed	1773	33762408	33763367	33763467	33764023	33764109	33764267	33764596	33764692
Os01t0761900-00.mrna1	840	CUFF.1775.1	4912	enclosed	840	33786836	33786946	33787086	33787814
Os01t0764050-00.mrna1	861	Os01t0764000-01.mrna1	1070	enclosed	809	33877882	33878528	33881384	33881545
CUFF.1788.1	4089	CUFF.1791.1	4902	convergent	698	33979385	33980082
Os01t0766101-00.mrna1	1100	Os01t0766000-00.mrna1	1648	enclosed	868	34000309	34000547	34000793	34000879	34000968	34001509
Os01t0766250-00.mrna1	754	Os01t0766200-02.mrna1	1577	enclosed	754	34006576	34007329
Os01t0766933-00.mrna1	624	CUFF.1797.1	2813	enclosed	621	34048687	34049307
CUFF.1803.1	1639	CUFF.1797.1	2813	divergent	921	34051617	34052537
CUFF.1810.1	2999	Os01t0770000-01.mrna1	1991	convergent	507	34204825	34204861	34205821	34205958	34206353	34206568	34206703	34206779	34206906	34206944
Os01t0770050-00.mrna1	1265	Os01t0770100-00.mrna1	1562	convergent	274	34214449	34214584	34215112	34215249
CUFF.1819.1	1593	CUFF.1818.1	3624	divergent	1458	34314388	34315845
CUFF.1815.2	2355	Os01t0772500-01.mrna1	1550	convergent	1029	34341097	34341893	34341969	34342145	34342244	34342298
CUFF.1825.2	3296	CUFF.1830.2	3184	convergent	1187	34405083	34406269
Os01t0773400-00.mrna1	2172	Os01t0773500-01.mrna1	838	convergent	51	34426504	34426554
Os01t0775150-00.mrna1	430	CUFF.1826.2	3567	enclosed	414	34489255	34489355	34489512	34489593	34489716	34489831	34490478	34490592
CUFF.1832.1	3294	CUFF.1835.1	3012	convergent	1444	34567160	34568603
CUFF.1836.2	3675	Os01t0776600-01.mrna1	2006	convergent	657	34577967	34578501	34578602	34578723
Os01t0777450-01.mrna1	1673	Os01t0777500-00.mrna1	876	convergent	617	34633428	34633523	34633657	34633875	34633970	34634044	34634139	34634306	34634579	34634636	34634709	34634709
Os01t0777450-01.mrna1	1673	CUFF.1845.2	3520	enclosed	64	34633037	34633100
Os01t0778800-01.mrna1	3257	Os01t0778900-01.mrna1	516	convergent	82	34706417	34706498
CUFF.1852.4	3499	Os01t0779201-00.mrna1	231	convergent	62	34724372	34724433
Os01t0780701-00.mrna1	1474	Os01t0780600-01.mrna1	2306	enclosed	1374	34794789	34795120	34795221	34795808	34796002	34796455
CUFF.1853.1	5550	CUFF.1857.1	10198	convergent	5106	34870790	34874718	34874827	34876003
Os01t0782300-01.mrna1	742	CUFF.1857.5	1333	convergent	34	34877583	34877616
Os01t0782850-00.mrna1	613	Os01t0782800-00.mrna1	2029	convergent	588	34898110	34898610	34898713	34898799
CUFF.1863.4	4140	CUFF.1864.3	3359	convergent	1668	34915454	34915609	34915733	34917244
CUFF.1854.1	1596	Os01t0783400-01.mrna1	931	divergent	44	34927547	34927590
CUFF.1854.1	1596	Os01t0783500-01.mrna1	1335	convergent	306	34928289	34928594
Os01t0783550-00.mrna1	849	Os01t0783500-01.mrna1	1335	enclosed	849	34930408	34931256
CUFF.1850.2	1776	Os01t0783700-01.mrna1	549	enclosed	549	34937395	34937943
CUFF.1862.3	3832	Os01t0784000-01.mrna1	546	enclosed	180	34951012	34951191
Os01t0784200-00.mrna1	2588	Os01t0784101-00.mrna1	1336	divergent	1257	34957316	34958572
CUFF.1861.1	1086	Os01t0784400-00.mrna1	366	enclosed	366	34966182	34966547
Os01t0784500-01.mrna1	1868	CUFF.1866.1	734	convergent	480	34971455	34971772	34972779	34972940
Os01t0784800-01.mrna1	993	Os01t0784833-00.mrna1	809	enclosed	794	34996234	34996327	34997104	34997363	34997487	34997926
Os01t0784800-01.mrna1	993	Os01t0784750-00.mrna1	624	divergent	101	34994047	34994147
Os01t0786000-01.mrna1	903	Os01t0785900-01.mrna1	1693	enclosed	668	35059362	35060029
Os01t0787101-00.mrna1	1077	Os01t0787000-02.mrna1	1969	enclosed	1077	35112694	35113563	35113621	35113827
Os01t0787600-02.mrna1	3292	Os01t0787801-00.mrna1	411	enclosed	411	35143084	35143494
Os01t0788200-01.mrna1	750	Os01t0788001-00.mrna1	391	enclosed	382	35178198	35178519	35178665	35178724
Os01t0788400-01.mrna1	1859	Os01t0788451-00.mrna1	505	enclosed	489	35183974	35184104	35188905	35189262
Os01t0789200-01.mrna1	1720	Os01t0791151-00.mrna1	642	enclosed	630	35225508	35225702	35225797	35226231
CUFF.1902.2	495	Os01t0793500-01.mrna1	1933	divergent	421	35343593	35344013
Os01t0793701-00.mrna1	522	Os01t0793600-00.mrna1	426	divergent	375	35345565	35345939
Os01t0794600-01.mrna1	1674	Os01t0794500-00.mrna1	741	enclosed	92	35384763	35384854
Os01t0794800-01.mrna1	2462	Os01t0794900-01.mrna1	2875	convergent	1903	35389906	35390003	35390181	35390336	35390432	35391051	35391144	35391215	35391328	35391579	35391678	35391790	35391891	35392021	35392152	35392529	35392612	35392694
Os01t0795000-01.mrna1	2390	Os01t0795050-01.mrna1	1287	convergent	838	35400599	35400821	35400922	35401020	35401138	35401279	35401393	35401616	35401704	35401770	35401853	35401935
CUFF.1905.1	2938	Os01t0795300-02.mrna1	2802	enclosed	1030	35421466	35421566	35421654	35421745	35421913	35422010	35423100	35423197	35423395	35423945	35426062	35426151
Os01t0796950-00.mrna1	384	CUFF.1906.2	1674	divergent	96	35477891	35477986
CUFF.1912.5	3436	Os01t0798200-01.mrna1	621	enclosed	621	35522918	35523538
CUFF.1912.1	2786	CUFF.1915.1	2076	enclosed	1553	35519454	35520606	35520697	35520883	35521037	35521249
Os01t0798900-00.mrna1	1213	CUFF.1917.1	3040	convergent	261	35546019	35546279
CUFF.1913.1	4251	CUFF.1917.1	3040	divergent	481	35550282	35550762
Os01t0799500-01.mrna1	1490	CUFF.1918.1	1947	enclosed	1014	35567075	35567810	35567893	35567950	35568043	35568126	35568242	35568377
Os01t0799500-02.mrna1	604	CUFF.1919.1	3750	enclosed	604	35570045	35570648
Os01t0800266-00.mrna1	1209	Os01t0800250-00.mrna1	1336	enclosed	993	35614655	35615005	35616212	35616529	35616675	35616825	35616900	35617072
CUFF.1929.1	351	Os01t0801700-01.mrna1	1530	enclosed	351	35689207	35689557
CUFF.1930.1	746	CUFF.1927.1	4514	divergent	82	35689996	35690077
CUFF.1924.2	3509	Os01t0802200-01.mrna1	755	convergent	49	35706218	35706266
Os01t0802900-01.mrna1	1675	Os01t0802850-00.mrna1	1527	convergent	1519	35747394	35748912
Os01t0804900-01.mrna1	1563	Os01t0804732-00.mrna1	1523	divergent	1465	35861567	35863031
CUFF.1936.2	2259	Os01t0805600-01.mrna1	1251	convergent	387	35879139	35879525
Os01t0805900-01.mrna1	1636	Os01t0805925-00.mrna1	353	enclosed	341	35898761	35898970	35899685	35899815
Os01t0805900-01.mrna1	1636	Os01t0805950-00.mrna1	367	enclosed	367	35900684	35901050
Os01t0805975-01.mrna1	4117	Os01t0806000-00.mrna1	1272	convergent	607	35905825	35906047	35906783	35906912	35907260	35907361	35907452	35907603
CUFF.1942.1	5361	CUFF.1944.2	3804	convergent	3789	35912486	35914726	35914984	35916531
CUFF.1942.1	5361	Os01t0806101-00.mrna1	324	enclosed	324	35911972	35912295
Os01t0807266-00.mrna1	619	Os01t0807399-00.mrna1	276	enclosed	245	35988854	35988892	35988924	35989129
Os01t0807532-00.mrna1	762	CUFF.1946.2	1891	convergent	192	35990943	35991134
Os01t0807532-00.mrna1	762	Os01t0807665-00.mrna1	255	enclosed	255	35990413	35990667
CUFF.1952.1	3028	Os01t0807800-01.mrna1	1374	divergent	230	36024957	36025059	36025130	36025256
CUFF.1952.3	2574	CUFF.1951.2	3319	convergent	392	36035285	36035676
Os01t0808400-01.mrna1	1853	Os01t0808301-00.mrna1	575	enclosed	557	36055197	36055753
Os01t0809000-01.mrna1	3465	Os01t0809101-00.mrna1	567	enclosed	567	36096413	36096979
Os01t0809300-01.mrna1	1093	CUFF.1945.1	1754	divergent	557	36108778	36109120	36109899	36109968	36110339	36110482
CUFF.1948.1	1044	Os01t0809450-01.mrna1	3848	convergent	708	36115985	36116487	36116578	36116706	36116785	36116853	36116959	36116965
CUFF.1949.1	1369	Os01t0809450-01.mrna1	3848	divergent	1094	36117376	36117405	36117732	36117862	36117988	36118859	36118943	36119003
CUFF.1953.1	1571	CUFF.1954.1	2004	convergent	457	36138457	36138913
CUFF.1955.2	2626	CUFF.1956.2	2814	enclosed	1335	36161145	36161204	36162068	36162561	36162667	36162983	36163066	36163529
Os01t0810700-01.mrna1	1645	Os01t0810600-00.mrna1	1701	convergent	982	36170989	36171473	36171608	36172104
Os01t0810833-01.mrna1	2677	Os01t0810800-01.mrna1	3164	enclosed	1255	36179922	36180163	36180280	36180431	36180804	36180884	36180970	36181035	36181115	36181186	36181266	36181407	36181569	36182068
CUFF.1961.2	3134	CUFF.1963.2	2428	convergent	750	36214362	36215111
CUFF.1970.1	378	CUFF.1968.3	2590	enclosed	378	36290971	36291076	36291374	36291645
Os01t0814150-00.mrna1	806	CUFF.1973.2	3060	convergent	312	36359250	36359561
CUFF.1980.1	4214	Os01t0815900-01.mrna1	1743	divergent	1719	36417709	36419427
Os01t0816600-01.mrna1	3246	CUFF.1981.2	804	enclosed	282	36468248	36468471	36468546	36468603
Os01t0817650-00.mrna1	874	Os01t0817633-01.mrna1	1079	enclosed	874	36530869	36531742
CUFF.1993.2	7186	CUFF.1995.1	4395	convergent	3625	36570593	36571968	36572074	36572271	36572800	36574850
CUFF.1990.2	2342	Os01t0818900-01.mrna1	476	divergent	110	36618175	36618256	36618347	36618374
Os01t0819233-01.mrna1	4189	Os01t0819200-00.mrna1	1612	divergent	632	36634011	36634016	36634100	36634201	36634285	36634403	36635663	36635786	36635850	36635900	36636013	36636111	36636527	36636657
Os01t0819233-01.mrna1	4189	CUFF.1994.1	2175	convergent	862	36637098	36637889	36638130	36638199
Os01t0819233-01.mrna1	4189	Os01t0819266-00.mrna1	534	enclosed	534	36634447	36634980
Os01t0819400-00.mrna1	705	Os01t0819433-00.mrna1	454	enclosed	418	36647361	36647433	36648036	36648161	36648462	36648535	36648948	36649092
CUFF.1996.1	1207	Os01t0819466-00.mrna1	465	enclosed	447	36668708	36668780	36669338	36669463	36669954	36670039	36671131	36671292
Os01t0820700-00.mrna1	852	Os01t0820750-01.mrna1	2508	enclosed	89	36726549	36726637
CUFF.2000.1	923	CUFF.2003.1	1902	enclosed	923	36762038	36762927	36763059	36763091
CUFF.2002.3	2185	Os01t0821700-01.mrna1	1530	convergent	467	36794127	36794506	36794681	36794767
Os01t0822100-00.mrna1	507	Os01t0822001-01.mrna1	745	divergent	485	36824128	36824612
Os01t0822850-00.mrna1	783	Os01t0822800-01.mrna1	1293	enclosed	783	36851543	36852325
Os01t0823600-01.mrna1	711	CUFF.2011.1	3808	convergent	314	36905827	36906140
Os01t0823800-00.mrna1	414	Os01t0823700-01.mrna1	3473	enclosed	414	36909324	36909737
Os01t0826400-01.mrna1	2058	CUFF.2015.1	2847	enclosed	1764	37077958	37078058	37078173	37078376	37078574	37079160	37079248	37079409	37079519	37080228
Os01t0827600-01.mrna1	2710	CUFF.2023.2	1372	enclosed	654	37146076	37146131	37146259	37146856
Os01t0829700-01.mrna1	1360	Os01t0829600-01.mrna1	1375	divergent	1227	37226869	37228095
Os01t0831250-00.mrna1	1449	Os01t0831300-01.mrna1	1140	convergent	622	37317413	37318034
CUFF.2035.1	5419	CUFF.2036.1	2814	convergent	1316	37389371	37390686
Os01t0834200-01.mrna1	3182	Os01t0834150-00.mrna1	388	divergent	126	37462553	37462678
CUFF.2055.2	3509	CUFF.2061.2	5073	convergent	2541	37544212	37544260	37544366	37545289	37545377	37545472	37545565	37545680	37545768	37545870	37546434	37546564	37546685	37546789	37546874	37546952	37547039	37547976
Os01t0836600-01.mrna1	2622	Os01t0836501-00.mrna1	330	divergent	295	37590949	37591243
CUFF.2059.1	781	Os01t0837000-01.mrna1	2039	enclosed	607	37617532	37617933	37618021	37618225
CUFF.2060.1	1900	Os01t0837400-00.mrna1	750	convergent	131	37630417	37630547
CUFF.2064.1	378	Os01t0838350-01.mrna1	385	divergent	377	37688325	37688701
CUFF.2067.1	2739	CUFF.2070.1	3794	convergent	2429	37731216	37733644
Os01t0839801-00.mrna1	884	Os01t0839700-02.mrna1	1123	enclosed	830	37747052	37747424	37747864	37747939	37748744	37748829	37748929	37749013	37752636	37752724	37752858	37752978
Os01t0841050-01.mrna1	2453	Os01t0841100-02.mrna1	3707	convergent	314	37830233	37830546
CUFF.2078.1	1248	Os01t0841100-01.mrna1	1587	enclosed	1248	37832422	37833669
Os01t0846300-02.mrna1	1833	Os01t0846150-00.mrna1	1213	enclosed	1117	38074207	38074399	38074491	38075051	38075156	38075518
CUFF.2100.1	1542	Os01t0847900-01.mrna1	1196	convergent	362	38149709	38150070
CUFF.2104.2	3786	Os01t0848250-01.mrna1	2523	enclosed	719	38161635	38161706	38161806	38161909	38161990	38162092	38162180	38162341	38162466	38162743
CUFF.2104.2	3786	Os01t0848300-01.mrna1	3710	convergent	1390	38168831	38168897	38169048	38169118	38169332	38169411	38169483	38169561	38169847	38170939
Os01t0848766-00.mrna1	685	Os01t0848700-01.mrna1	1130	enclosed	683	38197895	38198384	38199784	38199976
CUFF.2105.2	2115	Os01t0849000-02.mrna1	702	convergent	694	38213702	38213988	38214086	38214492
Os01t0850000-01.mrna1	1432	Os01t0849950-00.mrna1	1367	enclosed	999	38257814	38257988	38258082	38258432	38258525	38258816	38258914	38259021	38259108	38259180
CUFF.2116.4	6673	CUFF.2117.1	3854	convergent	3850	38371999	38373996	38374066	38374542	38374640	38374869	38374968	38375100	38375195	38375283	38375382	38375452	38375539	38375608	38376915	38377696
CUFF.2124.1	1161	CUFF.2121.2	1784	enclosed	899	38413398	38413997	38414084	38414382
Os01t0852450-00.mrna1	612	Os01t0852400-00.mrna1	2059	enclosed	612	38426761	38427372
Os01t0852900-02.mrna1	3049	Os01t0853000-01.mrna1	999	enclosed	810	38465950	38466373	38466495	38466880
CUFF.2120.1	5673	CUFF.2123.1	3050	convergent	1086	38492094	38493179
CUFF.2120.1	5673	Os01t0853650-00.mrna1	279	enclosed	249	38491421	38491669
Os01t0855700-01.mrna1	2125	Os01t0855600-01.mrna1	1870	divergent	1586	38672682	38674267
CUFF.2132.1	4144	CUFF.2129.1	1231	divergent	184	38680341	38680524
CUFF.2130.2	1589	CUFF.2128.1	2857	enclosed	1154	38741591	38742527	38742963	38743179
Os01t0856900-01.mrna1	1472	CUFF.2133.2	3603	convergent	513	38752699	38753211
Os01t0857250-01.mrna1	801	Os01t0857200-01.mrna1	1195	divergent	373	38764966	38765338
Os01t0858150-00.mrna1	291	CUFF.2138.1	4927	enclosed	291	38824675	38824965
CUFF.2143.1	4313	CUFF.2145.1	2085	convergent	1110	38911074	38911429	38911722	38911864	38913548	38913787	38913879	38914150	38914278	38914323	38914443	38914495
CUFF.2150.3	1193	Os01t0860450-01.mrna1	3418	enclosed	1193	38969265	38970457
CUFF.2151.1	965	Os01t0860450-01.mrna1	3418	enclosed	965	38970784	38971748
CUFF.2148.1	3897	Os01t0861900-01.mrna1	1802	enclosed	1802	39037971	39038598	39038723	39038894	39038993	39039994
Os01t0862200-01.mrna1	832	CUFF.2156.1	2647	enclosed	832	39044987	39045487	39045579	39045909
Os01t0862500-01.mrna1	1438	CUFF.2154.2	1606	divergent	1205	39051577	39051708	39051775	39051987	39052087	39052946
Os01t0863200-00.mrna1	363	CUFF.2160.1	2787	enclosed	363	39085083	39085445
CUFF.2163.2	1517	CUFF.2164.1	3440	convergent	1510	39087894	39088297	39088373	39089478
Os01t0864100-01.mrna1	1642	Os01t0864000-01.mrna1	1219	divergent	952	39126164	39127115
CUFF.2172.1	4743	Os01t0866133-00.mrna1	1144	enclosed	1117	39240591	39240654	39240781	39241173	39241302	39241891	39242444	39242513
CUFF.2172.1	4743	Os01t0866166-00.mrna1	438	enclosed	438	39243578	39244015
CUFF.2171.2	1974	Os01t0866500-01.mrna1	1079	convergent	178	39251945	39252122
CUFF.2179.1	787	CUFF.2177.1	1998	enclosed	568	39286366	39286933
CUFF.2180.1	625	Os01t0867300-01.mrna1	1638	enclosed	623	39288796	39289418
CUFF.2183.1	3041	CUFF.2185.2	2284	convergent	604	39314566	39314909	39314990	39315123	39315316	39315441
Os01t0869550-00.mrna1	1068	Os01t0869500-01.mrna1	1240	enclosed	997	39416522	39416769	39417171	39417252	39417434	39417535	39417628	39417706	39417844	39417969	39418263	39418339	39418505	39418566	39418658	39418742	39418893	39419028
CUFF.2238.1	2531	CUFF.2240.1	3933	convergent	1057	39444539	39445595
Os01t0870300-02.mrna1	4066	Os01t0870350-00.mrna1	1833	enclosed	1749	39464866	39465919	39466785	39467479
Os01t0871100-01.mrna1	2017	Os01t0871150-00.mrna1	739	enclosed	675	39498945	39499072	39499155	39499237	39499521	39499984
Os01t0871500-01.mrna1	1791	Os01t0871400-01.mrna1	887	divergent	189	39520451	39520639
Os01t0872000-01.mrna1	1795	CUFF.2295.1	5350	convergent	14	39544682	39544695
Os01t0872100-01.mrna1	1695	CUFF.2295.2	5739	enclosed	1695	39550966	39551082	39551189	39551406	39555054	39555586	39555674	39556500
Os01t0873200-01.mrna1	1979	CUFF.2195.2	917	divergent	697	39596015	39596711
Os01t0873200-01.mrna1	1979	CUFF.2196.1	717	enclosed	717	39596837	39597553
Os01t0873700-01.mrna1	1680	CUFF.2198.1	5595	convergent	667	39619281	39619398	39619487	39620035
CUFF.2202.1	2612	Os01t0875000-01.mrna1	1208	enclosed	1208	39698654	39699483	39699639	39700016
Os01t0876100-00.mrna1	2619	Os01t0876200-01.mrna1	2749	enclosed	2061	39748789	39748989	39749082	39749259	39749369	39749631	39749803	39750072	39750176	39751313	39751395	39751405
Os01t0876100-00.mrna1	2619	Os01t0875800-01.mrna1	1397	divergent	328	39743343	39743670
Os01t0877100-00.mrna1	324	Os01t0877001-01.mrna1	2690	enclosed	324	39789966	39790289
CUFF.2400.2	3016	CUFF.2395.3	4556	enclosed	2833	39811357	39811782	39812257	39812386	39812627	39812842	39812943	39813560	39813649	39814940	39815075	39815225
Os01t0878100-01.mrna1	1065	Os01t0878050-01.mrna1	1042	divergent	806	39836433	39837238
CUFF.2414.2	3951	Os01t0878400-01.mrna1	1760	convergent	579	39847692	39848270
Os01t0879100-01.mrna1	937	Os01t0879000-01.mrna1	776	divergent	717	39876764	39877480
Os01t0879300-00.mrna1	680	CUFF.2438.3	1546	enclosed	680	39881047	39881726
CUFF.2441.3	2363	CUFF.2438.3	1546	divergent	551	39883766	39884316
Os01t0880800-01.mrna1	1347	Os01t0880850-00.mrna1	1013	enclosed	965	39954273	39954775	39954906	39955367
CUFF.2482.1	2476	Os01t0881450-00.mrna1	1080	enclosed	1055	39989750	39990612	39990687	39990821	39990881	39990937
CUFF.2327.1	2703	Os01t0881500-01.mrna1	2170	enclosed	2166	39991551	39992018	39992135	39992290	39992463	39993853	39995021	39995171
CUFF.2489.1	2471	CUFF.2490.2	3202	convergent	2312	40003014	40005325
Os01t0881950-00.mrna1	575	CUFF.2496.2	2133	convergent	139	40012264	40012402
CUFF.2508.1	4403	CUFF.2511.1	3549	enclosed	2429	40034642	40034747	40034816	40036507	40036592	40036677	40036791	40036907	40037023	40037450
CUFF.2508.1	4403	Os01t0882250-00.mrna1	281	enclosed	277	40029942	40030218
CUFF.2430.1	414	Os01t0878900-01.mrna1	1205	enclosed	362	39874475	39874836
CUFF.2210.2	4075	CUFF.2213.1	2322	convergent	2319	40127884	40129653	40130515	40130789	40130889	40131162
CUFF.2212.2	4160	CUFF.2214.1	3125	convergent	859	40142857	40143680	40143904	40143938
Os01t0885000-01.mrna1	695	CUFF.2217.1	4356	convergent	377	40175725	40176101
Os01t0885550-00.mrna1	717	Os01t0885500-03.mrna1	1927	enclosed	717	40199532	40200248
Os01t0886400-00.mrna1	384	Os01t0886350-01.mrna1	1700	divergent	349	40246136	40246484
CUFF.2225.1	3068	Os01t0887400-01.mrna1	1211	convergent	455	40275449	40275903
Os01t0887850-00.mrna1	763	CUFF.2226.2	1294	enclosed	407	40300050	40300082	40300169	40300542
Os01t0888200-01.mrna1	484	Os01t0888250-00.mrna1	342	enclosed	29	40326671	40326699
Os01t0888600-01.mrna1	2114	CUFF.2232.2	2352	convergent	541	40361069	40361609
Os01t0889400-02.mrna1	1515	Os01t0889601-00.mrna1	576	enclosed	429	40407412	40407840
CUFF.2243.3	2737	Os01t0893550-00.mrna1	375	convergent	266	40576244	40576456	40577466	40577518
Os01t0896300-00.mrna1	2823	Os01t0896350-00.mrna1	417	enclosed	389	40687732	40688120
CUFF.2257.1	3634	Os01t0896400-01.mrna1	807	convergent	306	40689111	40689416
Os01t0898350-00.mrna1	306	CUFF.2276.1	4465	enclosed	254	40782078	40782331
CUFF.2286.3	3515	CUFF.2288.1	3175	convergent	1473	40944006	40944936	40945162	40945243	40945359	40945424	40945573	40945641	40945825	40946149
CUFF.2287.1	2451	Os01t0901000-01.mrna1	2924	enclosed	1558	40953193	40954360	40954503	40954602	40954712	40954879	40955048	40955125	40955990	40956033
CUFF.2285.1	2307	Os01t0901650-00.mrna1	589	enclosed	579	40989309	40989464	40990028	40990171	40990314	40990367	40990496	40990597	40990810	40990932
Os01t0901950-00.mrna1	656	CUFF.2294.1	7738	enclosed	398	41000697	41000891	41000968	41001119	41001203	41001253
Os01t0902000-01.mrna1	3626	CUFF.2294.4	5161	enclosed	3205	41009405	41010852	41010938	41012694
CUFF.2293.1	2684	CUFF.2297.1	2726	convergent	461	41025920	41026380
CUFF.2304.1	1639	CUFF.2303.2	2297	divergent	268	41092712	41092979
CUFF.2299.1	2068	Os01t0904500-01.mrna1	2812	enclosed	1329	41106419	41106582	41106659	41107131	41107249	41107449	41107561	41107804	41108236	41108402	41108873	41108952
Os01t0908001-01.mrna1	3481	CUFF.2316.1	1500	convergent	217	41267640	41267856
Os01t0909050-00.mrna1	1132	Os01t0909000-00.mrna1	1575	divergent	1036	41312576	41313611
Os01t0909600-01.mrna1	3351	Os01t0909500-02.mrna1	5039	enclosed	3351	41346828	41347054	41347142	41350265
CUFF.2330.1	7893	Os01t0909650-00.mrna1	297	enclosed	297	41359177	41359308	41360238	41360402
CUFF.2330.1	7893	Os01t0909500-03.mrna1	2827	enclosed	14	41363363	41363376
Os01t0909800-00.mrna1	504	CUFF.2328.3	5967	divergent	41	41364361	41364401
Os01t0910400-00.mrna1	2098	Os01t0910450-00.mrna1	631	enclosed	540	41398102	41398158	41398239	41398352	41398446	41398496	41398746	41398812	41399322	41399396	41399913	41400088
Os01t0911133-00.mrna1	437	CUFF.2381.2	3501	enclosed	387	41419787	41420104	41420190	41420258
Os01t0911200-01.mrna1	2466	CUFF.2391.1	5329	convergent	805	41431755	41431835	41431904	41432128	41432238	41432345	41432444	41432834
Os01t0913000-01.mrna1	947	CUFF.2439.1	7545	enclosed	661	41524229	41524646	41524842	41524941	41525063	41525205
Os01t0913300-01.mrna1	2313	CUFF.2444.3	3325	convergent	218	41541761	41541978
Os01t0914300-01.mrna1	822	Os01t0914200-01.mrna1	2251	enclosed	399	41569303	41569701
CUFF.2362.1	810	Os01t0914200-01.mrna1	2251	enclosed	298	41574956	41575253
CUFF.2361.1	590	CUFF.2365.2	4438	enclosed	145	41580964	41581108
CUFF.2361.1	590	Os01t0910900-01.mrna1	592	enclosed	437	41412524	41412960
CUFF.2331.1	2801	Os01t0915300-01.mrna1	2858	convergent	2335	41608292	41610626
Os01t0916400-01.mrna1	1791	Os01t0916350-01.mrna1	5684	enclosed	1791	41677796	41678031	41678725	41678920	41679024	41679251	41679580	41679811	41679899	41680006	41680119	41680391	41680684	41681201
Os01t0916950-00.mrna1	2771	CUFF.2343.6	5883	divergent	2454	41696321	41696374	41696486	41696662	41697065	41697151	41697245	41697372	41697459	41697555	41697705	41697818	41697956	41698013	41699222	41699339	41699434	41699514	41699604	41699771	41700249	41700445	41700600	41700679	41700821	41701010	41701730	41701791	41702409	41702542	41702857	41702904	41703012	41703064	41703535	41703613	41703822	41703884	41703991	41704044	41704177	41704213	41705200	41705313
Os01t0917801-00.mrna1	720	Os01t0917700-00.mrna1	918	divergent	599	41759946	41760389	41760497	41760651
Os01t0919300-00.mrna1	1128	Os01t0919200-01.mrna1	1374	enclosed	1128	41827560	41828687
CUFF.2367.3	3796	CUFF.2369.3	3036	convergent	673	41912463	41913135
Os01t0921400-01.mrna1	2388	Os01t0921450-00.mrna1	257	enclosed	257	41965284	41965540
CUFF.2371.1	3551	Os01t0922000-01.mrna1	2606	enclosed	2606	42005193	42007798
CUFF.2377.4	2454	CUFF.2378.1	4086	divergent	2365	42101960	42104324
Os01t0923000-01.mrna1	735	CUFF.2372.1	488	enclosed	488	42140635	42140826	42141034	42141329
CUFF.2390.1	2070	Os01t0923700-01.mrna1	4046	divergent	1696	42176002	42176171	42176310	42176516	42176606	42176757	42177127	42178293
Os01t0925600-01.mrna1	990	CUFF.2409.1	2001	convergent	73	42354077	42354149
Os01t0925733-00.mrna1	213	CUFF.2409.1	2001	enclosed	213	42358326	42358538
Os01t0926450-01.mrna1	1252	Os01t0926400-01.mrna1	1852	enclosed	1138	42384660	42385797
Os01t0927000-01.mrna1	2357	Os01t0927150-00.mrna1	326	enclosed	304	42425737	42425854	42426326	42426424	42427517	42427603
Os01t0927950-00.mrna1	428	CUFF.2422.1	2042	enclosed	402	42478945	42479036	42479255	42479371	42479569	42479620	42479727	42479867
Os01t0929100-02.mrna1	1077	Os01t0929200-01.mrna1	1744	convergent	2	42555423	42555424
Os01t0932525-00.mrna1	997	Os01t0932500-01.mrna1	2410	enclosed	890	42671188	42672077
Os01t0932700-00.mrna1	342	Os01t0932650-01.mrna1	730	enclosed	342	42690560	42690638	42690738	42691000
CUFF.2515.1	3229	CUFF.2518.1	1951	enclosed	950	42700181	42700339	42700664	42700903	42701009	42701559
CUFF.2530.1	2366	Os01t0933900-01.mrna1	963	enclosed	963	42731404	42731999	42732446	42732494	42732605	42732922
Os01t0934500-02.mrna1	4327	Os01t0934700-01.mrna1	942	enclosed	942	42771266	42771622	42771743	42771883	42771970	42772413
CUFF.2442.2	5179	CUFF.2445.1	1763	enclosed	1624	42768013	42768193	42768333	42768791	42768936	42769076	42769192	42770034
CUFF.2442.2	5179	Os01t0934800-00.mrna1	930	convergent	563	42772992	42773413	42773635	42773775
Os01t0935050-00.mrna1	477	Os01t0935000-01.mrna1	1859	enclosed	418	42781465	42781882
Os01t0935500-01.mrna1	2939	CUFF.2450.1	3177	convergent	384	42835319	42835702
Os01t0936100-01.mrna1	2568	CUFF.2455.2	2953	convergent	1337	42867713	42869049
Os01t0936850-00.mrna1	335	Os01t0936800-02.mrna1	1150	enclosed	141	42886528	42886605	42886750	42886812
Os01t0937025-00.mrna1	1177	Os01t0937050-00.mrna1	1295	convergent	1176	42908037	42909212
Os01t0937366-00.mrna1	390	CUFF.2460.1	7005	enclosed	390	42924740	42924934	42924986	42925180
Os01t0939100-01.mrna1	3784	Os01t0939150-00.mrna1	381	enclosed	263	42994224	42994377	42994496	42994604
Os01t0940000-01.mrna1	2327	CUFF.2471.1	2141	divergent	2018	43068885	43069723	43069845	43069958	43070106	43070325	43070546	43070686	43070879	43071582
Os01t0946200-01.mrna1	919	CUFF.2501.1	904	convergent	778	43353059	43353836
Os01t0946800-00.mrna1	675	Os01t0946850-00.mrna1	1033	convergent	203	43379485	43379539	43379627	43379702	43379807	43379878
Os01t0947767-00.mrna1	1513	Os01t0947700-01.mrna1	3542	enclosed	1513	43448500	43449199	43449262	43450074
Os01t0948100-01.mrna1	2441	Os01t0948133-01.mrna1	681	convergent	262	43467110	43467371
CUFF.2507.1	1940	CUFF.2503.1	2042	divergent	1645	43480477	43480630	43481018	43482508
Os01t0948980-00.mrna1	2568	Os01t0948900-01.mrna1	2105	divergent	1833	43510284	43511900	43511966	43512181
Os01t0949140-00.mrna1	275	Os01t0949060-01.mrna1	1557	enclosed	258	43555964	43556090	43556795	43556925
Os01t0950300-01.mrna1	861	Os01t0950200-01.mrna1	982	divergent	814	43622700	43623513
Os01t0950900-01.mrna1	2357	CUFF.2529.3	2628	convergent	7	43642548	43642554
Os01t0951200-01.mrna1	2082	CUFF.2524.1	879	divergent	861	43655749	43656609
CUFF.2531.1	2528	CUFF.2532.1	879	enclosed	879	43661349	43662227
CUFF.2531.1	2528	CUFF.2533.1	2011	convergent	753	43665318	43666070
Os01t0952000-02.mrna1	1118	Os01t0952000-01.mrna1	1043	enclosed	1042	43683366	43683609	43683806	43684603
CUFF.2536.1	5699	CUFF.2539.1	3969	convergent	783	43694279	43694731	43694809	43695138
CUFF.2534.3	2758	CUFF.2535.1	1249	enclosed	680	43737429	43737492	43737575	43737690	43738258	43738757
Os01t0952900-01.mrna1	1016	CUFF.2541.2	2381	enclosed	809	43740686	43741494
CUFF.2544.1	966	CUFF.2541.2	2381	enclosed	859	43745822	43746181	43746269	43746767
Os01t0953100-01.mrna1	2315	Os01t0953000-01.mrna1	2484	divergent	2197	43750863	43753059
Os01t0955600-00.mrna1	468	Os01t0955550-01.mrna1	543	enclosed	299	43852971	43853092	43853229	43853249	43853590	43853745
Os01t0956300-01.mrna1	1808	Os01t0956200-01.mrna1	1869	divergent	1676	43897212	43898887
CUFF.2577.5	1937	CUFF.2579.1	2283	convergent	633	44156259	44156364	44157142	44157668
CUFF.2578.2	2747	CUFF.2580.2	1941	convergent	418	44162349	44162766
CUFF.2573.2	3819	CUFF.2574.1	1606	enclosed	1606	44172780	44173179	44175461	44176666
Os01t0962100-01.mrna1	1417	CUFF.2572.1	1059	convergent	30	44182150	44182179
Os01t0962650-00.mrna1	425	Os01t0962600-01.mrna1	899	enclosed	394	44194530	44194640	44195149	44195431
Os01t0963350-00.mrna1	633	CUFF.2583.2	1128	enclosed	322	44217665	44217872	44218146	44218259
CUFF.2633.1	4030	Os01t0964133-01.mrna1	1529	enclosed	1524	44252806	44253155	44253313	44253922	44254144	44254536	44254624	44254699	44255993	44256087
Os01t0965101-00.mrna1	289	Os01t0965000-00.mrna1	4764	enclosed	289	44322143	44322431
CUFF.2647.2	1796	Os01t0965000-00.mrna1	4764	divergent	783	44323484	44323710	44324204	44324228	44324389	44324559	44324832	44324947	44325208	44325352	44325445	44325543
Os01t0965201-01.mrna1	619	Os01t0965300-00.mrna1	678	convergent	222	44330676	44330897
Os01t0965400-01.mrna1	1383	Os01t0965300-00.mrna1	678	divergent	264	44331504	44331767
Os01t0966700-01.mrna1	2099	Os01t0966801-00.mrna1	637	enclosed	629	44396190	44396818
Os01t0966901-00.mrna1	1254	Os01t0966900-00.mrna1	1752	enclosed	1254	44405360	44406613
CUFF.2590.3	2454	CUFF.2591.1	1809	enclosed	1642	44453559	44454884	44455024	44455231	44455920	44456027
Os01t0967900-01.mrna1	2196	CUFF.2589.1	2603	convergent	49	44464049	44464097
Os01t0968201-00.mrna1	720	Os01t0968200-00.mrna1	955	enclosed	678	44473007	44473684
Os01t0968300-01.mrna1	1353	Os01t0968350-00.mrna1	723	enclosed	678	44475734	44476411
Os01t0968601-00.mrna1	1277	Os01t0968500-00.mrna1	1438	enclosed	1259	44481718	44482295	44482378	44483058
CUFF.2595.1	1789	CUFF.2599.2	1796	convergent	603	44589935	44590396	44590498	44590638
CUFF.2602.1	1603	Os01t0970900-02.mrna1	1995	enclosed	1603	44609489	44611091
Os01t0971301-00.mrna1	579	CUFF.2600.2	1985	enclosed	451	44617220	44617319	44617549	44617623	44618026	44618092	44618171	44618206	44618482	44618595	44618677	44618735
Os01t0971500-01.mrna1	762	CUFF.2603.1	7396	enclosed	739	44627464	44627736	44628508	44628551	44628659	44629080
Os01t0971950-00.mrna1	1612	Os01t0971900-01.mrna1	3602	enclosed	1590	44648088	44648196	44648473	44649719	44650863	44651096
CUFF.2609.1	4381	Os01t0973400-02.mrna1	1467	convergent	421	44745889	44746309
Os01t0973550-00.mrna1	443	Os01t0973500-01.mrna1	1838	enclosed	438	44750313	44750626	44751661	44751784
CUFF.2619.1	1228	Os01t0974300-01.mrna1	3061	convergent	384	44821093	44821476
CUFF.2616.2	439	Os01t0974500-01.mrna1	1483	enclosed	190	44836451	44836528	44836645	44836695	44836784	44836844
CUFF.2617.1	626	CUFF.2613.2	1352	enclosed	626	44838389	44839014
CUFF.2624.1	1730	CUFF.2620.1	3381	enclosed	1730	44845498	44847227
CUFF.2615.1	925	Os01t0975000-01.mrna1	1424	enclosed	925	44847996	44848556	44848710	44849073
Os01t0975950-00.mrna1	669	Os01t0975900-01.mrna1	1148	enclosed	626	44884991	44885616
CUFF.2636.1	1378	CUFF.2634.1	2696	enclosed	1378	45012614	45013770	45013885	45014105
Os02t0100150-01.mrna1	1319	Os02t0100200-01.mrna1	3066	convergent	465	9298	9762
CUFF.2641.1	1659	Os02t0100200-01.mrna1	3066	enclosed	1579	12084	12749	12830	13742
Os02t0100300-01.mrna1	1533	Os02t0100333-00.mrna1	1235	enclosed	1168	14146	14312	14397	14538	14620	14707	14813	14887	14980	15044	15363	15483	15578	15694	15995	16231	16326	16383	18135	18232
Os02t0101350-00.mrna1	465	Os02t0101300-01.mrna1	682	enclosed	465	73288	73752
Os02t0101400-01.mrna1	967	Os02t0101500-02.mrna1	2836	convergent	945	78483	78487	78594	79533
Os02t0101750-00.mrna1	1528	CUFF.2649.1	5705	enclosed	1371	91535	92163	92406	92564	92661	92887	93184	93305	93479	93712
CUFF.2655.1	1389	Os02t0102400-01.mrna1	2339	convergent	818	126816	127633
Os02t0102900-01.mrna1	2309	Os02t0103000-01.mrna1	711	convergent	67	163662	163728
Os02t0103100-01.mrna1	2194	Os02t0103500-00.mrna1	1134	enclosed	1114	172263	172435	172550	172701	172801	173341	173482	173544	173640	173824
Os02t0103100-01.mrna1	2194	Os02t0103000-01.mrna1	711	divergent	420	163892	164311
Os02t0103850-00.mrna1	969	Os02t0103800-01.mrna1	1424	enclosed	953	183836	183895	183986	184448	184526	184601	184698	185051
Os02t0105400-01.mrna1	1508	Os02t0105300-01.mrna1	1602	divergent	1357	295324	296222	298485	298942
Os02t0105500-01.mrna1	1563	Os02t0105450-01.mrna1	1059	divergent	729	300074	300802
Os02t0106001-00.mrna1	1101	Os02t0105900-02.mrna1	1152	enclosed	991	316819	317397	317652	317744	317837	318017	318127	318199	319035	319099
Os02t0106100-01.mrna1	2442	Os02t0106201-00.mrna1	685	enclosed	679	344645	344827	345844	346339
CUFF.2678.2	7197	CUFF.2679.1	3353	enclosed	3353	415136	418488
CUFF.2684.3	1189	Os02t0107600-02.mrna1	3098	convergent	1	433929	433929
CUFF.2684.3	1189	Os02t0107250-01.mrna1	1219	divergent	1051	425109	426159
Os02t0108100-01.mrna1	1910	Os02t0108000-01.mrna1	1208	divergent	1088	458901	459988
Os02t0108302-01.mrna1	1424	CUFF.2682.1	5930	enclosed	1424	482360	482501	482593	483874
CUFF.2688.1	2724	CUFF.2682.1	5930	enclosed	2724	485210	485345	485676	488263
Os02t0109900-01.mrna1	2545	Os02t0110000-01.mrna1	1742	convergent	131	547165	547295
Os02t0110200-01.mrna1	1742	Os02t0110101-00.mrna1	1569	divergent	1501	554579	556079
CUFF.2699.2	1372	CUFF.2696.4	1866	divergent	99	572349	572447
CUFF.2699.2	1372	Os02t0110700-02.mrna1	1068	convergent	151	573103	573253
CUFF.2700.1	2266	Os02t0110700-01.mrna1	1655	divergent	499	575027	575525
CUFF.2692.1	1898	Os02t0111600-01.mrna1	2394	enclosed	1041	629392	629509	629612	630534
Os02t0114150-01.mrna1	2082	Os02t0114100-00.mrna1	1169	divergent	953	763980	764717	764809	765023
CUFF.2713.1	358	CUFF.2714.1	226	convergent	141	812076	812216
Os02t0115801-00.mrna1	282	Os02t0115700-01.mrna1	1872	enclosed	273	825369	825428	825787	825999
Os02t0117500-01.mrna1	3321	Os02t0117550-01.mrna1	1774	convergent	673	923296	923968
CUFF.2712.1	1077	Os02t0117550-01.mrna1	1774	divergent	316	924524	924839
Os02t0117600-02.mrna1	1032	Os02t0117700-01.mrna1	1766	convergent	263	926097	926359
Os02t0117750-00.mrna1	767	Os02t0117700-01.mrna1	1766	enclosed	626	926637	926691	926928	927029	927129	927227	927307	927369	927462	927517	927596	927669	927755	927807	928100	928165	928403	928460
Os02t0119200-01.mrna1	1966	Os02t0119250-00.mrna1	1472	enclosed	1470	1014537	1016006
CUFF.2724.2	3004	Os02t0120000-01.mrna1	2352	convergent	2011	1047669	1047973	1048121	1049682	1049783	1049926
Os02t0120300-01.mrna1	1069	CUFF.2723.1	1416	convergent	469	1068662	1069130
Os02t0120850-00.mrna1	816	Os02t0120800-01.mrna1	1384	enclosed	786	1080561	1081021	1081111	1081176	1081314	1081370	1081942	1081994	1082398	1082507	1082597	1082635
CUFF.2738.1	798	CUFF.2739.1	767	convergent	523	1153752	1154274
Os02t0121900-01.mrna1	2182	CUFF.2739.1	767	divergent	105	1154674	1154778
Os02t0122100-00.mrna1	1826	CUFF.2742.2	1066	divergent	10	1162134	1162143
Os02t0123100-01.mrna1	1349	Os02t0123032-00.mrna1	531	enclosed	494	1208014	1208081	1208222	1208329	1208507	1208660	1209588	1209751
Os02t0124650-00.mrna1	441	Os02t0124600-00.mrna1	1986	enclosed	441	1274777	1275217
Os02t0124866-01.mrna1	1842	CUFF.2755.2	1830	enclosed	352	1290073	1290154	1291274	1291357	1291449	1291631	1291735	1291737
Os02t0125000-01.mrna1	1161	Os02t0124932-00.mrna1	240	divergent	60	1302273	1302332
Os02t0125200-00.mrna1	1393	Os02t0125250-00.mrna1	729	enclosed	652	1313881	1314223	1314279	1314414	1314489	1314661
Os02t0125300-01.mrna1	1191	CUFF.2763.1	3793	convergent	1179	1326935	1327187	1328060	1328203	1328340	1328431	1329393	1329579	1329676	1329831	1329959	1330305
Os02t0126800-01.mrna1	1093	CUFF.2772.1	3885	convergent	1089	1402586	1403033	1403126	1403215	1403330	1403401	1403851	1403980	1404172	1404520
CUFF.2777.2	1656	CUFF.2779.1	3180	convergent	357	1461132	1461488
Os02t0128600-01.mrna1	1135	Os02t0128501-00.mrna1	627	enclosed	538	1476515	1476582	1477207	1477288	1478247	1478362	1479000	1479062	1479571	1479779
CUFF.2786.1	2117	CUFF.2785.4	2205	convergent	1404	1562080	1562195	1562558	1562729	1562815	1563930
CUFF.2793.1	2747	CUFF.2790.2	5894	enclosed	2236	1618992	1619101	1619215	1619630	1619744	1621453
CUFF.2794.1	6109	CUFF.2790.2	5894	enclosed	1630	1622264	1622476	1622614	1623553	1623664	1623700	1623866	1624305
Os02t0131850-00.mrna1	708	Os02t0131800-01.mrna1	1874	enclosed	569	1658840	1659087	1659223	1659318	1659430	1659549	1659748	1659852
CUFF.2797.1	588	CUFF.2796.1	1351	enclosed	588	1696039	1696064	1696620	1697181
CUFF.2801.1	676	CUFF.2800.1	3686	enclosed	676	1716759	1717394	1717513	1717552
CUFF.2805.1	1414	Os02t0134100-01.mrna1	1442	convergent	662	1796881	1797542
Os02t0136150-00.mrna1	632	Os02t0136400-00.mrna1	2277	convergent	96	1929200	1929295
Os02t0136850-00.mrna1	520	Os02t0136800-02.mrna1	2894	enclosed	520	1948600	1949119
CUFF.2824.1	2529	CUFF.2822.2	3850	divergent	123	1946020	1946058	1946452	1946535
CUFF.2818.1	4572	Os02t0136966-01.mrna1	4258	enclosed	1633	1955909	1956457	1957002	1957309	1957405	1957479	1957954	1958041	1958143	1958324	1958508	1958644	1958790	1958856	1959132	1959246	1959390	1959501
Os02t0138900-01.mrna1	1542	CUFF.2826.1	2051	convergent	143	2075531	2075673
CUFF.2832.1	2219	CUFF.2834.4	2352	convergent	339	2128429	2128767
CUFF.2829.1	265	Os02t0140200-01.mrna1	1814	enclosed	262	2152972	2153233
CUFF.2839.1	2455	Os02t0142080-00.mrna1	396	divergent	281	2276840	2277120
Os02t0142800-01.mrna1	1733	Os02t0142750-01.mrna1	1544	divergent	772	2369614	2370385
CUFF.2938.3	2138	CUFF.2939.1	831	enclosed	831	2486579	2486579	2486658	2487487
CUFF.2965.5	2175	Os02t0145950-00.mrna1	348	enclosed	348	2520777	2521124
CUFF.2890.1	677	CUFF.2889.4	2757	enclosed	400	2593744	2593912	2598063	2598293
CUFF.2998.1	3063	Os02t0146900-01.mrna1	1402	divergent	1361	2575702	2577062
CUFF.2841.2	2858	Os02t0147850-00.mrna1	375	enclosed	215	2621672	2621711	2622442	2622616
CUFF.2844.1	2537	CUFF.2847.1	3670	convergent	2381	2638423	2640247	2641399	2641616	2641754	2642091
Os02t0149600-01.mrna1	2489	Os02t0149650-01.mrna1	3069	convergent	1043	2732115	2732357	2732450	2732498	2733157	2733266	2733381	2733488	2733920	2734452
Os02t0149900-00.mrna1	1103	Os02t0150000-00.mrna1	522	convergent	333	2761082	2761414
CUFF.2860.2	1425	Os02t0150500-00.mrna1	1147	enclosed	1147	2781503	2781795	2781877	2782730
CUFF.2855.1	899	CUFF.2857.4	2956	enclosed	895	2816617	2817336	2817484	2817658
Os02t0152300-01.mrna1	2600	CUFF.2863.2	5040	convergent	111	2873950	2874060
Os02t0152400-01.mrna1	999	CUFF.2863.1	5447	enclosed	999	2874949	2875240	2875401	2875532	2875678	2876252
CUFF.2869.1	3844	Os02t0153400-00.mrna1	3463	enclosed	3332	2945641	2948972
Os02t0153450-01.mrna1	3638	Os02t0153500-00.mrna1	3167	enclosed	3167	2952434	2955600
CUFF.2870.3	3460	Os02t0153700-01.mrna1	3392	enclosed	3286	2958784	2962030	2962137	2962175
Os02t0153950-00.mrna1	1222	Os02t0153900-01.mrna1	3373	enclosed	1222	2967242	2967524	2967635	2968573
Os02t0154050-00.mrna1	1224	Os02t0154000-00.mrna1	3381	enclosed	1224	2974073	2974337	2974446	2975404
Os02t0154300-01.mrna1	1729	Os02t0154200-01.mrna1	3502	divergent	1686	2980585	2980707	2980792	2982354
Os02t0155000-01.mrna1	1920	Os02t0154975-00.mrna1	1932	divergent	1289	3028274	3028436	3029892	3030522	3030617	3031111
Os02t0155400-01.mrna1	2248	Os02t0155300-01.mrna1	2829	enclosed	2148	3037620	3037907	3038008	3039867
CUFF.2875.2	1204	CUFF.2877.1	1255	convergent	576	3081963	3082125	3082470	3082882
CUFF.2875.3	1123	CUFF.2876.1	698	enclosed	557	3080564	3081120
Os02t0156300-01.mrna1	972	CUFF.2873.1	3260	divergent	966	3086328	3086522	3086680	3086797	3086885	3087537
Os02t0156500-01.mrna1	1258	Os02t0156400-01.mrna1	2534	divergent	1209	3093893	3095101
Os02t0156666-00.mrna1	1185	Os02t0156633-00.mrna1	2132	divergent	1178	3103478	3103762	3103868	3104760
CUFF.2878.2	3312	Os02t0157400-01.mrna1	2024	enclosed	2024	3132775	3134384	3134570	3134983
CUFF.2881.1	1339	CUFF.2883.5	2308	convergent	529	3144127	3144655
Os02t0157950-01.mrna1	1206	Os02t0158000-00.mrna1	1014	convergent	895	3164206	3165100
CUFF.2895.2	1544	CUFF.2894.3	3654	enclosed	1544	3227679	3229222
CUFF.2896.1	1994	CUFF.2894.1	3660	enclosed	1294	3232317	3232407	3232519	3232707	3232810	3232920	3233018	3233920
Os02t0159900-01.mrna1	1494	Os02t0159950-00.mrna1	1103	enclosed	1029	3234458	3234826	3235118	3235217	3235722	3235920	3236129	3236183	3236299	3236353	3236484	3236563	3236694	3236864
Os02t0159900-01.mrna1	1494	CUFF.2885.1	4513	convergent	82	3237562	3237643
Os02t0160400-01.mrna1	2039	Os02t0160300-01.mrna1	1401	divergent	1053	3266009	3266089	3267174	3267715	3267894	3268323
CUFF.2891.1	1969	Os02t0160800-01.mrna1	1578	enclosed	1452	3279373	3279768	3279895	3280950
CUFF.2892.1	663	Os02t0161000-01.mrna1	2368	enclosed	663	3283586	3284248
Os02t0161050-01.mrna1	3180	Os02t0161000-01.mrna1	2368	divergent	757	3284873	3285530	3286266	3286364
CUFF.2902.1	2535	Os02t0161251-01.mrna1	4687	convergent	1325	3301689	3301786	3301876	3301947	3302056	3302228	3302552	3302730	3303136	3303336	3303524	3304125
CUFF.2903.1	6733	Os02t0161251-01.mrna1	4687	divergent	612	3304472	3304817	3305300	3305470	3305706	3305800
Os02t0161950-00.mrna1	270	Os02t0161900-01.mrna1	1641	enclosed	268	3341748	3342015
Os02t0162050-00.mrna1	360	Os02t0162000-01.mrna1	533	enclosed	326	3345015	3345183	3345295	3345451
Os02t0162100-00.mrna1	837	Os02t0162150-00.mrna1	321	convergent	229	3352122	3352350
Os02t0162600-01.mrna1	898	CUFF.2909.2	11450	convergent	532	3362411	3362942
CUFF.2908.1	718	CUFF.2907.1	4125	enclosed	263	3440920	3441182
CUFF.2912.1	945	Os02t0164700-00.mrna1	426	divergent	106	3470644	3470749
CUFF.2920.2	1771	CUFF.2921.1	5543	convergent	1084	3506555	3506792	3507102	3507252	3507962	3508656
CUFF.2923.3	2842	CUFF.2925.1	296	enclosed	296	3558479	3558774
CUFF.2923.3	2842	CUFF.2926.1	1697	enclosed	1697	3558987	3560683
Os02t0167300-01.mrna1	1808	Os02t0167366-00.mrna1	343	enclosed	341	3620085	3620295	3621123	3621252
Os02t0167300-02.mrna1	1235	Os02t0167432-00.mrna1	353	enclosed	353	3622103	3622455
Os02t0168000-01.mrna1	2773	Os02t0167850-00.mrna1	399	divergent	16	3672971	3672986
Os02t0168000-01.mrna1	2773	Os02t0167900-00.mrna1	306	enclosed	264	3673312	3673575
CUFF.2935.2	4109	Os02t0168100-01.mrna1	984	convergent	404	3677522	3677925
Os02t0168800-01.mrna1	1416	Os02t0168850-00.mrna1	637	enclosed	624	3716571	3716708	3716885	3717085	3717561	3717723	3717833	3717954
Os02t0171001-00.mrna1	678	Os02t0170900-02.mrna1	1643	convergent	327	3862224	3862550
Os02t0172901-00.mrna1	222	Os02t0172850-01.mrna1	798	divergent	195	3978436	3978630
Os02t0173300-01.mrna1	751	Os02t0173401-00.mrna1	342	enclosed	342	4014842	4015183
CUFF.2968.1	2152	Os02t0173800-01.mrna1	1706	convergent	312	4038442	4038753
Os02t0174500-01.mrna1	2997	CUFF.2981.1	1965	convergent	354	4092961	4093299	4093401	4093415
Os02t0174800-01.mrna1	1236	CUFF.2981.3	1441	divergent	1202	4095838	4096578	4097487	4097947
Os02t0175000-01.mrna1	1679	Os02t0174900-01.mrna1	1380	enclosed	1216	4103384	4104599
CUFF.2983.2	561	Os02t0175700-01.mrna1	2074	convergent	55	4135894	4135948
Os02t0176300-01.mrna1	1979	Os02t0176400-01.mrna1	779	convergent	350	4184306	4184655
CUFF.3002.1	1909	CUFF.3001.2	5994	divergent	252	4170931	4171182
CUFF.2989.1	5242	CUFF.2991.1	2178	enclosed	2141	4306573	4307278	4307387	4307461	4307559	4307621	4307715	4307819	4307934	4308018	4308123	4308260	4308357	4308446	4308533	4308658	4308728	4308781	4308865	4308936	4309060	4309161	4309275	4309343	4309456	4309518	4309747	4310139
Os02t0178400-01.mrna1	528	CUFF.2988.1	1521	convergent	222	4334131	4334352
Os02t0178650-00.mrna1	564	Os02t0178600-01.mrna1	513	divergent	159	4341766	4341924
Os02t0179500-01.mrna1	1080	Os02t0179450-00.mrna1	947	divergent	697	4423305	4424001
Os02t0180700-01.mrna1	1334	CUFF.3007.3	1821	convergent	267	4499855	4500121
Os02t0184100-02.mrna1	875	CUFF.3022.1	3337	convergent	344	4692867	4693210
CUFF.3025.2	4043	Os02t0184450-01.mrna1	2782	enclosed	1304	4711793	4712491	4712657	4712764	4712920	4713051	4713183	4713359	4713849	4713973	4714072	4714134
Os02t0184400-04.mrna1	2711	CUFF.3027.1	604	enclosed	604	4715577	4716180
Os02t0189150-00.mrna1	386	CUFF.3037.1	1211	enclosed	373	4940045	4940188	4941651	4941765	4941892	4942005
Os02t0189450-00.mrna1	755	Os02t0189400-01.mrna1	1319	enclosed	747	4949775	4949804	4949958	4950437	4950493	4950729
Os02t0189700-01.mrna1	738	Os02t0189800-00.mrna1	2247	enclosed	294	4971170	4971463
CUFF.3039.1	2741	Os02t0190000-00.mrna1	2414	enclosed	1483	4982603	4983130	4983209	4983882	4984079	4984359
Os02t0190200-01.mrna1	3972	Os02t0190300-01.mrna1	4373	enclosed	2969	4988988	4990432	4990540	4990601	4995909	4996436	4996534	4997168	4997439	4997737
CUFF.3057.2	4102	CUFF.3059.1	4036	convergent	2151	5025713	5027863
CUFF.3043.1	415	Os02t0192700-01.mrna1	910	enclosed	415	5167106	5167403	5167455	5167571
Os02t0194000-01.mrna1	1404	Os02t0193966-00.mrna1	432	divergent	184	5238172	5238355
CUFF.3056.2	1490	CUFF.3052.1	383	enclosed	381	5240413	5240793
CUFF.3056.2	1490	CUFF.3053.1	374	enclosed	374	5241734	5242107
Os02t0196850-00.mrna1	293	Os02t0196800-01.mrna1	1618	enclosed	278	5418303	5418580
CUFF.3085.3	1646	Os02t0198333-00.mrna1	950	convergent	739	5506444	5506519	5507554	5507638	5507965	5508542
Os02t0199200-00.mrna1	1548	CUFF.3086.1	1122	convergent	296	5567308	5567603
CUFF.3091.1	958	Os02t0201300-01.mrna1	812	enclosed	564	5654435	5654810	5655158	5655345
Os02t0202000-00.mrna1	791	Os02t0201900-02.mrna1	1440	enclosed	531	5689079	5689609
Os02t0203300-00.mrna1	1536	Os02t0203200-01.mrna1	1581	divergent	1425	5775880	5777304
Os02t0203401-00.mrna1	2019	CUFF.3103.1	2201	convergent	645	5786726	5787370
Os02t0207800-01.mrna1	1229	Os02t0207900-01.mrna1	1330	divergent	1138	6067414	6068551
CUFF.3115.2	4944	Os02t0208400-01.mrna1	4884	convergent	3809	6099748	6100368	6100449	6100730	6100811	6101709	6101859	6102117	6102204	6102903	6102988	6103071	6103378	6103591	6103695	6103866	6103962	6104216	6104308	6104630
Os02t0209050-00.mrna1	510	CUFF.3118.2	3121	divergent	419	6156408	6156733	6157400	6157453	6157566	6157604
Os02t0209201-00.mrna1	510	CUFF.3118.5	3672	enclosed	442	6169098	6169423	6170096	6170149	6170263	6170324
Os02t0210700-01.mrna1	3912	Os02t0210600-01.mrna1	3278	enclosed	2514	6212755	6215268
CUFF.3136.5	2829	CUFF.3139.1	4883	convergent	1646	6333438	6335083
Os02t0214050-01.mrna1	2935	Os02t0214100-00.mrna1	243	convergent	77	6419745	6419821
CUFF.3128.2	1146	Os02t0214400-01.mrna1	1824	convergent	60	6428412	6428471
Os02t0214500-01.mrna1	1111	CUFF.3129.2	2173	convergent	34	6434828	6434861
Os02t0215100-01.mrna1	2231	Os02t0215050-01.mrna1	899	divergent	756	6472131	6472886
Os02t0215500-01.mrna1	3747	CUFF.3134.1	3197	divergent	2906	6497826	6498389	6498467	6500808
Os02t0215600-01.mrna1	1334	Os02t0215650-00.mrna1	1000	enclosed	826	6503351	6504062	6504237	6504350
Os02t0215900-01.mrna1	2026	CUFF.3137.1	4791	convergent	746	6518420	6519165
Os02t0216000-00.mrna1	3492	CUFF.3137.1	4791	enclosed	3030	6520390	6523419
Os02t0216150-00.mrna1	1328	Os02t0216100-00.mrna1	1338	divergent	1080	6525937	6527016
Os02t0216800-00.mrna1	498	CUFF.3141.3	3660	enclosed	498	6566656	6567153
CUFF.3146.1	1742	Os02t0217900-00.mrna1	869	convergent	28	6616377	6616404
CUFF.3151.3	2085	CUFF.3152.1	3039	convergent	1472	6638109	6639580
CUFF.3151.1	1269	Os02t0218250-00.mrna1	474	enclosed	357	6637042	6637398
Os02t0218500-01.mrna1	1933	Os02t0218400-01.mrna1	2644	divergent	1128	6640603	6640708	6640793	6640894	6641014	6641329	6641524	6641706	6641809	6641930	6642632	6642930
Os02t0219300-01.mrna1	2570	CUFF.3155.1	2601	enclosed	1703	6685063	6685501	6685971	6686159	6686282	6686494	6686583	6686692	6686778	6686881	6686976	6687145	6687237	6687401	6687484	6687602	6687753	6687840	6687935	6688040
CUFF.3154.2	1557	Os02t0219900-01.mrna1	1030	convergent	518	6709494	6709899	6711092	6711203
Os02t0220800-01.mrna1	990	CUFF.3157.1	3730	divergent	937	6761383	6762137	6762396	6762577
Os02t0221300-01.mrna1	3103	Os02t0221400-01.mrna1	967	enclosed	216	6800313	6800528
Os02t0222600-00.mrna1	1938	Os02t0222500-01.mrna1	3899	enclosed	1907	6861746	6863312	6863391	6863730
Os02t0223300-01.mrna1	1380	Os02t0223200-01.mrna1	1407	divergent	1067	6931424	6932490
Os02t0223700-01.mrna1	1204	CUFF.3164.1	999	convergent	960	6944419	6944533	6944777	6945621
Os02t0224100-01.mrna1	1845	CUFF.3167.1	330	enclosed	330	6988218	6988226	6988281	6988601
Os02t0226500-01.mrna1	552	Os02t0226400-01.mrna1	643	divergent	297	7118179	7118475
CUFF.3176.3	5602	Os02t0227100-01.mrna1	807	convergent	713	7161034	7161481	7162024	7162288
CUFF.3182.1	3924	Os02t0228300-01.mrna1	3722	enclosed	3722	7249633	7250719	7250833	7253467
CUFF.3186.1	499	CUFF.3184.1	746	divergent	142	7329824	7329965
Os02t0230250-00.mrna1	833	CUFF.3185.1	953	enclosed	669	7352913	7353148	7353307	7353374	7353463	7353685	7354014	7354155
Os02t0232000-01.mrna1	1392	Os02t0232050-00.mrna1	616	enclosed	604	7493404	7493783	7493859	7494082
Os02t0234450-00.mrna1	2511	CUFF.3192.1	2207	enclosed	1372	7647738	7649109
Os02t0234750-00.mrna1	364	Os02t0234700-01.mrna1	723	divergent	352	7656895	7657246
Os02t0235200-00.mrna1	615	Os02t0235101-01.mrna1	1450	enclosed	615	7684017	7684631
Os02t0235600-01.mrna1	843	Os02t0235701-00.mrna1	738	enclosed	677	7706011	7706118	7706349	7706544	7716001	7716373
Os02t0235900-01.mrna1	1844	Os02t0235802-00.mrna1	1578	divergent	1519	7719242	7720358	7720516	7720657	7720725	7720984
CUFF.3200.1	2513	CUFF.3202.1	2314	convergent	542	7740095	7740636
Os02t0237801-01.mrna1	3715	Os02t0237100-01.mrna1	1566	divergent	434	7804201	7804267	7804794	7805160
Os02t0240300-01.mrna1	1237	CUFF.3203.1	368	enclosed	348	7977542	7977889
Os02t0240500-00.mrna1	1112	CUFF.3203.1	368	divergent	18	7988997	7989014
CUFF.3206.1	2998	Os02t0241650-00.mrna1	1013	enclosed	832	8043185	8043402	8043649	8043767	8044033	8044163	8044320	8044582	8045944	8046044
Os02t0242550-00.mrna1	1566	Os02t0242575-00.mrna1	1368	enclosed	1368	8081088	8082455
CUFF.3212.3	1253	Os02t0244650-00.mrna1	927	enclosed	796	8194925	8194999	8195966	8196038	8196117	8196222	8196330	8196389	8197322	8197444	8197671	8198029
Os02t0245600-00.mrna1	872	Os02t0245601-00.mrna1	518	convergent	422	8270227	8270648
CUFF.3218.1	2436	CUFF.3217.2	2688	enclosed	1137	8275034	8275230	8276030	8276347	8276489	8276546	8276784	8276787	8276904	8277119	8277226	8277569
Os02t0247600-01.mrna1	1262	Os02t0247500-01.mrna1	1168	divergent	929	8379330	8380258
Os02t0255801-00.mrna1	1233	CUFF.3241.2	6252	enclosed	563	8842627	8842764	8842902	8843035	8843452	8843556	8843638	8843739	8843830	8843913
CUFF.3240.2	490	Os02t0255951-00.mrna1	363	enclosed	258	8854681	8854938
Os02t0256100-01.mrna1	1813	CUFF.3243.2	1959	divergent	872	8863367	8863944	8864035	8864155	8865071	8865172	8865423	8865493
Os02t0257250-00.mrna1	939	Os02t0257200-01.mrna1	1158	enclosed	906	8898355	8898665	8898825	8899048	8900102	8900472
Os02t0258800-01.mrna1	653	Os02t0258900-02.mrna1	2925	convergent	234	9006087	9006320
Os02t0261100-01.mrna1	727	Os02t0261150-00.mrna1	450	enclosed	404	9145197	9145255	9146180	9146307	9147464	9147541	9148072	9148210
Os02t0264501-00.mrna1	526	Os02t0264300-01.mrna1	1417	enclosed	512	9422300	9422811
Os02t0265200-02.mrna1	1821	Os02t0265100-01.mrna1	1713	divergent	1402	9475777	9476487	9476756	9477106	9477200	9477539
CUFF.3274.6	3731	CUFF.3276.1	700	convergent	11	9561175	9561185
Os02t0270100-00.mrna1	1152	Os02t0270150-00.mrna1	411	enclosed	411	9737824	9738234
Os02t0272350-01.mrna1	4041	Os02t0272400-00.mrna1	1243	convergent	697	9917888	9918503	9920068	9920148
CUFF.3288.1	6966	CUFF.3291.1	11658	convergent	6086	9942833	9943020	9943140	9947287	9947364	9949025	9949131	9949218
Os02t0273300-00.mrna1	345	CUFF.3284.1	2629	enclosed	345	9991067	9991411
CUFF.3282.1	2642	Os02t0273501-00.mrna1	1097	enclosed	962	10002070	10002140	10002825	10002888	10003557	10003653	10003748	10003855	10004125	10004276	10004426	10004470	10004596	10004678	10004819	10004998	10005232	10005393
Os02t0274100-01.mrna1	2792	Os02t0274200-00.mrna1	2871	convergent	24	10038769	10038792
CUFF.3298.1	2407	CUFF.3299.1	458	enclosed	458	10235943	10236370	10236464	10236493
CUFF.3301.2	2731	Os02t0278501-00.mrna1	264	enclosed	264	10293360	10293623
CUFF.3308.2	5682	CUFF.3310.2	1704	convergent	1632	10407455	10407776	10407877	10408017	10408130	10408237	10408318	10408365	10408468	10408680	10408805	10408869	10408992	10409116	10409232	10409424	10409521	10409937
CUFF.3307.3	4358	Os02t0281101-00.mrna1	289	enclosed	263	10456396	10456658
Os02t0282150-00.mrna1	216	Os02t0282100-01.mrna1	1068	enclosed	216	10540992	10541207
Os02t0284300-00.mrna1	1144	Os02t0284101-00.mrna1	300	enclosed	300	10707486	10707785
Os02t0285501-00.mrna1	384	Os02t0285300-01.mrna1	1080	divergent	45	10745695	10745739
CUFF.3319.2	2990	Os02t0285900-00.mrna1	1512	convergent	671	10776493	10777163
Os02t0287950-00.mrna1	532	Os02t0287900-01.mrna1	1427	divergent	512	10887499	10888010
Os02t0293350-01.mrna1	3400	CUFF.3339.2	1217	enclosed	1217	11186093	11186856	11186997	11187383	11188747	11188812
CUFF.3345.1	154	CUFF.3342.1	1336	enclosed	150	11385952	11386101
CUFF.3346.1	4264	Os02t0296800-01.mrna1	3351	divergent	373	11386337	11386709
Os02t0297132-00.mrna1	1128	Os02t0297066-00.mrna1	552	enclosed	546	11391548	11391876	11391981	11392197
CUFF.3344.1	2164	Os02t0297666-00.mrna1	869	enclosed	786	11431099	11431159	11431250	11431352	11431446	11431479	11431581	11431631	11431720	11431773	11432161	11432235	11432475	11432882
Os02t0298200-01.mrna1	2213	CUFF.3349.2	3722	enclosed	2213	11456604	11457261	11457339	11458893
Os02t0299666-00.mrna1	318	Os02t0299600-01.mrna1	636	enclosed	149	11535803	11535891	11536061	11536120
Os02t0301650-00.mrna1	908	Os02t0301675-00.mrna1	324	enclosed	324	11714371	11714694
Os02t0301900-00.mrna1	375	CUFF.3354.4	4138	divergent	254	11737135	11737388
Os02t0302200-01.mrna1	1573	CUFF.3358.1	777	divergent	725	11745851	11746238	11762996	11763332
Os02t0302900-01.mrna1	1618	Os02t0302801-00.mrna1	820	divergent	277	11787852	11788128
Os02t0306900-01.mrna1	1362	Os02t0306801-00.mrna1	747	enclosed	643	12048124	12048320	12049004	12049449
CUFF.3368.1	4270	CUFF.3371.1	5504	convergent	3303	12051659	12054211	12054308	12055057
Os02t0307050-01.mrna1	3050	Os02t0307000-01.mrna1	3614	enclosed	228	12060843	12060908	12062095	12062256
CUFF.3376.6	2975	Os02t0307300-01.mrna1	1923	convergent	417	12086454	12086870
Os02t0312750-01.mrna1	2024	Os02t0312700-02.mrna1	1151	enclosed	167	12366052	12366138	12366222	12366301
CUFF.3393.1	1205	Os02t0317600-00.mrna1	432	enclosed	432	12649368	12649774	12649834	12649858
Os02t0319350-00.mrna1	267	CUFF.3395.2	1950	divergent	97	12764443	12764539
CUFF.3419.2	3294	CUFF.3415.3	1680	enclosed	1593	13150866	13151753	13155053	13155112	13155209	13155289	13155439	13156002
CUFF.3413.2	3094	Os02t0326550-00.mrna1	354	enclosed	333	13166986	13167318
CUFF.3421.8	1346	CUFF.3422.1	1982	convergent	282	13190179	13190349	13190803	13190913
CUFF.3433.2	2955	Os02t0328550-00.mrna1	501	divergent	422	13330553	13330896	13331036	13331113
Os02t0330650-00.mrna1	339	CUFF.3434.4	3143	enclosed	339	13500393	13500731
Os02t0330900-00.mrna1	396	CUFF.3434.4	3143	enclosed	396	13500763	13501158
CUFF.3432.1	3234	Os02t0332700-01.mrna1	1018	divergent	1004	13634076	13635079
CUFF.3441.6	3586	Os02t0435500-00.mrna1	366	divergent	344	14614975	14615318
Os02t0438000-00.mrna1	360	Os02t0437901-00.mrna1	1478	enclosed	360	14741733	14742092
Os02t0438500-01.mrna1	490	Os02t0438601-02.mrna1	2424	enclosed	490	14767983	14768472
Os02t0438700-01.mrna1	665	Os02t0438650-00.mrna1	369	divergent	265	14773869	14774133
Os02t0446200-00.mrna1	495	Os02t0446100-01.mrna1	1022	divergent	234	15142738	15142971
Os02t0452850-01.mrna1	696	Os02t0452825-00.mrna1	645	divergent	99	15714797	15714895
Os02t0457175-00.mrna1	302	Os02t0457100-00.mrna1	455	convergent	266	15952099	15952273	15952372	15952462
Os02t0457325-00.mrna1	406	Os02t0457300-00.mrna1	654	enclosed	384	15973142	15973305	15973403	15973493	15973730	15973804	15973955	15974008
Os02t0457600-01.mrna1	2039	Os02t0457500-01.mrna1	2776	enclosed	1452	15981544	15982995
Os02t0461400-01.mrna1	435	Os02t0461300-00.mrna1	633	divergent	192	16201510	16201701
CUFF.3471.2	396	Os02t0461600-03.mrna1	1351	enclosed	396	16215381	16215776
Os02t0462000-03.mrna1	4719	Os02t0462200-01.mrna1	1810	enclosed	1810	16244214	16245918	16246331	16246435
CUFF.3475.1	2991	Os02t0464700-01.mrna1	629	convergent	528	16360036	16360563
CUFF.3478.1	1189	Os02t0465140-00.mrna1	405	enclosed	378	16374231	16374608
Os02t0467500-01.mrna1	2743	CUFF.3485.5	4321	enclosed	2511	16477130	16477199	16477280	16477771	16477890	16477900	16477973	16478122	16478208	16478394	16478509	16478603	16478767	16478907	16479007	16479138	16479213	16479675	16479757	16479948	16480019	16480156	16480233	16480357	16480437	16480502	16480603	16480851
Os02t0468500-00.mrna1	1548	CUFF.3487.2	520	enclosed	520	16536606	16537125
Os02t0468500-00.mrna1	1548	CUFF.3488.1	1163	convergent	380	16537611	16537990
Os02t0468701-00.mrna1	249	CUFF.3488.1	1163	divergent	114	16538227	16538292	16538726	16538773
Os02t0472900-00.mrna1	339	CUFF.3500.2	1808	convergent	72	16852500	16852571
Os02t0476700-01.mrna1	2784	Os02t0476901-00.mrna1	686	convergent	437	17071459	17071895
Os02t0477200-00.mrna1	390	CUFF.3508.1	1901	enclosed	390	17093065	17093454
CUFF.3506.1	612	Os02t0477300-01.mrna1	2236	enclosed	612	17097529	17097982	17098101	17098258
CUFF.3512.2	787	Os02t0478050-01.mrna1	3865	divergent	729	17148758	17149297	17149352	17149540
Os02t0478600-01.mrna1	696	Os02t0478650-00.mrna1	414	enclosed	368	17189559	17189674	17189819	17189953	17190077	17190193
Os02t0479801-00.mrna1	327	Os02t0479700-00.mrna1	2633	enclosed	327	17229363	17229689
CUFF.3520.1	468	CUFF.3519.3	2698	enclosed	468	17249752	17250219
Os02t0483000-00.mrna1	591	Os02t0483101-00.mrna1	213	enclosed	213	17409176	17409388
Os02t0484950-00.mrna1	414	Os02t0484900-01.mrna1	525	divergent	364	17495958	17496321
CUFF.3527.2	3233	Os02t0486350-00.mrna1	369	divergent	286	17578324	17578609
CUFF.3527.2	3233	Os02t0486450-00.mrna1	336	enclosed	336	17578832	17579167
Os02t0495900-01.mrna1	669	CUFF.3533.1	795	enclosed	669	18164438	18164682	18166730	18167153
Os02t0496300-02.mrna1	1381	Os02t0496400-00.mrna1	885	enclosed	130	18193460	18193589
CUFF.3542.1	2110	CUFF.3541.3	2147	enclosed	2091	18268436	18270293	18270422	18270654
Os02t0503400-01.mrna1	573	CUFF.3560.1	1953	convergent	220	18595598	18595817
Os02t0504850-00.mrna1	949	Os02t0504800-01.mrna1	1240	enclosed	694	18700288	18700418	18700659	18700780	18702678	18703118
CUFF.3571.1	2066	Os02t0508500-01.mrna1	3496	divergent	1862	18912756	18914470	18914717	18914863
CUFF.3576.2	3373	Os02t0510100-01.mrna1	627	convergent	324	18979486	18979809
Os02t0514700-00.mrna1	1540	Os02t0514750-00.mrna1	1107	enclosed	1008	19298001	19298056	19298143	19298198	19298438	19298669	19298800	19298894	19299329	19299404	19299570	19299663	19299770	19299964	19300041	19300244
CUFF.3587.1	3464	CUFF.3585.1	3813	enclosed	3464	19317627	19321090
CUFF.3589.2	1811	Os02t0515200-01.mrna1	2394	convergent	154	19323248	19323401
CUFF.3590.1	1031	Os02t0515200-01.mrna1	2394	enclosed	931	19324261	19325191
CUFF.3592.1	2641	Os02t0516400-00.mrna1	862	convergent	722	19387458	19387940	19387995	19388116	19389685	19389801
Os02t0516901-00.mrna1	1157	CUFF.3594.1	1594	divergent	1008	19409045	19410052
Os02t0517366-00.mrna1	462	CUFF.3596.2	1444	enclosed	363	19462761	19463123
Os02t0518400-01.mrna1	2854	CUFF.3608.1	1748	enclosed	824	19665626	19666313	19666442	19666577
Os02t0518800-01.mrna1	3086	CUFF.3605.1	1568	divergent	1332	19686260	19686428	19686535	19686958	19687064	19687802
CUFF.3602.1	840	Os02t0519801-00.mrna1	330	enclosed	330	19737830	19738159
Os02t0522000-01.mrna1	1271	CUFF.3611.1	3901	enclosed	1271	19862972	19864242
Os02t0522100-01.mrna1	2360	CUFF.3619.1	2637	convergent	1410	19866196	19867397	19867767	19867974
CUFF.3623.1	932	CUFF.3620.2	5161	enclosed	932	19870371	19871302
Os02t0522400-00.mrna1	393	Os02t0522300-02.mrna1	2771	enclosed	393	19877354	19877746
Os02t0522500-00.mrna1	330	CUFF.3620.1	9072	enclosed	330	19878313	19878642
CUFF.3631.1	1877	CUFF.3629.1	2771	enclosed	1877	20004906	20006782
Os02t0524800-01.mrna1	1424	CUFF.3629.1	2771	divergent	432	20007424	20007855
CUFF.3628.1	2946	Os02t0525600-01.mrna1	837	convergent	833	20029940	20030707	20031134	20031198
CUFF.3649.3	1085	CUFF.3645.1	2187	divergent	1019	20084383	20084445	20084546	20084683	20085551	20086023	20086693	20087037
CUFF.3636.1	3539	CUFF.3638.1	2222	convergent	511	20129583	20129681	20129858	20130005	20130115	20130378
Os02t0527700-01.mrna1	1169	Os02t0527650-00.mrna1	1151	divergent	923	20159699	20160621
Os02t0528300-00.mrna1	2318	CUFF.3643.2	1846	divergent	1192	20184051	20184110	20184620	20184685	20184932	20185032	20185174	20185320	20185776	20185920	20186412	20186493	20187861	20187978	20188130	20188224	20188338	20188449	20189519	20189626	20189964	20190070	20190569	20190619
CUFF.3650.1	940	Os02t0528550-00.mrna1	2253	convergent	35	20218144	20218178
CUFF.3716.1	2403	CUFF.3718.1	1005	convergent	617	20450290	20450906
Os02t0534100-00.mrna1	348	Os02t0534250-00.mrna1	478	convergent	318	20487144	20487461
CUFF.3653.1	2112	Os02t0535801-00.mrna1	238	enclosed	211	20577287	20577497
Os02t0538400-00.mrna1	2451	Os02t0538550-00.mrna1	1086	convergent	246	20779330	20779575
CUFF.3663.1	1744	CUFF.3664.1	3758	enclosed	1744	20936034	20936427	20937781	20938012	20938124	20938317	20938402	20938535	20938654	20939443
Os02t0542500-01.mrna1	1573	Os02t0542600-01.mrna1	1481	enclosed	1385	20979541	20979959	20980056	20981021
CUFF.3697.1	4726	Os02t0548700-00.mrna1	1399	enclosed	1341	21415287	21415737	21415796	21416685
Os02t0549600-01.mrna1	852	Os02t0549650-00.mrna1	551	enclosed	519	21476754	21476802	21477298	21477566	21478138	21478265	21478634	21478706
CUFF.3714.1	1962	Os02t0549800-00.mrna1	522	enclosed	522	21480053	21480574
Os02t0550800-01.mrna1	1869	Os02t0550850-00.mrna1	1456	enclosed	1367	21561670	21562292	21562376	21562661	21563764	21564221
CUFF.3679.2	888	Os02t0551700-01.mrna1	1369	enclosed	762	21609426	21610187
CUFF.3680.1	758	CUFF.3678.1	3267	enclosed	758	21614101	21614858
Os02t0552450-00.mrna1	538	Os02t0552400-00.mrna1	670	enclosed	518	21659856	21660143	21661997	21662130	21662233	21662328
CUFF.3687.1	2062	CUFF.3689.1	1999	enclosed	1999	21764593	21765456	21765584	21766718
Os02t0555300-01.mrna1	917	Os02t0555200-01.mrna1	2231	enclosed	138	21799864	21800001
Os02t0556300-01.mrna1	811	CUFF.3696.2	1776	enclosed	667	21866826	21867492
CUFF.3703.3	4684	CUFF.3705.2	2730	enclosed	2012	21885547	21885780	21885908	21885983	21886056	21886242	21886353	21887429	21888241	21888678
Os02t0557100-01.mrna1	1305	Os02t0557150-00.mrna1	962	enclosed	935	21911123	21911350	21912998	21913259	21913449	21913613	21913692	21913786	21914865	21915049
Os02t0557200-01.mrna1	3108	Os02t0557250-00.mrna1	1084	enclosed	1074	21929289	21929653	21929739	21929917	21930015	21930544
CUFF.3708.4	3034	Os02t0557600-01.mrna1	2331	convergent	533	21942927	21943459
Os02t0559300-01.mrna1	2954	CUFF.3720.1	1299	convergent	58	22055557	22055614
Os02t0561850-00.mrna1	663	Os02t0561900-00.mrna1	840	enclosed	663	22130960	22131622
CUFF.3724.1	2487	Os02t0562350-00.mrna1	581	enclosed	538	22151233	22151770
Os02t0564200-01.mrna1	2373	Os02t0564300-01.mrna1	2034	convergent	81	22247320	22247400
Os02t0565400-02.mrna1	1637	Os02t0565500-01.mrna1	1893	convergent	198	22302243	22302351	22302434	22302520	22302629	22302630
Os02t0566601-00.mrna1	321	Os02t0566500-01.mrna1	1772	divergent	60	22359698	22359757
Os02t0567450-00.mrna1	2107	Os02t0567200-01.mrna1	2151	divergent	1983	22396344	22396976	22397068	22397254	22397731	22397956	22398045	22398162	22398695	22398802	22399519	22399562	22399668	22399799	22400194	22400365	22400784	22401146
CUFF.3747.1	2679	Os02t0567850-01.mrna1	3791	enclosed	840	22423658	22423759	22425021	22425474	22425766	22425821	22425911	22426041	22426169	22426265
CUFF.3748.2	1801	Os02t0568200-00.mrna1	2867	enclosed	1532	22435217	22435957	22436028	22436818
CUFF.3749.1	624	Os02t0568200-00.mrna1	2867	enclosed	610	22438538	22439147
Os02t0568600-00.mrna1	552	Os02t0568650-00.mrna1	469	enclosed	461	22452037	22452137	22452294	22452653
Os02t0572000-01.mrna1	1520	Os02t0571900-01.mrna1	1641	divergent	1415	22731821	22733235
CUFF.3754.1	525	Os02t0572900-01.mrna1	1640	enclosed	521	22785912	22786245	22786710	22786896
CUFF.3760.1	4987	CUFF.3761.1	6652	convergent	3214	22805189	22805831	22805921	22806779	22806957	22808593	22808671	22808745
Os02t0573500-01.mrna1	1927	Os02t0573601-00.mrna1	1199	enclosed	1184	22827716	22828022	22828124	22829000
Os02t0574701-00.mrna1	778	Os02t0574600-01.mrna1	1150	enclosed	711	22871056	22871329	22871697	22871997	22872328	22872463
CUFF.3771.2	3985	CUFF.3767.1	5170	enclosed	3666	23002974	23003343	23003479	23003736	23003807	23004021	23004109	23004387	23004483	23004602	23004692	23004871	23005556	23007799
Os02t0577700-00.mrna1	1579	Os02t0577600-00.mrna1	1532	enclosed	1475	23029748	23030264	23030322	23031279
Os02t0578100-00.mrna1	1578	Os02t0578000-01.mrna1	1505	divergent	1303	23042140	23042749	23042881	23042915	23043069	23043726
Os02t0578300-01.mrna1	1764	Os02t0578201-01.mrna1	1986	divergent	1738	23056572	23057228	23057314	23058394
CUFF.3773.2	4962	CUFF.3774.1	1607	convergent	1238	23126020	23126746	23126836	23126937	23127056	23127146	23127235	23127490	23130686	23130747
CUFF.3768.1	2087	Os02t0579800-01.mrna1	983	enclosed	983	23138831	23139308	23139403	23139687	23139790	23140009
Os02t0580300-02.mrna1	2360	Os02t0580333-00.mrna1	557	enclosed	557	23160683	23161239
CUFF.3785.1	1701	Os02t0580400-01.mrna1	1112	convergent	361	23166595	23166955
Os02t0580966-00.mrna1	1005	Os02t0580900-01.mrna1	2205	enclosed	886	23199968	23200521	23200612	23200825	23200946	23201063
Os02t0581700-01.mrna1	618	Os02t0581600-01.mrna1	675	divergent	485	23256442	23256926
Os02t0585000-00.mrna1	549	Os02t0584900-01.mrna1	1206	enclosed	549	23384443	23384991
Os02t0588250-01.mrna1	4443	Os02t0588300-01.mrna1	2343	convergent	1690	23493455	23493782	23493978	23494069	23494184	23494280	23494363	23494520	23494918	23495117	23495192	23495344	23495564	23495775	23496007	23496123	23496217	23496291	23496419	23496457	23497122	23497293	23497413	23497459
Os02t0588500-02.mrna1	2823	Os02t0588550-00.mrna1	2133	convergent	1044	23517370	23517509	23518072	23518564	23518686	23518961	23519039	23519173
CUFF.3803.1	996	Os02t0588550-00.mrna1	2133	divergent	368	23519514	23519799	23519900	23519981
CUFF.3799.1	580	CUFF.3798.2	616	enclosed	516	23559739	23560254
CUFF.3797.1	1596	Os02t0589400-01.mrna1	1769	enclosed	1596	23568632	23569981	23570107	23570352
Os02t0589600-01.mrna1	2698	Os02t0589500-00.mrna1	836	divergent	622	23570747	23571368
CUFF.3801.1	1837	CUFF.3800.1	1621	enclosed	1577	23583401	23583975	23584092	23584655	23584800	23585237
Os02t0590700-01.mrna1	5033	CUFF.3812.1	2511	enclosed	1725	23649077	23650175	23650263	23650314	23650400	23650473	23650557	23650606	23650690	23650722	23651823	23651903	23652025	23652062	23652161	23652207	23652313	23652378	23652634	23652700	23652798	23652915
CUFF.3817.1	2870	Os02t0592800-01.mrna1	721	convergent	717	23769861	23770220	23770458	23770814
CUFF.3817.1	2870	Os02t0592750-00.mrna1	570	enclosed	570	23768410	23768979
Os02t0593500-01.mrna1	2157	Os02t0593400-01.mrna1	3594	enclosed	814	23798892	23799705
Os02t0593550-00.mrna1	556	Os02t0593400-02.mrna1	629	enclosed	437	23803017	23803259	23803379	23803572
CUFF.3822.2	2477	Os02t0594651-00.mrna1	1946	enclosed	1813	23872157	23873419	23873550	23874099
Os02t0595200-00.mrna1	528	CUFF.3826.3	2106	enclosed	528	23925043	23925570
Os02t0595700-01.mrna1	1894	CUFF.3832.2	1815	convergent	1630	23939198	23940827
CUFF.3831.2	2072	Os02t0595900-00.mrna1	1530	convergent	168	23948359	23948526
Os02t0596366-00.mrna1	1355	Os02t0596300-01.mrna1	1745	divergent	1340	23980286	23981625
Os02t0596700-00.mrna1	1056	Os02t0596750-00.mrna1	340	enclosed	335	24000378	24000712
CUFF.3844.1	2512	Os02t0597850-01.mrna1	826	enclosed	368	24065245	24065310	24065485	24065593	24065697	24065889
Os02t0597800-01.mrna1	2408	CUFF.3846.1	450	enclosed	450	24064191	24064640
Os02t0597950-00.mrna1	903	CUFF.3840.1	1309	enclosed	896	24068659	24069132	24069847	24069912	24070908	24071263
CUFF.3843.3	5481	Os02t0598350-00.mrna1	1034	enclosed	1012	24097204	24097713	24097977	24098121	24098217	24098280	24098503	24098795
Os02t0601000-01.mrna1	611	CUFF.3852.1	2668	convergent	371	24340334	24340704
CUFF.3862.2	2232	CUFF.3864.1	4050	convergent	2059	24403558	24403612	24403710	24403937	24404008	24405783
CUFF.3854.1	2264	CUFF.3859.1	1387	enclosed	1387	24410934	24412320
CUFF.3874.1	2405	CUFF.3872.2	2309	divergent	582	24555541	24556122
CUFF.3871.1	641	CUFF.3870.2	1988	enclosed	480	24579552	24579906	24580036	24580160
Os02t0606400-01.mrna1	841	Os02t0606500-00.mrna1	699	convergent	627	24593817	24594443
CUFF.3884.1	1411	Os02t0608801-00.mrna1	1213	convergent	485	24720254	24720738
CUFF.3895.1	1168	CUFF.3893.3	1712	enclosed	1111	24741996	24742485	24742675	24743295
Os02t0610851-00.mrna1	791	Os02t0610900-00.mrna1	702	convergent	98	24833250	24833347
Os02t0611000-01.mrna1	1990	Os02t0611000-02.mrna1	1338	divergent	448	24857117	24857215	24858924	24859272
CUFF.3906.2	2645	CUFF.3907.1	2792	convergent	2349	24924326	24926674
CUFF.3913.3	1330	Os02t0614000-00.mrna1	372	convergent	189	25055830	25056018
CUFF.3914.1	2219	Os02t0614200-01.mrna1	783	convergent	427	25067089	25067515
Os02t0614250-00.mrna1	441	Os02t0614200-01.mrna1	783	divergent	348	25069208	25069555
Os02t0614600-01.mrna1	2933	Os02t0614666-00.mrna1	978	enclosed	978	25105024	25105552	25105606	25106054
Os02t0614732-01.mrna1	2173	CUFF.3916.1	5818	enclosed	2099	25110085	25110679	25110754	25112257
Os02t0616450-01.mrna1	4006	Os02t0616300-00.mrna1	1719	enclosed	382	25221882	25222014	25222092	25222155	25222232	25222294	25222388	25222503	25222734	25222739
Os02t0618301-00.mrna1	207	Os02t0618250-01.mrna1	654	enclosed	185	25400728	25400807	25401865	25401907	25402017	25402078
Os02t0619801-01.mrna1	5017	Os02t0619600-01.mrna1	2750	divergent	927	25474328	25474949	25477692	25477996
CUFF.3934.1	1795	Os02t0621800-01.mrna1	2726	enclosed	1795	25576547	25578341
CUFF.3935.1	992	Os02t0621800-01.mrna1	2726	divergent	753	25580913	25581186	25581279	25581757
Os02t0622350-00.mrna1	473	Os02t0622300-00.mrna1	615	enclosed	444	25604988	25605137	25605218	25605319	25605418	25605543	25606331	25606396
Os02t0623550-00.mrna1	441	Os02t0623500-01.mrna1	2015	enclosed	429	25714107	25714212	25715496	25715705	25715808	25715920
Os02t0625300-00.mrna1	1402	CUFF.3939.1	355	enclosed	355	25790985	25791317	25791413	25791434
CUFF.3957.2	930	Os02t0626400-01.mrna1	2593	enclosed	843	25842483	25843325
Os02t0626532-01.mrna1	2533	Os02t0626600-00.mrna1	2206	enclosed	2206	25849127	25851332
CUFF.3969.1	903	Os02t0627100-01.mrna1	2405	enclosed	841	25863628	25864468
Os02t0628000-00.mrna1	1591	Os02t0628100-03.mrna1	2187	convergent	748	25966473	25966603	25966687	25967032	25967154	25967338	25968535	25968620
Os02t0630000-01.mrna1	1314	Os02t0629900-01.mrna1	1396	divergent	1193	26047999	26049191
Os02t0633200-01.mrna1	1587	CUFF.3958.5	828	enclosed	828	26249470	26250297
CUFF.3961.3	1769	CUFF.3964.3	2935	convergent	1485	26258833	26260317
CUFF.3959.1	916	Os02t0633900-00.mrna1	948	divergent	16	26271240	26271255
CUFF.3970.1	815	CUFF.3976.1	1148	convergent	616	26379231	26379846
Os02t0637000-01.mrna1	826	Os02t0636850-00.mrna1	536	divergent	482	26395576	26396057
CUFF.3991.2	3657	CUFF.3988.2	4435	convergent	1891	26527121	26528759	26528877	26529128
CUFF.3991.2	3657	Os02t0639650-00.mrna1	324	divergent	244	26521011	26521254
CUFF.3985.1	1288	CUFF.3987.1	2128	convergent	397	26552177	26552573
Os02t0641900-01.mrna1	1398	Os02t0641850-01.mrna1	1457	divergent	33	26634110	26634142
Os02t0641900-01.mrna1	1398	Os02t0642050-00.mrna1	676	enclosed	657	26635777	26636433
Os02t0643900-00.mrna1	1475	CUFF.4002.1	1457	convergent	344	26746439	26746782
Os02t0644466-00.mrna1	747	CUFF.4010.1	2562	enclosed	468	26778556	26779023
Os02t0645600-01.mrna1	1524	Os02t0645725-00.mrna1	1103	enclosed	986	26853379	26853570	26853688	26854481
Os02t0650900-01.mrna1	1424	CUFF.4013.1	783	convergent	61	27097740	27097800
Os02t0652575-01.mrna1	3294	Os02t0652550-00.mrna1	1079	enclosed	363	27167667	27167693	27167778	27167915	27168022	27168137	27168286	27168367
CUFF.4023.1	2390	CUFF.4025.1	4825	enclosed	2390	27204618	27204932	27205102	27207176
CUFF.4031.2	1348	CUFF.4030.1	5255	enclosed	1348	27222007	27222516	27223880	27223952	27224279	27224326	27224410	27224457	27225494	27225565	27225660	27225815	27225932	27226035	27226132	27226468
CUFF.4034.1	4189	CUFF.4036.2	2903	convergent	804	27252498	27252998	27253095	27253344	27253413	27253465
CUFF.4034.1	4189	Os02t0654350-00.mrna1	824	enclosed	821	27251422	27252242
CUFF.4032.1	4270	CUFF.4033.1	3146	enclosed	3146	27265186	27266871	27266993	27267144	27267342	27268649
Os02t0656300-01.mrna1	2719	Os02t0656400-01.mrna1	499	enclosed	499	27370901	27371399
CUFF.4046.1	3245	CUFF.4044.2	1560	convergent	1434	27428758	27430191
CUFF.4046.1	3245	Os02t0657550-01.mrna1	504	divergent	254	27427408	27427661
Os02t0658800-01.mrna1	1378	Os02t0658850-00.mrna1	428	enclosed	394	27505858	27506251
Os02t0660100-00.mrna1	588	Os02t0660450-00.mrna1	330	enclosed	330	27582640	27582969
Os02t0662700-01.mrna1	2719	CUFF.4057.1	2863	enclosed	817	27697585	27698401
Os02t0663100-01.mrna1	2867	CUFF.4057.1	2863	enclosed	1989	27708957	27710945
CUFF.4066.3	5921	Os02t0664150-01.mrna1	7133	enclosed	1926	27792441	27792504	27792672	27792787	27793464	27793521	27794016	27794168	27794881	27794979	27795083	27795238	27795905	27795973	27796716	27796804	27796902	27797064	27797244	27797378	27797454	27797741	27797830	27797942	27798050	27798257	27799071	27799139	27799342	27799487
Os02t0664350-00.mrna1	461	Os02t0664400-01.mrna1	1756	convergent	336	27831760	27832095
CUFF.4067.1	3261	Os02t0665250-01.mrna1	531	enclosed	531	27871216	27871746
Os02t0665300-02.mrna1	3191	Os02t0665350-01.mrna1	2433	convergent	2182	27875533	27877714
CUFF.4082.2	8295	CUFF.4080.1	6288	enclosed	5400	27881105	27881195	27881332	27881925	27882067	27882764	27882853	27883632	27883966	27884244	27884323	27886661	27890439	27890676	27890837	27891217
Os02t0666200-01.mrna1	1204	Os02t0666250-00.mrna1	321	enclosed	141	27902432	27902572
CUFF.4085.2	1920	Os02t0667600-03.mrna1	1253	convergent	50	27961873	27961922
CUFF.4086.2	5374	CUFF.4087.1	4202	convergent	3262	27976437	27976560	27976905	27977198	27977280	27977482	27977811	27980451
Os02t0669500-01.mrna1	458	Os02t0669366-00.mrna1	975	divergent	325	28039728	28040052
Os02t0672250-00.mrna1	759	Os02t0672200-02.mrna1	2043	enclosed	650	28186481	28186696	28186924	28187013	28187118	28187187	28187304	28187439	28187660	28187721	28187804	28187879
CUFF.4102.1	1894	Os02t0672800-01.mrna1	2630	convergent	932	28228057	28228988
CUFF.4108.1	1435	Os02t0673100-02.mrna1	2888	enclosed	1278	28247872	28249139	28249297	28249306
CUFF.4109.1	708	Os02t0673100-01.mrna1	2117	enclosed	638	28249539	28250176
Os02t0674400-01.mrna1	5752	Os02t0674233-00.mrna1	706	convergent	278	28329957	28330226	28331322	28331329
Os02t0674750-00.mrna1	561	CUFF.4107.1	1273	divergent	544	28339999	28340542
Os02t0675100-01.mrna1	905	Os02t0675000-01.mrna1	937	divergent	697	28358960	28359656
CUFF.4118.1	1254	CUFF.4115.2	1694	enclosed	991	28386874	28387444	28387529	28387606	28387786	28388127
CUFF.4119.1	912	Os02t0675700-01.mrna1	2288	divergent	885	28389736	28390620
Os02t0679450-00.mrna1	405	Os02t0679400-00.mrna1	1014	enclosed	8	28595912	28595919
Os02t0679300-00.mrna1	837	Os02t0679400-00.mrna1	1014	convergent	820	28595358	28595780	28596529	28596925
Os02t0679700-01.mrna1	968	Os02t0679600-00.mrna1	930	enclosed	170	28607948	28608117
CUFF.4126.2	3755	CUFF.4128.1	2458	convergent	1967	28626789	28628755
CUFF.4131.3	6376	Os02t0681100-01.mrna1	2110	enclosed	1976	28659410	28659857	28659967	28660803	28660938	28661628
CUFF.4131.3	6376	Os02t0681200-01.mrna1	1032	enclosed	1032	28663058	28664089
CUFF.4137.1	4130	CUFF.4139.1	6412	enclosed	4021	28840361	28841505	28842153	28842377	28842521	28842874	28844373	28846024	28846134	28846778
Os02t0684900-01.mrna1	1550	CUFF.4143.6	3020	divergent	583	28875764	28876064	28876160	28876441
Os02t0685350-00.mrna1	675	Os02t0685200-01.mrna1	2081	enclosed	401	28898736	28899002	28899236	28899297	28899400	28899471
CUFF.4140.1	2053	Os02t0685750-02.mrna1	2893	divergent	1440	28942322	28943464	28944348	28944491	28944587	28944739
CUFF.4146.1	1916	CUFF.4147.1	2591	convergent	1351	28978432	28978657	28978845	28979004	28979198	28980162
CUFF.4153.2	3058	Os02t0689133-00.mrna1	309	divergent	287	29122566	29122852
Os02t0689600-00.mrna1	555	Os02t0689700-01.mrna1	978	convergent	87	29146102	29146188
CUFF.4160.2	3043	Os02t0691650-00.mrna1	548	enclosed	535	29247049	29247391	29247448	29247639
CUFF.4161.1	3854	Os02t0692000-01.mrna1	2120	enclosed	2120	29277413	29279532
Os02t0692750-00.mrna1	672	Os02t0692700-01.mrna1	1319	enclosed	666	29291529	29291787	29291932	29292131	29292233	29292439
Os02t0695700-01.mrna1	571	Os02t0695800-01.mrna1	1751	convergent	12	29438122	29438133
Os02t0697450-00.mrna1	1039	Os02t0697400-01.mrna1	2288	enclosed	1029	29535546	29536574
Os02t0697500-01.mrna1	670	Os02t0697500-02.mrna1	1170	enclosed	383	29537678	29538060
Os02t0697600-01.mrna1	2363	Os02t0697650-00.mrna1	536	enclosed	526	29549286	29549811
Os02t0698000-03.mrna1	1494	Os02t0697900-01.mrna1	1476	divergent	641	29559279	29559335	29559413	29559523	29559754	29560226
Os02t0699900-01.mrna1	1092	Os02t0699850-01.mrna1	1111	divergent	881	29650168	29651048
Os02t0700300-01.mrna1	1504	Os02t0700350-00.mrna1	666	enclosed	584	29667332	29667915
Os02t0700600-01.mrna1	2719	Os02t0700650-00.mrna1	340	enclosed	297	29680212	29680255	29680353	29680409	29680591	29680699	29681108	29681148	29681244	29681289
Os02t0700901-00.mrna1	1243	Os02t0700700-01.mrna1	2099	enclosed	1058	29683254	29683693	29683766	29683907	29684000	29684475
Os02t0702351-00.mrna1	552	Os02t0702300-01.mrna1	3300	enclosed	552	29786560	29786660	29786705	29786920	29786970	29787204
Os02t0702633-00.mrna1	312	Os02t0702600-01.mrna1	2062	enclosed	299	29811229	29811443	29813393	29813476
Os02t0704933-00.mrna1	580	Os02t0704900-03.mrna1	1017	enclosed	382	29938325	29938406	29938516	29938634	29939132	29939239	29940277	29940349
Os02t0705400-02.mrna1	932	Os02t0705500-01.mrna1	1419	convergent	89	29973079	29973167
Os02t0705550-01.mrna1	1865	Os02t0705500-01.mrna1	1419	divergent	476	29974813	29975288
CUFF.4195.2	1088	Os02t0707100-02.mrna1	1246	convergent	812	30086082	30086893
Os02t0708000-01.mrna1	905	CUFF.4199.1	3427	enclosed	794	30115384	30115414	30115526	30116288
CUFF.4201.1	1713	Os02t0708400-01.mrna1	2709	convergent	574	30143706	30144279
Os02t0710500-01.mrna1	1601	Os02t0710550-00.mrna1	1058	enclosed	773	30287256	30287493	30287602	30287740	30287857	30288252
Os02t0711200-01.mrna1	1630	Os02t0711100-01.mrna1	1814	divergent	1	30321657	30321657
Os02t0713801-00.mrna1	883	Os02t0713900-01.mrna1	1904	convergent	732	30443193	30443583	30443835	30444175
Os02t0714000-01.mrna1	2189	Os02t0714050-00.mrna1	437	enclosed	311	30450850	30451056	30451183	30451286
CUFF.4221.3	5628	Os02t0715250-00.mrna1	267	enclosed	267	30531629	30531820	30531946	30532020
CUFF.4225.1	1703	CUFF.4227.1	1829	enclosed	1613	30581310	30582922
Os02t0717500-01.mrna1	1649	CUFF.4228.1	3527	convergent	971	30640291	30640351	30640425	30640493	30640735	30640920	30641258	30641383	30641510	30642038
Os02t0718900-02.mrna1	1578	Os02t0718950-00.mrna1	239	enclosed	238	30680197	30680434
Os02t0719700-01.mrna1	888	Os02t0719750-00.mrna1	493	enclosed	493	30709767	30710259
CUFF.4234.1	3739	Os02t0720100-01.mrna1	1033	divergent	524	30732106	30732286	30732360	30732702
CUFF.4236.1	1361	Os02t0720600-01.mrna1	1735	enclosed	1357	30748573	30749106	30749223	30750045
Os02t0720900-04.mrna1	2461	CUFF.4239.1	5061	enclosed	2461	30769750	30772210
Os02t0722400-01.mrna1	1506	Os02t0722450-00.mrna1	231	enclosed	228	30852928	30853155
CUFF.4245.2	2353	Os02t0722800-01.mrna1	4485	convergent	673	30871995	30872667
Os02t0723200-01.mrna1	1526	CUFF.4246.1	1555	convergent	77	30909196	30909272
Os02t0723400-02.mrna1	1003	CUFF.4251.1	2001	convergent	668	30921200	30921392	30921498	30921615	30921813	30922169
CUFF.4252.3	2258	CUFF.4255.1	936	enclosed	772	30951945	30952030	30952195	30952880
CUFF.4252.1	2250	Os02t0724100-01.mrna1	1009	convergent	16	30955169	30955184
Os02t0725000-01.mrna1	2178	Os02t0724850-00.mrna1	1251	divergent	172	30991365	30991536
CUFF.4265.3	2381	CUFF.4261.1	781	enclosed	781	30992444	30993224
CUFF.4265.3	2381	CUFF.4262.1	892	enclosed	892	30993694	30994585
CUFF.4273.1	1455	CUFF.4275.1	2661	convergent	1396	31087873	31089268
CUFF.4274.1	2388	CUFF.4275.1	2661	divergent	1044	31089589	31089719	31089807	31089984	31090091	31090129	31090208	31090303	31090383	31090452	31090642	31090753	31090840	31091226	31091340	31091370
CUFF.4269.1	696	Os02t0727100-01.mrna1	1934	enclosed	625	31117756	31118180	31118252	31118451
CUFF.4270.1	1590	Os02t0727100-01.mrna1	1934	divergent	554	31118893	31119446
CUFF.4268.1	692	CUFF.4267.1	711	divergent	486	31120951	31121436
Os02t0727300-01.mrna1	4023	Os02t0727400-01.mrna1	1747	enclosed	1616	31126065	31127680
CUFF.4284.2	663	Os02t0728100-01.mrna1	3993	enclosed	472	31151600	31152071
CUFF.4285.1	534	Os02t0728100-02.mrna1	2393	enclosed	490	31161643	31162132
CUFF.4279.1	2858	Os02t0728500-01.mrna1	2636	convergent	2205	31172140	31173306	31173613	31174204	31174285	31174382	31174490	31174549	31174644	31174715	31174841	31174984	31175088	31175159
Os02t0728700-01.mrna1	1745	CUFF.4282.1	1542	divergent	367	31181781	31182147
Os02t0728900-00.mrna1	384	Os02t0728850-00.mrna1	405	enclosed	373	31193271	31193349	31193461	31193577	31194681	31194857
CUFF.4289.2	803	CUFF.4286.1	1248	enclosed	803	31220799	31221185	31221276	31221691
CUFF.4287.2	2785	Os02t0729801-00.mrna1	2110	enclosed	1906	31237324	31237956	31238049	31238548	31238661	31239433
CUFF.4292.1	1240	Os02t0730000-01.mrna1	2896	enclosed	1197	31248585	31249781
CUFF.4293.1	543	Os02t0730000-01.mrna1	2896	enclosed	543	31250732	31251274
Os02t0730400-01.mrna1	1886	Os02t0730450-00.mrna1	269	enclosed	257	31284315	31284485	31285133	31285218
Os02t0731200-01.mrna1	1384	CUFF.4299.2	2070	convergent	62	31317173	31317234
Os02t0731400-01.mrna1	722	CUFF.4295.1	2251	convergent	448	31323849	31323865	31323980	31324410
CUFF.4303.1	2736	CUFF.4308.1	778	enclosed	778	31416971	31417748
CUFF.4305.1	1101	Os02t0733166-00.mrna1	576	divergent	513	31423293	31423805
Os02t0733300-01.mrna1	2071	CUFF.4309.2	2587	convergent	1120	31430578	31430741	31432204	31432318	31432417	31433257
Os02t0735100-01.mrna1	1700	Os02t0735150-01.mrna1	1355	enclosed	88	31526388	31526475
Os02t0735100-01.mrna1	1700	CUFF.4316.1	1668	convergent	516	31528343	31528858
CUFF.4321.3	3726	CUFF.4322.1	3296	convergent	882	31591559	31592440
Os02t0736550-00.mrna1	1455	CUFF.4320.2	2662	enclosed	1299	31608262	31608377	31608459	31608529	31608733	31608873	31609687	31609806	31610122	31610181	31610264	31610385	31610566	31610639	31610765	31610815	31610926	31611002	31611113	31611189	31611269	31611340	31611464	31611567	31611716	31611816	31612356	31612468
CUFF.4323.2	6831	Os02t0736700-00.mrna1	573	enclosed	573	31618055	31618394	31619116	31619348
Os02t0738950-00.mrna1	697	Os02t0738900-01.mrna1	3213	enclosed	652	31717992	31718241	31719456	31719619	31720191	31720248	31720364	31720472	31720785	31720855
CUFF.4349.2	5362	Os02t0739100-01.mrna1	2864	convergent	1623	31738049	31739671
Os02t0739501-00.mrna1	1296	Os02t0739400-01.mrna1	1719	enclosed	1296	31755843	31757138
Os02t0739650-00.mrna1	512	Os02t0739600-01.mrna1	1545	enclosed	446	31774847	31775169	31775807	31775857	31775993	31776064
Os02t0740900-01.mrna1	1380	Os02t0740800-01.mrna1	1412	divergent	1249	31843021	31844269
Os02t0741200-01.mrna1	1725	Os02t0741250-00.mrna1	790	enclosed	790	31856526	31857315
CUFF.4337.1	6272	CUFF.4338.1	815	enclosed	733	31920015	31920747
Os02t0742050-00.mrna1	1109	Os02t0742051-01.mrna1	1112	convergent	1069	31932510	31933578
Os02t0742351-00.mrna1	288	CUFF.4341.1	1982	convergent	73	31952453	31952525
Os02t0742550-00.mrna1	211	CUFF.4341.1	1982	enclosed	199	31956034	31956117	31956609	31956723
CUFF.4339.1	2515	Os02t0743200-01.mrna1	858	convergent	845	32001277	32002121
CUFF.4346.1	3217	Os02t0743800-02.mrna1	1518	convergent	693	32050266	32050650	32050788	32050850	32050943	32051121	32051228	32051276	32051402	32051418
Os02t0744501-00.mrna1	270	CUFF.4350.3	2518	convergent	101	32084651	32084751
Os02t0744800-01.mrna1	1097	Os02t0744700-02.mrna1	1609	enclosed	1097	32089387	32090483
Os02t0744900-01.mrna1	1828	Os02t0744851-00.mrna1	919	divergent	752	32102222	32102800	32103466	32103638
Os02t0745300-00.mrna1	1161	CUFF.4359.4	3087	enclosed	942	32137013	32137147	32137932	32138177	32138496	32139056
CUFF.4373.2	4173	Os02t0749100-01.mrna1	787	enclosed	753	32328600	32329352
Os02t0749250-00.mrna1	351	Os02t0749200-01.mrna1	582	divergent	95	32340402	32340496
CUFF.4374.1	3508	Os02t0749400-01.mrna1	467	enclosed	467	32351286	32351752
Os02t0750200-01.mrna1	742	Os02t0750150-00.mrna1	348	enclosed	284	32383785	32383989	32384190	32384268
CUFF.4379.1	2341	Os02t0750500-01.mrna1	1849	convergent	90	32388125	32388214
Os02t0750701-00.mrna1	773	CUFF.4381.2	1210	divergent	521	32394389	32394909
CUFF.4390.2	3441	CUFF.4386.2	624	divergent	441	32420811	32421251
CUFF.4390.2	3441	Os02t0751201-00.mrna1	297	enclosed	297	32426501	32426797
CUFF.4390.2	3441	CUFF.4388.1	431	enclosed	431	32427087	32427517
Os02t0752800-01.mrna1	1654	Os02t0752701-01.mrna1	2094	divergent	1292	32504751	32506042
CUFF.4398.2	4943	CUFF.4400.1	4285	convergent	3113	32602992	32604681	32604784	32605773	32605847	32606007	32606349	32606477	32607274	32607416
Os02t0754800-01.mrna1	1245	CUFF.4400.1	4285	divergent	35	32610650	32610684
CUFF.4401.2	7874	CUFF.4403.1	3092	enclosed	2986	32636493	32638032	32638139	32639584
CUFF.4401.1	4348	Os02t0755500-01.mrna1	1595	enclosed	1584	32643345	32644395	32644496	32645028
CUFF.4399.1	2496	Os02t0755600-02.mrna1	2591	divergent	2146	32647452	32649020	32649219	32649795
Os02t0755900-01.mrna1	1658	Os02t0755966-00.mrna1	1604	enclosed	1520	32662077	32662568	32662735	32663762
Os02t0756200-01.mrna1	1110	Os02t0756200-02.mrna1	1128	enclosed	1110	32680131	32680261	32680280	32681258
Os02t0756850-01.mrna1	1152	Os02t0756800-01.mrna1	1222	divergent	1073	32696693	32697765
CUFF.4410.1	3342	CUFF.4413.1	728	enclosed	441	32764884	32765160	32765252	32765353	32765550	32765611
CUFF.4410.1	3342	CUFF.4414.1	2733	enclosed	2332	32766724	32769055
CUFF.4424.2	2175	Os02t0760500-01.mrna1	988	convergent	424	32879319	32879742
CUFF.4425.1	387	Os02t0760500-01.mrna1	988	divergent	341	32882807	32883147
CUFF.4428.2	3679	Os02t0761500-01.mrna1	835	convergent	17	32925405	32925421
CUFF.4434.3	2055	CUFF.4437.1	2390	enclosed	1910	33041738	33043647
Os02t0764200-01.mrna1	2039	Os02t0764301-00.mrna1	769	enclosed	764	33048283	33049046
CUFF.4440.1	5845	Os02t0766700-01.mrna1	1827	convergent	709	33132659	33133276	33134832	33134861	33135936	33135996
Os02t0766800-00.mrna1	395	Os02t0766900-00.mrna1	1230	convergent	142	33141428	33141569
CUFF.4443.1	3677	CUFF.4445.1	2442	convergent	800	33155869	33156668
Os02t0768100-01.mrna1	2803	Os02t0768000-01.mrna1	1724	divergent	1607	33206102	33206334	33206694	33207206	33207430	33207792	33207872	33207981	33208273	33208660
Os02t0768600-02.mrna1	1204	Os02t0768700-01.mrna1	1468	convergent	16	33234147	33234162
CUFF.4455.3	4494	Os02t0769900-01.mrna1	1824	enclosed	1824	33318802	33320625
Os02t0770600-02.mrna1	3856	CUFF.4460.1	5437	convergent	1351	33353762	33355112
Os02t0771500-02.mrna1	1451	Os02t0771450-00.mrna1	1498	divergent	1336	33401922	33403257
Os02t0771600-01.mrna1	2999	CUFF.4465.1	2269	convergent	1799	33415832	33416507	33416829	33417058	33417652	33418544
Os02t0773700-01.mrna1	6455	Os02t0773732-01.mrna1	2713	divergent	2607	33526907	33527511	33527621	33527779	33527884	33528077	33528173	33528365	33528460	33529915
CUFF.4473.1	3215	CUFF.4476.1	1001	enclosed	876	33538694	33539191	33539317	33539694
CUFF.4473.1	3215	CUFF.4477.1	683	enclosed	683	33542139	33542821
Os02t0774700-02.mrna1	2290	Os02t0774800-01.mrna1	1621	convergent	1595	33558946	33560453	33560538	33560624
CUFF.4475.1	1916	CUFF.4479.1	2101	convergent	845	33578799	33578802	33578940	33579780
Os02t0777875-00.mrna1	618	Os02t0777800-01.mrna1	2957	enclosed	618	33771743	33771900	33771956	33772415
Os02t0779800-00.mrna1	384	Os02t0779650-00.mrna1	1360	divergent	242	33860246	33860360	33860486	33860612
Os02t0780500-01.mrna1	3831	Os02t0780536-01.mrna1	3348	enclosed	1170	33918696	33918839	33919373	33919445	33919668	33919795	33920409	33920594	33920683	33920820	33920898	33921023	33921209	33921355	33921816	33922043
CUFF.4512.2	393	Os02t0782300-01.mrna1	1401	enclosed	305	34026165	34026469
CUFF.4513.1	969	Os02t0782300-02.mrna1	547	convergent	74	34030878	34030951
Os02t0783050-00.mrna1	1008	Os02t0783000-01.mrna1	1775	enclosed	1000	34077710	34078062	34078514	34079160
Os02t0784801-00.mrna1	600	CUFF.4510.1	1558	enclosed	583	34171710	34171866	34171994	34172157	34172278	34172459	34172568	34172647
Os02t0787200-01.mrna1	2764	Os02t0787250-01.mrna1	1734	enclosed	1513	34293435	34294655	34294754	34295045
CUFF.4520.1	2270	CUFF.4521.1	1482	convergent	601	34316808	34317408
Os02t0787600-02.mrna1	3402	Os02t0787700-01.mrna1	1909	divergent	1753	34328254	34330006
CUFF.4522.1	2911	Os02t0787800-01.mrna1	1797	divergent	859	34337247	34337343	34337660	34337745	34337871	34338008	34338268	34338390	34339530	34339944
Os02t0788400-01.mrna1	1153	CUFF.4524.1	1995	convergent	707	34351054	34351760
Os02t0793100-01.mrna1	3768	Os02t0793150-01.mrna1	1216	enclosed	941	34561039	34561494	34561606	34562090
CUFF.4547.1	3762	CUFF.4549.1	1195	enclosed	1195	34556386	34557580
CUFF.4557.4	3095	Os02t0794600-01.mrna1	644	convergent	530	34631993	34632522
Os02t0795200-01.mrna1	1309	Os02t0795100-01.mrna1	1593	enclosed	1309	34661016	34661445	34661522	34661904	34661987	34662482
CUFF.4562.1	657	Os02t0795300-02.mrna1	1965	enclosed	551	34666365	34666593	34666697	34667018
CUFF.4560.1	763	Os02t0795850-00.mrna1	553	enclosed	272	34693333	34693604
Os02t0797425-00.mrna1	888	Os02t0797400-01.mrna1	2596	enclosed	857	34794974	34795030	34795125	34795252	34795369	34795462	34795553	34795723	34795807	34795942	34796037	34796135	34796243	34796414
Os02t0798200-01.mrna1	1355	Os02t0798225-00.mrna1	768	enclosed	621	34832936	34833103	34833222	34833352	34833629	34833950
Os02t0799000-01.mrna1	1659	CUFF.4578.2	4451	convergent	1343	34884352	34884552	34884816	34885027	34885350	34886279
Os02t0801900-01.mrna1	1255	Os02t0801950-00.mrna1	267	enclosed	267	35038129	35038395
Os02t0802200-01.mrna1	2050	Os02t0802250-00.mrna1	914	enclosed	844	35055815	35055967	35056954	35057122	35057229	35057373	35057775	35058008	35058104	35058246
CUFF.4603.4	2222	CUFF.4604.1	971	enclosed	757	35079138	35079721	35079854	35080026
CUFF.4585.2	5455	CUFF.4584.3	1744	enclosed	1733	35116299	35117662	35117740	35117779	35117875	35117978	35118850	35119074
Os02t0803900-01.mrna1	1823	Os02t0803800-01.mrna1	1580	divergent	1451	35131499	35132949
CUFF.4588.2	2080	CUFF.4590.1	2134	convergent	497	35156133	35156629
Os02t0805400-01.mrna1	549	Os02t0805500-01.mrna1	1892	convergent	63	35218621	35218683
CUFF.4652.2	5348	Os02t0807200-00.mrna1	2463	enclosed	2463	35339282	35340465	35340556	35340723	35340810	35341920
Os02t0807850-00.mrna1	1715	Os02t0807800-01.mrna1	2490	enclosed	1624	35366180	35366840	35367520	35367626	35367718	35368573
CUFF.4598.1	3903	Os02t0809700-01.mrna1	1922	divergent	1465	35465551	35466167	35466267	35466320	35466410	35466701	35466820	35467321
Os02t0811102-00.mrna1	234	CUFF.4602.1	1371	divergent	109	35565194	35565302
CUFF.4715.4	456	Os02t0814600-01.mrna1	1586	convergent	63	35766150	35766212
CUFF.4757.2	1896	Os02t0815800-01.mrna1	1005	convergent	73	35797324	35797396
CUFF.4768.1	2465	Os02t0816200-01.mrna1	1525	enclosed	1148	35823937	35824824	35824952	35825211
Os02t0816300-01.mrna1	3884	Os02t0816350-00.mrna1	931	enclosed	358	35843597	35843701	35843802	35843876	35843968	35844036	35844118	35844124	35844498	35844599
CUFF.4816.1	2997	Os02t0817600-01.mrna1	1297	convergent	530	35929368	35929756	35929974	35930035	35930166	35930244
Os02t0817500-01.mrna1	1326	Os02t0817400-01.mrna1	1527	divergent	669	35923975	35924643
Os02t0818000-01.mrna1	954	Os02t0817900-01.mrna1	4216	enclosed	736	35948487	35948658	35948776	35948952	35949061	35949130	35949221	35949292	35949425	35949669
CUFF.4839.1	1037	CUFF.4838.4	3366	enclosed	1037	35970782	35971818
CUFF.4693.1	1068	Os02t0814000-01.mrna1	1218	enclosed	682	35735583	35736264
Os02t0818600-00.mrna1	489	CUFF.4612.1	1168	convergent	76	35975951	35976026
Os02t0819650-00.mrna1	579	Os02t0819600-01.mrna1	1772	enclosed	575	36046868	36047442
CUFF.4617.1	346	Os02t0819600-01.mrna1	1772	enclosed	344	36048973	36049316
Os02t0820200-01.mrna1	1175	CUFF.4619.1	1432	divergent	534	36072590	36073123
Os02t0821600-00.mrna1	1443	Os02t0821701-00.mrna1	1200	convergent	917	36124183	36124808	36125112	36125402
Os02t0821800-01.mrna1	1823	Os02t0821850-00.mrna1	535	enclosed	532	36128730	36128900	36130238	36130310	36130427	36130714
CUFF.4650.2	856	Os02t0823600-01.mrna1	590	convergent	315	36229536	36229850
Os02t0824350-00.mrna1	478	CUFF.4658.3	1411	enclosed	382	36271663	36271896	36272157	36272304
Os02t0825350-00.mrna1	495	CUFF.4662.1	2402	enclosed	495	36301918	36302412
Os02t0825500-01.mrna1	1981	CUFF.4662.1	2402	divergent	601	36303740	36304083	36304195	36304451
CUFF.4673.1	2758	CUFF.4670.6	5539	enclosed	1994	36310694	36312687
CUFF.4674.1	756	CUFF.4670.5	4274	enclosed	456	36315275	36315730
Os02t0826200-01.mrna1	1193	CUFF.4667.2	2905	divergent	108	36363198	36363305
CUFF.4677.2	3747	CUFF.4680.1	1156	convergent	403	36423703	36424105
CUFF.4685.2	2430	CUFF.4683.1	5069	enclosed	2430	36441601	36442958	36444334	36445405
Os02t0828600-01.mrna1	741	CUFF.4686.1	4188	enclosed	741	36465000	36465740
CUFF.4692.1	1035	Os02t0829800-01.mrna1	1587	enclosed	1035	36530836	36531870
Os02t0830000-01.mrna1	1910	Os02t0830100-03.mrna1	1140	convergent	27	36539509	36539535
CUFF.4706.2	3068	Os02t0831200-02.mrna1	1101	convergent	589	36598738	36599326
Os02t0831500-02.mrna1	1538	CUFF.4705.1	815	enclosed	815	36611033	36611572	36611731	36612005
Os02t0831650-00.mrna1	767	CUFF.4708.2	3441	enclosed	624	36617578	36617788	36617994	36618088	36618185	36618243	36618355	36618470	36618576	36618639	36619018	36619096
CUFF.4712.1	4228	Os02t0831700-01.mrna1	974	divergent	138	36627984	36628121
CUFF.4712.1	4228	Os02t0831900-01.mrna1	1722	enclosed	1673	36630754	36632426
CUFF.4722.5	6635	Os02t0832301-01.mrna1	722	enclosed	722	36646044	36646765
Os02t0832833-00.mrna1	213	CUFF.4714.1	2011	enclosed	205	36668765	36668858	36669113	36669223
Os02t0832866-00.mrna1	354	CUFF.4714.1	2011	enclosed	354	36673824	36674177
CUFF.4724.1	1835	Os02t0833950-00.mrna1	278	enclosed	278	36731400	36731677
CUFF.4730.2	1386	CUFF.4733.1	2701	enclosed	1386	18107	19492
CUFF.4731.1	1106	Os03t0100050-01.mrna1	1815	enclosed	744	21202	21379	21452	21566	21652	21797	21909	22200	22295	22307
CUFF.4727.2	1507	Os03t0100200-01.mrna1	881	convergent	854	26179	27032
CUFF.4735.1	2788	CUFF.4736.1	2632	convergent	1958	102330	104287
CUFF.4737.1	2905	Os03t0101200-00.mrna1	2415	convergent	1238	109522	109749	109843	110577	110743	111017
CUFF.4741.1	2963	Os03t0101300-01.mrna1	2043	enclosed	2043	115257	116687	116770	117095	117807	118092
CUFF.4745.1	3113	Os03t0102000-01.mrna1	467	enclosed	467	142838	142989	143089	143403
Os03t0102366-00.mrna1	1286	CUFF.4744.1	2417	convergent	346	168457	168627	168723	168824	168914	168986
Os03t0103000-01.mrna1	2134	CUFF.4750.1	1077	enclosed	992	201534	201999	202085	202610
Os03t0103000-01.mrna1	2134	Os03t0103066-00.mrna1	812	enclosed	807	203653	204459
CUFF.4752.2	779	CUFF.4756.1	538	convergent	10	207600	207609
CUFF.4753.1	748	CUFF.4756.1	538	enclosed	515	210314	210828
Os03t0103700-02.mrna1	1313	CUFF.4765.1	2699	enclosed	1313	262054	262785	262872	263452
Os03t0103800-01.mrna1	2384	CUFF.4766.1	1965	convergent	397	271404	271800
Os03t0105000-01.mrna1	1516	Os03t0104901-01.mrna1	2617	divergent	700	312806	313505
Os03t0105600-01.mrna1	1696	Os03t0105633-00.mrna1	343	enclosed	331	339263	339480	339574	339686
Os03t0105600-01.mrna1	1696	Os03t0105666-00.mrna1	343	enclosed	343	340142	340484
Os03t0106250-00.mrna1	1110	Os03t0106200-01.mrna1	3538	enclosed	923	361194	361763	361869	362118	362201	362303
Os03t0106100-01.mrna1	2452	CUFF.4769.2	3948	convergent	827	363334	363910	364637	364711	365233	365383	365471	365494
CUFF.4774.1	5053	CUFF.4779.1	872	enclosed	656	445581	445817	446034	446452
CUFF.4774.1	5053	CUFF.4778.2	423	enclosed	279	439417	439695
Os03t0107700-01.mrna1	726	CUFF.4773.1	5015	enclosed	726	469350	470075
Os03t0107900-01.mrna1	1754	CUFF.4775.2	573	divergent	570	478277	478846
Os03t0107900-01.mrna1	1754	CUFF.4776.1	541	enclosed	541	480303	480843
CUFF.4783.5	1965	Os03t0108300-01.mrna1	1281	convergent	325	491815	492139
CUFF.4781.1	2439	Os03t0108700-01.mrna1	861	convergent	463	507894	508356
CUFF.4784.4	2236	Os03t0108932-00.mrna1	913	enclosed	839	510890	510957	511211	511315	512588	512761	512909	513064	513166	513248	513492	513744
CUFF.4784.4	2236	Os03t0108866-00.mrna1	246	enclosed	246	509673	509918
CUFF.4806.3	5072	CUFF.4803.1	2676	divergent	1683	664816	666498
CUFF.4868.1	5910	CUFF.4871.1	6649	convergent	3961	715674	718362	718462	718598	718684	719818
Os03t0112850-00.mrna1	669	Os03t0112900-00.mrna1	1560	enclosed	630	725373	726002
CUFF.4930.3	4637	Os03t0114850-00.mrna1	504	enclosed	467	844255	844426	844521	844722	844829	844921
CUFF.4930.3	4637	Os03t0114900-01.mrna1	1088	enclosed	989	847054	847560	847660	848141
CUFF.4953.1	4133	Os03t0115350-01.mrna1	1350	divergent	1163	869679	870841
Os03t0116300-01.mrna1	1444	Os03t0116333-00.mrna1	726	enclosed	668	925918	926109	926246	926513	926653	926860
Os03t0116400-01.mrna1	1366	CUFF.4971.2	7761	enclosed	1366	931241	931625	931959	932122	932234	932397	932513	932766	933377	933775
Os03t0116800-01.mrna1	1477	CUFF.4971.2	7761	enclosed	1286	945223	945305	945392	945811	945924	946102	946885	947003	947497	947981
Os03t0116900-01.mrna1	5679	Os03t0117000-00.mrna1	874	enclosed	326	950882	950947	951033	951107	951365	951549
Os03t0117050-01.mrna1	266	CUFF.4808.2	1265	convergent	75	957036	957110
Os03t0117432-00.mrna1	194	Os03t0117366-00.mrna1	519	enclosed	194	964622	964815
CUFF.4813.1	3863	Os03t0118425-00.mrna1	909	enclosed	835	997129	997196	997477	997581	998990	999163	999310	999465	999567	999649	999888	1000136
Os03t0118600-02.mrna1	1470	Os03t0118500-01.mrna1	1198	enclosed	512	1003394	1003539	1003627	1003749	1003865	1004107
CUFF.4814.1	2814	Os03t0119000-01.mrna1	936	convergent	280	1023732	1024011
Os03t0119166-00.mrna1	1006	Os03t0119100-01.mrna1	2669	enclosed	721	1026750	1027043	1027121	1027318	1027420	1027503	1028485	1028552	1028657	1028733
Os03t0119401-00.mrna1	2620	Os03t0119300-01.mrna1	2604	divergent	2512	1033160	1035671
Os03t0119700-01.mrna1	3127	Os03t0119800-01.mrna1	1377	enclosed	1377	1076878	1078254
Os03t0119700-01.mrna1	3127	Os03t0119600-01.mrna1	1258	divergent	1206	1075133	1076338
Os03t0120000-01.mrna1	2310	Os03t0120100-01.mrna1	1436	convergent	16	1101854	1101869
Os03t0120425-00.mrna1	1048	Os03t0120400-01.mrna1	1130	enclosed	584	1124324	1124637	1125018	1125091	1125660	1125855
Os03t0121700-01.mrna1	1062	CUFF.4828.1	8039	enclosed	1062	1193347	1193606	1193856	1193989	1194077	1194744
Os03t0122000-01.mrna1	2340	CUFF.4836.1	750	enclosed	489	1210709	1211014	1211135	1211258	1211380	1211438
Os03t0122000-01.mrna1	2340	Os03t0122034-00.mrna1	528	enclosed	363	1214896	1215187	1215263	1215333
CUFF.4843.1	1984	Os03t0122600-02.mrna1	1010	convergent	434	1269320	1269753
CUFF.4849.1	3297	Os03t0124033-00.mrna1	406	enclosed	383	1395212	1395594
Os03t0124100-01.mrna1	1981	Os03t0124066-00.mrna1	926	enclosed	926	1401885	1402324	1402457	1402942
Os03t0124300-01.mrna1	1593	Os03t0124300-02.mrna1	1538	convergent	1427	1409063	1409264	1409388	1410612
CUFF.4851.1	3298	Os03t0125000-01.mrna1	1043	convergent	1024	1432749	1433251	1433643	1433843	1433977	1434296
CUFF.4856.2	4498	Os03t0125700-01.mrna1	668	convergent	659	1462556	1462941	1463029	1463090	1465128	1465185	1465760	1465912
Os03t0125900-02.mrna1	1731	CUFF.4862.1	3528	enclosed	1731	1483367	1485097
Os03t0126850-01.mrna1	921	Os03t0126900-01.mrna1	645	enclosed	578	1521403	1521457	1521525	1522047
Os03t0127500-00.mrna1	1654	Os03t0127600-01.mrna1	3038	convergent	1	1553057	1553057
Os03t0128000-01.mrna1	1529	CUFF.4869.1	1641	enclosed	1437	1578380	1579495	1579588	1579908
Os03t0128250-00.mrna1	366	CUFF.4875.2	7218	enclosed	151	1600298	1600301	1600485	1600624	1600721	1600727
CUFF.4873.2	2329	CUFF.4876.1	967	enclosed	962	1624111	1624226	1624839	1625684
Os03t0129400-01.mrna1	554	CUFF.4881.3	2581	enclosed	554	1666246	1666493	1666592	1666897
CUFF.4890.2	2575	CUFF.4893.2	2332	convergent	900	1719070	1719969
Os03t0130550-00.mrna1	353	Os03t0130500-01.mrna1	3781	enclosed	332	1726226	1726375	1726587	1726768
Os03t0131333-00.mrna1	1338	Os03t0131300-01.mrna1	2051	enclosed	1112	1790676	1791038	1791172	1791255	1792057	1792064	1792133	1792231	1792347	1792555	1792664	1793012
Os03t0131366-00.mrna1	587	Os03t0131300-01.mrna1	2051	enclosed	572	1793116	1793387	1794995	1795294
Os03t0131800-00.mrna1	806	Os03t0131825-00.mrna1	768	enclosed	763	1814381	1814998	1815357	1815501
CUFF.4903.1	2752	Os03t0133500-01.mrna1	1946	enclosed	1946	1881040	1882702	1882794	1883076
CUFF.4909.2	1485	CUFF.4906.1	5291	enclosed	1485	1885171	1886655
CUFF.4910.1	835	CUFF.4906.1	5291	divergent	771	1889473	1890243
CUFF.4916.2	1217	CUFF.4919.1	884	enclosed	884	1969302	1970143	1970388	1970429
CUFF.4917.1	779	Os03t0135600-01.mrna1	1783	enclosed	776	1977781	1978556
Os03t0136450-00.mrna1	1327	Os03t0136400-01.mrna1	2545	enclosed	1327	2010850	2011183	2011474	2012466
Os03t0136500-01.mrna1	696	CUFF.4920.1	4184	enclosed	696	2013046	2013741
Os03t0136600-01.mrna1	646	CUFF.4920.1	4184	enclosed	646	2013955	2014600
CUFF.4928.1	2076	CUFF.4920.1	4184	enclosed	2076	2015034	2017109
Os03t0137200-01.mrna1	1978	Os03t0137050-00.mrna1	639	divergent	496	2054597	2054933	2055226	2055384
Os03t0137200-02.mrna1	892	Os03t0137250-00.mrna1	285	enclosed	281	2057351	2057631
Os03t0137350-00.mrna1	829	CUFF.4925.2	886	enclosed	774	2058821	2059145	2060652	2060979	2061877	2061997
Os03t0137600-02.mrna1	1067	CUFF.4933.1	2459	convergent	313	2073628	2073940
CUFF.4939.3	3241	Os03t0139200-01.mrna1	3193	convergent	2127	2144763	2145237	2145345	2146996
Os03t0140400-01.mrna1	1894	Os03t0140300-01.mrna1	1935	divergent	1731	2222307	2224037
CUFF.4947.2	2759	Os03t0141250-00.mrna1	333	enclosed	333	2275491	2275823
Os03t0143466-00.mrna1	493	Os03t0143400-01.mrna1	2222	enclosed	461	2400399	2400488	2400817	2400895	2400979	2401078	2401152	2401255	2401352	2401439
Os03t0143532-00.mrna1	495	Os03t0143400-01.mrna1	2222	enclosed	456	2404007	2404178	2404436	2404587	2405109	2405240
CUFF.4960.4	4667	CUFF.4961.1	3311	convergent	530	2449438	2449967
Os03t0144300-01.mrna1	1881	Os03t0144401-00.mrna1	420	convergent	127	2467206	2467332
Os03t0145050-01.mrna1	3464	Os03t0145102-00.mrna1	3362	enclosed	3362	2494598	2497959
Os03t0145200-01.mrna1	1007	Os03t0145150-00.mrna1	1138	divergent	777	2505062	2505214	2505315	2505938
CUFF.4964.1	1559	CUFF.4965.1	593	enclosed	593	2509196	2509788
CUFF.4964.2	3113	CUFF.4966.1	2172	enclosed	2172	2512828	2514999
CUFF.4972.3	3762	CUFF.4977.2	832	enclosed	643	2529944	2530325	2530409	2530494	2530601	2530775
CUFF.4972.1	3022	Os03t0145751-00.mrna1	414	enclosed	414	2533048	2533461
Os03t0146200-01.mrna1	1065	Os03t0146100-04.mrna1	1055	enclosed	799	2561871	2562669
Os03t0149150-00.mrna1	1056	Os03t0149100-00.mrna1	780	divergent	743	2725731	2726194	2726279	2726557
Os03t0150500-01.mrna1	1801	Os03t0150550-00.mrna1	1334	enclosed	1334	2803200	2804156	2804391	2804767
Os03t0150633-00.mrna1	1566	Os03t0150600-03.mrna1	1921	enclosed	1566	2806912	2808477
CUFF.4982.1	1587	CUFF.4980.1	1808	divergent	231	2810566	2810796
Os03t0150901-00.mrna1	1546	Os03t0150800-01.mrna1	1180	divergent	938	2814742	2815679
Os03t0151201-01.mrna1	2158	CUFF.5046.4	2350	convergent	1198	2823118	2824096	2824212	2824430
Os03t0151600-01.mrna1	797	Os03t0151600-02.mrna1	970	enclosed	784	2842855	2843495	2843682	2843824
CUFF.5058.1	3161	Os03t0151750-00.mrna1	2392	enclosed	2297	2844776	2845015	2845128	2845343	2845428	2846517	2846929	2847027	2847459	2847618	2847724	2847943	2848057	2848251	2848388	2848464
Os03t0151850-00.mrna1	1735	Os03t0151800-01.mrna1	2679	enclosed	1699	2852492	2852771	2852845	2852914	2853009	2853215	2853316	2854082	2854424	2854645	2855247	2855399
Os03t0152900-01.mrna1	3107	CUFF.5097.1	2776	convergent	442	2921322	2921450	2921569	2921881
Os03t0154700-01.mrna1	969	CUFF.5034.1	470	enclosed	465	2985057	2985139	2986481	2986862
CUFF.5038.1	932	Os03t0151000-00.mrna1	854	divergent	15	2818667	2818681
Os03t0157450-00.mrna1	1095	CUFF.4990.3	6425	enclosed	1095	3078166	3078308	3078522	3078870	3078966	3079568
Os03t0157500-01.mrna1	1515	CUFF.4987.1	1635	convergent	399	3094244	3094642
Os03t0158100-00.mrna1	402	Os03t0158000-01.mrna1	1046	enclosed	402	3113530	3113931
Os03t0158200-01.mrna1	2005	CUFF.4994.2	2017	convergent	534	3118656	3118741	3118818	3119265
Os03t0158550-00.mrna1	995	Os03t0158500-01.mrna1	2861	enclosed	974	3125415	3125891	3125998	3126138	3126233	3126445	3126536	3126678
CUFF.4999.2	1078	Os03t0158700-02.mrna1	1148	divergent	889	3150771	3151659
CUFF.5010.2	4142	Os03t0160300-00.mrna1	285	enclosed	285	3211789	3212073
Os03t0160502-00.mrna1	571	Os03t0160400-01.mrna1	3647	enclosed	460	3215176	3215395	3215483	3215649	3215761	3215833
Os03t0161302-00.mrna1	1367	Os03t0161200-01.mrna1	2325	enclosed	1275	3271055	3271532	3271622	3271730	3271855	3271942	3272064	3272177	3273886	3273926	3274965	3275328	3275430	3275510
Os03t0161400-01.mrna1	1575	Os03t0161450-00.mrna1	807	enclosed	732	3310069	3310305	3310377	3310871
CUFF.5023.1	2323	Os03t0162400-01.mrna1	1862	divergent	1448	3379048	3379731	3379844	3380607
CUFF.5026.2	3002	Os03t0162850-00.mrna1	357	divergent	214	3406922	3407042	3407054	3407115	3407238	3407268
Os03t0164100-02.mrna1	3554	CUFF.5039.1	3715	enclosed	3311	3462726	3463902	3463976	3465320	3465417	3465746	3465821	3466279
CUFF.5036.2	569	Os03t0164200-02.mrna1	752	convergent	133	3467828	3467960
Os03t0164300-01.mrna1	904	CUFF.5031.1	4404	enclosed	904	3468729	3468900	3469001	3469067	3469144	3469206	3469295	3469448	3469512	3469959
Os03t0164501-00.mrna1	369	CUFF.5031.1	4404	divergent	220	3472944	3473163
Os03t0165050-00.mrna1	402	CUFF.5029.1	1667	enclosed	402	3499610	3500011
CUFF.5037.1	723	Os03t0165100-00.mrna1	1947	enclosed	723	3502213	3502935
CUFF.5042.2	6427	Os03t0165300-01.mrna1	2697	convergent	2668	3512369	3513416	3513515	3513575	3513658	3514040	3514135	3514971	3515402	3515465	3515909	3516183
Os06t0269150-00.mrna1	342	Os03t0166900-00.mrna1	1040	enclosed	342	3624419	3624760
CUFF.5054.1	1365	CUFF.5057.1	2659	convergent	1220	3629839	3630956	3631163	3631264
Os03t0167500-01.mrna1	2143	Os03t0167550-01.mrna1	2047	enclosed	822	3647238	3647555	3647956	3648180	3648596	3648874
Os03t0167750-00.mrna1	888	Os03t0167700-02.mrna1	1465	enclosed	866	3656383	3656802	3657059	3657166	3657253	3657337	3657418	3657603	3658163	3658229
Os03t0168000-01.mrna1	1892	Os03t0168100-01.mrna1	1539	convergent	23	3677290	3677312
Os03t0168200-01.mrna1	1141	CUFF.5055.2	1801	convergent	392	3681737	3681774	3681880	3682233
CUFF.5056.1	5263	Os03t0168500-00.mrna1	534	enclosed	225	3694260	3694309	3695404	3695578
Os03t0169100-01.mrna1	1274	CUFF.5060.2	2795	enclosed	284	3712988	3713162	3713700	3713808
CUFF.5061.1	5068	Os03t0169550-00.mrna1	856	enclosed	560	3731526	3731639	3731722	3731921	3732008	3732205	3732320	3732367
CUFF.5061.1	5068	Os03t0169400-01.mrna1	769	enclosed	599	3726932	3727075	3727377	3727529	3727619	3727920
Os03t0169600-01.mrna1	1799	Os03t0169700-01.mrna1	1494	enclosed	1220	3739115	3740334
CUFF.5067.1	727	Os03t0170200-02.mrna1	1530	divergent	663	3760462	3761064	3761232	3761291
Os03t0170701-00.mrna1	834	CUFF.5068.2	959	divergent	760	3785233	3785992
Os03t0173600-00.mrna1	489	CUFF.5079.4	2044	enclosed	489	3934087	3934198	3934273	3934649
Os03t0175500-00.mrna1	372	Os03t0175351-00.mrna1	542	enclosed	372	4022313	4022684
Os03t0177400-02.mrna1	1357	Os03t0177450-00.mrna1	755	enclosed	755	4095610	4096364
Os03t0177500-01.mrna1	1722	Os03t0177701-00.mrna1	629	enclosed	629	4101050	4101678
Os03t0177900-01.mrna1	1660	Os03t0177933-00.mrna1	492	enclosed	492	4111868	4112359
Os03t0178000-02.mrna1	2156	Os03t0177966-01.mrna1	2830	divergent	1357	4115942	4117058	4117646	4117885
Os03t0178000-02.mrna1	2156	Os03t0178033-00.mrna1	752	enclosed	752	4117900	4118651
Os03t0178200-01.mrna1	1071	CUFF.5101.1	2583	convergent	777	4129043	4129266	4129577	4130129
CUFF.5108.1	1805	CUFF.5105.5	2119	enclosed	1716	4140580	4142295
CUFF.5109.1	1184	CUFF.5105.2	1018	enclosed	413	4145228	4145640
Os03t0179900-01.mrna1	3066	Os03t0179750-01.mrna1	1266	divergent	572	4186156	4186727
Os03t0180600-01.mrna1	1229	CUFF.5116.1	2228	convergent	215	4222404	4222414	4222523	4222726
Os03t0182400-01.mrna1	3741	CUFF.5129.1	633	enclosed	633	4334288	4334920
CUFF.5131.1	3780	CUFF.5128.2	820	divergent	475	4326729	4327203
Os03t0183050-00.mrna1	684	Os03t0183000-01.mrna1	1249	enclosed	575	4348762	4349061	4349171	4349445
Os03t0184400-01.mrna1	1958	Os03t0184500-01.mrna1	1171	convergent	32	4436780	4436811
CUFF.5146.1	4063	CUFF.5147.1	1883	enclosed	1860	4481690	4482578	4483456	4484426
Os03t0186900-01.mrna1	1742	CUFF.5154.1	1910	convergent	1128	4540963	4542090
CUFF.5157.1	2431	CUFF.5158.1	918	enclosed	745	4572118	4572580	4574267	4574548
CUFF.5155.1	2453	CUFF.5161.1	2320	enclosed	2182	4583498	4584585	4584666	4585188	4585317	4585887
Os03t0187600-01.mrna1	1134	CUFF.5159.1	2377	enclosed	1132	4591487	4591868	4591962	4592061	4592848	4593119	4593418	4593795
Os03t0188100-01.mrna1	1873	Os03t0188150-00.mrna1	1176	enclosed	949	4613167	4613673	4613792	4613878	4613956	4613989	4614132	4614365	4614472	4614558
Os03t0190301-00.mrna1	65	CUFF.5169.1	5326	enclosed	65	4700661	4700725
CUFF.5174.1	124	Os03t0191000-01.mrna1	3596	enclosed	120	4732027	4732146
Os03t0191850-01.mrna1	1324	Os03t0191900-01.mrna1	1323	enclosed	1323	4779246	4780568
CUFF.5178.4	2294	Os03t0192600-02.mrna1	1074	convergent	366	4819697	4820062
Os03t0192750-00.mrna1	915	Os03t0192700-01.mrna1	1913	enclosed	880	4824721	4825084	4825190	4825249	4825363	4825548	4825665	4825818	4825934	4826049
Os03t0194500-01.mrna1	917	CUFF.5185.2	2152	enclosed	900	4957685	4957871	4958320	4958384	4958471	4958541	4958652	4958705	4959830	4960352
Os03t0194600-01.mrna1	750	CUFF.5188.1	488	convergent	23	4961488	4961510
Os03t0194900-02.mrna1	1105	CUFF.5188.1	488	divergent	465	4972186	4972650
Os03t0195800-01.mrna1	2790	Os03t0195900-02.mrna1	1778	convergent	1248	5035930	5036606	5036872	5037079	5037200	5037374	5037481	5037528	5039830	5039969
Os03t0196000-00.mrna1	2414	Os03t0196050-00.mrna1	1312	enclosed	843	5048128	5048184	5048264	5048550	5048648	5048838	5049301	5049386	5049475	5049551	5049661	5049805
Os03t0197100-01.mrna1	2253	Os03t0197125-00.mrna1	1494	enclosed	1395	5146473	5146579	5146679	5147966
CUFF.5196.2	576	CUFF.5202.1	1188	convergent	57	5160588	5160644
Os03t0197200-01.mrna1	1075	CUFF.5202.1	1188	divergent	814	5160962	5161775
CUFF.5200.1	2944	CUFF.5203.2	1121	enclosed	922	5182229	5182698	5182812	5183208	5183295	5183349
CUFF.5200.1	2944	CUFF.5204.1	1774	convergent	1712	5183613	5185324
CUFF.5207.1	2297	CUFF.5205.2	3681	divergent	452	5254106	5254557
Os03t0199300-01.mrna1	1111	Os03t0199200-01.mrna1	1450	divergent	1035	5266607	5267641
Os03t0200500-01.mrna1	1032	CUFF.5214.1	3968	convergent	796	5324088	5324225	5324296	5324481	5324577	5324777	5324864	5325134
CUFF.5209.1	856	Os03t0200800-01.mrna1	1041	convergent	766	5335679	5336132	5336217	5336374	5337081	5337234
Os03t0201500-01.mrna1	2317	CUFF.5218.1	1513	convergent	436	5368644	5369079
Os03t0201700-01.mrna1	1554	Os03t0201800-01.mrna1	2315	convergent	320	5374776	5374865	5374972	5375047	5375181	5375266	5375346	5375413
Os03t0202250-00.mrna1	1065	Os03t0202200-01.mrna1	1264	enclosed	1040	5396396	5396913	5396999	5397207	5397283	5397361	5397447	5397556	5399584	5399641	5399771	5399836
Os03t0203700-01.mrna1	3725	CUFF.5259.1	10582	enclosed	3725	5481912	5482467	5484016	5484070	5484176	5486127	5486212	5486370	5486583	5486754	5487119	5487417	5487649	5488180
CUFF.5233.2	1753	CUFF.5230.1	1177	enclosed	1177	5643187	5644363
Os03t0206900-01.mrna1	1052	CUFF.5229.2	499	divergent	270	5642049	5642318
Os03t0209400-01.mrna1	1092	CUFF.5238.1	3285	convergent	469	5757608	5758076
Os03t0210350-00.mrna1	352	CUFF.5240.1	1700	enclosed	352	5806652	5807003
Os03t0210450-00.mrna1	1239	CUFF.5242.2	1957	enclosed	1151	5809010	5809210	5809316	5809420	5809696	5809945	5810313	5810449	5810574	5810642	5810985	5811076	5811183	5811335	5811930	5812073
CUFF.5241.1	1124	Os03t0210600-01.mrna1	1206	divergent	1052	5822755	5823506	5823639	5823938
Os03t0210700-01.mrna1	1101	CUFF.5257.4	5615	convergent	794	5826497	5827290
CUFF.5249.2	1580	CUFF.5252.1	1827	enclosed	1561	5843410	5844372	5844527	5844598	5844711	5845236
Os03t0213600-01.mrna1	3487	CUFF.5279.2	2523	convergent	247	6003199	6003445
CUFF.5283.1	1198	Os03t0215900-00.mrna1	2107	enclosed	1198	6137729	6138926
Os03t0216733-00.mrna1	1242	CUFF.5291.2	2458	enclosed	672	6180298	6180419	6180524	6180619	6180715	6180831	6180935	6181006	6181131	6181294	6181382	6181482
CUFF.5295.1	562	CUFF.5291.2	2458	enclosed	562	6184221	6184782
Os03t0216800-01.mrna1	1450	Os03t0216766-01.mrna1	5476	divergent	614	6200112	6200416	6200536	6200673	6200755	6200925
Os03t0217301-00.mrna1	273	CUFF.5299.4	1627	convergent	227	6227187	6227413
Os03t0218100-01.mrna1	5893	Os03t0218200-01.mrna1	1213	convergent	496	6266053	6266548
CUFF.5301.1	9169	Os03t0218400-02.mrna1	1997	convergent	1761	6281539	6282869	6282989	6283098	6284976	6285295
Os03t0218600-00.mrna1	291	Os03t0218500-01.mrna1	2225	divergent	218	6295098	6295315
Os03t0219350-00.mrna1	305	Os03t0219300-01.mrna1	1583	enclosed	304	6324000	6324303
Os03t0221700-02.mrna1	2830	CUFF.5317.1	7179	enclosed	2703	6425412	6427888	6428016	6428241
Os03t0223301-01.mrna1	1647	Os03t0223300-00.mrna1	750	divergent	734	6504084	6504817
CUFF.5331.1	2438	Os03t0225100-02.mrna1	1326	enclosed	1326	6593151	6594476
Os03t0225900-01.mrna1	1973	CUFF.5336.1	1573	convergent	1391	6656612	6656979	6657525	6658547
Os03t0227300-01.mrna1	1976	CUFF.5343.1	2715	convergent	634	6753457	6753501	6753636	6753710	6753818	6754331
Os03t0227300-01.mrna1	1976	Os03t0227150-00.mrna1	267	divergent	235	6746295	6746529
Os03t0227700-01.mrna1	1930	Os03t0227601-01.mrna1	4859	divergent	968	6785547	6786036	6786205	6786529	6786633	6786785
CUFF.5347.1	1342	Os03t0227750-00.mrna1	321	divergent	94	6802220	6802313
CUFF.5348.2	769	Os03t0228800-01.mrna1	3314	convergent	647	6852617	6853263
CUFF.5354.1	812	Os03t0229600-01.mrna1	2401	enclosed	812	6921431	6922242
CUFF.5357.4	741	CUFF.5355.1	1449	divergent	430	6950116	6950545
Os03t0231400-01.mrna1	781	Os03t0231300-01.mrna1	935	divergent	720	6991192	6991911
Os03t0231600-01.mrna1	1736	CUFF.5365.1	6377	convergent	549	6998301	6998364	6998465	6998949
Os03t0233800-01.mrna1	2213	Os03t0233750-00.mrna1	1172	enclosed	697	7138877	7138976	7139056	7139112	7139213	7139299	7139562	7140014
Os03t0234350-00.mrna1	376	CUFF.5369.1	938	enclosed	353	7150658	7150724	7152233	7152408	7152514	7152623
Os03t0235200-01.mrna1	2245	CUFF.5378.4	2606	convergent	206	7186688	7186893
Os03t0237100-01.mrna1	1284	CUFF.5381.1	2106	enclosed	1236	7277091	7277437	7278552	7278747	7278891	7279070	7279156	7279668
Os03t0237500-01.mrna1	1005	Os03t0237600-04.mrna1	3637	convergent	115	7325306	7325420
CUFF.5387.1	989	CUFF.5385.2	3128	divergent	914	7341798	7342711
CUFF.5383.1	1569	Os03t0238700-01.mrna1	2342	convergent	498	7372022	7372127	7372239	7372367	7372451	7372492	7372636	7372856
Os03t0238750-00.mrna1	397	Os03t0238700-01.mrna1	2342	enclosed	299	7376437	7376639	7376734	7376829
CUFF.5393.1	709	Os03t0239400-01.mrna1	2059	divergent	338	7417275	7417612
CUFF.5391.1	4658	Os03t0240500-01.mrna1	1406	convergent	369	7482058	7482426
Os03t0242350-01.mrna1	1002	Os03t0242300-01.mrna1	1725	enclosed	1002	7568302	7569303
CUFF.5409.1	3672	Os03t0243900-01.mrna1	1720	enclosed	1720	7659451	7660146	7660950	7661640	7661749	7662081
Os03t0244200-01.mrna1	1459	Os03t0244333-00.mrna1	739	enclosed	735	7675021	7675463	7675520	7675811
Os03t0244200-02.mrna1	1580	Os03t0244466-00.mrna1	240	enclosed	180	7676889	7677068
CUFF.5427.2	2803	Os03t0245200-01.mrna1	974	enclosed	974	7723770	7724539	7724906	7725109
CUFF.5420.1	844	Os03t0244700-01.mrna1	2279	divergent	823	7704255	7705077
CUFF.5420.1	844	Os03t0245500-01.mrna1	1269	convergent	21	7730493	7730513
Os03t0247900-01.mrna1	1787	CUFF.5424.1	8692	enclosed	1787	7863145	7863356	7863467	7864268	7864741	7864845	7865063	7865730
Os03t0248766-00.mrna1	275	Os03t0248600-01.mrna1	1688	enclosed	243	7898034	7898108	7898193	7898266	7898362	7898455
Os03t0249100-01.mrna1	1795	Os03t0248932-00.mrna1	480	divergent	341	7919492	7919832
CUFF.5440.1	849	Os03t0251800-01.mrna1	3357	enclosed	849	8055294	8055336	8055390	8056195
CUFF.5447.1	1403	Os03t0253600-01.mrna1	2042	divergent	1225	8154741	8154768	8155183	8156379
Os03t0255702-00.mrna1	282	CUFF.5460.2	3507	enclosed	282	8288674	8288955
Os03t0257700-01.mrna1	1385	Os03t0257600-01.mrna1	2099	divergent	698	8378602	8378659	8378774	8378896	8379043	8379211	8379336	8379439	8379524	8379767
Os03t0257900-02.mrna1	2881	Os03t0258000-01.mrna1	2145	enclosed	1935	8388035	8389710	8389768	8390026
Os03t0259500-00.mrna1	678	Os03t0259551-00.mrna1	377	enclosed	364	8458046	8458149	8458340	8458512	8459267	8459353
CUFF.5467.1	1696	Os03t0260851-00.mrna1	342	divergent	63	8535414	8535476
CUFF.5478.1	2613	Os03t0263500-01.mrna1	1228	convergent	554	8708230	8708783
Os03t0263900-01.mrna1	3171	CUFF.5482.1	1858	enclosed	1858	8727827	8729684
Os03t0265100-01.mrna1	2031	Os03t0265001-01.mrna1	4121	divergent	1564	8785127	8785782	8785920	8785986	8786080	8786150	8786519	8786636	8786710	8786783	8787168	8787223	8787338	8787421	8787501	8787588	8787676	8787753	8788225	8788281	8788496	8788710
CUFF.5491.1	2975	CUFF.5496.1	2212	convergent	1851	8836033	8836139	8836339	8836471	8836590	8837516	8837643	8837783	8837891	8837983	8838084	8838533
Os03t0266000-01.mrna1	954	CUFF.5496.1	2212	divergent	96	8838745	8838840
Os03t0267100-01.mrna1	4022	Os03t0267200-01.mrna1	707	enclosed	707	8885819	8886525
CUFF.5504.3	5563	CUFF.5506.1	3274	convergent	3061	8902605	8903157	8903254	8905761
Os03t0267901-00.mrna1	489	CUFF.5502.1	2092	divergent	203	8923226	8923428
Os03t0268000-02.mrna1	1022	Os03t0268050-00.mrna1	703	enclosed	663	8935332	8935443	8935571	8935790	8937183	8937513
Os03t0268750-00.mrna1	1397	Os03t0268600-01.mrna1	1665	enclosed	1203	8969752	8970155	8970258	8970363	8970463	8970801	8970955	8971308
Os03t0269900-01.mrna1	2082	Os03t0269950-01.mrna1	823	enclosed	588	9063297	9063884
Os03t0270300-00.mrna1	432	CUFF.5516.1	3259	enclosed	432	9079967	9080398
CUFF.5522.2	3997	CUFF.5524.1	1907	convergent	1487	9123937	9124888	9125017	9125119	9125211	9125432	9125680	9125838	9126242	9126292
CUFF.5523.1	828	CUFF.5524.3	722	enclosed	416	9126858	9127003	9127168	9127437
Os03t0271900-01.mrna1	1964	Os03t0271800-01.mrna1	2011	divergent	1871	9144401	9146271
CUFF.5525.1	1771	CUFF.5526.1	1250	convergent	956	9190518	9191143	9191250	9191579
CUFF.5536.2	2088	CUFF.5538.1	1719	convergent	706	9318235	9318880	9319919	9319978
Os03t0275350-00.mrna1	192	CUFF.5533.1	3862	enclosed	189	9347704	9347892
CUFF.5537.1	3103	Os03t0275500-01.mrna1	2378	enclosed	2378	9361822	9364041	9364467	9364624
Os03t0275800-01.mrna1	2082	Os03t0275700-01.mrna1	928	divergent	218	9374228	9374445
Os03t0277650-00.mrna1	795	Os03t0277600-01.mrna1	1133	enclosed	789	9469940	9470393	9470500	9470834
Os03t0277750-00.mrna1	810	Os03t0277700-01.mrna1	1150	enclosed	794	9473870	9474310	9474409	9474761
Os03t0278333-00.mrna1	911	Os03t0278300-04.mrna1	2134	enclosed	895	9498564	9499056	9499533	9499699	9499794	9499861	9500344	9500510
CUFF.5645.2	3979	Os03t0278400-01.mrna1	1886	enclosed	1886	9503578	9504566	9505055	9505144	9506035	9506841
CUFF.5660.1	651	Os03t0278900-02.mrna1	982	enclosed	623	9539494	9540116
CUFF.5660.1	651	Os03t0279700-01.mrna1	932	convergent	19	9573609	9573627
Os03t0279832-00.mrna1	3561	Os03t0279801-01.mrna1	4458	divergent	1386	9592607	9592836	9593066	9593192	9593421	9593576	9593657	9593994	9594083	9594221	9594557	9594654	9594750	9594819	9594975	9595044	9595093	9595199	9595279	9595329
CUFF.5694.3	9701	CUFF.5696.1	6039	convergent	5584	9604564	9604630	9604816	9604912	9605066	9607148	9607911	9608152	9608266	9609053	9609505	9609845	9609982	9610202	9610284	9610594	9610671	9610930	9611583	9611783	9611884	9612059	9612134	9612188	9613631	9614372
Os03t0280750-01.mrna1	1311	CUFF.5704.1	2986	convergent	761	9647913	9648673
Os03t0281500-01.mrna1	2988	CUFF.5542.1	7227	enclosed	2988	9680804	9683791
CUFF.5553.1	3641	Os03t0283750-01.mrna1	652	divergent	253	9791705	9791957
CUFF.5553.1	3641	CUFF.5551.1	274	enclosed	274	9792877	9793150
CUFF.5555.2	2648	CUFF.5559.2	3504	convergent	1258	9846626	9847883
Os03t0285100-01.mrna1	1497	Os03t0285133-00.mrna1	246	enclosed	223	9873359	9873581
Os03t0285850-00.mrna1	370	Os03t0285800-01.mrna1	1489	enclosed	277	9897599	9897728	9898046	9898192
Os03t0286300-01.mrna1	1524	Os03t0286400-00.mrna1	216	convergent	86	9924459	9924544
Os03t0286800-01.mrna1	1874	CUFF.5557.1	1361	convergent	573	9944024	9944596
Os03t0287800-00.mrna1	1624	Os03t0287750-00.mrna1	1191	divergent	890	9994267	9994423	9994496	9995228
CUFF.5573.4	2688	Os03t0288100-00.mrna1	270	enclosed	270	10008749	10009018
CUFF.5575.2	2112	Os03t0289133-00.mrna1	1505	enclosed	1169	10056133	10056268	10056553	10056737	10057176	10057354	10057456	10057569	10057718	10057903	10058432	10058515	10058699	10058736	10058811	10058925	10059403	10059534
Os03t0289850-01.mrna1	1180	Os03t0289800-01.mrna1	1365	divergent	932	10091228	10092159
Os03t0290900-01.mrna1	1399	Os03t0290701-00.mrna1	1111	divergent	753	10153987	10154322	10154388	10154559	10154667	10154845	10155020	10155085
Os03t0291200-01.mrna1	1567	Os03t0291500-01.mrna1	2238	convergent	84	10168287	10168370
Os03t0291800-01.mrna1	2263	Os03t0291700-01.mrna1	1471	divergent	904	10196548	10197451
Os03t0291800-03.mrna1	1178	CUFF.5588.1	1403	convergent	819	10200267	10201085
CUFF.5589.2	3784	Os03t0292800-01.mrna1	1109	convergent	590	10235427	10236016
CUFF.5590.1	652	CUFF.5592.2	795	enclosed	554	10237257	10237658	10237754	10237905
Os03t0294001-01.mrna1	1215	CUFF.5604.4	3835	enclosed	618	10292639	10292709	10293255	10293801
CUFF.5602.1	5439	CUFF.5598.2	2919	divergent	1040	10303393	10303486	10303622	10304026	10304475	10304791	10304889	10305000	10305204	10305315
Os03t0294650-00.mrna1	888	Os03t0294600-01.mrna1	1508	enclosed	881	10328151	10328345	10328612	10329297
Os03t0296200-00.mrna1	786	CUFF.5599.1	1243	enclosed	648	10414997	10415154	10415293	10415477	10415587	10415832	10415986	10416044
Os03t0297800-01.mrna1	1651	Os03t0297850-00.mrna1	582	enclosed	579	10487523	10488101
Os03t0298400-01.mrna1	1578	Os03t0298501-00.mrna1	1015	enclosed	981	10510697	10511006	10512474	10512719	10512949	10513101	10513238	10513451	10513531	10513588
Os03t0298850-00.mrna1	752	Os03t0298800-01.mrna1	918	enclosed	714	10526624	10526892	10527729	10527800	10528968	10529054	10529763	10529920	10530438	10530565
Os03t0299000-00.mrna1	307	Os03t0298900-01.mrna1	1385	enclosed	307	10532220	10532370	10532503	10532589	10532831	10532899
Os03t0300100-01.mrna1	2492	Os03t0300000-01.mrna1	1244	divergent	1018	10595695	10596712
Os03t0300900-01.mrna1	2009	CUFF.5624.1	2395	enclosed	1880	10631986	10632213	10632343	10633994
CUFF.5619.1	572	Os03t0301000-01.mrna1	713	divergent	351	10639531	10639812	10640124	10640192
CUFF.5631.1	3654	CUFF.5632.1	698	enclosed	698	10699907	10700270	10700331	10700664
Os03t0304550-00.mrna1	970	Os03t0304500-01.mrna1	2464	enclosed	962	10821685	10822283	10822382	10822500	10822555	10822798
CUFF.5643.1	1870	Os03t0305000-01.mrna1	2032	enclosed	1710	10864007	10865128	10865969	10866556
Os03t0305600-01.mrna1	839	Os03t0305550-00.mrna1	814	divergent	360	10896556	10896791	10896920	10896971	10897089	10897160
CUFF.5646.1	2046	Os03t0305800-02.mrna1	1727	divergent	1697	10902026	10903722
Os03t0306800-01.mrna1	622	CUFF.5650.1	2279	enclosed	622	10958566	10959187
CUFF.5649.2	1969	Os03t0307500-01.mrna1	610	divergent	89	10990141	10990229
Os03t0307850-00.mrna1	1206	CUFF.5656.2	2904	enclosed	1090	11000444	11000747	11000829	11000899	11000998	11001126	11001353	11001426	11001627	11001758	11001985	11002196	11003281	11003381	11003470	11003536
Os03t0307900-01.mrna1	2602	CUFF.5656.4	3041	divergent	983	11007757	11008739
CUFF.5662.1	1530	Os03t0309250-00.mrna1	626	divergent	453	11078779	11079231
Os03t0310800-01.mrna1	941	CUFF.5674.1	826	enclosed	826	11141580	11142405
CUFF.5668.1	891	CUFF.5675.1	1180	convergent	54	11142589	11142642
Os03t0311000-01.mrna1	1052	CUFF.5675.1	1180	divergent	905	11142852	11143756
Os03t0311300-02.mrna1	6153	Os03t0311401-01.mrna1	3520	enclosed	993	11163860	11164057	11164181	11164282	11164680	11164744	11165762	11165855	11166650	11167183
Os03t0312350-00.mrna1	844	Os03t0312300-01.mrna1	988	enclosed	836	11209149	11209619	11212262	11212626
CUFF.5673.2	665	Os03t0312432-00.mrna1	468	enclosed	353	11216199	11216369	11216485	11216666
Os03t0319000-01.mrna1	741	Os03t0319050-00.mrna1	481	enclosed	390	11545901	11545987	11546079	11546381
Os03t0320800-01.mrna1	2224	Os03t0320825-00.mrna1	312	enclosed	312	11633656	11633967
CUFF.5705.1	4316	Os03t0320850-00.mrna1	1326	enclosed	1225	11635625	11636611	11636718	11636955
Os03t0320900-01.mrna1	1343	Os03t0320875-00.mrna1	332	divergent	202	11643547	11643748
Os03t0321700-01.mrna1	844	Os03t0321800-01.mrna1	1891	convergent	521	11699112	11699216	11699509	11699924
CUFF.5713.1	2272	Os03t0321800-01.mrna1	1891	divergent	1008	11700851	11700916	11701021	11701962
CUFF.5722.1	6700	CUFF.5720.1	1849	enclosed	1746	11760180	11761864	11761968	11762028
CUFF.5722.1	6700	Os03t0323100-01.mrna1	989	divergent	859	11759044	11759902
CUFF.5717.1	3992	CUFF.5718.2	1024	convergent	854	11778719	11779572
Os03t0323900-01.mrna1	693	CUFF.5714.1	3124	enclosed	693	11799957	11800404	11801153	11801397
Os03t0324300-04.mrna1	2491	CUFF.5728.1	1460	convergent	1403	11824543	11824697	11825113	11826360
Os03t0324850-00.mrna1	834	Os03t0324800-02.mrna1	1165	enclosed	738	11856586	11856855	11856936	11856994	11857333	11857462	11857726	11857776	11860356	11860445	11860534	11860582	11861008	11861096
CUFF.5725.1	1614	Os03t0325400-01.mrna1	658	enclosed	33	11887863	11887895
Os03t0326350-00.mrna1	1415	Os03t0326300-02.mrna1	3803	enclosed	1391	11951082	11951947	11952047	11952119	11954146	11954597
Os03t0327700-01.mrna1	867	Os03t0327750-00.mrna1	531	enclosed	380	12010376	12010755
Os03t0328600-00.mrna1	633	Os03t0328501-00.mrna1	678	divergent	269	12076718	12076986
Os03t0329200-01.mrna1	2378	Os03t0329301-00.mrna1	221	enclosed	207	12117543	12117694	12117818	12117872
CUFF.5740.2	3532	CUFF.5742.1	1042	enclosed	960	12168848	12169297	12169380	12169889
CUFF.5740.2	3532	CUFF.5743.1	378	enclosed	372	12170310	12170681
Os03t0332201-00.mrna1	901	CUFF.5752.3	967	divergent	507	12297505	12298011
Os03t0332566-00.mrna1	659	Os03t0332533-01.mrna1	1013	enclosed	557	12320372	12320553	12321036	12321410
Os03t0333050-00.mrna1	1528	CUFF.5765.1	1900	enclosed	558	12342291	12342353	12342530	12342592	12343186	12343248	12343783	12343822	12343902	12344230
Os03t0333750-00.mrna1	384	Os03t0333700-01.mrna1	1466	enclosed	229	12376824	12376925	12377007	12377074	12377149	12377207
CUFF.5763.2	3836	CUFF.5764.1	377	enclosed	377	12409662	12410011	12410255	12410281
Os03t0335500-01.mrna1	3543	Os03t0335402-00.mrna1	363	divergent	288	12459273	12459403	12459563	12459719
Os03t0336150-00.mrna1	1097	Os03t0336100-01.mrna1	1216	enclosed	867	12495526	12495905	12496039	12496379	12496772	12496773	12496856	12496999
Os03t0336450-00.mrna1	601	Os03t0336400-01.mrna1	1044	enclosed	601	12517694	12518294
CUFF.5787.1	1051	Os03t0337200-01.mrna1	2338	enclosed	1051	12566594	12567133	12567251	12567761
Os03t0339200-00.mrna1	447	CUFF.5785.2	1826	divergent	339	12657687	12658025
Os03t0340400-00.mrna1	516	Os03t0340300-01.mrna1	852	enclosed	516	12717071	12717160	12717173	12717598
Os03t0341150-00.mrna1	643	Os03t0341100-01.mrna1	769	enclosed	613	12764068	12764305	12765674	12765835	12765934	12766056	12766149	12766238
CUFF.5795.1	573	Os03t0341600-01.mrna1	738	convergent	510	12787352	12787724	12788407	12788543
Os03t0342850-01.mrna1	1370	CUFF.5800.2	1114	enclosed	1114	12812621	12813734
Os03t0343200-00.mrna1	282	Os03t0343225-00.mrna1	480	convergent	105	12834597	12834701
Os03t0343300-01.mrna1	3118	Os03t0343225-00.mrna1	480	divergent	298	12836380	12836677
Os03t0343900-01.mrna1	665	CUFF.5801.1	523	enclosed	397	12860216	12860362	12860631	12860880
Os03t0344232-00.mrna1	727	Os03t0344166-00.mrna1	495	divergent	300	12868605	12868702	12868795	12868996
Os03t0345901-00.mrna1	1033	CUFF.5811.2	1539	enclosed	918	12954328	12954403	12954563	12955322	12955438	12955519
Os03t0346700-01.mrna1	3471	Os03t0346750-00.mrna1	864	enclosed	758	12993687	12993888	12993949	12994346	12994435	12994592
Os03t0347750-00.mrna1	588	Os03t0347700-01.mrna1	2370	enclosed	585	13072537	13073121
CUFF.5822.2	4062	CUFF.5825.4	920	enclosed	920	13083257	13083850	13084085	13084333	13085227	13085303
CUFF.5824.1	1645	Os03t0349600-03.mrna1	1772	convergent	1569	13170680	13172248
Os03t0351100-01.mrna1	1638	CUFF.5830.1	4299	convergent	1156	13201498	13201768	13201890	13202120	13202767	13203056	13203179	13203542
CUFF.5833.2	6549	CUFF.5836.1	2727	convergent	2635	13212455	13212995	13213783	13214241	13214645	13214824	13215196	13215325	13215425	13215512	13216090	13216498	13216619	13217446
Os03t0352700-00.mrna1	1017	Os03t0352800-01.mrna1	761	convergent	172	13306275	13306446
Os03t0355200-00.mrna1	1688	CUFF.5846.3	2825	convergent	114	14121542	14121655
CUFF.5850.2	1757	Os03t0355100-01.mrna1	1797	divergent	1194	14113170	14114363
CUFF.5845.1	2246	CUFF.5848.1	1785	convergent	823	14151968	14152790
Os03t0356617-00.mrna1	234	CUFF.5849.1	744	enclosed	234	14273106	14273339
Os03t0358800-00.mrna1	1564	Os03t0358700-01.mrna1	1491	divergent	1415	14462940	14464354
Os03t0359350-00.mrna1	262	Os03t0359100-02.mrna1	2708	enclosed	248	14494780	14494856	14495319	14495400	14495600	14495688
CUFF.5863.1	687	CUFF.5862.1	1918	enclosed	687	14591675	14591985	14592399	14592774
CUFF.5869.1	3564	CUFF.5870.1	1541	convergent	1529	14641766	14643294
Os03t0363100-00.mrna1	2559	CUFF.5870.1	1541	divergent	12	14692483	14692494
CUFF.5873.2	4206	CUFF.5876.1	1566	convergent	281	14700821	14701101
Os03t0364400-01.mrna1	1889	Os03t0364450-00.mrna1	442	enclosed	436	14755202	14755637
CUFF.5875.1	2286	Os03t0365200-01.mrna1	3624	divergent	484	14811168	14811651
Os03t0369700-01.mrna1	1809	CUFF.5884.1	1335	convergent	74	15061211	15061284
CUFF.5886.2	3397	CUFF.5888.1	2457	convergent	286	15084149	15084434
CUFF.5891.1	3844	CUFF.5893.2	1253	enclosed	1232	15099839	15100368	15102319	15102412	15102490	15102550	15102894	15103440
Os03t0372700-02.mrna1	1872	Os03t0372650-00.mrna1	1010	enclosed	948	15218029	15218284	15218473	15218664	15219847	15220346
Os03t0374551-00.mrna1	866	Os03t0374500-00.mrna1	1483	convergent	475	15286227	15286605	15286868	15286963
Os03t0375601-00.mrna1	817	Os03t0375300-02.mrna1	1879	enclosed	691	15337298	15337988
Os03t0376701-00.mrna1	433	CUFF.5905.4	546	enclosed	411	15414729	15414802	15415315	15415651
Os03t0378500-00.mrna1	1344	Os03t0378666-00.mrna1	483	enclosed	483	15514875	15515357
Os03t0379300-02.mrna1	1133	CUFF.5914.1	2321	convergent	840	15548141	15548268	15548424	15549135
Os03t0380750-00.mrna1	495	Os03t0380800-00.mrna1	288	enclosed	288	15627345	15627632
Os03t0382100-01.mrna1	2001	CUFF.5922.1	1076	enclosed	541	15696943	15697483
CUFF.5930.3	2303	CUFF.5933.1	2291	enclosed	2174	15706943	15707066	15707151	15707621	15707751	15709329
Os03t0383100-01.mrna1	1788	Os03t0383200-00.mrna1	1416	enclosed	1412	15741346	15742757
Os03t0383600-01.mrna1	1665	Os03t0383401-00.mrna1	1482	divergent	1447	15755869	15757315
CUFF.5923.1	2200	CUFF.5924.1	739	enclosed	739	15854606	15855016	15856429	15856756
Os03t0386700-00.mrna1	1608	Os03t0386600-01.mrna1	4088	enclosed	469	15943053	15943129	15943261	15943476	15943713	15943871	15943947	15943963
Os03t0386800-01.mrna1	1767	Os03t0386600-02.mrna1	663	convergent	202	15949802	15949897	15949982	15950087
Os03t0387800-01.mrna1	1307	Os03t0387850-01.mrna1	2453	convergent	1044	16008286	16008415	16009111	16009380	16009461	16010104
Os03t0388800-01.mrna1	1328	CUFF.5937.1	2054	convergent	91	16076961	16077051
Os03t0389250-00.mrna1	432	Os03t0389175-00.mrna1	726	divergent	305	16130317	16130473	16130485	16130632
CUFF.5941.1	1044	Os03t0389601-00.mrna1	597	enclosed	597	16150921	16151517
Os03t0390600-02.mrna1	834	Os03t0390633-00.mrna1	426	enclosed	402	16194127	16194186	16194284	16194355	16194452	16194542	16194642	16194820
CUFF.5948.1	1359	CUFF.5949.1	858	enclosed	337	16195840	16196114	16196245	16196306
CUFF.5951.1	547	Os03t0391300-01.mrna1	2303	convergent	313	16222617	16222682	16222792	16223038
Os03t0391400-01.mrna1	1414	Os03t0391300-01.mrna1	2303	divergent	827	16223868	16224694
Os03t0391400-01.mrna1	1414	CUFF.5955.1	681	convergent	587	16225134	16225720
CUFF.5961.3	2819	CUFF.5958.2	3731	divergent	1375	16294269	16295313	16295907	16296047	16296662	16296770	16296875	16296936	16297981	16297998
CUFF.5961.2	2146	CUFF.5959.1	441	enclosed	438	16298335	16298772
Os03t0393801-00.mrna1	707	Os03t0393700-02.mrna1	2360	enclosed	605	16372930	16373193	16373266	16373500	16374742	16374847
Os03t0395100-01.mrna1	2296	Os03t0395150-00.mrna1	1234	enclosed	1095	16480011	16480148	16480980	16481151	16481349	16481466	16481564	16481622	16481810	16481917	16482113	16482199	16482314	16482535	16482842	16483032
CUFF.5969.1	2147	Os03t0395700-02.mrna1	2655	divergent	1764	16514936	16516699
Os03t0399000-01.mrna1	2091	Os03t0398900-01.mrna1	1679	divergent	1442	16698370	16698705	16698996	16699598	16699688	16700190
CUFF.5985.1	1971	Os03t0401900-00.mrna1	489	enclosed	489	16905764	16906252
CUFF.5985.1	1971	Os03t0402000-01.mrna1	993	convergent	452	16906482	16906933
Os03t0403100-01.mrna1	3956	Os03t0403251-00.mrna1	968	enclosed	860	17065013	17065109	17065329	17065464	17065557	17065678	17066614	17066739	17067946	17068016	17069715	17069799	17069886	17069979	17070646	17070774
Os03t0403600-01.mrna1	1542	Os03t0403501-00.mrna1	1492	divergent	1205	17089907	17091111
Os03t0404800-01.mrna1	1189	Os03t0404650-01.mrna1	3396	divergent	383	17183353	17183735
Os03t0405300-00.mrna1	282	Os03t0405200-01.mrna1	749	divergent	280	17219012	17219291
Os03t0405500-01.mrna1	2056	Os03t0405400-01.mrna1	4903	divergent	262	17222191	17222347	17225498	17225602
Os03t0406900-01.mrna1	1771	CUFF.5998.2	4139	convergent	711	17327571	17327810	17327897	17328367
CUFF.5997.1	3796	CUFF.5998.1	3303	divergent	1587	17332239	17332316	17332669	17332825	17332914	17333183	17333546	17333658	17334427	17334516	17334594	17334806	17334919	17335068	17336106	17336621
Os03t0407100-00.mrna1	684	CUFF.5993.1	1097	enclosed	684	17347256	17347939
Os03t0408101-00.mrna1	637	Os03t0407900-01.mrna1	1859	enclosed	619	17381525	17382019	17382178	17382301
CUFF.6005.1	260	Os03t0411300-01.mrna1	821	enclosed	109	17607575	17607683
Os03t0414250-00.mrna1	678	Os03t0414100-01.mrna1	1403	enclosed	678	17775211	17775504	17775667	17775894	17776162	17776317
Os03t0416200-01.mrna1	1830	Os03t0416300-02.mrna1	641	convergent	59	17894378	17894436
CUFF.6015.1	1716	Os03t0417800-01.mrna1	729	convergent	655	17979326	17979682	17980338	17980635
Os03t0418700-01.mrna1	3307	CUFF.6019.1	1585	divergent	501	18054111	18054611
Os03t0418700-01.mrna1	3307	Os03t0418733-01.mrna1	1937	convergent	931	18057856	18058786
CUFF.6021.1	1873	Os03t0418766-01.mrna1	6105	enclosed	1873	18066412	18066542	18067761	18067810	18067893	18068030	18068109	18068406	18068489	18068721	18068864	18069035	18069119	18069240	18069308	18069373	18070059	18070721
CUFF.6024.2	1816	Os03t0419200-02.mrna1	1962	convergent	752	18084046	18084797
Os03t0422300-01.mrna1	723	Os03t0422200-01.mrna1	999	divergent	659	18208402	18209060
Os03t0423250-00.mrna1	324	CUFF.6033.1	1635	enclosed	266	18254033	18254298
Os03t0423501-00.mrna1	968	Os03t0423300-01.mrna1	1505	enclosed	968	18255802	18256769
CUFF.6039.4	5390	CUFF.6043.1	2704	convergent	2060	18307689	18308330	18308511	18309073	18309269	18309385	18309518	18310255
CUFF.6039.5	4664	Os03t0423900-00.mrna1	366	enclosed	366	18306490	18306855
Os03t0425600-00.mrna1	1706	Os03t0425450-00.mrna1	1452	enclosed	1441	18406288	18407177	18407696	18408246
Os03t0427500-00.mrna1	306	CUFF.6053.1	1095	divergent	133	18509889	18510021
Os03t0431100-01.mrna1	665	CUFF.6058.2	3432	convergent	372	18718917	18719288
Os03t0436600-00.mrna1	909	Os03t0436500-01.mrna1	1973	divergent	552	19042061	19042612
CUFF.6073.1	1155	Os03t0437200-01.mrna1	1097	convergent	1013	19067990	19068704	19068780	19069077
Os03t0439500-01.mrna1	2434	Os03t0439601-00.mrna1	315	enclosed	89	19201882	19201970
Os03t0440900-02.mrna1	1085	CUFF.6090.1	3975	convergent	449	19269671	19269694	19270086	19270510
Os03t0441101-00.mrna1	439	Os03t0441201-00.mrna1	225	enclosed	225	19280217	19280441
Os03t0442900-01.mrna1	1322	Os03t0442800-01.mrna1	1480	divergent	956	19401010	19401566	19401669	19401723	19401815	19402158
CUFF.6097.2	298	Os03t0452300-02.mrna1	1295	enclosed	295	20045213	20045507
CUFF.6098.1	1040	CUFF.6095.3	851	enclosed	799	20048286	20049084
Os03t0556600-01.mrna1	2794	Os03t0556500-01.mrna1	1603	divergent	1390	20537864	20539253
Os03t0558600-01.mrna1	816	Os03t0558400-01.mrna1	4351	enclosed	816	20715272	20715788	20715878	20716176
Os03t0560301-00.mrna1	336	Os03t0560200-01.mrna1	621	divergent	254	20869029	20869079	20869121	20869323
Os03t0562100-00.mrna1	414	CUFF.6108.3	1979	enclosed	414	20998325	20998738
Os03t0563100-01.mrna1	1924	Os03t0562750-00.mrna1	476	enclosed	467	21051703	21052071	21053756	21053853
CUFF.6107.1	1328	Os03t0563300-02.mrna1	1574	enclosed	1328	21059194	21060521
Os03t0566600-01.mrna1	1158	Os03t0566700-01.mrna1	2643	convergent	500	21297966	21298465
Os03t0570775-01.mrna1	3995	Os03t0570800-01.mrna1	1732	convergent	1328	21536365	21536558	21537569	21537655	21538185	21538303	21538468	21538706	21538809	21538865	21538991	21539622
Os03t0572050-00.mrna1	1185	Os03t0571900-01.mrna1	1900	enclosed	961	21606976	21607071	21607178	21607409	21607529	21607585	21607744	21608319
Os03t0575801-00.mrna1	411	Os03t0575700-01.mrna1	919	enclosed	411	21848767	21849177
Os03t0576801-00.mrna1	320	Os03t0576700-02.mrna1	1047	enclosed	299	21897630	21897841	21897945	21898031
CUFF.6132.1	1151	Os03t0577150-00.mrna1	887	enclosed	809	21919782	21919928	21921408	21921516	21921671	21921754	21922327	21922456	21922593	21922754	21922892	21923068
Os03t0577601-00.mrna1	309	CUFF.6136.2	2088	enclosed	176	21933805	21933980
Os03t0578300-01.mrna1	3891	CUFF.6138.1	1241	enclosed	1237	21990889	21991485	21991640	21992279
Os03t0579550-00.mrna1	566	Os03t0579300-00.mrna1	812	enclosed	556	22050294	22050605	22050687	22050801	22051673	22051801
Os03t0581100-01.mrna1	3033	Os03t0580950-00.mrna1	303	divergent	245	22145791	22146035
Os03t0582000-01.mrna1	1739	CUFF.6145.1	2067	enclosed	1739	22203874	22204993	22205080	22205698
Os03t0584100-01.mrna1	563	CUFF.6153.2	6772	enclosed	486	22312383	22312492	22317179	22317554
Os03t0584500-00.mrna1	1277	Os03t0584650-00.mrna1	471	enclosed	471	22358139	22358609
Os03t0587100-02.mrna1	2708	Os03t0587200-01.mrna1	3723	convergent	1122	22500033	22500344	22500416	22500850	22500921	22501050	22501138	22501284	22501560	22501657
Os03t0589350-00.mrna1	273	Os03t0589300-01.mrna1	2999	enclosed	273	22601512	22601784
CUFF.6167.1	1586	CUFF.6164.1	942	enclosed	377	22675881	22676151	22676838	22676940	22677464	22677466
CUFF.6168.1	246	CUFF.6164.1	942	divergent	168	22677938	22678105
Os03t0592500-02.mrna1	676	Os03t0592701-00.mrna1	324	enclosed	324	22811569	22811892
Os03t0593100-01.mrna1	944	CUFF.6187.1	3883	enclosed	944	22828051	22828994
Os03t0593800-00.mrna1	417	CUFF.6196.1	1450	divergent	400	22867740	22868139
Os03t0594425-00.mrna1	1138	Os03t0594400-01.mrna1	1826	enclosed	1038	22903190	22903585	22903911	22904552
Os03t0596200-01.mrna1	1835	Os03t0596101-01.mrna1	2322	divergent	935	22984089	22985023
CUFF.6173.1	2952	Os03t0596500-00.mrna1	240	enclosed	240	23014681	23014920
Os03t0597500-00.mrna1	642	CUFF.6177.2	1201	divergent	327	23064547	23064873
CUFF.6175.1	243	Os03t0597600-01.mrna1	1187	enclosed	207	23069572	23069778
Os03t0597900-01.mrna1	2334	Os03t0597800-01.mrna1	642	divergent	50	23073487	23073535	23077724	23077724
Os03t0599500-01.mrna1	1797	Os03t0599400-01.mrna1	1917	enclosed	1797	23180407	23182203
CUFF.6193.2	2897	CUFF.6195.2	2127	enclosed	1106	23349329	23349727	23350509	23350842	23351683	23351832	23351926	23352148
CUFF.6199.1	1163	Os03t0604632-00.mrna1	356	enclosed	354	23479510	23479863
Os03t0604700-01.mrna1	1892	CUFF.6200.1	3369	enclosed	1573	23482420	23483107	23483794	23484364	23484462	23484634	23484857	23484997
Os03t0606333-00.mrna1	1276	Os03t0606100-01.mrna1	2011	enclosed	826	23556365	23556631	23556757	23557104	23557541	23557751
CUFF.6213.1	1115	Os03t0609500-01.mrna1	1104	enclosed	745	23787931	23788193	23788427	23788618	23790550	23790839
CUFF.6222.1	2781	Os03t0614500-00.mrna1	624	enclosed	519	24032502	24032860	24032966	24033125
[truncated: 3,815 more rows]
[truncated: 2 more columns]
