# Supplementary material for: Strand-specific RNA-seq reveals widespread occurrence of novel cis-natural antisense transcripts in rice
Source: BMC Genomics. 2012 Dec 22;13:721. doi: 10.1186/1471-2164-13-721 (PMC3549290; doi:10.1186/1471-2164-13-721)
Supplement: Additional file 5 — Sequences of small RNAs mapped to the overlapped regions ofcis-NATs. The 25,420, 18,598, 18,152 and 28,807 unique small RNAs from normal, salt, cold and drought conditions, respectively, are shown to be perfectly mapped to the overlapped regions of cis-NATs. [file 1471-2164-13-721-S5.xlsx]

## Sheet: Sheet1
Additional file 5: Sequences of small RNAs mapped to the overlapped regions of cis-NATs
25,420 unique small RNAs from normal conditions which matched the overlapped regions of cis-NATs		18,598 unique small RNAs from salt treated tissues which matched the overlapped regions of cis-NATs		18,152 unique small RNAs from cold treated tissues which matched the overlapped regions of cis-NATs		28,807 unique small RNAs from drought treated tissues which matched the overlapped regions of cis-NATs
>HWUSI-EAS731_0015:8:114:15147:12237#0/1		>HWUSI-EAS731_0015:1:84:13737:6908#0/1		>HWUSI-EAS731_0015:6:68:18957:16093#0/1		>HWUSI-EAS731_0015:4:112:8059:1291#0/1
AGTATATGATCAATTTCGCCGTCCAATCCAGAT		AGTAGTGTTAGTCCTGATGAACTGAAGAGGGAG		CAACTCTGACGATGACGAGGATGAGGACGA		CTCAGTAGAGAGGACGAGGTG
>HWUSI-EAS731_0015:8:104:18020:14079#0/1		>HWUSI-EAS731_0015:2:10:3261:8350#0/1		>HWUSI-EAS731_0015:6:115:5232:10516#0/1		>HWUSI-EAS731_0015:4:52:5710:8194#0/1
TGTGCGAACGAAACTTTAAACTGGAACA		TTAGTCCTGATGAACTGAAGAGGGAGCA		CAGGTATGTTGAGAATGGCA		ACAGAACCAGTACCACAACTCTGACGATGA
>HWUSI-EAS731_0015:7:86:8976:18202#0/1		>HWUSI-EAS731_0015:1:8:17929:19857#0/1		>HWUSI-EAS731_0015:6:80:7154:7124#0/1		>HWUSI-EAS731_0015:3:79:2838:7225#0/1
CAACTCTGACGATGACGAGGATGAGGACGA		TAGAAAGAACTTTGTGTAGC		TGATGAACTGAAGAGGGAGCAGGTTGGAGCGG		GCATACCGCGGGACAAATAGGAATATC
>HWUSI-EAS731_0015:7:71:6215:5402#0/1		>HWUSI-EAS731_0015:2:53:1988:17772#0/1		>HWUSI-EAS731_0015:6:12:5354:16161#0/1		>HWUSI-EAS731_0015:4:72:18997:4338#0/1
AGGTATGTTGAGAATGGCA		GATAGAGTCGGAGCAATGTTGGTCTCATTTTCGT		TGTTCTAACTGCGGATTGATG		AGGAGCCAGCGGAAAGTAGTAGGAACAAG
>HWUSI-EAS731_0015:8:77:12762:8951#0/1		>HWUSI-EAS731_0015:2:54:3163:21103#0/1		>HWUSI-EAS731_0015:6:1:7041:16951#0/1		>HWUSI-EAS731_0015:4:51:2738:13114#0/1
AGTGTTAGTCCTGATGAACTGAAGAGGGAGCA		AGACTAGAGATAATGAAGCAAGCA		TCCGATTTCGATGCAGAGCTTA		CAGACTAGAGATAATGAAGCAAGCATATG
>HWUSI-EAS731_0015:8:74:18958:5235#0/1		>HWUSI-EAS731_0015:2:33:1432:15869#0/1		>HWUSI-EAS731_0015:6:35:1832:2979#0/1		>HWUSI-EAS731_0015:4:16:11143:13333#0/1
TTGAGATGGGAGGTGTAATGTAGG		GGTACGCCCCGGACCTACTCAACGCC		TTGAAGATACGATGGGACTGCA		AGACTAGAGATAATGAAGCAAGCAT
>HWUSI-EAS731_0015:7:39:2797:3717#0/1		>HWUSI-EAS731_0015:1:43:19384:13807#0/1		>HWUSI-EAS731_0015:6:28:3630:3978#0/1		>HWUSI-EAS731_0015:3:66:4750:3235#0/1
ACAGACTAGAGATAATGAAGCAAGCATATG		TGGAAGATATAAGACTGCAAG		GATCTGAAAACTGCTGGCAAAGAT		ACAGACTAGAGATAATGAAGCA
>HWUSI-EAS731_0015:8:92:4350:19534#0/1		>HWUSI-EAS731_0015:1:57:9180:18611#0/1		>HWUSI-EAS731_0015:6:41:6249:17771#0/1		>HWUSI-EAS731_0015:3:51:11806:20171#0/1
ATATAAGACTGCAAGCTCGGT		TGCGGATTGATGCTCGAGGGACTGCTGGCAA		CTACAGTAACGATGATACACTAGGCA		TCTGTACAAGTACAACTCGTC
>HWUSI-EAS731_0015:7:39:5301:3519#0/1		>HWUSI-EAS731_0015:2:18:17657:1567#0/1		>HWUSI-EAS731_0015:6:84:11499:16476#0/1		>HWUSI-EAS731_0015:3:36:11061:13999#0/1
ATAAGACTGCAAGCTCGGTTTAACA		TGCAAGATGAAATGACTGACCTGAT		TAGGCAGGATAATAAGTAGTAAGGACTAGAATC		ATCATATGATGCTTTGTCGGTG
>HWUSI-EAS731_0015:7:66:7272:15746#0/1		>HWUSI-EAS731_0015:2:57:12280:6392#0/1		>HWUSI-EAS731_0015:6:45:12295:12592#0/1		>HWUSI-EAS731_0015:4:55:10400:8608#0/1
CTAACTGCGGATTGATGCTCGA		ATGTTTCGGATCACAGAAGGGTGG		AGTAGACACTCTAGTACAAGTGAGGCAACA		CATTGACGTGAGAACCCATTGC
>HWUSI-EAS731_0015:8:94:13998:13973#0/1		>HWUSI-EAS731_0015:2:108:6024:2508#0/1		>HWUSI-EAS731_0015:6:117:14024:20652#0/1		>HWUSI-EAS731_0015:3:44:2884:4676#0/1
GATGCTCGAGGGACTGCTGGCA		TAATGGTGGGAGGATTAGTGTCTCAAAGGACAAA		CAGCATCAGAACAACTGAGCGGCACAAGCA		GTGGAAGATATAAGACTGCAAGC
>HWUSI-EAS731_0015:7:58:11565:11401#0/1		>HWUSI-EAS731_0015:1:1:16842:15122#0/1		>HWUSI-EAS731_0015:6:64:16658:21251#0/1		>HWUSI-EAS731_0015:4:15:14668:13999#0/1
GGAATCCGATTTCGATGCAGAGCTTAAT		GGTGGACAGTCATGCTCGGATGCAGAGATCGAG		CACGAGAGGACTGTGAAGGCTGCAACCTAT		TAATTTGCCAGCTGCACCTACCGC
>HWUSI-EAS731_0015:7:64:17066:13291#0/1		>HWUSI-EAS731_0015:2:30:4644:17296#0/1		>HWUSI-EAS731_0015:6:33:3897:20654#0/1		>HWUSI-EAS731_0015:4:112:3228:16784#0/1
TTGAAGATACGATGGGACTGCA		GATGCAGAGATCGAGTACAGAAGAGCTAGGA		GTAATGCACGAGAGGACTGTGAAGGCTGCAACC		AGGAATCCGATTTCGATGCAGAGC
>HWUSI-EAS731_0015:7:85:19130:11372#0/1		>HWUSI-EAS731_0015:1:107:11149:21311#0/1		>HWUSI-EAS731_0015:6:72:14415:12587#0/1		>HWUSI-EAS731_0015:4:74:6154:20841#0/1
TCTCACCACCTGTCTTCTCAACTTACA		CAGGATAATAAGTAGTAAGGA		GCACGAGAGGACTGTGAAGGCTGCA		TTGAAGATACGATGGGACTGCA
>HWUSI-EAS731_0015:8:42:15890:15069#0/1		>HWUSI-EAS731_0015:1:69:10435:10181#0/1		>HWUSI-EAS731_0015:6:98:17040:12224#0/1		>HWUSI-EAS731_0015:4:109:10147:13700#0/1
TGCTCCTGCTACTGAGGTGGATAAATCACTCT		CAGATAGATGATGCTCCTCCTGT		AATGCACGAGAGGACTGTGAAGGC		TGGATGTGAGCAACGAAATACA
>HWUSI-EAS731_0015:8:24:7083:14140#0/1		>HWUSI-EAS731_0015:1:46:4352:16464#0/1		>HWUSI-EAS731_0015:6:86:5562:20171#0/1		>HWUSI-EAS731_0015:4:84:10230:12592#0/1
CAGAACAACTGAGCGGCACAAGCA		GTAGACACTCTAGTACAAGTGAGGCAACAA		CCAAGTTTGTACCATGGGAAGTAAT		CTAACATGTAGTTTCTAGAGGC
>HWUSI-EAS731_0015:8:2:7917:9610#0/1		>HWUSI-EAS731_0015:1:96:3999:18500#0/1		>HWUSI-EAS731_0015:6:73:1210:19962#0/1		>HWUSI-EAS731_0015:4:25:14426:8278#0/1
AGTCACACCGGTACCTAGAGC		CTTGAGTTGGCCTCTATGTAGAAGATA		GAACCAAATTCCTCGTCAAGTAGCA		CTCGGATGCAGAGATCGAGTACAGAAGA
>HWUSI-EAS731_0015:7:56:17469:4709#0/1		>HWUSI-EAS731_0015:2:107:11234:8981#0/1		>HWUSI-EAS731_0015:6:54:11943:8975#0/1		>HWUSI-EAS731_0015:3:6:4290:3037#0/1
TTGGATGGCAGACTATATTTGAGTGGGCAA		TATTGAAGTGTCTGCTTAACTAGT		CATGGACTGATATAGGCGATGGAGAGGA		ATACACTAGGCAGGATAATAAGTAGTA
>HWUSI-EAS731_0015:8:70:9222:15903#0/1		>HWUSI-EAS731_0015:2:112:4234:12607#0/1		>HWUSI-EAS731_0015:6:54:14262:3491#0/1		>HWUSI-EAS731_0015:3:11:13993:6103#0/1
GTCGAGTCTGTTGGATGGCA		GTCAGCAGCATCAGAACAACTGAGCGG		TACTCATGGACTGATATAGGC		ACAAGTGAGAGTCTTTAGG
>HWUSI-EAS731_0015:8:28:18819:7931#0/1		>HWUSI-EAS731_0015:1:55:7773:16881#0/1		>HWUSI-EAS731_0015:6:106:12457:6964#0/1		>HWUSI-EAS731_0015:4:112:7186:4002#0/1
AGTGGCCGTCGGCCTACTCAGTC		ATACAGGAATGAACTGACAACAAAGAGCGA		TGGAGTCATTGAACAGCAGCAGGAGCAGTA		TGTAGCAATGGGCTGTTTGTTGTTA
>HWUSI-EAS731_0015:8:59:6856:3955#0/1		>HWUSI-EAS731_0015:1:26:12763:19620#0/1		>HWUSI-EAS731_0015:6:79:5345:5569#0/1		>HWUSI-EAS731_0015:4:59:18118:6031#0/1
TATACAGGAATGAACTGACAACAAAGAGCGA		AGGAATGAACTGACAACAAAGAGC		TGTGGAGTCATTGAACAGCAGCAGGAGCAGTA		AGCATCAGAACAACTGAGCGGCA
>HWUSI-EAS731_0015:7:4:8935:1674#0/1		>HWUSI-EAS731_0015:1:74:12543:21240#0/1		>HWUSI-EAS731_0015:6:99:2214:5890#0/1		>HWUSI-EAS731_0015:4:99:17545:6776#0/1
GTAATGCACGAGAGGACTGTGAAGGCTGCAACC		GTAATGCACGAGAGGACTGTGAAGGCTGCA		TCATTGAACAGCAGCAGGAGCA		GTCTGTCGAGTCTGTTGGATGGCAGA
>HWUSI-EAS731_0015:7:70:10387:10808#0/1		>HWUSI-EAS731_0015:1:107:6228:10420#0/1		>HWUSI-EAS731_0015:6:108:1989:14129#0/1		>HWUSI-EAS731_0015:4:57:11588:12980#0/1
AGTAATGCACGAGAGGACTGTGAA		TAATGCACGAGAGGACTGTGAAGGCTG		TCGGACCACGGCGCAGACGAGC		AGGAATGAACTGACAACAAAGAGC
>HWUSI-EAS731_0015:8:28:9804:19400#0/1		>HWUSI-EAS731_0015:2:8:8109:19091#0/1		>HWUSI-EAS731_0015:6:86:7223:18538#0/1		>HWUSI-EAS731_0015:3:42:14430:9961#0/1
TCGTGCACCGTGATATCCGTGCA		AAGTAATGCACGAGAGGACTGTGAAGGCT		AGGACCGAGTGACTGGTTTGAGCGCTCATATACT		GTAATGCACGAGAGGACTGTGAAGGCT
>HWUSI-EAS731_0015:7:113:12421:15165#0/1		>HWUSI-EAS731_0015:2:85:3910:13328#0/1		>HWUSI-EAS731_0015:6:30:18075:10875#0/1		>HWUSI-EAS731_0015:3:60:18892:18002#0/1
CCGGAGATGGAGACGACGGCG		ATGCACGAGAGGACTGTGAAGGC		GGACCGAGTGACTGGTTTGAGCGC		AATGCACGAGAGGACTGTGAAGGC
>HWUSI-EAS731_0015:7:53:8642:13965#0/1		>HWUSI-EAS731_0015:2:31:17942:20328#0/1		>HWUSI-EAS731_0015:6:107:7274:7059#0/1		>HWUSI-EAS731_0015:3:27:9455:8017#0/1
CCTCCATCGTCTCCGGCTGA		TAATGCACGAGAGGACTGTGAAGGC		GGTGATTGGCACATTTTGCAATGGAAGTAGA		ATGCACGAGAGGACTGTGAAGG
>HWUSI-EAS731_0015:8:21:7931:1465#0/1		>HWUSI-EAS731_0015:1:70:15493:1466#0/1		>HWUSI-EAS731_0015:6:51:15084:1571#0/1		>HWUSI-EAS731_0015:4:1:12807:17261#0/1
CATGTCACACTGTGCTTACAGAACA		ACCATCAATCACACCGACGACGAC		CAGATAGATGGCGAGGACCGC		AGTAATGCACGAGAGGACTGTGAA
>HWUSI-EAS731_0015:8:108:12538:4682#0/1		>HWUSI-EAS731_0015:2:111:17498:8903#0/1		>HWUSI-EAS731_0015:6:108:9325:1315#0/1		>HWUSI-EAS731_0015:4:98:8595:12686#0/1
ATTAAAAAGGATTGTGAAGAGATGA		CGACGACAATGAAAAAACTGGCAATGCTAACACC		TATCATTCTAAACGAGGGG		GAATTTGGTTCCCATCTGAT
>HWUSI-EAS731_0015:7:25:1320:5376#0/1		>HWUSI-EAS731_0015:1:15:8819:15428#0/1		>HWUSI-EAS731_0015:6:14:17327:6347#0/1		>HWUSI-EAS731_0015:3:83:7238:15306#0/1
TACTCATGGACTGATATAGGC		ACTCAGCTGCATGGTCTGCCAC		CTAACTATGTGCGAGAGTGATCGCA		CTTGGTCGCACCGAAGGGACATGC
>HWUSI-EAS731_0015:8:119:6366:12335#0/1		>HWUSI-EAS731_0015:1:60:4131:7343#0/1		>HWUSI-EAS731_0015:6:36:1248:7274#0/1		>HWUSI-EAS731_0015:3:22:15635:8753#0/1
CAGTAGAGTGCTTTGTTTCTGC		GGCTCGCTCAGACACGCCGCCGGTAGTGCAGTCA		TGCTCACCATTGTGGAGGTACTTGAGGA		CGACAGACTGAGTAGGCCGACGGC
>HWUSI-EAS731_0015:7:74:6164:15569#0/1		>HWUSI-EAS731_0015:1:55:17074:2754#0/1		>HWUSI-EAS731_0015:6:32:9654:17815#0/1		>HWUSI-EAS731_0015:3:54:2272:19526#0/1
TGAACAGCAGCAGGAGCAGTAGA		TCATGGACTGATATAGGCGAT		CGCAACTGCTGCCCTTCTTACACTCTCAGC		GACAGACTGAGTAGGCCGACGGCCA
>HWUSI-EAS731_0015:7:46:19811:10595#0/1		>HWUSI-EAS731_0015:1:48:12224:21075#0/1		>HWUSI-EAS731_0015:6:29:16523:9213#0/1		>HWUSI-EAS731_0015:3:48:6319:20360#0/1
TCATTGAACAGCAGCAGGAGCA		TTACTCATGGACTGATATAGGC		ATCAAGTGATCTGAACTTACAGGAGTACGCAACT		ACAGACTGAGTAGGCCGACGGC
>HWUSI-EAS731_0015:8:116:11338:12218#0/1		>HWUSI-EAS731_0015:2:47:12277:1827#0/1		>HWUSI-EAS731_0015:6:86:12300:6470#0/1		>HWUSI-EAS731_0015:4:80:7291:16276#0/1
AATTGTGGAGTCATTGAACAGCAGCAGGAGCA		ATTACTCATGGACTGATATAGGC		AAGTGATCTGAACTTACAGGAGTACGCAAC		ACAAAACCACCATCAATCACACCGA
>HWUSI-EAS731_0015:7:10:3904:6942#0/1		>HWUSI-EAS731_0015:1:118:12520:1113#0/1		>HWUSI-EAS731_0015:6:30:18155:15771#0/1		>HWUSI-EAS731_0015:4:8:5980:19831#0/1
TCATTGAACAGCAGCAGGAG		CATTGAACAGCAGCAGGAGCAGTAGAGT		CAAGTGATCTGAACTTACAGGAGTACGCAAC		AAAACCACCATCAATCACACCGA
>HWUSI-EAS731_0015:8:106:16407:17773#0/1		>HWUSI-EAS731_0015:2:44:11429:11333#0/1		>HWUSI-EAS731_0015:6:12:10567:11936#0/1		>HWUSI-EAS731_0015:4:44:14689:20491#0/1
ATTGTGGAGTCATTGAACAGCAGCAGGAG		TGGAGTCATTGAACAGCAGCAGGAGCAGTAGA		TCAAGTGATCTGAACTTACAGGAGTACGCAA		CCAACACCTTCAAGCTTGGCCCACTCAGC
>HWUSI-EAS731_0015:8:50:1711:15808#0/1		>HWUSI-EAS731_0015:1:53:13676:10740#0/1		>HWUSI-EAS731_0015:6:115:15918:19537#0/1		>HWUSI-EAS731_0015:4:69:11276:4125#0/1
TTGTGGAGTCATTGAACAGCAGCAGGA		TGGAGTCATTGAACAGCAGCAGGAGCAGTA		CAATCAAGTGATCTGAACTTACAGGAGTACGCA		AGCTTGGCCCACTCAGCTGCATGGTC
>HWUSI-EAS731_0015:7:70:7719:9053#0/1		>HWUSI-EAS731_0015:2:63:18606:10998#0/1		>HWUSI-EAS731_0015:6:45:2193:1310#0/1		>HWUSI-EAS731_0015:4:95:17001:10540#0/1
AGTCATTGAACAGCAGCAGG		CATTGAACAGCAGCAGGAGCAG		TCAAGTGATCTGAACTTACAGGAG		GCATGGTCTGCCACGCTCTGCTACATCAAAGCA
>HWUSI-EAS731_0015:8:112:9240:4499#0/1		>HWUSI-EAS731_0015:1:36:12789:10338#0/1		>HWUSI-EAS731_0015:6:96:17650:18308#0/1		>HWUSI-EAS731_0015:3:91:7671:11411#0/1
TAATCCTCTCCATCGCCTATA		TCATTGAACAGCAGCAGGAGCA		AGACCAAGATAGTGGATGCTGGAGCACTGGAGCC		CCAAGGGATCGAGCCCGATGATGAGCTTCA
>HWUSI-EAS731_0015:7:22:6767:10668#0/1		>HWUSI-EAS731_0015:2:113:3509:14415#0/1		>HWUSI-EAS731_0015:6:109:15992:16029#0/1		>HWUSI-EAS731_0015:4:85:10701:1651#0/1
GATGCGATGCAGCTCTCACCTCTCGTCTCGCCA		CATTGAACAGCAGCAGGA		TGGTTTAGTTGTAGATGAGGCT		ACCGGAGATCGCCGAGAACGCCATGGGC
>HWUSI-EAS731_0015:8:85:16211:8584#0/1		>HWUSI-EAS731_0015:2:74:17229:9162#0/1		>HWUSI-EAS731_0015:6:8:17436:19208#0/1		>HWUSI-EAS731_0015:4:59:16742:13049#0/1
GCGATGCAGCTCTCACCT		TGTGGAGTCATTGAACAGCAGCAGGA		GCTAAGCCCCTCCCTCCTCTACGCTCTA		AAAAAGGATTGTGAAGAGATGA
>HWUSI-EAS731_0015:8:75:1561:15849#0/1		>HWUSI-EAS731_0015:2:117:17311:1209#0/1		>HWUSI-EAS731_0015:6:80:3698:4242#0/1		>HWUSI-EAS731_0015:3:76:1818:15853#0/1
CAGAGGCTGTGGGAATGCCAGGGC		CAAGTTGATCGGGGACAAGAGAGCAG		AACCCTAGCTAAGCCCCTCC		TACTCATGGACTGATATAGGC
>HWUSI-EAS731_0015:8:100:5586:5993#0/1		>HWUSI-EAS731_0015:1:62:6772:7909#0/1		>HWUSI-EAS731_0015:6:72:5993:14855#0/1		>HWUSI-EAS731_0015:4:107:6172:11482#0/1
CAGGACCGAGTGACTGGTTTGAGCGC		CGGGCTACGTGCAGCACGGCGGCGTGGTGTC		GAGAGACAGGGCAAGGAAGAAGGA		TTACTCATGGACTGATATAGGC
>HWUSI-EAS731_0015:8:45:9314:8486#0/1		>HWUSI-EAS731_0015:2:33:17813:17179#0/1		>HWUSI-EAS731_0015:6:41:13471:7480#0/1		>HWUSI-EAS731_0015:3:7:8016:7813#0/1
AGACATAGTGGAAATAATGAGTTTGCTGGTGATG		CGTGCCGGGCTACGTGCAGCACGGC		AGAGAGACAGGGCAAGGAAGAAGGA		GTGGAGTCATTGAACAGCAGCAGGAGCAGTAGAG
>HWUSI-EAS731_0015:7:104:5292:18720#0/1		>HWUSI-EAS731_0015:2:66:11617:11596#0/1		>HWUSI-EAS731_0015:6:75:15300:3791#0/1		>HWUSI-EAS731_0015:3:35:4595:12158#0/1
CATTTTGCAATGGAAGTAGACATAGTGGAA		GACCGAGTGACTGGTTTGAGCGCT		AGAGAGAGAGACAGGGCAAGGAAGAAG		TGTGGAGTCATTGAACAGCAGCAGGAGCAGTA
>HWUSI-EAS731_0015:7:114:7996:5935#0/1		>HWUSI-EAS731_0015:1:75:16127:9239#0/1		>HWUSI-EAS731_0015:6:39:17678:1915#0/1		>HWUSI-EAS731_0015:4:88:11005:12919#0/1
TTCCTTCGATCAAGGACGAGCA		CTTCACAGATAGATGGCGAGGACCGCGGT		AAGAGAGAGAGACAGGGCAAGGAAGA		GTGGAGTCATTGAACAGCAGCAGGAGCAG
>HWUSI-EAS731_0015:7:62:14618:12390#0/1		>HWUSI-EAS731_0015:2:76:13557:19403#0/1		>HWUSI-EAS731_0015:6:9:14447:12280#0/1		>HWUSI-EAS731_0015:3:90:1425:7392#0/1
CTCTTGGAGTCATTGCTTT		CCGGCAGACACACTCGAGAACATTGTAAGCA		CAAGAGAGAGAGACAGGGCAAGGAAGA		TCATTGAACAGCAGCAGGAGCA
>HWUSI-EAS731_0015:7:60:15736:9128#0/1		>HWUSI-EAS731_0015:2:100:9944:9600#0/1		>HWUSI-EAS731_0015:6:78:19547:5744#0/1		>HWUSI-EAS731_0015:4:51:6675:9782#0/1
TTTGATAGAGTTACTGAAGGG		CCTTCGATCAAGGACGAGCAGCTTTGA		GCGATGCTCTGTAAGATTATTGAATCAGG		GTTCCAATAATAATTACCCTTT
>HWUSI-EAS731_0015:8:32:17824:9329#0/1		>HWUSI-EAS731_0015:2:81:9472:17004#0/1		>HWUSI-EAS731_0015:6:33:17292:19851#0/1		>HWUSI-EAS731_0015:3:63:1833:7254#0/1
CTCCAGACGATCCTTTCTGTTCAAC		GTGGAAAGAGATCATCCAAAACAGCTGA		AAACTGAAAGCACAGGGGATG		GGTCGGGAGGGTCGTGGACG
>HWUSI-EAS731_0015:8:35:5797:6787#0/1		>HWUSI-EAS731_0015:2:31:2304:15441#0/1		>HWUSI-EAS731_0015:6:14:9781:18923#0/1		>HWUSI-EAS731_0015:4:118:12464:1678#0/1
ATCAAGTGATCTGAACTTACAGGAGTACGCAACT		TGAACTTACAGGAGTACGCAACTGCTGCCCTTC		TGATTGGGTAGTGTGAACTAGC		CGGCGCTGGTGGTCGGGAGGGTCGTGGACG
>HWUSI-EAS731_0015:8:111:12308:18375#0/1		>HWUSI-EAS731_0015:1:8:5429:8286#0/1		>HWUSI-EAS731_0015:6:95:2053:11678#0/1		>HWUSI-EAS731_0015:4:14:11438:11485#0/1
TGAACTTACAGGAGTACGCAA		TGATCTGAACTTACAGGAGTACGCAACT		AGAAGTTTGTTGACTGCTTGAAGGATCAGAAT		TGAGAGCTGCATCGCATCGC
>HWUSI-EAS731_0015:8:112:6162:6182#0/1		>HWUSI-EAS731_0015:2:5:19305:20196#0/1		>HWUSI-EAS731_0015:6:112:3625:11068#0/1		>HWUSI-EAS731_0015:4:104:17755:1256#0/1
AAGTGATCTGAACTTACAGGAGTACGCAA		TCTGAACTTACAGGAGTACGCAAC		CTAGGGAAAGAAAGGACAGACGTGAT		CCGAGTGACTGGTTTGAGC
>HWUSI-EAS731_0015:8:47:9319:13635#0/1		>HWUSI-EAS731_0015:1:35:18881:19370#0/1		>HWUSI-EAS731_0015:6:70:11917:6960#0/1		>HWUSI-EAS731_0015:4:68:4681:19479#0/1
TCTGAACTTACAGGAGTACGCA		AATCAAGTGATCTGAACTTACAGGAGTACGCAAC		ACAGACGTGATTTTGAACAACTT		CAGGACCGAGTGACTGGTTTGAGC
>HWUSI-EAS731_0015:7:7:19388:11914#0/1		>HWUSI-EAS731_0015:2:39:1831:9636#0/1		>HWUSI-EAS731_0015:6:38:12917:14313#0/1		>HWUSI-EAS731_0015:4:110:9839:14998#0/1
AGTGATCTGAACTTACAGGAGTACGCA		TGATCTGAACTTACAGGAGTACGCAA		TGCACGGAAGAGAACAAGCAGTGGGAG		ATAATGAGTTTGCTGGTGATG
>HWUSI-EAS731_0015:7:79:17310:10944#0/1		>HWUSI-EAS731_0015:1:17:10934:14024#0/1		>HWUSI-EAS731_0015:6:80:1877:12545#0/1		>HWUSI-EAS731_0015:4:53:9959:20393#0/1
CAATCAAGTGATCTGAACTTACAGGAGTACG		CAATCAAGTGATCTGAACTTACAGGAGTACGCA		AGTTCGGTTGGAAGGAATGAAAGGACG		CACATTTTGCAATGGAAGTAGACA
>HWUSI-EAS731_0015:8:24:5249:10061#0/1		>HWUSI-EAS731_0015:2:45:13446:16508#0/1		>HWUSI-EAS731_0015:6:25:13558:11530#0/1		>HWUSI-EAS731_0015:4:54:4255:15608#0/1
AGATAGTGGATGCTGGAGCACTGGAGCCAC		TCTGAACTTACAGGAGTACGC		TACTGGAGTTCTGTTGCGGAGATTGCTGGT		CTTCGATCAAGGACGAGCAG
>HWUSI-EAS731_0015:7:13:15868:1739#0/1		>HWUSI-EAS731_0015:2:86:8925:2420#0/1		>HWUSI-EAS731_0015:6:43:18652:11996#0/1		>HWUSI-EAS731_0015:3:14:11547:4561#0/1
TCACCATCTCAGCAAGCATCT		CAAGATAGTGGATGCTGGAGCACTGGAGCCAC		CTGCTTGTCACTGAGGATC		CTGAACTTACAGGAGTACGCAACTGCTGC
>HWUSI-EAS731_0015:8:72:12342:8297#0/1		>HWUSI-EAS731_0015:1:14:12642:3779#0/1		>HWUSI-EAS731_0015:6:3:14359:14423#0/1		>HWUSI-EAS731_0015:3:52:7858:5359#0/1
ATGGACTGTGAGTTCAAGAAGACCA		ACCAAGATAGTGGATGCTGGAGCACTGGAGCCAC		CAGGTCGACCGTGGAGTTCAAT		AGTGATCTGAACTTACAGGAGTACGCAAC
>HWUSI-EAS731_0015:8:82:13305:10589#0/1		>HWUSI-EAS731_0015:1:113:9206:20099#0/1		>HWUSI-EAS731_0015:6:40:11810:13756#0/1		>HWUSI-EAS731_0015:3:11:16952:16938#0/1
CCTTGATCGAAGGAAAGCA		GACCAAGATAGTGGATGCTGGAG		CGACCGTGGAGTTCAATGGGAT		TCAAGTGATCTGAACTTACAGGAGTACGCAA
>HWUSI-EAS731_0015:8:98:11126:16036#0/1		>HWUSI-EAS731_0015:1:68:16658:18990#0/1		>HWUSI-EAS731_0015:6:2:2926:5814#0/1		>HWUSI-EAS731_0015:3:90:18021:13001#0/1
AATTGGTTTAGTTGTAGATGAGGC		CATGCAAAAGAAGCTCGACGC		GGGATGCAGTTTGTAGGGCAGCCGTGTGCCAA		ATCAAGTGATCTGAACTTACAGGAGTACGCAA
>HWUSI-EAS731_0015:8:112:1073:4907#0/1		>HWUSI-EAS731_0015:2:102:6720:12602#0/1		>HWUSI-EAS731_0015:6:84:18015:11648#0/1		>HWUSI-EAS731_0015:4:63:1065:4643#0/1
CCAACCCTAGCTAAGCCCCTC		ATGGACTGTGAGTTCAAGAAGAC		GAGAGGCACTGAACTGGCTGACAGGAG		TCTGAACTTACAGGAGTACGCA
>HWUSI-EAS731_0015:8:64:16654:15381#0/1		>HWUSI-EAS731_0015:2:52:1489:9369#0/1		>HWUSI-EAS731_0015:6:32:3959:13498#0/1		>HWUSI-EAS731_0015:4:81:15153:7566#0/1
AGGGCAAGGAAGAAGGAGGAGACCA		ATGGACTGTGAGTTCAAGAAGACCA		TTGGAGTTTAATGTATAGTTCAGGA		CAAGTGATCTGAACTTACAGGAGTACGCA
>HWUSI-EAS731_0015:8:79:11952:12033#0/1		>HWUSI-EAS731_0015:1:100:8645:18450#0/1		>HWUSI-EAS731_0015:6:101:6627:8994#0/1		>HWUSI-EAS731_0015:4:1:6321:16651#0/1
GAGAGACAGGGCAAGGAAGAAGGAGGA		TTTAGGACCTTTACCAGCAGTG		ATAACAGTAGAGCCAGAATGGCA		ACAAGACCAAGATAGTGGATG
>HWUSI-EAS731_0015:7:76:12804:10378#0/1		>HWUSI-EAS731_0015:2:116:16714:1195#0/1		>HWUSI-EAS731_0015:6:1:8265:19910#0/1		>HWUSI-EAS731_0015:3:13:11454:11237#0/1
GAGAGAGACAGGGCAAGGAAGAAGGAGGA		CAGGGCAAGGAAGAAGGAGGAGACCAA		ATAACAGTAGAGCCAGAATGG		CAAGGCCTGGACCGGCATCAC
>HWUSI-EAS731_0015:8:10:17184:9854#0/1		>HWUSI-EAS731_0015:2:13:8991:15961#0/1		>HWUSI-EAS731_0015:6:28:8217:15999#0/1		>HWUSI-EAS731_0015:4:48:15033:8809#0/1
AGAGACAGGGCAAGGAAGAAGGAG		CAGGGCAAGGAAGAAGGAGGAGA		CCCTTGCAAGAATGTAGTGGCTCTGTACATAT		TGGACTGTGAGTTCAAGAAGAC
>HWUSI-EAS731_0015:8:107:11360:16097#0/1		>HWUSI-EAS731_0015:2:37:18931:19331#0/1		>HWUSI-EAS731_0015:6:85:3689:6749#0/1		>HWUSI-EAS731_0015:3:51:2610:12689#0/1
AGAGAGACAGGGCAAGGAAGAAGGAG		AGGGCAAGGAAGAAGGAGGA		AGAATGTAGTGGCTCTGTACAT		ACCAACCCTAGCTAAGCCCCTCCCTCCTC
>HWUSI-EAS731_0015:8:85:4125:3467#0/1		>HWUSI-EAS731_0015:1:89:16522:8952#0/1		>HWUSI-EAS731_0015:6:16:18532:9137#0/1		>HWUSI-EAS731_0015:4:82:8696:1115#0/1
GAGAGAGACAGGGCAAGGAAGAAGGAG		AGAGACAGGGCAAGGAAGAAGGAGGA		ACTTTGCCATCCCAGTGTGTATC		AGACCAACCCTAGCTAAGCCC
>HWUSI-EAS731_0015:7:52:18017:21202#0/1		>HWUSI-EAS731_0015:2:72:3223:10291#0/1		>HWUSI-EAS731_0015:6:97:5464:5793#0/1		>HWUSI-EAS731_0015:4:30:3409:15007#0/1
GAGAGACAGGGCAAGGAAGAAGGA		GAGAGACAGGGCAAGGAAGAAGGAG		TGGATGGATCCAGAAAACGAC		CAAGGAAGAAGGAGGAGACCA
>HWUSI-EAS731_0015:8:67:19398:10211#0/1		>HWUSI-EAS731_0015:1:78:13367:17906#0/1		>HWUSI-EAS731_0015:6:44:5833:19477#0/1		>HWUSI-EAS731_0015:4:70:18243:18889#0/1
AGAGAGACAGGGCAAGGAAGAAGGA		GAGAGACAGGGCAAGGAAGAAGGA		CGTGTCTGAGAATGAATTGGC		AGGGCAAGGAAGAAGGAGGAGACCA
>HWUSI-EAS731_0015:8:37:9996:21281#0/1		>HWUSI-EAS731_0015:2:72:3980:5183#0/1		>HWUSI-EAS731_0015:6:82:1174:18418#0/1		>HWUSI-EAS731_0015:4:44:11355:5813#0/1
AGAGAGAGACAGGGCAAGGAAGAAGGA		AGAGAGACAGGGCAAGGAAGAAGGA		GCAACCTTCCATCGTCGTCGTCGCCAGCAG		CAGGGCAAGGAAGAAGGAGGAGAC
>HWUSI-EAS731_0015:8:37:2141:10281#0/1		>HWUSI-EAS731_0015:2:49:1746:13874#0/1		>HWUSI-EAS731_0015:6:30:18880:2243#0/1		>HWUSI-EAS731_0015:4:24:3827:20485#0/1
AGAGAGACAGGGCAAGGAAGAAGG		AGAGAGAGACAGGGCAAGGAAGAAGGA		CGATCATTCAGTGTTGCTAGCTAGC		GAGAGACAGGGCAAGGAAGAAGGAG
>HWUSI-EAS731_0015:8:5:14201:4660#0/1		>HWUSI-EAS731_0015:1:65:2532:6640#0/1		>HWUSI-EAS731_0015:6:76:10248:17139#0/1		>HWUSI-EAS731_0015:4:78:6670:19780#0/1
AGAGAGAGACAGGGCAAGGAAGAAG		GAGAGAGAGACAGGGCAAGGAAGAAGGA		AACTCGCCCTAGCTAGCAGCTAGCTGATCGTT		GAGAGAGACAGGGCAAGGAAGAAGGAG
>HWUSI-EAS731_0015:8:6:14895:6138#0/1		>HWUSI-EAS731_0015:2:27:6039:10224#0/1		>HWUSI-EAS731_0015:6:87:13563:13993#0/1		>HWUSI-EAS731_0015:4:7:19832:7475#0/1
GAGAGAGAGACAGGGCAAGGAAGAAG		AGAGAGACAGGGCAAGGAAGAAGG		ATCGATCGATCTGTGTCCG		AGAGAGAGACAGGGCAAGGAAGAAGGAG
>HWUSI-EAS731_0015:7:87:7989:4963#0/1		>HWUSI-EAS731_0015:1:115:11371:13938#0/1		>HWUSI-EAS731_0015:6:101:5242:19385#0/1		>HWUSI-EAS731_0015:3:69:1776:13614#0/1
AGAGAGAGAGACAGGGCAAGGAAGAAG		GAGAGAGAGACAGGGCAAGGAAGAA		CACTCGTGCGAGAACTAGCTGCAGATCGATAT		GAGAGACAGGGCAAGGAAGAAGGA
>HWUSI-EAS731_0015:8:109:5549:19845#0/1		>HWUSI-EAS731_0015:2:94:7268:8223#0/1		>HWUSI-EAS731_0015:6:111:9682:15211#0/1		>HWUSI-EAS731_0015:4:118:4531:6229#0/1
AGAGAGAGACAGGGCAAGGAAGAA		CCCAGCGAGCAAGAGAGAGAGACAGGGCAA		ACACTCGTGCGAGAACTAGCTGCAGATCGATAT		AGAGAGACAGGGCAAGGAAGAAGGA
>HWUSI-EAS731_0015:8:102:11310:4430#0/1		>HWUSI-EAS731_0015:2:56:7690:3221#0/1		>HWUSI-EAS731_0015:6:52:9568:2901#0/1		>HWUSI-EAS731_0015:3:104:5644:1643#0/1
AAGAGAGAGAGACAGGGCAAGGAAGAA		GGTCTCCTCCTTCTTCCTTG		GAGAACTAGCTGCAGATCGATA		AGAGAGACAGGGCAAGGAAGAAGG
>HWUSI-EAS731_0015:8:55:7669:14598#0/1		>HWUSI-EAS731_0015:2:62:7777:12869#0/1		>HWUSI-EAS731_0015:6:52:16318:11010#0/1		>HWUSI-EAS731_0015:3:99:18899:5217#0/1
GAGAGAGAGACAGGGCAAGGAAGA		AATAGGTGCAGGAGGAGGAACCGGA		TGCGAGAACTAGCTGCAGATCGATA		GAGAGAGACAGGGCAAGGAAGAAG
>HWUSI-EAS731_0015:8:71:13994:7259#0/1		>HWUSI-EAS731_0015:2:1:17024:8440#0/1		>HWUSI-EAS731_0015:6:70:12593:11299#0/1		>HWUSI-EAS731_0015:4:9:13509:10211#0/1
AAGAGAGAGAGACAGGGCAAGGAAGA		TAGTTCCTGATTGTTAGATGG		ACTCGTGCGAGAACTAGCTGCAGATCGATA		AGAGAGAGACAGGGCAAGGAAGAAG
>HWUSI-EAS731_0015:7:92:18516:17957#0/1		>HWUSI-EAS731_0015:1:36:15133:8368#0/1		>HWUSI-EAS731_0015:6:27:12022:5295#0/1		>HWUSI-EAS731_0015:4:117:15472:14536#0/1
CAGCGAGCAAGAGAGAGAGACAGGGCAAGGAAGA		TAGGCACTATAGATAAAAACGT		CACTCGTGCGAGAACTAGCTGCAGATCGATA		GAGAGAGAGACAGGGCAAGGAAGAAG
>HWUSI-EAS731_0015:7:29:14128:7264#0/1		>HWUSI-EAS731_0015:2:2:14174:6662#0/1		>HWUSI-EAS731_0015:6:24:7360:6490#0/1		>HWUSI-EAS731_0015:4:19:13237:1743#0/1
AAGAGAGAGAGACAGGGCAAGGAA		TCCTATAAAATGGCATCAC		GCGAGAACTAGCTGCAGATC		GAGAGAGAGACAGGGCAAGGAAGA
>HWUSI-EAS731_0015:8:106:8522:5187#0/1		>HWUSI-EAS731_0015:1:11:4540:4895#0/1		>HWUSI-EAS731_0015:6:13:6722:18991#0/1		>HWUSI-EAS731_0015:3:3:8690:17777#0/1
CGAGGGGCTCGACGGCGGCGG		TACTTCTGTGGATTTAGGCAGC		AACACTCGTGCGAGAACTAGCTGCAGA		AGAGAGAGAGACAGGGCAAGGAAGA
>HWUSI-EAS731_0015:7:85:16255:6283#0/1		>HWUSI-EAS731_0015:1:50:8837:4286#0/1		>HWUSI-EAS731_0015:6:115:11399:12916#0/1		>HWUSI-EAS731_0015:4:98:15136:18701#0/1
GTAGAGCGTAGAGGAGGGAGGGG		AAAGGACAGACGTGATTTTGAACAAC		CGAAGCCTCCTCGCTACGTCTGC		CAAGAGAGAGAGACAGGGCAAGGAAGA
>HWUSI-EAS731_0015:7:40:9577:2606#0/1		>HWUSI-EAS731_0015:1:76:10573:19751#0/1		>HWUSI-EAS731_0015:6:13:8831:10038#0/1		>HWUSI-EAS731_0015:3:29:8387:5039#0/1
AGCTAGGGTTGGTCTCCTCCTTCT		CTTGCACGGAAGAGAACAAGCAGT		TGCAAGGATTGCAAGCGGGTGAAGTCG		TCTACCCAGCGAGCAAGAGAGA
>HWUSI-EAS731_0015:7:104:15199:16191#0/1		>HWUSI-EAS731_0015:2:71:19760:20729#0/1		>HWUSI-EAS731_0015:6:80:16003:4834#0/1		>HWUSI-EAS731_0015:4:55:16161:16430#0/1
CAGCAACGACTGAACAAG		GCACGGAAGAGAACAAGCAGTGGGAGCTT		GGAGATTGCTGCACCAACACCACC		TACAGTTTGGATGACAGCTCCAGCA
>HWUSI-EAS731_0015:8:21:18944:9391#0/1		>HWUSI-EAS731_0015:2:85:3644:12640#0/1		>HWUSI-EAS731_0015:6:21:18354:10809#0/1		>HWUSI-EAS731_0015:4:33:4616:21016#0/1
CCCGTCTGGCACGATCCGTTGC		TAATCAGACTTCAACCAGTGC		GGGAGATTGCTGCACCAACA		ACTGATCAATTCAGAGACAAGC
>HWUSI-EAS731_0015:8:72:12071:9588#0/1		>HWUSI-EAS731_0015:2:116:17048:13927#0/1		>HWUSI-EAS731_0015:6:99:18461:10149#0/1		>HWUSI-EAS731_0015:3:114:12270:9072#0/1
ATGTCGAAGAAATCCTGTACG		AAGGAATGAAAGGACGGGACACAC		CCGACGAAGACCAACCCGCCGCAGTGGCGCTGCA		TGTCCCTCCAACCATTTTT
>HWUSI-EAS731_0015:8:101:9362:2852#0/1		>HWUSI-EAS731_0015:2:5:9270:3537#0/1		>HWUSI-EAS731_0015:6:110:8681:10300#0/1		>HWUSI-EAS731_0015:3:76:8253:11831#0/1
GAAGTAGAGCCGATCACAGAGACCA		GTATATGGTCGACAAGAGCAAAGA		GCTGCCGACGAAGACCAACCCGCCGCA		TAGTTCCTGATTGTTAGATGGC
>HWUSI-EAS731_0015:7:22:8154:19341#0/1		>HWUSI-EAS731_0015:1:86:10763:18444#0/1		>HWUSI-EAS731_0015:6:10:8779:16267#0/1		>HWUSI-EAS731_0015:4:86:6982:20927#0/1
AGGGAATGAGAGAATTTATGGCA		GAGGCACTGAACTGGCTGACAGGAGGAGCTC		CGGAGGATCAGCACAGCAGGCGCCGAC		GCTTTTGCTCTGAAGGAACACGAC
>HWUSI-EAS731_0015:7:10:7333:15092#0/1		>HWUSI-EAS731_0015:1:63:7028:13800#0/1		>HWUSI-EAS731_0015:6:39:10676:11991#0/1		>HWUSI-EAS731_0015:3:12:16821:15406#0/1
TACCAACGTTGTGTAAGATGGAT		TGGGGTACGTTTGGACATGGT		ACTACTCGAAGAAGATGAAGACCGC		TATAGCTCTGGTGCAATGTAGCCCATC
>HWUSI-EAS731_0015:7:5:19676:3291#0/1		>HWUSI-EAS731_0015:2:90:3954:2748#0/1		>HWUSI-EAS731_0015:6:7:6227:7563#0/1		>HWUSI-EAS731_0015:3:117:13944:4439#0/1
GGATCTATGAGAAAGTAATTACTGA		TCATTTTCGTCTATAACAGTAGA		AAGCTACTACTCGAAGAAGATGAAGACCGC		ATATACATCTGACTTGTAAGATAT
>HWUSI-EAS731_0015:8:1:3268:2161#0/1		>HWUSI-EAS731_0015:1:4:16230:15330#0/1		>HWUSI-EAS731_0015:6:85:11162:12700#0/1		>HWUSI-EAS731_0015:3:89:19702:10262#0/1
GACTGGAGAGATTGGATCGGTAT		ATATGAGAAAGGAACAGATCGC		AAGCTACTACTCGAAGAAGATGA		CGAGTATTGAGAACCAAAATGAGG
>HWUSI-EAS731_0015:7:87:3264:1190#0/1		>HWUSI-EAS731_0015:1:10:16487:20011#0/1		>HWUSI-EAS731_0015:6:8:13530:20565#0/1		>HWUSI-EAS731_0015:4:68:2246:19925#0/1
ATGACTGGAGAGATTGGATCG		AAAAGAAGAGGAAGGTGACCATAT		GAGGTTGAAGGGCATCTCG		ATCTGCTGTGGAGAAGCTGCGAT
>HWUSI-EAS731_0015:8:41:12239:17586#0/1		>HWUSI-EAS731_0015:1:7:14802:16564#0/1		>HWUSI-EAS731_0015:6:56:7181:8770#0/1		>HWUSI-EAS731_0015:3:52:8538:4198#0/1
TCGAGATCGAGGTCAACTCCGACGC		CAGCCAATTCATTCTCAGA		GCCCACTTCGTCGGCGACGTGCA		ACTGAAAGCACAGGGGATGCGCGC
>HWUSI-EAS731_0015:7:101:8929:16819#0/1		>HWUSI-EAS731_0015:1:81:14417:16377#0/1		>HWUSI-EAS731_0015:6:11:4110:14370#0/1		>HWUSI-EAS731_0015:3:100:17138:8853#0/1
TCAAGGACAACATCGTGAAGC		TGATAGTCTACTTTGCCAGATA		GTGGGGACGCTGATCGGCA		TGATCCGCGCCGCCGCCGTCTCCTACGCCGACGA
>HWUSI-EAS731_0015:8:41:15449:5718#0/1		>HWUSI-EAS731_0015:2:52:4727:12023#0/1		>HWUSI-EAS731_0015:6:46:12187:19176#0/1		>HWUSI-EAS731_0015:3:65:17939:2584#0/1
GCTGAAACTGAAAGCACAGGGGAT		GATGGATGTACTCTTTTGAAAGCGTGACA		TCGGACGGTGGTGGAGAACGTGGGGACGCTGA		TTTGTTGACTGCTTGAAGGATCA
>HWUSI-EAS731_0015:7:15:11414:10287#0/1		>HWUSI-EAS731_0015:1:11:14058:18053#0/1		>HWUSI-EAS731_0015:6:91:5035:1498#0/1		>HWUSI-EAS731_0015:4:4:11465:1419#0/1
TAAGAATCAGTTGTAGTACGG		CAGAACTCTGTGCTATGAAAGC		CACGACGTGGGCTCGGACGGTG		TTGAAGGATCAGAATATCATGCC
>HWUSI-EAS731_0015:7:41:13501:12058#0/1		>HWUSI-EAS731_0015:1:57:15109:13115#0/1		>HWUSI-EAS731_0015:6:36:7694:8326#0/1		>HWUSI-EAS731_0015:4:41:16220:1833#0/1
TGGTGCCAAGGCCTAGATGG		TGAATTGGCTGTGCAGGATCGG		GAAGTCGACGTGCACAAAGGCGCG		GTGTGCTGAGTACTACAAGCAGGGGGCACGC
>HWUSI-EAS731_0015:8:7:10920:7754#0/1		>HWUSI-EAS731_0015:2:107:11540:20694#0/1		>HWUSI-EAS731_0015:6:11:9320:20116#0/1		>HWUSI-EAS731_0015:3:116:10642:19934#0/1
AAAGGACAGACGTGATTTTGAACA		GTACTCGTTGGCCTTATTCTC		GATGTCGTGCGCGTGGCTGAGCGG		AATGGAAATGGAAACTGCACATGCTTCTTCG
>HWUSI-EAS731_0015:7:60:19584:3294#0/1		>HWUSI-EAS731_0015:1:36:11210:2252#0/1		>HWUSI-EAS731_0015:6:43:12764:21011#0/1		>HWUSI-EAS731_0015:3:91:10209:6125#0/1
AGGACAGACGTGATTTTGAACA		CAGAGCTCTGCTATAGCTTGAGAG		GTGGATGGATCCGGTCGGAGCCATACTG		TGGAAATGGAAACTGCACATG
>HWUSI-EAS731_0015:7:114:14706:1361#0/1		>HWUSI-EAS731_0015:1:53:3219:13435#0/1		>HWUSI-EAS731_0015:6:53:18418:19843#0/1		>HWUSI-EAS731_0015:3:75:2662:9147#0/1
CTTGCACGGAAGAGAACAAGCAGT		TTCGATCATTCAGTGTTGCTAGCTAGCTCCATAT		AAGGAGCTGTGGATGATCGGCAGCAT		AAAGGACAGACGTGATTTTGAACAAC
>HWUSI-EAS731_0015:7:78:11262:12447#0/1		>HWUSI-EAS731_0015:2:50:7962:17600#0/1		>HWUSI-EAS731_0015:6:107:7936:2109#0/1		>HWUSI-EAS731_0015:4:78:12219:2206#0/1
ACGGAAGAGAACAAGCAGTG		ATCGATATGTATGATCGATCGATCGATCTGTGT		CACAGGAAGGAGCTGTGGATGATCGGCAGCAT		AGGACAGACGTGATTTTGAACAAC
>HWUSI-EAS731_0015:8:39:15421:10995#0/1		>HWUSI-EAS731_0015:1:29:18733:21206#0/1		>HWUSI-EAS731_0015:6:109:5898:14128#0/1		>HWUSI-EAS731_0015:3:94:12540:7526#0/1
AAAGTTCGGTTGGAAGGAATGA		TGCGAGAACTAGCTGCAGATCGATATGTATGAT		AGGAAGGAGCTGTGGATGATCGG		CACGGAAGAGAACAAGCAGTGG
>HWUSI-EAS731_0015:7:79:11457:2540#0/1		>HWUSI-EAS731_0015:2:56:8233:2755#0/1		>HWUSI-EAS731_0015:6:78:11312:17676#0/1		>HWUSI-EAS731_0015:4:27:7374:19635#0/1
AAGGAATGAAAGGACGGGACACACGC		CACTCGTGCGAGAACTAGCTGCAGATCGATATG		ACTTGTCAGTGGTCGAGGGCGTCGTGGAGGGCTA		CACGGAAGAGAACAAGCAGTGGGA
>HWUSI-EAS731_0015:8:39:7051:14727#0/1		>HWUSI-EAS731_0015:1:74:17974:1406#0/1		>HWUSI-EAS731_0015:6:34:9706:15211#0/1		>HWUSI-EAS731_0015:3:68:13137:19336#0/1
AAGAGCTTCTGTCAGCGATTAGACTGC		CTCGTGCGAGAACTAGCTGCAGATCGATAT		AAGGATTTCACCCTTGATCCCGTGAACTACCC		CACGGAAGAGAACAAGCAGTGGGAG
>HWUSI-EAS731_0015:8:98:16561:21269#0/1		>HWUSI-EAS731_0015:2:61:7989:15373#0/1		>HWUSI-EAS731_0015:6:56:13511:3813#0/1		>HWUSI-EAS731_0015:3:54:14540:3979#0/1
TTCGTATATGGTCGACAAGAG		CACTCGTGCGAGAACTAGCTGCAGATCGATA		ACGGTGAGGTCGGAGGTGGAGCTAG		CACGGAAGAGAACAAGCAGTGGGAGCTTT
>HWUSI-EAS731_0015:8:112:4302:12240#0/1		>HWUSI-EAS731_0015:2:79:9664:13051#0/1		>HWUSI-EAS731_0015:6:11:17964:16641#0/1		>HWUSI-EAS731_0015:4:86:8352:2941#0/1
AGAAACCACCACGCAGGAAGAGGCATCA		AACACTCGTGCGAGAACTAGCTGCAGATCGATA		CCAATCGACGGCGGTATCGGGC		TGAAACAGGATGTGGTAAGACA
>HWUSI-EAS731_0015:8:81:18286:2359#0/1		>HWUSI-EAS731_0015:2:115:11509:15058#0/1		>HWUSI-EAS731_0015:6:43:7169:5064#0/1		>HWUSI-EAS731_0015:3:64:8851:8771#0/1
GCAACAAAAATAATTGTAGC		ACTCGTGCGAGAACTAGCTGCAGATCGAT		ACATACGGATCGTTGGATTGAC		AGGATGTGGTAAGACAACACAGCT
>HWUSI-EAS731_0015:7:41:5246:4190#0/1		>HWUSI-EAS731_0015:2:9:1696:12625#0/1		>HWUSI-EAS731_0015:6:116:11966:20425#0/1		>HWUSI-EAS731_0015:4:80:14966:12335#0/1
GATTTTAGGATCATTTCACACAATGCCCACTAT		AACACTCGTGCGAGAACTAGCTGCAGATCGAT		TTTGAACTTATCATCGACGACAA		AAGGAATGAAAGGACGGGACACACGC
>HWUSI-EAS731_0015:8:108:17758:2756#0/1		>HWUSI-EAS731_0015:2:89:1081:1697#0/1		>HWUSI-EAS731_0015:6:102:6781:12855#0/1		>HWUSI-EAS731_0015:3:58:2779:6935#0/1
TCAGCTATGCGAGAAAGCAACGGT		GCAAACACTCGTGCGAGAACTAGCTGCAGATC		AAGCACTTTGAACTTATCATCGACGACAA		TGGTGGTGGAAATGGAGGAGACAAT
>HWUSI-EAS731_0015:7:88:3010:10674#0/1		>HWUSI-EAS731_0015:1:100:14079:4892#0/1		>HWUSI-EAS731_0015:6:59:8281:10648#0/1		>HWUSI-EAS731_0015:4:103:12331:14348#0/1
AGAGCATACATATATGTTTCAGCTAT		CATCTGCAGCGACGTCTACTGGGGCGCCGAC		TTTGAACTTATCATCGACGACA		CTAGCAACAAAAATAATTGTAG
>HWUSI-EAS731_0015:8:49:15246:9774#0/1		>HWUSI-EAS731_0015:2:85:2826:17751#0/1		>HWUSI-EAS731_0015:6:73:12873:2250#0/1		>HWUSI-EAS731_0015:3:73:16907:9116#0/1
TGGCAAAGTAGACTATCACCC		CCGGGCCCGCTCATCTGCAGCGACG		TAAGGAGAGTTCATTTTGA		ATCTACAGGGGAAGACTGACTGT
>HWUSI-EAS731_0015:7:83:11429:20540#0/1		>HWUSI-EAS731_0015:1:49:12767:3628#0/1		>HWUSI-EAS731_0015:6:13:6282:14965#0/1		>HWUSI-EAS731_0015:4:115:12969:15050#0/1
TAACAGTAGAGCCAGAATGGCA		CGACCGACGGAGGATCAGCACAGCAGGCGCCGA		TTGATTTTGGTGAGGAAGAAGTAGTA		TAACAGTAGAGCCAGAATGGCA
>HWUSI-EAS731_0015:8:29:19113:11975#0/1		>HWUSI-EAS731_0015:2:120:4640:17890#0/1		>HWUSI-EAS731_0015:6:61:13968:3499#0/1		>HWUSI-EAS731_0015:3:118:5383:14265#0/1
TATAACAGTAGAGCCAGAATGG		AAGCTACTACTCGAAGAAGATGAAGACCGCCAT		TGATTTTGGTGAGGAAGAA		TCGCTAACTAACCCAAGATGC
>HWUSI-EAS731_0015:7:53:7197:10370#0/1		>HWUSI-EAS731_0015:1:89:11917:16766#0/1		>HWUSI-EAS731_0015:6:85:2989:4000#0/1		>HWUSI-EAS731_0015:3:97:4811:4653#0/1
AATGGAAGGAAATACACGTCGT		ATAGCAGAGCTCTGAATATGGA		AGTAGAAGTGAATTAGTGATATCGATCA		TGCTATGGGCTCCGAAGGTGCG
>HWUSI-EAS731_0015:7:10:11156:17926#0/1		>HWUSI-EAS731_0015:1:61:9509:1572#0/1		>HWUSI-EAS731_0015:6:22:19653:8392#0/1		>HWUSI-EAS731_0015:3:118:9986:11276#0/1
TATGAGAAAGGAACAGATCGC		TAGCTAGCAACACTGAATGATC		AGTAGAAGTGAATTAGTGATATCGATCAGAGTGT		CCCCATCGTGGATAGTTCCTGCATC
>HWUSI-EAS731_0015:8:95:7548:19171#0/1		>HWUSI-EAS731_0015:2:78:3300:17242#0/1		>HWUSI-EAS731_0015:6:53:9837:6577#0/1		>HWUSI-EAS731_0015:3:38:14473:21065#0/1
ATATGAGAAAGGAACAGATCGC		CTTCGTCGGCGACGTGCA		GTGATATCGATCAGAGTGTGAAGAAGATG		TTCCTGCATCACGACCGTTGC
>HWUSI-EAS731_0015:7:39:8221:2534#0/1		>HWUSI-EAS731_0015:2:104:4411:16608#0/1		>HWUSI-EAS731_0015:6:64:19526:13602#0/1		>HWUSI-EAS731_0015:3:1:13017:4144#0/1
TACATATGAGAAAGGAACAGAT		AGGACTTCTATAACAGAAGCTTGGATACCATGGT		TGGTGAAGCTGTTTGATACGTTGGC		TACATCAGATATGCAGAACTCTG
>HWUSI-EAS731_0015:8:40:10681:16674#0/1		>HWUSI-EAS731_0015:2:66:8255:20563#0/1		>HWUSI-EAS731_0015:6:16:17855:2797#0/1		>HWUSI-EAS731_0015:4:68:14579:7609#0/1
TCATGTAGCAGAACCAAGGATGA		GAAGATATCAGTCACTGGGAA		GTTCAGCATCTTTGGGACGACGGTG		TCAGATATGCAGAACTCTGTGCTAT
>HWUSI-EAS731_0015:8:60:10908:20533#0/1		>HWUSI-EAS731_0015:1:31:10467:18145#0/1		>HWUSI-EAS731_0015:6:47:6674:15364#0/1		>HWUSI-EAS731_0015:4:89:9231:17982#0/1
TATTACATCAGATATGCAGAAC		GAAGATATCAGTCACTGGGAAAATTGTGGCA		GTGGCGGCGGACGCGTGGCTGGCGAGCGA		TGGGTTGACGATCTGAGTTGA
>HWUSI-EAS731_0015:7:29:14450:4579#0/1		>HWUSI-EAS731_0015:1:9:16170:6143#0/1		>HWUSI-EAS731_0015:6:62:17485:19559#0/1		>HWUSI-EAS731_0015:3:64:9428:10407#0/1
ATCAGATATGCAGAACTCTGTGC		CAAAGTCGACCCGGCTCAGGGCAAGATGCAGAG		TCGCCAACACGTACATCGAGAGCCGGGAGACG		TGACGATCTGAGTTGATGATAG
>HWUSI-EAS731_0015:8:24:13154:10596#0/1		>HWUSI-EAS731_0015:2:67:16966:1751#0/1		>HWUSI-EAS731_0015:6:43:1621:17336#0/1		>HWUSI-EAS731_0015:3:72:2896:1380#0/1
AGATATGCAGAACTCTGTGCTAT		TAGTAGATTACAAGCAGGGAC		ACGTACATCGAGAGCCGGGAGA		ACGAAAATGATTGCGATTGTAA
>HWUSI-EAS731_0015:7:51:10869:8332#0/1		>HWUSI-EAS731_0015:2:113:6308:21078#0/1		>HWUSI-EAS731_0015:6:101:12975:20503#0/1		>HWUSI-EAS731_0015:4:80:1777:12816#0/1
GAACTTGCTTGCAGTACTAGA		TGGAGCAACTCCCCGAAGTCGAGC		CGTACATCGAGAGCCGGGAGA		ACATTCTTGCAAGGGCACCTT
>HWUSI-EAS731_0015:7:50:19337:14695#0/1		>HWUSI-EAS731_0015:2:42:1550:1952#0/1		>HWUSI-EAS731_0015:6:79:18886:5077#0/1		>HWUSI-EAS731_0015:4:10:19212:17566#0/1
TTCTTGCAAGGGCACCTTGAAG		AGAAGCTGGAGCAACTCCCCGAAG		CGTACATCGAGAGCCGGGAGACG		TTGGCTGTGCAGGATCGGTATC
>HWUSI-EAS731_0015:8:22:5302:14503#0/1		>HWUSI-EAS731_0015:2:41:18206:9433#0/1		>HWUSI-EAS731_0015:6:56:9019:10098#0/1		>HWUSI-EAS731_0015:4:31:16237:12376#0/1
CATAAGAGGAAGAGTGTGG		CGCGCACGACATCGGGGAGTCGCTCCA		GAGAGCCGGGAGACGGCGGAGGC		GCAACCTTCCATCGTCGTCGTCGCCAGCA
>HWUSI-EAS731_0015:7:68:15900:8842#0/1		>HWUSI-EAS731_0015:2:21:11028:7788#0/1		>HWUSI-EAS731_0015:6:114:2771:20319#0/1		>HWUSI-EAS731_0015:3:5:7764:13317#0/1
AGCTTGAGAGTGTTTTGCT		GTACACGATCACGACGTGGGCTCGGACGGTG		AAGGAGGAGGTGCGGGTGGAGGTGGAC		CTCCCCATCCCCACCAATC
>HWUSI-EAS731_0015:7:53:13163:16863#0/1		>HWUSI-EAS731_0015:2:57:1433:12278#0/1		>HWUSI-EAS731_0015:6:109:9445:5384#0/1		>HWUSI-EAS731_0015:3:101:12707:6827#0/1
TCAGAGCTCTGCTATAGC		TCACGACGTGGGCTCGGACGGT		TGGACGAGGGGAACGTGCTGGTGATCACCG		CTAGCTGCAGATCGATATGTATGATCGA
>HWUSI-EAS731_0015:7:100:17567:14026#0/1		>HWUSI-EAS731_0015:2:95:15182:13554#0/1		>HWUSI-EAS731_0015:6:49:19037:4464#0/1		>HWUSI-EAS731_0015:4:3:18798:15297#0/1
CTCGTGCGAGAACTAGCTGCAGATCGATATGTAT		GACCACAGGAAGGAGCTGTGGATGATCGG		GGAACGTGCTGGTGATCACCGGC		CTCGTGCGAGAACTAGCTGCAGATCGATATGTAT
>HWUSI-EAS731_0015:7:86:2154:15223#0/1		>HWUSI-EAS731_0015:2:79:9055:8493#0/1		>HWUSI-EAS731_0015:6:6:10771:10091#0/1		>HWUSI-EAS731_0015:3:32:14900:1589#0/1
CTCGTGCGAGAACTAGCTGCAGATCGATATG		GAGCACCAAGTGTTCGACCACAGGA		GCCGTCGTCGACCTCGTCAGGGCG		CACTCGTGCGAGAACTAGCTGCAGATCGATATG
>HWUSI-EAS731_0015:7:72:10534:6566#0/1		>HWUSI-EAS731_0015:1:48:12683:12610#0/1		>HWUSI-EAS731_0015:6:65:5786:15550#0/1		>HWUSI-EAS731_0015:4:39:12598:16881#0/1
CGAGAACTAGCTGCAGATC		TGGCGTCGTCGTGTTGGGCA		TCGACCTCGTCAGGGCGTCCATGGACGGCGGCAT		CTCGTGCGAGAACTAGCTGCAGATCGATAT
>HWUSI-EAS731_0015:8:21:2871:9172#0/1		>HWUSI-EAS731_0015:1:41:9390:1701#0/1		>HWUSI-EAS731_0015:6:12:8145:20089#0/1		>HWUSI-EAS731_0015:3:21:18027:18146#0/1
CTCGCTACGTCTGCCAGGA		TCGCGTCGCCGAGGCAGGAGCTGTATG		GTCAGGGCGTCCATGGACGGCGGCATGC		TCGTGCGAGAACTAGCTGCAGATCGATA
>HWUSI-EAS731_0015:8:92:2535:13906#0/1		>HWUSI-EAS731_0015:2:3:10886:5072#0/1		>HWUSI-EAS731_0015:6:19:12059:13703#0/1		>HWUSI-EAS731_0015:4:36:14146:12749#0/1
CTCCTCGCTACGTCTGCCAGGA		AACGAGATCAACGTGCACGTGTTCCAGAACA		AGGGCGTCCATGGACGGCGGCATGCTCA		CTCGTGCGAGAACTAGCTGCAGATCGATA
>HWUSI-EAS731_0015:7:72:17772:12898#0/1		>HWUSI-EAS731_0015:1:55:19704:10953#0/1		>HWUSI-EAS731_0015:6:109:5209:5357#0/1		>HWUSI-EAS731_0015:4:83:19186:10271#0/1
GTGAAGTCGTCGAAGCCTCCTCGCTACGTC		AGAAATGTCAGGTTAGTAAGCTCT		CGCACCCGCTGTCGAGGC		AACACTCGTGCGAGAACTAGCTGCAGATCGAT
>HWUSI-EAS731_0015:7:30:13400:3361#0/1		>HWUSI-EAS731_0015:1:38:16539:16268#0/1		>HWUSI-EAS731_0015:6:78:4197:16877#0/1		>HWUSI-EAS731_0015:4:60:13588:16285#0/1
CACGCCGCGGCCGTGGGGAGATTGCTGCACCA		TCCGGCCATCGTCGGCGCAGC		AGCCAGCCCGTAGTGATGCGATGAA		CTCGTGCGAGAACTAGCTGCAGATCGA
>HWUSI-EAS731_0015:8:53:19622:3027#0/1		>HWUSI-EAS731_0015:1:66:15784:13366#0/1		>HWUSI-EAS731_0015:6:5:13004:5464#0/1		>HWUSI-EAS731_0015:4:63:9704:19021#0/1
AGCGGCTGCCGACGAAGAC		TGACGGGGAGGATTCCGGTGGC		AGTCAGTCAATCCAACGATCC		TCGTGCGAGAACTAGCTGCAGATC
>HWUSI-EAS731_0015:7:23:6175:4517#0/1		>HWUSI-EAS731_0015:1:69:8277:2576#0/1		>HWUSI-EAS731_0015:6:80:3338:3205#0/1		>HWUSI-EAS731_0015:4:93:16879:14627#0/1
GTGGAAGTGCTGCGACAACATCGAGCGGCTGCC		TACATACGGATCGTTGGATTGAC		TATACGTTGTCGTCGATGATAA		TGCAAACACTCGTGCGAGAACTAGCTGCAGA
>HWUSI-EAS731_0015:8:36:3002:10014#0/1		>HWUSI-EAS731_0015:1:101:17311:6177#0/1		>HWUSI-EAS731_0015:6:89:18910:2629#0/1		>HWUSI-EAS731_0015:3:63:13609:20491#0/1
GTGGAAGTGCTGCGACAACATCGAGCGGCTG		ATACATACGGATCGTTGGATTGAC		ATACGTTGTCGTCGATGATAA		TCGTGCGAGAACTAGCTG
>HWUSI-EAS731_0015:8:92:8185:20055#0/1		>HWUSI-EAS731_0015:2:61:13381:19663#0/1		>HWUSI-EAS731_0015:6:27:9667:7839#0/1		>HWUSI-EAS731_0015:4:3:18537:12641#0/1
CGACCGACGGAGGATCAGCACAGCAGGCGCCGA		AGCAGCAGCTCGCCATCCAAGCATC		ATACGTTGTCGTCGATGATAAGT		ACACTCGTGCGAGAACTAGCTG
>HWUSI-EAS731_0015:8:43:18788:11583#0/1		>HWUSI-EAS731_0015:2:98:10551:7925#0/1		>HWUSI-EAS731_0015:6:113:7912:20696#0/1		>HWUSI-EAS731_0015:3:113:7265:17703#0/1
CACCATACGCCTCCCGACCGACGGAGGA		TCATTTTGATTTTGGTGAGGAAGAAGTAGTAGAA		TTCAAAGTGCTTGCGAGTAAGGT		AAACACTCGTGCGAGAACTAGC
>HWUSI-EAS731_0015:8:74:6573:11634#0/1		>HWUSI-EAS731_0015:1:38:8557:4784#0/1		>HWUSI-EAS731_0015:6:86:2082:2583#0/1		>HWUSI-EAS731_0015:4:39:15513:17782#0/1
TACTCGAAGAAGATGAAGACCGCCATGAC		GTGAGGAAGAAGTAGTAGAAGTGAATTA		ACGATACTATTAATTTCTGAATGT		CTGCACCAACACCACCTGCACCAGGT
>HWUSI-EAS731_0015:7:31:11009:5677#0/1		>HWUSI-EAS731_0015:2:53:7263:8014#0/1		>HWUSI-EAS731_0015:6:81:7649:19056#0/1		>HWUSI-EAS731_0015:4:90:3319:6621#0/1
AGACGATCGCCTACTGCACG		GAAGTGAATTAGTGATATCGATCAGAGTGTGAA		TGATATGGCATAGAAAGGGGCA		CAAGTGCGTGGCACAGTGCGAGGTGTGC
>HWUSI-EAS731_0015:8:71:10538:9345#0/1		>HWUSI-EAS731_0015:2:55:7359:19722#0/1		>HWUSI-EAS731_0015:6:45:10436:19839#0/1		>HWUSI-EAS731_0015:4:74:11598:4709#0/1
TTGTGGACGAGCCTGAACGC		AATTAGTGATATCGATCAGAGTGTGAAGAAGATG		GAGCGCTGTCGATGTTTGAACACC		CGCTGCAACGACGAGCTGGAGCCCAGCA
>HWUSI-EAS731_0015:7:22:1575:18488#0/1		>HWUSI-EAS731_0015:2:80:7005:2626#0/1		>HWUSI-EAS731_0015:6:42:18781:5509#0/1		>HWUSI-EAS731_0015:4:97:19099:5126#0/1
ACCAGCAAGGGATGTGCGTTGTCGGGGC		GTGATATCGATCAGAGTGTGAAGAAGA		TGTTTGAACACCCTGTTATTGCGC		GTGGAAGTGCTGCGACAACATCGAGCGGCTGCC
>HWUSI-EAS731_0015:7:17:13897:13154#0/1		>HWUSI-EAS731_0015:1:67:6258:6739#0/1		>HWUSI-EAS731_0015:6:98:2824:14864#0/1		>HWUSI-EAS731_0015:4:93:12346:4599#0/1
ACAACTACACCGATCAGCTCTACAGCTA		GTGATATCGATCAGAGTGTGAAGAAGATGTC		GTCAAGGCCTACGCCGAGAAGGGCGC		GAAGCCGTGGAAGTGCTGCGACAACATC
>HWUSI-EAS731_0015:8:104:13868:6387#0/1		>HWUSI-EAS731_0015:1:11:19657:9278#0/1		>HWUSI-EAS731_0015:6:51:14825:1153#0/1		>HWUSI-EAS731_0015:3:98:7126:2351#0/1
ACAACCTGACGGAGAGCCTGATGTTCCTGGC		TGATATCGATCAGAGTGTGAAGAAGATG		AAGCAATGTCGTAGAGCCTGTGCACGAA		CGACGAAGAAGAAGCCGTGGAAGTGCTGC
>HWUSI-EAS731_0015:7:7:6935:17307#0/1		>HWUSI-EAS731_0015:2:22:17612:15220#0/1		>HWUSI-EAS731_0015:6:95:4939:17866#0/1		>HWUSI-EAS731_0015:4:115:11183:9068#0/1
GTGTGGGACAACAGCATCATAGAGA		GATATCGATCAGAGTGTGAAGAA		GTGTCGGAGAGAACCACCAGGCAA		CGGAGGATCAGCACAGCAGGCGCCGACGA
>HWUSI-EAS731_0015:8:15:5723:20482#0/1		>HWUSI-EAS731_0015:1:5:13321:12255#0/1		>HWUSI-EAS731_0015:6:23:17929:4409#0/1		>HWUSI-EAS731_0015:4:54:6816:11107#0/1
TGGGACAACAGCATCATAGAGACGGCCATGAA		ATATCGATCAGAGTGTGAAGAAGATG		CAGCTCCCTGACTCTCCTGTACCTA		TCCCGACCGACGGAGGATCAGCACAGCAGGC
>HWUSI-EAS731_0015:7:87:14381:16668#0/1		>HWUSI-EAS731_0015:1:28:9939:11500#0/1		>HWUSI-EAS731_0015:6:76:14607:7866#0/1		>HWUSI-EAS731_0015:3:34:14398:15149#0/1
AAGATATCAGTCACTGGGA		ATATCGATCAGAGTGTGAAGAAGATGTC		GTAATTCTCGTACATCACAGGCAGC		CCTCGGCACGGCGGACGACGACACCAC
>HWUSI-EAS731_0015:8:86:1801:10521#0/1		>HWUSI-EAS731_0015:2:57:15886:1660#0/1		>HWUSI-EAS731_0015:6:1:13696:12539#0/1		>HWUSI-EAS731_0015:4:88:10989:7938#0/1
GATATCAGTCACTGGGAA		GATGTCTCTGGTGAAGCTGTTTGATACGTTGGC		GAATCGATGTCGCCGACGTGGCT		AAGCTACTACTCGAAGAAGATGAAGACCGCCA
>HWUSI-EAS731_0015:8:45:7084:8969#0/1		>HWUSI-EAS731_0015:2:4:3148:6420#0/1		>HWUSI-EAS731_0015:6:97:3086:5765#0/1		>HWUSI-EAS731_0015:3:40:18546:2857#0/1
CAGTCACTGGGAAAATTGTGGCA		TGGTGAAGCTGTTTGATACGTTGGC		AAGCTGACCACCCCCATCTCGGCA		AAGCTACTACTCGAAGAAGATGAAGACCG
>HWUSI-EAS731_0015:7:99:9264:12796#0/1		>HWUSI-EAS731_0015:1:61:15050:5234#0/1		>HWUSI-EAS731_0015:6:74:7605:17471#0/1		>HWUSI-EAS731_0015:3:10:16428:21116#0/1
CTATGCAATTGAGAGCATACATCTGTCCTGCA		TGAAGCTGTTTGATACGTTGG		CACGGCCACCACCGAGTCCGGC		ATAGCAGAGCTCTGAATATGGA
>HWUSI-EAS731_0015:7:78:3889:12658#0/1		>HWUSI-EAS731_0015:2:44:6647:14675#0/1		>HWUSI-EAS731_0015:6:80:12221:20159#0/1		>HWUSI-EAS731_0015:4:40:5195:13421#0/1
ACCGATCAGCAGCTGCACTGGTG		GAAGCTGTTTGATACGTTGGCGTTCGAC		ACGGCCACCACCGAGTCCG		ACGAACGATCAGCTAGCTGCTA
>HWUSI-EAS731_0015:8:14:12406:11931#0/1		>HWUSI-EAS731_0015:2:70:11215:11063#0/1		>HWUSI-EAS731_0015:6:116:11163:8014#0/1		>HWUSI-EAS731_0015:3:58:8160:8852#0/1
GAAGCTGGAGCAACTCCCCGAAGT		CAGCATCTTTGGGACGACGGT		ACGGCCACCACCGAGTCCGGC		TAGGGCGAGTTTTATTGACGGA
>HWUSI-EAS731_0015:8:87:14344:12317#0/1		>HWUSI-EAS731_0015:2:40:10530:11658#0/1		>HWUSI-EAS731_0015:6:90:13852:18421#0/1		>HWUSI-EAS731_0015:3:117:2743:9746#0/1
TGGACATCGTCCTCCCCGGCGACATGC		GCGGACGCGTGGCTGGCGA		ACGGCCACCACCGAGTCCGGCG		TGATCCTCCGTCGGTCGGGAG
>HWUSI-EAS731_0015:7:119:5650:16033#0/1		>HWUSI-EAS731_0015:1:111:2084:4368#0/1		>HWUSI-EAS731_0015:6:102:7379:2608#0/1		>HWUSI-EAS731_0015:3:75:10129:12806#0/1
GGAGTACCTGACGAAGCTGACG		TACATCGAGAGCCGGGAGAC		ACGGCCACCACCGAGTCCGGCGG		GCGGAGGAGGAGGAAGAGGAGAGGGCA
>HWUSI-EAS731_0015:8:13:2480:10840#0/1		>HWUSI-EAS731_0015:1:25:17558:12931#0/1		>HWUSI-EAS731_0015:6:118:3767:10989#0/1		>HWUSI-EAS731_0015:3:4:9828:8431#0/1
TGGGGACGCTGATCGGCAGG		CGTACGTGTTCCGGGCGGACCTGCCGGC		ACGGCCACCACCGAGTCCGGCGGC		GCCTCCGCATCGTCGTGTCCGGGGACGGCAA
>HWUSI-EAS731_0015:8:39:9142:9056#0/1		>HWUSI-EAS731_0015:2:86:6062:16971#0/1		>HWUSI-EAS731_0015:6:85:8546:8436#0/1		>HWUSI-EAS731_0015:4:22:19151:20111#0/1
GAGAACGTGGGGACGCTGATCGGCAGG		GTACGTGTTCCGGGCGGACCTGCCGGC		CGGCCACCACCGAGTCCGGCG		ACCAGCAAGGGATGTGCGTTGTCGG
>HWUSI-EAS731_0015:7:18:15653:1757#0/1		>HWUSI-EAS731_0015:2:104:5111:10389#0/1		>HWUSI-EAS731_0015:6:98:4956:10240#0/1		>HWUSI-EAS731_0015:4:8:6226:14856#0/1
GCTCGACTTCGGGGAGTTGCTC		TGGACGAGGGGAACGTGCTG		ACCACCGAGTCCGGCGGCGCCG		GCCCACTTCGTCGGCGACGTGCA
>HWUSI-EAS731_0015:8:30:18219:16164#0/1		>HWUSI-EAS731_0015:2:71:15927:19196#0/1		>HWUSI-EAS731_0015:6:33:19446:13737#0/1		>HWUSI-EAS731_0015:3:109:10745:9487#0/1
GCTCGACTTCGGGGAGTTGCTCCA		TGGACGAGGGGAACGTGCTGGTGATCACCGGCGA		TGCGGATGTCGCCGGAGCCGGT		TGTGGGACAACAGCATCATAGAGACG
>HWUSI-EAS731_0015:7:48:16905:3970#0/1		>HWUSI-EAS731_0015:2:32:12233:3199#0/1		>HWUSI-EAS731_0015:6:37:13577:13318#0/1		>HWUSI-EAS731_0015:4:17:2400:18238#0/1
GATGTCGTGCGCGTGGCTGAGCGG		CCTCGTCAGGGCGTCCATGGACGGCGGCAT		CGGATGTCGCCGGAGCCGGTG		TGTGGGACAACAGCATCATAGAGACGG
>HWUSI-EAS731_0015:8:80:14589:14977#0/1		>HWUSI-EAS731_0015:1:64:9761:11330#0/1		>HWUSI-EAS731_0015:6:115:18520:5632#0/1		>HWUSI-EAS731_0015:3:114:8933:18667#0/1
GTCGTGCGCGTGGCTGAGCGGCAT		TCGTCAGGGCGTCCATGGA		CGGATGTCGCCGGAGCCGGTGGT		GTGGGACAACAGCATCATAGA
>HWUSI-EAS731_0015:8:93:5499:17690#0/1		>HWUSI-EAS731_0015:2:18:6415:14484#0/1		>HWUSI-EAS731_0015:6:84:10861:18613#0/1		>HWUSI-EAS731_0015:3:42:4707:9589#0/1
AGGAGCTGTGGATGATCGGCAGCATGTCCTCAG		TCAGGGCGTCCATGGACGGCGGCAT		CGGATGTCGCCGGAGCCGGTGGTG		GTGGGACAACAGCATCATAGAGACGGCCATGA
>HWUSI-EAS731_0015:7:47:12538:4923#0/1		>HWUSI-EAS731_0015:2:51:18857:4162#0/1		>HWUSI-EAS731_0015:6:71:8775:1981#0/1		>HWUSI-EAS731_0015:4:73:11808:15301#0/1
CACAGGAAGGAGCTGTGGATGATCGG		CAGGGCGTCCATGGACGGCGGCAT		GGATGTCGCCGGAGCCGGTGG		GGGACAACAGCATCATAGAGACGGCCATGAA
>HWUSI-EAS731_0015:8:38:7799:20658#0/1		>HWUSI-EAS731_0015:1:67:5949:5541#0/1		>HWUSI-EAS731_0015:6:120:16804:10540#0/1		>HWUSI-EAS731_0015:3:115:12117:13082#0/1
AGGCTCTCACGATCTCGT		CCCGCCGTCGTCGCACCCGCTGTCGAGG		GGATGTCGCCGGAGCCGGTGGTG		GGTGGAGGCTCTCAAGATGAAC
>HWUSI-EAS731_0015:7:88:6077:15284#0/1		>HWUSI-EAS731_0015:2:90:17559:6002#0/1		>HWUSI-EAS731_0015:6:83:12278:2067#0/1		>HWUSI-EAS731_0015:3:85:19760:19977#0/1
GGGAACGAGAAGAACACCGGC		AAGGCAATCGAAGCCAGCCCGTAGTGATG		GGATGTCGCCGGAGCCGGTGGTGG		ATATCAGTCACTGGGAAAATTGTGGCA
>HWUSI-EAS731_0015:8:60:13012:13206#0/1		>HWUSI-EAS731_0015:2:33:12582:4159#0/1		>HWUSI-EAS731_0015:6:81:4994:1492#0/1		>HWUSI-EAS731_0015:3:101:15539:1606#0/1
CGTCGTCGTCGACGTACACGGC		TCGAAGCCAGCCCGTAGTGATGCGATGAACACA		CGGAGCCGGTGGTGGCGGTG		TAGTAGATTACAAGCAGGGAC
>HWUSI-EAS731_0015:7:25:6404:3931#0/1		>HWUSI-EAS731_0015:2:5:4772:4370#0/1		>HWUSI-EAS731_0015:6:112:2768:3332#0/1		>HWUSI-EAS731_0015:4:103:7793:5092#0/1
ACATTGTCCTCATCGACCCCGGCATC		TCAGTCAATCCAACGATCCGTATG		CGGAGCCGGTGGTGGCGGTGG		GTAGATTACAAGCAGGGACTAG
>HWUSI-EAS731_0015:7:28:5728:13980#0/1		>HWUSI-EAS731_0015:2:26:7097:17214#0/1		>HWUSI-EAS731_0015:6:88:1718:12902#0/1		>HWUSI-EAS731_0015:4:41:13054:19984#0/1
TCTGGATCGACATGAACGAGG		ATCCAACGATCCGTATGTATACGTTGTCGTCGAT		CCAAGGCCGAGATCGTCGACAT		AGGAGGACGAGAAGGACGATCTGA
>HWUSI-EAS731_0015:8:16:11476:18617#0/1		>HWUSI-EAS731_0015:1:13:14486:7716#0/1		>HWUSI-EAS731_0015:6:33:12472:17441#0/1		>HWUSI-EAS731_0015:4:11:4390:21061#0/1
TCGACATGAACGAGGCATC		TGTATACGTTGTCGTCGATGAT		CAAGGCCGAGATCGTCGACA		AGAGTCTGATCCATGGAGCTGG
>HWUSI-EAS731_0015:7:35:6024:10532#0/1		>HWUSI-EAS731_0015:2:82:16473:17850#0/1		>HWUSI-EAS731_0015:6:105:18184:8803#0/1		>HWUSI-EAS731_0015:3:98:5381:2688#0/1
CTGGACCGGCGACAACAAGGGCA		GTATACGTTGTCGTCGATGATA		TCATCGACTGCAAGAAGAACAACGCG		TCTGAACATTTGGTAGTGGCT
>HWUSI-EAS731_0015:7:65:2571:12315#0/1		>HWUSI-EAS731_0015:2:89:16692:16407#0/1		>HWUSI-EAS731_0015:6:43:8596:12101#0/1		>HWUSI-EAS731_0015:3:20:18576:17109#0/1
TCGGAACGCGCTCGGCATGCG		TATACGTTGTCGTCGATGATAAGT		AACCATGCAGGAGCTCGCATCCAAGGGCCTTGCA		CAACTCCCCGAAGTCGAGCGCGCC
>HWUSI-EAS731_0015:8:77:13336:18257#0/1		>HWUSI-EAS731_0015:1:22:2952:3979#0/1		>HWUSI-EAS731_0015:6:10:11925:3176#0/1		>HWUSI-EAS731_0015:4:54:7442:1299#0/1
CGGAGATGGTGCTCGCGG		ATACGTTGTCGTCGATGATAA		TGTGGATGCCTTGTGGACCAAAGCAATCTG		GCAACTCCCCGAAGTCGAGCGC
>HWUSI-EAS731_0015:8:89:8978:8836#0/1		>HWUSI-EAS731_0015:1:99:11392:7160#0/1		>HWUSI-EAS731_0015:6:16:16281:9993#0/1		>HWUSI-EAS731_0015:3:98:4210:1466#0/1
GTGACGGTGAGGTCGGAGGTGGAGCTAGGCAGC		TAAGTTCAAAGTGCTTGCGAGTAAGGT		TGGATGCCTTGTGGACCAAAGCAATCT		CTCGAAGTCGACGTGCACAAAGGC
>HWUSI-EAS731_0015:7:80:18008:6187#0/1		>HWUSI-EAS731_0015:2:84:2514:21004#0/1		>HWUSI-EAS731_0015:6:41:17188:14786#0/1		>HWUSI-EAS731_0015:3:115:13355:7799#0/1
GTCAACCTCCGCCTCGACGACGAC		TTCTCGATGTAAGACAAGAAAGC		GTGATATGTGGATGCCTTGTGGACCAAAG		CGAAGTCGACGTGCACAAAGGCGC
>HWUSI-EAS731_0015:8:111:9258:3898#0/1		>HWUSI-EAS731_0015:2:16:13048:7713#0/1		>HWUSI-EAS731_0015:6:49:12300:2758#0/1		>HWUSI-EAS731_0015:4:18:2810:5044#0/1
CTCGTCGTCGTCGTCGAGGC		GATGTAAGACAAGAAAGCTAGTAG		TGATATGTGGATGCCTTGTGGACCA		AGCGACTCCCCGATGTCGTGCGCG
>HWUSI-EAS731_0015:8:13:3326:15331#0/1		>HWUSI-EAS731_0015:2:50:10496:4842#0/1		>HWUSI-EAS731_0015:6:78:14787:14360#0/1		>HWUSI-EAS731_0015:4:61:19750:2274#0/1
GTGATCGCCGGAGTCTGGAACGAC		TAGTTATCCAGAGAACTGTTGGGCATGTA		AAGGCTGATGGTGATATGTGGATGC		GTCGTGCGCGTGGCTGAGCGGCAT
>HWUSI-EAS731_0015:8:97:12036:15855#0/1		>HWUSI-EAS731_0015:1:70:5219:1803#0/1		>HWUSI-EAS731_0015:6:38:4808:4494#0/1		>HWUSI-EAS731_0015:4:1:12367:3388#0/1
TACGGATCGTTGGATTGACT		CCCAATTGCTATATCATAGAGCTT		GGCTGATGGTGATATGTGGATG		GTGAGAGCCTACGCGCAGGACCAT
>HWUSI-EAS731_0015:8:98:11342:12940#0/1		>HWUSI-EAS731_0015:2:33:18080:16363#0/1		>HWUSI-EAS731_0015:6:87:17203:16220#0/1		>HWUSI-EAS731_0015:4:106:2152:2395#0/1
ATACGGATCGTTGGATTGACT		TGGGTTATTGTTGGGCGAT		GGCTGATGGTGATATGTGGA		AGAACGAGATCGTGAGAGCCTACGC
>HWUSI-EAS731_0015:7:23:15002:20098#0/1		>HWUSI-EAS731_0015:2:102:18278:15256#0/1		>HWUSI-EAS731_0015:6:80:8599:6607#0/1		>HWUSI-EAS731_0015:3:86:19029:9052#0/1
CATACGGATCGTTGGATTGACT		TGAGATGATTGGAGGCCGGAAAA		CAGACGGGTTTTCTGGTTCGGATATTG		TCAAGAACGAGATCGTGAGAGC
>HWUSI-EAS731_0015:7:45:3995:14907#0/1		>HWUSI-EAS731_0015:2:19:9273:9691#0/1		>HWUSI-EAS731_0015:6:50:2910:14673#0/1		>HWUSI-EAS731_0015:4:62:9386:15918#0/1
ACATACGGATCGTTGGATTGAC		GTGGCCAAGGACGCAGTTGATGAG		TGAGAACTTGGCTCGTCGAACAGACGG		AGGAGCTGTGGATGATCGGCAGCAT
>HWUSI-EAS731_0015:7:72:2105:4880#0/1		>HWUSI-EAS731_0015:2:85:8853:5756#0/1		>HWUSI-EAS731_0015:6:26:8599:9949#0/1		>HWUSI-EAS731_0015:3:102:12595:8963#0/1
TACATACGGATCGTTGGATTGAC		AGAAACTCAGCAACAACAAGGCA		AAAGTGATTTTGAGAACTTGGCTCGTCGAACA		ACGGACTCCCACACATACAGC
>HWUSI-EAS731_0015:7:17:18244:21341#0/1		>HWUSI-EAS731_0015:2:75:15624:11642#0/1		>HWUSI-EAS731_0015:6:5:15436:20682#0/1		>HWUSI-EAS731_0015:3:85:3970:14468#0/1
TACATACGGATCGTTGGATTGA		GAGCGCTGTCGATGTTTGAACACC		TGAGAACTTGGCTCGTCGA		TCTGGAACGACGACGATCACATGGAC
>HWUSI-EAS731_0015:7:80:13456:17540#0/1		>HWUSI-EAS731_0015:1:14:9205:8622#0/1		>HWUSI-EAS731_0015:6:77:15311:19448#0/1		>HWUSI-EAS731_0015:3:81:18227:15322#0/1
TTTGAACTTATCATCGACGACA		TCTGAACGCCATGGACGGTGCAAGCA		GTGATTTTGAGAACTTGGCTCG		GGACGGGAAGCCATACCTGGCGCAGGTGTG
>HWUSI-EAS731_0015:8:92:11912:14455#0/1		>HWUSI-EAS731_0015:2:96:17107:10264#0/1		>HWUSI-EAS731_0015:6:24:4287:20769#0/1		>HWUSI-EAS731_0015:4:27:3882:7249#0/1
AAAGCATTTCACACCAAAGGTA		TACTCGGAGCTGAAGAAGAT		CTCGGGGATACACCACACAACTTAAATGA		TCTGGATCGACATGAACGAGGCATCCA
>HWUSI-EAS731_0015:8:90:14800:3172#0/1		>HWUSI-EAS731_0015:1:7:18480:1919#0/1		>HWUSI-EAS731_0015:6:117:11075:20166#0/1		>HWUSI-EAS731_0015:3:27:6153:8416#0/1
ACTAAGATGGAACATGTATTGCATC		ATGTTCTGGGGTGGAAGGTGCTGCAGGAGATCGC		TCAAAACTGAACTTCTTGTGCAAATGCAG		TGGATCGACATGAACGAGGCAT
>HWUSI-EAS731_0015:8:62:7749:9745#0/1		>HWUSI-EAS731_0015:2:52:4079:10182#0/1		>HWUSI-EAS731_0015:6:116:7356:13308#0/1		>HWUSI-EAS731_0015:4:83:17778:4133#0/1
CTATATATAAGGAGAGTTCATTTTGATT		ATGGCGCTGATCGGGCTG		AGAAGGAAATGAGAGTGAAGCTTCTAGGA		CGGGAAATGCGAGATCCCGACGACGCACC
>HWUSI-EAS731_0015:8:80:1687:9352#0/1		>HWUSI-EAS731_0015:1:12:17168:6013#0/1		>HWUSI-EAS731_0015:6:39:9899:6328#0/1		>HWUSI-EAS731_0015:3:110:15474:15176#0/1
TTTTGATTTTGGTGAGGAAGAAGTAGTA		GACAGGAAATGGTACTCCGC		ACGATGTCGCCGGCCTCGAGAGCGCCAAG		TCCCGACGACGCACCTGTGCCCTCTGCCCA
>HWUSI-EAS731_0015:7:18:7128:15029#0/1		>HWUSI-EAS731_0015:2:50:11988:8540#0/1		>HWUSI-EAS731_0015:6:119:12196:11051#0/1		>HWUSI-EAS731_0015:4:97:19364:13299#0/1
GGTGAGGAAGAAGTAGTAGAAGTGAATTAG		CATGGTATCTGTTCGAGGTGG		GTGGAACGATGTCGCCGGCCTCGAGAGCGCCAA		CGCCATGGGTGTGCTGCTTGGACTGCAAGAAC
>HWUSI-EAS731_0015:8:10:3619:15383#0/1		>HWUSI-EAS731_0015:1:86:5607:12662#0/1		>HWUSI-EAS731_0015:6:93:5705:5969#0/1		>HWUSI-EAS731_0015:3:46:16394:19753#0/1
GAGGAAGAAGTAGTAGAAGTGA		CAGGGATTCTTGGAGCCGGC		AAGTGGAACGATGTCGCCGGCCTCGAGAGCGCCA		CTTGGACTGCAAGAACCTGACGAA
>HWUSI-EAS731_0015:7:64:15592:16690#0/1		>HWUSI-EAS731_0015:2:64:4476:9607#0/1		>HWUSI-EAS731_0015:6:28:16378:18522#0/1		>HWUSI-EAS731_0015:4:99:8669:8049#0/1
AAGTGAATTAGTGATATCGATCAGAGTGTGA		AAATTTCAGGGATTCTTGGAGCCGG		ACGATGTCGCCGGCCTCGAGAGC		AAGAACCTGACGAACACCAGGTGGGACGAG
>HWUSI-EAS731_0015:8:107:19456:16038#0/1		>HWUSI-EAS731_0015:1:89:5388:4435#0/1		>HWUSI-EAS731_0015:6:103:3341:14776#0/1		>HWUSI-EAS731_0015:3:80:6196:18478#0/1
ATTAGTGATATCGATCAGAGTGTGAA		CAAGAATCCCTGAAATTTTTGTGTCGGAGA		ACCAAGGGTAAGGATGGGGAGGGGGGTGGG		GACTGGAGGGAACAGGCAGGGAC
>HWUSI-EAS731_0015:8:119:9660:20229#0/1		>HWUSI-EAS731_0015:1:45:11191:12739#0/1		>HWUSI-EAS731_0015:6:60:19201:1486#0/1		>HWUSI-EAS731_0015:4:32:2884:2159#0/1
AGTGATATCGATCAGAGTGT		ATTTTTGTGTCGGAGAGAACCACCAGGCA		GGGGGTGGGGGTGGTGGCGCCAACGGCGGCGA		TGGAACCTGCCGAAGAAGGTGGC
>HWUSI-EAS731_0015:8:28:12035:8921#0/1		>HWUSI-EAS731_0015:2:80:7087:1513#0/1		>HWUSI-EAS731_0015:6:84:15640:4377#0/1		>HWUSI-EAS731_0015:4:94:6299:9756#0/1
GATATCGATCAGAGTGTGAAGAAGATG		TTTTTGTGTCGGAGAGAACCACCAGGCAAG		CCGATGTACAGCAACTTCAAGGAGCAGG		TTGGATTGACTGACTGTCTGTG
>HWUSI-EAS731_0015:8:108:1215:17081#0/1		>HWUSI-EAS731_0015:2:28:3672:15154#0/1		>HWUSI-EAS731_0015:6:66:9347:14212#0/1		>HWUSI-EAS731_0015:4:42:8996:2205#0/1
TATCGATCAGAGTGTGAAGAAGAT		GTGGAAAGGACATCAAAATGTTCATCTTG		TGGCACCGAACTACCTGAAGGCA		ACGGATCGTTGGATTGACTGAC
>HWUSI-EAS731_0015:8:27:8801:4063#0/1		>HWUSI-EAS731_0015:2:88:1783:19277#0/1		>HWUSI-EAS731_0015:6:42:7578:2963#0/1		>HWUSI-EAS731_0015:3:106:3930:7662#0/1
CGATCAGAGTGTGAAGAAGATG		ACCAGAATCGATGTCGCCGAC		AACATGGTAGCTTGGCTGCACCA		TACGGATCGTTGGATTGACTGA
>HWUSI-EAS731_0015:8:107:4000:12442#0/1		>HWUSI-EAS731_0015:2:120:12348:20938#0/1		>HWUSI-EAS731_0015:6:8:15233:13501#0/1		>HWUSI-EAS731_0015:4:23:18942:18202#0/1
AGTGTGAAGAAGATGTCTCTGG		TGACGCTGCCTGTGATGTACGAGAATTACGAGA		TATACTATCAAAGAAGCAAATCATCGCCTGTA		CATACGGATCGTTGGATTGAC
>HWUSI-EAS731_0015:8:84:9861:18210#0/1		>HWUSI-EAS731_0015:1:59:14874:15659#0/1		>HWUSI-EAS731_0015:6:85:5979:18157#0/1		>HWUSI-EAS731_0015:4:26:12705:14788#0/1
GTGTGAAGAAGATGTCTCTG		AAATGGGTTGTAATTAGGGCA		TGAACACATAAAAGACGC		ACATACGGATCGTTGGATTGAC
>HWUSI-EAS731_0015:8:28:17781:11177#0/1		>HWUSI-EAS731_0015:2:68:1712:10395#0/1		>HWUSI-EAS731_0015:6:118:14141:16889#0/1		>HWUSI-EAS731_0015:4:115:17338:6418#0/1
GTGTGAAGAAGATGTCTCTGGT		CACGGCCACCACCGAGTCCGGCGG		AAGGACTGAACACATAAAAGACGC		TATACATACGGATCGTTGGATTGA
>HWUSI-EAS731_0015:8:111:16273:15009#0/1		>HWUSI-EAS731_0015:1:57:15918:20778#0/1		>HWUSI-EAS731_0015:6:75:19585:11237#0/1		>HWUSI-EAS731_0015:4:16:12292:18267#0/1
AAGATGTCTCTGGTGAAGCTG		ACGGCCACCACCGAGTCCG		GTCAATACAGTTCAGCCGGGGAAACACATG		TTTGAACTTATCATCGACGACA
>HWUSI-EAS731_0015:8:10:6675:15008#0/1		>HWUSI-EAS731_0015:2:120:18930:19237#0/1		>HWUSI-EAS731_0015:6:107:17718:13951#0/1		>HWUSI-EAS731_0015:4:99:7220:19678#0/1
GATGTCTCTGGTGAAGCTGTTTGATACGTTGGC		ACGGCCACCACCGAGTCCGGC		TTGGTACTGAAAGGGTTCAATGCCA		TCGCAAGCACTTTGAACTTATCA
>HWUSI-EAS731_0015:8:78:6751:15550#0/1		>HWUSI-EAS731_0015:2:96:2773:10939#0/1		>HWUSI-EAS731_0015:6:18:2823:15481#0/1		>HWUSI-EAS731_0015:3:95:13664:1131#0/1
ATGTCTCTGGTGAAGCTGTTTGATACGTT		ACGGCCACCACCGAGTCCGGCGG		AGCTTCCTTCTCTTGATACAACA		AAGCATTTCACACCAAAGGTAAT
>HWUSI-EAS731_0015:8:90:10060:12646#0/1		>HWUSI-EAS731_0015:2:89:4369:9841#0/1		>HWUSI-EAS731_0015:6:74:6163:19971#0/1		>HWUSI-EAS731_0015:3:82:6362:12314#0/1
GTGAAGCTGTTTGATACGTT		ACGGCCACCACCGAGTCCGGCGGC		TACAAAGATTGTCTTGGGTATAAGC		AAAGCATTTCACACCAAAGGTAAT
>HWUSI-EAS731_0015:8:107:9685:7556#0/1		>HWUSI-EAS731_0015:1:75:17142:19265#0/1		>HWUSI-EAS731_0015:6:81:11218:2300#0/1		>HWUSI-EAS731_0015:4:12:11580:7965#0/1
TGAAGCTGTTTGATACGTTGGCGTTCGACG		CGGCCACCACCGAGTCCGGCGGC		CATTCACCTTCGGCGTGGGAAGATGTCTGAAGA		CAGCAGCTCGCCATCCAAGCATCAA
>HWUSI-EAS731_0015:8:100:9377:9029#0/1		>HWUSI-EAS731_0015:2:73:1468:1017#0/1		>HWUSI-EAS731_0015:6:120:7678:21300#0/1		>HWUSI-EAS731_0015:3:120:5224:15192#0/1
TGTTTGATACGTTGGCGTTCGACGCCTGGA		GGATGTCGCCGGAGCCGGTGGTG		AAGATCTTCACCCCATTCA		ATTTTGATTTTGGTGAGGAAGAAGTAGTA
>HWUSI-EAS731_0015:8:25:13208:19391#0/1		>HWUSI-EAS731_0015:2:109:16789:12913#0/1		>HWUSI-EAS731_0015:6:105:15730:17320#0/1		>HWUSI-EAS731_0015:3:57:12895:8034#0/1
TTGATACGTTGGCGTTCGACGC		GGATGTCGCCGGAGCCGGTGGTGG		GAATGGGGTGAAGATCTTAGGCGGA		GATTTTGGTGAGGAAGAAGTAGTA
>HWUSI-EAS731_0015:8:115:3634:2541#0/1		>HWUSI-EAS731_0015:2:73:10041:2261#0/1		>HWUSI-EAS731_0015:6:30:11062:17625#0/1		>HWUSI-EAS731_0015:4:4:1908:2521#0/1
TCGACGCCTGGAACCCGTTCAGCATCTTT		CCGGTGGTGGCGGTGGCGGCGGCGGC		AAGGAGCTGGCAGCAAAGCCTGATGTTGATGGT		ATTTTGGTGAGGAAGAAGTAGTAGAA
>HWUSI-EAS731_0015:7:120:11169:20797#0/1		>HWUSI-EAS731_0015:2:51:9135:19078#0/1		>HWUSI-EAS731_0015:6:117:7652:1304#0/1		>HWUSI-EAS731_0015:3:120:8111:15294#0/1
CAGCATCTTTGGGACGACGGTGGCGGCGGACG		CGAACGGGAGGTGGGGGGCGCAGATCTACGAGCG		ACTGCAAGGAGCTGGCAGCAAAGCCTGAT		GAAGTGAATTAGTGATATCGATC
>HWUSI-EAS731_0015:8:117:3653:8446#0/1		>HWUSI-EAS731_0015:1:49:4022:12422#0/1		>HWUSI-EAS731_0015:6:104:1715:20462#0/1		>HWUSI-EAS731_0015:3:29:6784:17389#0/1
CTTTGGGACGACGGTGGCGG		TCGACTGCAAGAAGAACAACGC		ACTGCAAGGAGCTGGCAGCAAAGCCTGA		GTGAATTAGTGATATCGATCAGAGTGT
>HWUSI-EAS731_0015:7:55:11025:2739#0/1		>HWUSI-EAS731_0015:2:21:3819:20323#0/1		>HWUSI-EAS731_0015:6:108:16147:12152#0/1		>HWUSI-EAS731_0015:3:118:3386:16179#0/1
ACGCGTGGCTGGCGAGCGACACGTCGG		GTAAAGGATGTGTTATTTGAAC		GAACTGCAAGGAGCTGGCAGCAAAGC		GTGAATTAGTGATATCGATCAGAGTGTGAA
>HWUSI-EAS731_0015:8:101:13972:9588#0/1		>HWUSI-EAS731_0015:2:27:18746:3424#0/1		>HWUSI-EAS731_0015:6:27:7076:6770#0/1		>HWUSI-EAS731_0015:3:19:12046:2273#0/1
CGACACGTCGGCGTTCGCCAACACGTA		TAAATGAAAGTGATTTTGAGAACT		TGGTGCGAACTGCAAGGAGCTGGCAGCAAAGC		AGTGATATCGATCAGAGTGTGAAGAA
>HWUSI-EAS731_0015:7:56:2034:5606#0/1		>HWUSI-EAS731_0015:1:78:16853:18338#0/1		>HWUSI-EAS731_0015:6:110:9195:2554#0/1		>HWUSI-EAS731_0015:4:73:17500:12009#0/1
CCAACACGTACATCGAGAGCCG		ATTTACATTCCACTACCCGACCT		CTGGTGCGAACTGCAAGGAGCTGGCAG		GTGATATCGATCAGAGTGTGAAGAAGATG
>HWUSI-EAS731_0015:7:97:11965:14597#0/1		>HWUSI-EAS731_0015:2:25:2255:19694#0/1		>HWUSI-EAS731_0015:6:7:3070:16849#0/1		>HWUSI-EAS731_0015:4:108:3583:10968#0/1
AACACGTACATCGAGAGCCGGGAGAC		ATGGATGGGAGAGAGTGAAAAACTTGT		ACTGGTGCGAACTGCAAGGAGCTGGCA		TGATATCGATCAGAGTGTGAAGAAGATGTC
>HWUSI-EAS731_0015:8:106:4446:15235#0/1		>HWUSI-EAS731_0015:1:38:18733:13860#0/1		>HWUSI-EAS731_0015:6:93:4826:15592#0/1		>HWUSI-EAS731_0015:4:58:9999:18706#0/1
TACATCGAGAGCCGGGAGACGGCGGAGGCG		CACCGAGAAGCCCAACATC		TCCGTAACTGGTGCGAACTGCAAGGAGCTGGCA		CGATCAGAGTGTGAAGAAGATGTCTCT
>HWUSI-EAS731_0015:7:55:9067:9376#0/1		>HWUSI-EAS731_0015:1:51:2740:17199#0/1		>HWUSI-EAS731_0015:6:63:4721:14485#0/1		>HWUSI-EAS731_0015:4:110:13380:6768#0/1
ACATCGAGAGCCGGGAGACGGCGGAGGCGTAC		CTACATGAACGCGCTCGAGTACT		CGAACTGCAAGGAGCTGG		AAGAAGATGTCTCTGGTGAAGCTGTTTGA
>HWUSI-EAS731_0015:7:5:9552:5701#0/1		>HWUSI-EAS731_0015:1:36:1424:15799#0/1		>HWUSI-EAS731_0015:6:23:4432:14147#0/1		>HWUSI-EAS731_0015:4:94:4838:11063#0/1
CATCGAGAGCCGGGAGACGGCGGAGGCGTAC		AGGACAATGCCGGCAACTACGTCA		GTTCCGTAACTGGTGCGAACTGCAAGGA		AGAAGATGTCTCTGGTGAAGCTGTTT
>HWUSI-EAS731_0015:8:102:15228:13558#0/1		>HWUSI-EAS731_0015:2:38:3134:3613#0/1		>HWUSI-EAS731_0015:6:1:9980:5260#0/1		>HWUSI-EAS731_0015:3:55:3965:17459#0/1
CGAGAGCCGGGAGACGGCGGAGGCGTA		GTTGAAGGCCTTGATGAATTAGATG		TGGTAAAGTTGCTACACCAGATCAAGCA		TGTCTCTGGTGAAGCTGTTTGATAC
>HWUSI-EAS731_0015:8:82:10926:1040#0/1		>HWUSI-EAS731_0015:2:119:13549:17809#0/1		>HWUSI-EAS731_0015:6:117:14767:15824#0/1		>HWUSI-EAS731_0015:4:105:2518:8920#0/1
TTCCGGGCGGACCTGCCGGCGGGG		ATGTTGGGTGGAAGTGGCAGAAGG		TGGGCCATTGGAACTGGTAAAGTT		GTGAAGCTGTTTGATACGTTGG
>HWUSI-EAS731_0015:8:112:11829:18288#0/1		>HWUSI-EAS731_0015:2:28:11010:11223#0/1		>HWUSI-EAS731_0015:6:1:16865:3148#0/1		>HWUSI-EAS731_0015:4:112:11982:7160#0/1
CCTGCCGGCGGGGGTGAAGAAGGAGGA		AACTTTTGGACATTGTAGGGGC		CCTGTGTGGGCCATTGGAACTGGTAA		GTGAAGCTGTTTGATACGTTGGCGTTCGACGC
>HWUSI-EAS731_0015:8:82:17142:17758#0/1		>HWUSI-EAS731_0015:1:98:18626:7841#0/1		>HWUSI-EAS731_0015:6:79:4272:14740#0/1		>HWUSI-EAS731_0015:3:34:6773:18452#0/1
GAAGGAGGAGGTGCGGGTGGAGGTGGACGA		TCGATTTGACAGTAGGTGAGC		CATGGATGTTGTTGCTGCACAAA		TGAAGCTGTTTGATACGTTGGCGTTCGAC
>HWUSI-EAS731_0015:8:96:8926:2600#0/1		>HWUSI-EAS731_0015:1:106:14254:19435#0/1		>HWUSI-EAS731_0015:6:33:11066:4395#0/1		>HWUSI-EAS731_0015:4:33:5406:20545#0/1
AAGGAGGAGGTGCGGGTGGAGGTGGAC		AGGTTGGTCTTTCTGGTAGTGATG		CGGGAATCTGGTTCGACCATGGATGTTGTTGCT		AAGCTGTTTGATACGTTGGCGTTCGACGC
>HWUSI-EAS731_0015:8:59:3599:12808#0/1		>HWUSI-EAS731_0015:2:75:15393:2518#0/1		>HWUSI-EAS731_0015:6:63:15587:20937#0/1		>HWUSI-EAS731_0015:3:110:5696:14107#0/1
GCGGGTGGAGGTGGACGAGGGGAACGTGCTGG		ACACATCTAATTCATCAAGGC		TGGTGAGACTCTCGAGCAGCGGGA		AGCTGTTTGATACGTTGGC
>HWUSI-EAS731_0015:7:81:4569:13722#0/1		>HWUSI-EAS731_0015:1:90:6245:19366#0/1		>HWUSI-EAS731_0015:6:67:4593:9664#0/1		>HWUSI-EAS731_0015:4:98:3005:9098#0/1
CGGGTGGAGGTGGACGAGGGGAACGTGC		CTATAGCGTCAACACCTTCAAGGG		ATGTGTTGGTGAGACTCTCGAGCA		AGCTGTTTGATACGTTGGCG
>HWUSI-EAS731_0015:7:98:3780:1378#0/1		>HWUSI-EAS731_0015:1:60:6144:9102#0/1		>HWUSI-EAS731_0015:6:92:4335:9849#0/1		>HWUSI-EAS731_0015:4:53:7351:15796#0/1
GGAGGTGGACGAGGGGAACGTGCTGGTGA		TGGCTTCGGTAGGACATT		CTTGGACACTCTGAAAGGAGGAGTTTG		CTGTTTGATACGTTGGCGTTCGACGCC
>HWUSI-EAS731_0015:7:21:7962:11496#0/1		>HWUSI-EAS731_0015:1:96:11711:5326#0/1		>HWUSI-EAS731_0015:6:92:13135:16151#0/1		>HWUSI-EAS731_0015:3:16:8140:20476#0/1
GAGCGCAGCGTCCGGCGGGAGGAGAAGGGCCA		CTGAACACATAAAAGACGCT		TGGACACTCTGAAAGGAGGAG		TTTGATACGTTGGCGTTCGACGCCTGGAACCC
>HWUSI-EAS731_0015:7:56:10656:16078#0/1		>HWUSI-EAS731_0015:2:62:10014:13363#0/1		>HWUSI-EAS731_0015:6:25:5014:6012#0/1		>HWUSI-EAS731_0015:3:18:10102:17662#0/1
AGGAGAAGGGCCAGCGGTCGCACCA		GACTGAACACATAAAAGACGC		AAATTGTGAAAATTCTGAATGAGGGACA		TTGATACGTTGGCGTTCGACGC
>HWUSI-EAS731_0015:8:39:4729:12748#0/1		>HWUSI-EAS731_0015:2:99:11925:12759#0/1		>HWUSI-EAS731_0015:6:71:17087:10994#0/1		>HWUSI-EAS731_0015:4:59:17042:14561#0/1
ACATCGAGCGCAGCTGCGCCACCTTCTTCG		CTAAGAAGACCTAACTTAAACTCCCAA		CAAAATTGTGAAAATTCTGAATGAGGGA		TTGATACGTTGGCGTTCGACGCCTG
>HWUSI-EAS731_0015:8:44:2429:11645#0/1		>HWUSI-EAS731_0015:2:66:6917:1056#0/1		>HWUSI-EAS731_0015:6:42:5531:15128#0/1		>HWUSI-EAS731_0015:3:32:4121:7573#0/1
CGCAGCTGCGCCACCTTC		CAGGAGGAAGAAACTCAGAAGGCC		ACTGATCAGGTGGACAAAATTGTGA		TGATACGTTGGCGTTCGACGCCTGGA
>HWUSI-EAS731_0015:8:88:13283:4535#0/1		>HWUSI-EAS731_0015:2:86:10747:11999#0/1		>HWUSI-EAS731_0015:6:103:18215:5632#0/1		>HWUSI-EAS731_0015:3:119:9528:1455#0/1
CAGCTGCGCCACCTTCTT		TTTTGTTCTTCTAGTTCGCCCA		TCTTCGTTGGTGGCAACTGGAAATGC		TTCGACGCCTGGAACCCGTTCAGCATCTTTGGGA
>HWUSI-EAS731_0015:8:94:14080:7976#0/1		>HWUSI-EAS731_0015:2:48:10671:1721#0/1		>HWUSI-EAS731_0015:6:98:14921:9618#0/1		>HWUSI-EAS731_0015:3:36:5654:17295#0/1
GCTGCGCCACCTTCTTCGGCAGGTTCCACC		GATGTAAATGTCAGTGGGCGGTTGTGGAAGAT		AAGCAACCTCCTGACGAAACCAAGGAGATGGA		CGTTCAGCATCTTTGGGACGACGGTGGCGGCGGA
>HWUSI-EAS731_0015:8:119:9220:4519#0/1		>HWUSI-EAS731_0015:2:47:3713:17189#0/1		>HWUSI-EAS731_0015:6:47:14539:2973#0/1		>HWUSI-EAS731_0015:3:77:14709:18798#0/1
TCGACCTCGTCAGGGCGTCCATGGACG		GAAGGAAGCTTGGTGAATCTCTCCA		AAGCAAGCAACCTCCTGACGA		GTTCAGCATCTTTGGGACGACGGTGGC
>HWUSI-EAS731_0015:8:76:9285:20473#0/1		>HWUSI-EAS731_0015:2:96:5589:7481#0/1		>HWUSI-EAS731_0015:6:116:4698:7453#0/1		>HWUSI-EAS731_0015:3:19:11928:2988#0/1
TCGACCTCGTCAGGGCGTCCATGGACGGCGGCAT		TGTAATGCTAGTAGTTTTGTGCT		CACATCGATGTTCTGAAGCTTGAC		TCAGCATCTTTGGGACGACGGTGGC
>HWUSI-EAS731_0015:7:33:8660:8761#0/1		>HWUSI-EAS731_0015:1:105:3730:18328#0/1		>HWUSI-EAS731_0015:6:53:5786:3744#0/1		>HWUSI-EAS731_0015:3:46:3339:11694#0/1
ATGGACGGCGGCATGCTCACCGTCA		TATGTAATGCTAGTAGTTTT		AACAGAACCATATCTTCCTTTGCCGAGCAG		ACGACGGTGGCGGCGGACGCGTGGCTGGC
>HWUSI-EAS731_0015:8:65:11476:14002#0/1		>HWUSI-EAS731_0015:1:77:9662:5128#0/1		>HWUSI-EAS731_0015:6:120:7062:11289#0/1		>HWUSI-EAS731_0015:4:12:9828:17252#0/1
ACCGTGCCCAAGGTGGTCACTGACAAGCA		TCGACATCATCAACTCCGCCACCGTGA		GATGTTAGGGGATGTATCAG		ACGGTGGCGGCGGACGCGTGGCTGGC
>HWUSI-EAS731_0015:8:92:6213:12698#0/1		>HWUSI-EAS731_0015:1:48:15040:14001#0/1		>HWUSI-EAS731_0015:6:81:16292:21238#0/1		>HWUSI-EAS731_0015:4:73:8532:17331#0/1
GTGGTCACTGACAAGCAG		AAGGAGCTGGCAGCAAAGCCTGATGTTGATG		GGAGGACGTGTACAAGCTGACGCGG		GCGGACGCGTGGCTGGCGA
>HWUSI-EAS731_0015:8:61:16574:6872#0/1		>HWUSI-EAS731_0015:1:18:12451:10837#0/1		>HWUSI-EAS731_0015:6:119:6732:2826#0/1		>HWUSI-EAS731_0015:4:71:8125:3011#0/1
GTGGTCACTGACAAGCAGCCC		AACTGCAAGGAGCTGGCAGCAAAGC		GAGGACGTGTACAAGCTGACGCG		CGACACGTCGGCGTTCGCCAACACG
>HWUSI-EAS731_0015:8:11:5549:5098#0/1		>HWUSI-EAS731_0015:1:20:15366:17893#0/1		>HWUSI-EAS731_0015:6:98:2394:4998#0/1		>HWUSI-EAS731_0015:3:115:16871:8419#0/1
CGCCGTCGTCGCACCCGCTGTCGAGG		TGGTGCGAACTGCAAGGAGCTGGCA		AGGAGGACGTGTACAAGCTGACGC		CACGTACATCGAGAGCCGGGAGACGGCG
>HWUSI-EAS731_0015:7:32:7234:8072#0/1		>HWUSI-EAS731_0015:2:1:10761:14078#0/1		>HWUSI-EAS731_0015:6:56:10448:21174#0/1		>HWUSI-EAS731_0015:4:23:5854:10315#0/1
CGTAGTGATGCGATGAACACACACACACA		GTGCGAACTGCAAGGAGCTGGC		GTGGATGGGGAGGAGGACGTGTACAAGCTGACG		CGTACATCGAGAGCCGGGAGACGGCG
>HWUSI-EAS731_0015:8:29:3001:5488#0/1		>HWUSI-EAS731_0015:2:52:17922:15747#0/1		>HWUSI-EAS731_0015:6:34:17134:2593#0/1		>HWUSI-EAS731_0015:3:2:17715:18331#0/1
CACACACACACACACAGACAGTCA		CTGGTGCGAACTGCAAGGAGCTG		TGCTGCACCCTTCCTCCCAGT		TACATCGAGAGCCGGGAGACGGCGGAGGC
>HWUSI-EAS731_0015:7:116:16503:12641#0/1		>HWUSI-EAS731_0015:1:55:14787:14797#0/1		>HWUSI-EAS731_0015:6:49:10302:14362#0/1		>HWUSI-EAS731_0015:4:73:16908:18563#0/1
TCAGTCAATCCAACGATCCGTATGTATACG		GTAACTGGTGCGAACTGCAAGGAGC		GCAAGAAACTGCAAGAGCTGCAGCCATACGAT		TACATCGAGAGCCGGGAGACGGCGGAGGCG
>HWUSI-EAS731_0015:8:7:4825:17185#0/1		>HWUSI-EAS731_0015:2:30:2226:16615#0/1		>HWUSI-EAS731_0015:6:5:8457:10246#0/1		>HWUSI-EAS731_0015:3:72:14473:9860#0/1
CAGTCAATCCAACGATCCG		AACTGGTGCGAACTGCAAGGAG		GGTTGCCTCTCCTGAATTGGTA		TACATCGAGAGCCGGGAGACGGCGGAGGCGTACG
>HWUSI-EAS731_0015:7:49:16868:6876#0/1		>HWUSI-EAS731_0015:2:54:19288:16464#0/1		>HWUSI-EAS731_0015:6:97:2041:12530#0/1		>HWUSI-EAS731_0015:3:4:7426:6008#0/1
ATCCAACGATCCGTATGTATACGTTGTCGTCGAT		TTCCGTAACTGGTGCGAACTGCA		CATAGAGAAGCCACTGTTATCTTGGATTGGAACA		CATCGAGAGCCGGGAGACGGCGGAGGCGTACGT
>HWUSI-EAS731_0015:8:14:4644:6437#0/1		>HWUSI-EAS731_0015:1:51:11352:10561#0/1		>HWUSI-EAS731_0015:6:84:5178:6703#0/1		>HWUSI-EAS731_0015:3:17:10858:17008#0/1
CAACGATCCGTATGTATAC		CTGTGTGGGCCATTGGAACTGGTAAA		ATGAACTACACGCATAGATGC		ATCGAGAGCCGGGAGACGGCGGAGGCGTA
>HWUSI-EAS731_0015:8:55:17626:17858#0/1		>HWUSI-EAS731_0015:2:98:9911:11151#0/1		>HWUSI-EAS731_0015:6:105:10250:14454#0/1		>HWUSI-EAS731_0015:3:50:10272:16770#0/1
CGTATGTATACGTTGTCGTCGATGAT		GACTAATGTGGTTGTTGCCTATGAACCTGT		GAAAGCATCTTCTCCGCCA		GTACGTGTTCCGGGCGGACC
>HWUSI-EAS731_0015:8:30:3795:20351#0/1		>HWUSI-EAS731_0015:1:13:7357:18868#0/1		>HWUSI-EAS731_0015:6:74:7396:4233#0/1		>HWUSI-EAS731_0015:4:116:14977:16164#0/1
GTATGTATACGTTGTCGTCGATGAT		AAGGATTGGACTAATGTGGTTGTTGCC		AAGCTGTGTTAACTATTGGAACTCATCTAATA		AAGGAGGAGGTGCGGGTGGAGGTGGAC
>HWUSI-EAS731_0015:7:78:17251:17909#0/1		>HWUSI-EAS731_0015:1:91:4808:14290#0/1		>HWUSI-EAS731_0015:6:79:13150:3849#0/1		>HWUSI-EAS731_0015:3:119:14440:9707#0/1
TATGTATACGTTGTCGTCGATGATA		TCAAGGATTGGACTAATGTGGTTGTTGC		ATTGACACGTGCTGTGGGACCATACA		AGGAGGTGCGGGTGGAGGTGGACGA
>HWUSI-EAS731_0015:7:85:9178:15344#0/1		>HWUSI-EAS731_0015:2:22:3287:15696#0/1		>HWUSI-EAS731_0015:6:58:18503:18172#0/1		>HWUSI-EAS731_0015:3:21:6321:9034#0/1
ATGTATACGTTGTCGTCGATGATAAGT		ATCAAGGATTGGACTAATGTGGT		TGGAGGTATGTGAATCAGAAGGGATCG		GTGCGGGTGGAGGTGGACGAGGGGAACGTGC
>HWUSI-EAS731_0015:8:29:17451:6682#0/1		>HWUSI-EAS731_0015:2:66:15005:1673#0/1		>HWUSI-EAS731_0015:6:111:2140:12108#0/1		>HWUSI-EAS731_0015:3:41:8653:2359#0/1
GTATACGTTGTCGTCGATGATAA		CAAGGATTGGACTAATGTGG		AGTTGTTGAGATGATAATTGTTGAAT		CGGGTGGAGGTGGACGAGGGGAACGTGCT
>HWUSI-EAS731_0015:8:78:8688:19398#0/1		>HWUSI-EAS731_0015:2:34:16236:6978#0/1		>HWUSI-EAS731_0015:6:23:14921:6711#0/1		>HWUSI-EAS731_0015:3:8:12695:6135#0/1
TATACGTTGTCGTCGATGATAA		AAAGGATCAAGGATTGGACTAATGTGG		CTGGCGAAGGGGGCGGAGGACGACGCGGCG		GGTGGAGGTGGACGAGGGGAACGT
>HWUSI-EAS731_0015:8:23:5922:13147#0/1		>HWUSI-EAS731_0015:2:89:6357:3583#0/1		>HWUSI-EAS731_0015:6:85:8150:7877#0/1		>HWUSI-EAS731_0015:3:53:11568:10150#0/1
ATACGTTGTCGTCGATGATAA		AAGGATCAAGGATTGGACTAA		CCCGCTCTCCCGCCACTTCGACC		GTGGAGGTGGACGAGGGGAACGTG
>HWUSI-EAS731_0015:8:80:6026:17807#0/1		>HWUSI-EAS731_0015:1:58:11047:6556#0/1		>HWUSI-EAS731_0015:6:99:12385:17800#0/1		>HWUSI-EAS731_0015:3:40:10969:12427#0/1
ATACGTTGTCGTCGATGATAAGT		TGGATGTTGTTGCTGCACAAACAAAAGCAAT		ACGACTACCTCCCAAACGGCA		GGAGGTGGACGAGGGGAACGTGCTGGTGATCAC
>HWUSI-EAS731_0015:8:57:13763:2861#0/1		>HWUSI-EAS731_0015:2:65:13698:11204#0/1		>HWUSI-EAS731_0015:6:40:15261:5760#0/1		>HWUSI-EAS731_0015:3:114:6932:5048#0/1
ATAAGTTCAAAGTGCTTGCGAGTAAGGT		GCATGTGTTGGTGAGACTCTCGAGCA		TCTGGGCGCGGGATGAAGCTTGAGC		AGGTGGACGAGGGGAACGTGCTGGT
>HWUSI-EAS731_0015:7:85:2394:1942#0/1		>HWUSI-EAS731_0015:1:43:11397:1143#0/1		>HWUSI-EAS731_0015:6:46:6363:14966#0/1		>HWUSI-EAS731_0015:4:112:18776:1552#0/1
TTACCTTTGGTGTGAAATGC		GGTCATTGCATGTGTTGGTGAGACTCTCGAGCA		TGACTGAGCTGCCCGGGATGGAGTA		GTGGACGAGGGGAACGTGCTGGTGATCACCGGC
>HWUSI-EAS731_0015:7:85:18429:15665#0/1		>HWUSI-EAS731_0015:1:6:4228:9413#0/1		>HWUSI-EAS731_0015:6:67:12944:18068#0/1		>HWUSI-EAS731_0015:4:62:8649:7839#0/1
TTACCTTTGGTGTGAAATGCTTTCTCGA		TTCTTGGACACTCTGAAAGGAGGAG		TGTGGTGACTGAGCTGCCCGGGATGGA		ACGTGCTGGTGATCACCGGC
>HWUSI-EAS731_0015:8:50:1120:18164#0/1		>HWUSI-EAS731_0015:1:39:18003:18141#0/1		>HWUSI-EAS731_0015:6:101:12014:12571#0/1		>HWUSI-EAS731_0015:4:69:16395:7262#0/1
TGTGAAATGCTTTCTCGATGT		TCAGAATTGTTGGGTGAAGAAGG		CTGGGACATGTACTCCAGCGACGACC		CGTGCTGGTGATCACCGGCGAGC
>HWUSI-EAS731_0015:8:107:15872:1239#0/1		>HWUSI-EAS731_0015:1:47:19632:15226#0/1		>HWUSI-EAS731_0015:6:17:3689:11932#0/1		>HWUSI-EAS731_0015:3:33:3166:2815#0/1
TTCTCGATGTAAGACAAGAAAGC		TTGTGAAAATTCTGAATGAGGGACAGATT		CTGGGACATGTACTCCAGCGACGAC		CGACGCCGTCGTCGACCTCGTCAGGGC
>HWUSI-EAS731_0015:7:75:2153:4055#0/1		>HWUSI-EAS731_0015:1:69:4541:6538#0/1		>HWUSI-EAS731_0015:6:63:13520:14747#0/1		>HWUSI-EAS731_0015:3:120:4575:12876#0/1
TCTCGATGTAAGACAAGAAAGCTAGTAG		CAAAATTGTGAAAATTCTGAATGAGGGACA		TACTGGGACATGTACTCCAGCGACGAC		GTCAGGGCGTCCATGGACGGCGGCAT
>HWUSI-EAS731_0015:8:89:13429:20445#0/1		>HWUSI-EAS731_0015:1:79:19069:9264#0/1		>HWUSI-EAS731_0015:6:1:1740:12770#0/1		>HWUSI-EAS731_0015:4:6:7193:11134#0/1
CTCGATGTAAGACAAGAAAGCTAGTAGCA		TGGACAAAATTGTGAAAATTCTGAATGAGGGACA		AACAGGATCGCGGAGAAGTA		TCAGGGCGTCCATGGACGGCGG
>HWUSI-EAS731_0015:8:33:19418:8750#0/1		>HWUSI-EAS731_0015:2:21:11144:2464#0/1		>HWUSI-EAS731_0015:6:72:12956:8466#0/1		>HWUSI-EAS731_0015:4:60:12754:14864#0/1
CGATGTAAGACAAGAAAGCTAGTAGCA		TTGTGAAAATTCTGAATGAGGGA		GTGAACAGGATCGCGGAGAAGTA		CAGGGCGTCCATGGACGGCGGCATGCTCACCG
>HWUSI-EAS731_0015:7:26:12832:15585#0/1		>HWUSI-EAS731_0015:1:75:6176:20761#0/1		>HWUSI-EAS731_0015:6:101:12456:18621#0/1		>HWUSI-EAS731_0015:4:110:10222:12632#0/1
TAAGACAAGAAAGCTAGTAG		AGTTCTTCGTTGGTGGCA		AGGTGAACAGGATCGCGGAGAA		CGTCCATGGACGGCGGCATGCT
>HWUSI-EAS731_0015:8:101:18051:17725#0/1		>HWUSI-EAS731_0015:2:82:1937:18435#0/1		>HWUSI-EAS731_0015:6:94:14985:16956#0/1		>HWUSI-EAS731_0015:3:22:12161:16350#0/1
ATACTATTTGCTTGATGCA		CTTCTCGTCGAGATGGGCC		GTGTGTGCAGAAGGTGAACAGGATCG		ATCGAAGCCAGCCCGTAGTGATGCGATGA
>HWUSI-EAS731_0015:7:90:4918:7588#0/1		>HWUSI-EAS731_0015:2:117:4732:7724#0/1		>HWUSI-EAS731_0015:6:91:5269:9136#0/1		>HWUSI-EAS731_0015:4:86:19209:6366#0/1
AATACATGTTCCATCTTAGTTC		GCGTCCAGTTCCATCTAATCA		AGCCTGGAGTGTGTGCAGAAGGTGA		ACAGTCAGTCAATCCAACGATCCG
>HWUSI-EAS731_0015:8:76:1307:5239#0/1		>HWUSI-EAS731_0015:1:76:10261:12906#0/1		>HWUSI-EAS731_0015:6:17:1844:19000#0/1		>HWUSI-EAS731_0015:4:80:2310:1696#0/1
AGGAATTCTGAATTCACAAGGC		GATTAGATGGAACTGGACGC		AGAGCCTGGAGTGTGTGCAGAAGGTGA		ACGATCCGTATGTATACGTTGTCGTCGAT
>HWUSI-EAS731_0015:7:85:9996:12921#0/1		>HWUSI-EAS731_0015:1:70:11187:12003#0/1		>HWUSI-EAS731_0015:6:84:10681:19502#0/1		>HWUSI-EAS731_0015:4:115:9821:9326#0/1
AGGAAAATGGAAATTAACAAGAAGC		TCCTGACGAAACCAAGGAGATGGAAGG		CGAGAGCCTGGAGTGTGTGCAGAAGGTGA		ATGTATACGTTGTCGTCGATGATAAG
>HWUSI-EAS731_0015:7:104:10725:13637#0/1		>HWUSI-EAS731_0015:1:37:18882:17869#0/1		>HWUSI-EAS731_0015:6:62:13335:16842#0/1		>HWUSI-EAS731_0015:4:119:18665:15154#0/1
GAGCGCTGTCGATGTTTGAACACC		CAAGTGAAGCAAGCAACCTCCTGACGAAACCAA		GGATGGCGCTGTGGTACGAGCACCTGGGAATGC		TGTATACGTTGTCGTCGATGATA
>HWUSI-EAS731_0015:7:7:13581:10658#0/1		>HWUSI-EAS731_0015:1:36:14845:3090#0/1		>HWUSI-EAS731_0015:6:13:7249:14635#0/1		>HWUSI-EAS731_0015:3:13:11529:7618#0/1
GCGACTGGGTTGGTGCTATTG		CAAGTGAAGCAAGCAACCTCCTGAC		GATCCATGGCTTCCGGATGGCGCTG		TATACGTTGTCGTCGATGATA
>HWUSI-EAS731_0015:8:8:1919:14166#0/1		>HWUSI-EAS731_0015:1:99:17492:20224#0/1		>HWUSI-EAS731_0015:6:64:6986:17122#0/1		>HWUSI-EAS731_0015:4:64:13938:4335#0/1
CCATGGACGGTGCAAGCA		ACTGGCGAGGAACTCTACGACATC		ACGGCGCTAGGGACTCTGAGATCGCCATGGGC		ATACGTTGTCGTCGATGATAA
>HWUSI-EAS731_0015:8:5:16108:13339#0/1		>HWUSI-EAS731_0015:2:26:8465:12742#0/1		>HWUSI-EAS731_0015:6:18:8094:11451#0/1		>HWUSI-EAS731_0015:4:91:3261:7532#0/1
TCGCTGGCATGCTACCTCGCCATGCTCG		TATGACTAAAATCTCCAACAGGTT		GACGGCGCTAGGGACTCTGAGATCGCCATGGGC		ATACGTTGTCGTCGATGATAAGT
>HWUSI-EAS731_0015:7:101:16627:15839#0/1		>HWUSI-EAS731_0015:2:120:14412:20614#0/1		>HWUSI-EAS731_0015:6:72:17968:7222#0/1		>HWUSI-EAS731_0015:4:103:10521:7907#0/1
CAGGGATTCTTGGAGCCGGC		GAGGACGTGTACAAGCTGACGCG		TAGGGACTCTGAGATCGCCATGG		ACGTTGTCGTCGATGATAAGTTCAAAGTGCT
>HWUSI-EAS731_0015:8:41:4903:1382#0/1		>HWUSI-EAS731_0015:1:41:16919:20572#0/1		>HWUSI-EAS731_0015:6:118:16378:14798#0/1		>HWUSI-EAS731_0015:4:119:10471:6823#0/1
TTCAGGGATTCTTGGAGCCGGC		CGAGCAAACTCTCTGAAATGGC		GACGGCGCTAGGGACTCTGAGATCGCCAT		TCAAAGTGCTTGCGAGTAAGGT
>HWUSI-EAS731_0015:8:23:7176:5304#0/1		>HWUSI-EAS731_0015:2:109:7223:21226#0/1		>HWUSI-EAS731_0015:6:59:18501:14138#0/1		>HWUSI-EAS731_0015:3:77:5703:9081#0/1
GCAAATGGGTTGTAATTAGGGCA		ATGGCATTCTAGGCTTGTAGCA		GGACGGCGCTAGGGACTCTGAGATCGCCA		CAAAGTGCTTGCGAGTAAGG
>HWUSI-EAS731_0015:8:79:7974:3957#0/1		>HWUSI-EAS731_0015:1:93:9631:14923#0/1		>HWUSI-EAS731_0015:6:27:6513:6838#0/1		>HWUSI-EAS731_0015:4:117:12025:11301#0/1
GTCCACGGCCACCACCGAGTCCGG		ACAAGGTCTTGTGGTTGCCGGC		GATGGACGGCGCTAGGGACTCTGAGATCGC		ACCTTTGGTGTGAAATGCTTTCT
>HWUSI-EAS731_0015:8:27:11511:9364#0/1		>HWUSI-EAS731_0015:2:49:4488:1693#0/1		>HWUSI-EAS731_0015:6:34:18015:1846#0/1		>HWUSI-EAS731_0015:4:5:2618:9517#0/1
GTCCACGGCCACCACCGAGTCCGGC		CTCAGTAGGATGCAGGTTTGAATGGCTGAATGC		GACGGCGCTAGGGACTCTGAGATCG		CTCGATGTAAGACAAGAAAGCTAGTAGCA
>HWUSI-EAS731_0015:8:63:3000:12910#0/1		>HWUSI-EAS731_0015:2:56:6420:8676#0/1		>HWUSI-EAS731_0015:6:77:16926:5411#0/1		>HWUSI-EAS731_0015:3:74:2620:13318#0/1
CACGGCCACCACCGAGTCCGGC		GAGAATTGTGTGCCTGAAATTGCTGTGAAA		GACGGCGCTAGGGACTCTGAGATC		CGATGTAAGACAAGAAAGC
>HWUSI-EAS731_0015:8:3:11029:9559#0/1		>HWUSI-EAS731_0015:1:66:13199:20697#0/1		>HWUSI-EAS731_0015:6:76:15394:2032#0/1		>HWUSI-EAS731_0015:4:21:3078:8004#0/1
CACGGCCACCACCGAGTCCGGCGGC		TTGGGAACTTGACTAAGC		TCGATGGACGGCGCTAGGGACTCTGAGATC		ATGTAAGACAAGAAAGCTAGTAG
>HWUSI-EAS731_0015:8:59:10896:17430#0/1		>HWUSI-EAS731_0015:2:12:13235:13607#0/1		>HWUSI-EAS731_0015:6:46:12153:1606#0/1		>HWUSI-EAS731_0015:3:64:19468:3191#0/1
ACGGCCACCACCGAGTCC		GCTGAGACTGGCGGAGAAGATGCTT		TGGACGGCGCTAGGGACTCTGAGAT		GAGCGCTGTCGATGTTTGAACACC
>HWUSI-EAS731_0015:8:77:18894:9845#0/1		>HWUSI-EAS731_0015:1:65:4639:9903#0/1		>HWUSI-EAS731_0015:6:66:1207:4341#0/1		>HWUSI-EAS731_0015:4:98:7869:8410#0/1
ACGGCCACCACCGAGTCCG		GAAAGGGTGCATGGCTGGGAAAGGAGGTC		ACGGCGCTAGGGACTCTGAGA		TGTTTGAACACCCTGTTATTGC
>HWUSI-EAS731_0015:8:120:14801:6662#0/1		>HWUSI-EAS731_0015:2:25:3217:3284#0/1		>HWUSI-EAS731_0015:6:57:6348:3515#0/1		>HWUSI-EAS731_0015:4:103:5269:19792#0/1
ACGGCCACCACCGAGTCCGGC		ATCAGCACCTTCATTGATGATGTCTAATGGG		ACGGCGCTAGGGACTCTGA		TCTGAACGCCATGGACGGTGCAAGCA
>HWUSI-EAS731_0015:8:118:4663:4019#0/1		>HWUSI-EAS731_0015:1:47:10320:3608#0/1		>HWUSI-EAS731_0015:6:104:9307:8311#0/1		>HWUSI-EAS731_0015:4:57:2952:3762#0/1
ACGGCCACCACCGAGTCCGGCGGC		AGAAGGATGTGTTGGAACGTGTAGT		CGATGGACGGCGCTAGGGACTCTGA		ACCACCTGCTCGAGGACGGCGGCGTG
>HWUSI-EAS731_0015:7:25:6211:16411#0/1		>HWUSI-EAS731_0015:2:97:18713:9735#0/1		>HWUSI-EAS731_0015:6:30:3361:7338#0/1		>HWUSI-EAS731_0015:4:84:4324:3280#0/1
CGGCCACCACCGAGTCCGGCG		TGAGATGATAATTGTTGAATTAAGTGCTGATC		TCAACCAGAGGTCGATGGACGGCGCTAGGGACT		GGAGATCGCGAGGAAGATGGCGCTGA
>HWUSI-EAS731_0015:7:113:5834:12979#0/1		>HWUSI-EAS731_0015:1:15:2357:11822#0/1		>HWUSI-EAS731_0015:6:107:18009:3009#0/1		>HWUSI-EAS731_0015:4:72:12196:15002#0/1
GCGGATGTCGCCGGAGCCGGTGGTGG		TTGTACTGTGTGTTGAGTGCACTGTGG		CAGAGGTCGATGGACGGCGCTAGGGA		CAGGGATTCTTGGAGCCGGC
>HWUSI-EAS731_0015:8:83:13389:18788#0/1		>HWUSI-EAS731_0015:2:39:7741:11201#0/1		>HWUSI-EAS731_0015:6:88:5932:1972#0/1		>HWUSI-EAS731_0015:4:33:17373:8769#0/1
CGGATGTCGCCGGAGCCGGTGGTG		ACAGCGAAGAGCATGGGGAGCC		ATCAACCAGAGGTCGATGGACGGCGC		AATGTCGTAGAGCCTGTGCA
>HWUSI-EAS731_0015:7:43:17886:4067#0/1		>HWUSI-EAS731_0015:2:25:14275:12043#0/1		>HWUSI-EAS731_0015:6:84:8025:9742#0/1		>HWUSI-EAS731_0015:3:61:6200:5042#0/1
CGGAGCCGGTGGTGGCGGTG		TCTTGTTCGTCTAGAGACTGC		TTCTGCAAACATCAACCAGAGGTCGATGGACGG		CGTAATTCTCGTACATCACAGGCA
>HWUSI-EAS731_0015:8:110:4727:12028#0/1		>HWUSI-EAS731_0015:1:41:14655:19110#0/1		>HWUSI-EAS731_0015:6:89:7664:15205#0/1		>HWUSI-EAS731_0015:3:53:1834:14892#0/1
CGGAGCCGGTGGTGGCGGTGG		GCGGCGCTGGCGGCGAAGGGC		ATCATCATCGGTTCTGCAAACATCAACCA		TCGATGTCGCCGACGTGG
>HWUSI-EAS731_0015:8:13:1663:20261#0/1		>HWUSI-EAS731_0015:1:66:7585:7092#0/1		>HWUSI-EAS731_0015:6:95:7565:8017#0/1		>HWUSI-EAS731_0015:4:63:4461:5254#0/1
AAGGCCGAGATCGTCGACAT		TCTGAAGAAGAGAACAGACGC		GTTCACCTTCTGCACACACTC		TACGAGAATTACGAGAGCGAGGTCGAC
>HWUSI-EAS731_0015:8:116:13982:13751#0/1		>HWUSI-EAS731_0015:1:11:8878:11537#0/1		>HWUSI-EAS731_0015:6:95:10682:11039#0/1		>HWUSI-EAS731_0015:3:44:14782:6607#0/1
TCGTGGGCGCGCGAGCCGCTG		TGCGAGAACTGTAATTAAGCG		GTCCACACCAAAATGATGATAG		GTCCACGGCCACCACCGAGTCCGG
>HWUSI-EAS731_0015:8:44:1637:14151#0/1		>HWUSI-EAS731_0015:1:107:2133:3230#0/1		>HWUSI-EAS731_0015:6:20:11004:16038#0/1		>HWUSI-EAS731_0015:4:14:16600:16548#0/1
CATCGACTGCAAGAAGAACAACGCGG		AATGAGACTGTAGGTCGTGTAG		CATGATCTATGTCCACACCAAAATGATGATAG		GTCCACGGCCACCACCGAGTCCGGC
>HWUSI-EAS731_0015:7:46:17128:17587#0/1		>HWUSI-EAS731_0015:2:92:18235:2978#0/1		>HWUSI-EAS731_0015:6:10:8104:5336#0/1		>HWUSI-EAS731_0015:4:62:10053:1917#0/1
TCGACTGCAAGAAGAACAACGCG		TTTATTGATTTTGCGCCTGGACA		CCTGAAGAACAACCAGAAGCTGACACT		ACGGCCACCACCGAGTCCG
>HWUSI-EAS731_0015:8:68:4393:19846#0/1		>HWUSI-EAS731_0015:2:78:6941:17640#0/1		>HWUSI-EAS731_0015:6:116:14965:5518#0/1		>HWUSI-EAS731_0015:4:120:16743:11197#0/1
TCGACTGCAAGAAGAACAACGCGGC		AATGCCTGAGAAGAGAGGACACGC		CCTGAAGAACAACCAGAAGCTGACAC		ACGGCCACCACCGAGTCCGGC
>HWUSI-EAS731_0015:8:73:3458:2152#0/1		>HWUSI-EAS731_0015:1:63:10836:14789#0/1		>HWUSI-EAS731_0015:6:25:11298:3329#0/1		>HWUSI-EAS731_0015:4:68:9415:14725#0/1
GGCTGATGGTGATATGTGGATGC		CCCTGGCCACCTCCTCAGCTACCCCAT		TCAGCCTGAAGAACAACCAGAAGCTGACA		ACGGCCACCACCGAGTCCGGCGG
>HWUSI-EAS731_0015:8:62:4992:1651#0/1		>HWUSI-EAS731_0015:1:20:8659:12158#0/1		>HWUSI-EAS731_0015:6:36:8884:4566#0/1		>HWUSI-EAS731_0015:4:111:14336:1640#0/1
AGGCTGATGGTGATATGTGGAT		TGGGACATGTACTCCAGCGACGAC		CCTGAAGAACAACCAGAAGCTGA		ACGGCCACCACCGAGTCCGGCGGC
>HWUSI-EAS731_0015:8:38:1659:21337#0/1		>HWUSI-EAS731_0015:2:63:17135:3772#0/1		>HWUSI-EAS731_0015:6:58:14185:8551#0/1		>HWUSI-EAS731_0015:3:21:16283:18635#0/1
AAAGGATGTGTTATTTGAAC		GAAGGTGAACAGGATCGCGGA		ATATCAGCCTGAAGAACAACCAGAAGCTGA		CGGCCACCACCGAGTCCGGCGG
>HWUSI-EAS731_0015:7:49:15836:18680#0/1		>HWUSI-EAS731_0015:2:20:3491:14073#0/1		>HWUSI-EAS731_0015:6:98:8762:12057#0/1		>HWUSI-EAS731_0015:4:40:18096:13996#0/1
TAAAGGATGTGTTATTTGAAC		GAGAGCCTGGAGTGTGTGCAGAAGG		CAGCCTGAAGAACAACCAGAAGC		CGGCCACCACCGAGTCCGGCGGC
>HWUSI-EAS731_0015:7:17:14268:8418#0/1		>HWUSI-EAS731_0015:2:90:14996:4345#0/1		>HWUSI-EAS731_0015:6:76:7388:13699#0/1		>HWUSI-EAS731_0015:3:103:7698:14455#0/1
GAGAACTTGGCTCGTCGAACAGACGGGT		TTCCGGATGGCGCTGTGGTACGAGCACCTGG		TCAGCCTGAAGAACAACCAGAAGC		GCGGATGTCGCCGGAGCCGGTGGTG
>HWUSI-EAS731_0015:7:80:6433:10991#0/1		>HWUSI-EAS731_0015:2:34:3640:19369#0/1		>HWUSI-EAS731_0015:6:76:13733:8979#0/1		>HWUSI-EAS731_0015:4:22:6478:18906#0/1
AAAGTGATTTTGAGAACTTGGCTCGTCGAACA		TAGGGACTCTGAGATCGCCATGGGCGGGTACCAG		ATCAGCCTGAAGAACAACCAGAAGC		GCGGATGTCGCCGGAGCCGGTGGTGG
>HWUSI-EAS731_0015:7:83:10405:1962#0/1		>HWUSI-EAS731_0015:1:50:19144:18643#0/1		>HWUSI-EAS731_0015:6:17:10634:20244#0/1		>HWUSI-EAS731_0015:4:98:2360:12533#0/1
AAAGTGATTTTGAGAACTTGGC		ACGGCGCTAGGGACTCTGAGATCGCCATGG		TATCAGCCTGAAGAACAACCAGAAGC		CGGATGTCGCCGGAGCCGGTGGTG
>HWUSI-EAS731_0015:8:31:18060:3034#0/1		>HWUSI-EAS731_0015:1:94:9463:8830#0/1		>HWUSI-EAS731_0015:6:98:3256:5135#0/1		>HWUSI-EAS731_0015:3:118:8724:12506#0/1
TATTTACATTCCACTACCCGAC		GATGGACGGCGCTAGGGACTCTGAGATCGCCAT		ATATCAGCCTGAAGAACAACCAGAAGC		CGGATGTCGCCGGAGCCGGTGGTGG
>HWUSI-EAS731_0015:8:106:13436:14985#0/1		>HWUSI-EAS731_0015:1:10:3316:10744#0/1		>HWUSI-EAS731_0015:6:54:5185:5610#0/1		>HWUSI-EAS731_0015:4:92:10803:18400#0/1
TGGAACGATGTCGCCGGCC		ACGGCGCTAGGGACTCTGAGATCG		ATCAGCCTGAAGAACAACCAGAAG		GGATGTCGCCGGAGCCGGTGGTG
>HWUSI-EAS731_0015:8:75:4292:18368#0/1		>HWUSI-EAS731_0015:1:19:3681:19718#0/1		>HWUSI-EAS731_0015:6:66:1092:16042#0/1		>HWUSI-EAS731_0015:4:36:16709:7295#0/1
ACCGAGAAGCCCAACATCA		GACGGCGCTAGGGACTCTGAGATC		ACCGTGAGGTGAAGCAGGCTGGGGAAT		GATGTCGCCGGAGCCGGTGGTG
>HWUSI-EAS731_0015:8:19:5756:1506#0/1		>HWUSI-EAS731_0015:2:39:14162:21152#0/1		>HWUSI-EAS731_0015:6:32:11441:6447#0/1		>HWUSI-EAS731_0015:3:60:6173:19847#0/1
AGGATGGGGAGGGGGGTG		GGTCGATGGACGGCGCTAGGGACTCTGAGATC		ACCGTGAGGTGAAGCAGGCTGG		CCGGAGCCGGTGGTGGCGGTG
>HWUSI-EAS731_0015:8:60:17829:9641#0/1		>HWUSI-EAS731_0015:2:31:18581:12233#0/1		>HWUSI-EAS731_0015:6:85:5102:4934#0/1		>HWUSI-EAS731_0015:4:54:18581:18800#0/1
AGGAGGACAATGCCGGCAACTACGTCAA		ACGGCGCTAGGGACTCTGAGA		TGGAGATGATGTACACTGACATTACAGAGGCT		CGGAGCCGGTGGTGGCGGTG
>HWUSI-EAS731_0015:7:102:16241:4913#0/1		>HWUSI-EAS731_0015:2:88:18324:9528#0/1		>HWUSI-EAS731_0015:6:48:2442:20108#0/1		>HWUSI-EAS731_0015:4:105:9350:11891#0/1
GTTGATGACCTTGATACTGGC		GGACGGCGCTAGGGACTCTGA		GAGATGATGTACACTGACATTACAGAGGC		CGGAGCCGGTGGTGGCGGTGG
>HWUSI-EAS731_0015:8:90:17456:11921#0/1		>HWUSI-EAS731_0015:2:78:5816:4322#0/1		>HWUSI-EAS731_0015:6:117:13594:12156#0/1		>HWUSI-EAS731_0015:4:99:6946:19946#0/1
TGAGGTAGATCGAACTGGTGCAGC		ACCAGAGGTCGATGGACGGCGCTAGGGACTCTGA		GCAAAGGAGAACAATGGAGATGATGTACA		CCGGTGGTGGCGGTGGCGGCGGCGGC
>HWUSI-EAS731_0015:8:35:3433:16770#0/1		>HWUSI-EAS731_0015:2:105:16109:20780#0/1		>HWUSI-EAS731_0015:6:49:3545:15775#0/1		>HWUSI-EAS731_0015:4:90:14233:13662#0/1
AGGAAGACCTAGAACTAGGAGCT		CAGAGGTCGATGGACGGCGCTAGGGA		TGGACTGGCAAAGGAGAACAATGGA		GTGGTGACGTCGAGGCCGGCGGCGGCGGC
>HWUSI-EAS731_0015:8:91:4949:11658#0/1		>HWUSI-EAS731_0015:1:53:18275:7931#0/1		>HWUSI-EAS731_0015:6:9:7908:5486#0/1		>HWUSI-EAS731_0015:3:41:1820:11369#0/1
AGAGGAAGACCTAGAACTAGGAGC		TCAACCAGAGGTCGATGGACGGCGCTAGGGA		TCCTGGACTGGCAAAGGAGAACAATGGA		GTGCCGCAGCCGAACGGGAGGTGG
>HWUSI-EAS731_0015:7:32:11129:10803#0/1		>HWUSI-EAS731_0015:2:112:11652:6698#0/1		>HWUSI-EAS731_0015:6:52:10445:7498#0/1		>HWUSI-EAS731_0015:3:37:19240:3551#0/1
CTAGAAGGAGAGCAAGACTGC		ATCAACCAGAGGTCGATGGACGGCGCTA		TCCTGGACTGGCAAAGGAGAACAAT		AGGCCGAGATCGTCGACAT
>HWUSI-EAS731_0015:8:43:8471:17742#0/1		>HWUSI-EAS731_0015:1:30:14509:8647#0/1		>HWUSI-EAS731_0015:6:19:9163:20242#0/1		>HWUSI-EAS731_0015:3:5:12722:9581#0/1
TCCACACCTACTTCAAGATCA		CAACCAGAGGTCGATGGACGGCGC		AGTGGATCTGTTCAGGCAATCCTGGACTGGCA		CGAGATCGTCGACATGCTCCGGAAGCACAC
>HWUSI-EAS731_0015:7:9:8136:2768#0/1		>HWUSI-EAS731_0015:1:27:6889:14115#0/1		>HWUSI-EAS731_0015:6:73:13224:10430#0/1		>HWUSI-EAS731_0015:3:8:14986:20081#0/1
TAAGATGGTTGAGAGGGTAGTGAACATGA		AGCTGACACTGATTACAGCCGAGCTCAGGA		AGTGGATCTGTTCAGGCAA		TCGACTGCAAGAAGAACAACG
>HWUSI-EAS731_0015:8:51:18411:3752#0/1		>HWUSI-EAS731_0015:1:71:10559:19096#0/1		>HWUSI-EAS731_0015:6:101:3206:8832#0/1		>HWUSI-EAS731_0015:3:24:10364:12498#0/1
TGCGCTATGCACAGAGGATGCT		CCTGAAGAACAACCAGAAGCTGACAC		GAGAGTGGATCTGTTCAGGCAA		TCGACTGCAAGAAGAACAACGC
>HWUSI-EAS731_0015:8:22:10380:12976#0/1		>HWUSI-EAS731_0015:1:38:8792:2658#0/1		>HWUSI-EAS731_0015:6:53:6488:4573#0/1		>HWUSI-EAS731_0015:4:51:8240:4581#0/1
TCGGCTCAGAACTGGCATTGC		CTGAAGAACAACCAGAAGCTGACA		GAGTGGATCTGTTCAGGCA		TCGACTGCAAGAAGAACAACGCG
>HWUSI-EAS731_0015:8:59:4805:9741#0/1		>HWUSI-EAS731_0015:2:93:12252:16464#0/1		>HWUSI-EAS731_0015:6:93:12002:4054#0/1		>HWUSI-EAS731_0015:3:104:12137:14264#0/1
TGACGCTCGGCTCAGAACTGGCAT		ATATCAGCCTGAAGAACAACCAGAAGCTGA		CAGAGAGTGGATCTGTTCAGGCA		GGCTGATGGTGATATGTGGATGC
>HWUSI-EAS731_0015:7:110:10293:9231#0/1		>HWUSI-EAS731_0015:2:52:8314:12193#0/1		>HWUSI-EAS731_0015:6:25:7650:19400#0/1		>HWUSI-EAS731_0015:3:9:17286:9545#0/1
CTGAACACATAAAAGACGCT		ATCAGCCTGAAGAACAACCAGAAGC		AGTAAGATTGAAGCCGGGGAACGGTT		AGGCTGATGGTGATATGTGGATGC
>HWUSI-EAS731_0015:7:77:15788:14168#0/1		>HWUSI-EAS731_0015:1:71:16196:7479#0/1		>HWUSI-EAS731_0015:6:111:1809:13959#0/1		>HWUSI-EAS731_0015:4:116:18087:20025#0/1
AGGACTGAACACATAAAAGACGCT		GATGATGTACACTGACATTACAGAGGC		CTTGCACTGAAAGTTGTCAGTAAGATTGAAGC		GCCATGTTCTTCTTTAAGGCTGATGGTGAT
>HWUSI-EAS731_0015:8:92:15440:17266#0/1		>HWUSI-EAS731_0015:2:85:9983:13418#0/1		>HWUSI-EAS731_0015:6:26:16015:9540#0/1		>HWUSI-EAS731_0015:3:30:14184:3894#0/1
GACTGAACACATAAAAGACGC		TGGAGATGATGTACACTGACATTACAGAGGC		AGGAGCTTGCACTGAAAGTTGTCAGTAA		TATTTGAACCTGTCCGCAAAACACAGGATGC
>HWUSI-EAS731_0015:7:32:10594:10876#0/1		>HWUSI-EAS731_0015:1:23:14494:18812#0/1		>HWUSI-EAS731_0015:6:91:13869:17600#0/1		>HWUSI-EAS731_0015:3:16:1356:2938#0/1
GGACTGAACACATAAAAGACGC		CAATGGAGATGATGTACACTGACATTACAGAGG		TTTGATTCCTAAGGAGCTTGCACT		AAAGTGATTTTGAGAACTTGGCTCGTCGAACA
>HWUSI-EAS731_0015:8:100:10448:2760#0/1		>HWUSI-EAS731_0015:2:86:11275:7642#0/1		>HWUSI-EAS731_0015:6:6:15977:8041#0/1		>HWUSI-EAS731_0015:4:60:19703:10801#0/1
AAGGACTGAACACATAAAAGACGC		GAACAATGGAGATGATGTACACTGACA		TGGAAGTTCCTATGCCTGGA		GTGATTTTGAGAACTTGGCTCGTC
>HWUSI-EAS731_0015:7:69:12606:7613#0/1		>HWUSI-EAS731_0015:1:93:18573:20430#0/1		>HWUSI-EAS731_0015:6:9:13767:12283#0/1		>HWUSI-EAS731_0015:4:92:11783:13654#0/1
AGGACTGAACACATAAAAGAC		TCCTGGACTGGCAAAGGAGAACAATGGAGATGAT		CATGCCATCCGGAGGGCAAAGAACTTCAT		GTGATTTTGAGAACTTGGCTCG
>HWUSI-EAS731_0015:7:106:1168:1558#0/1		>HWUSI-EAS731_0015:1:70:3506:19124#0/1		>HWUSI-EAS731_0015:6:8:5324:4159#0/1		>HWUSI-EAS731_0015:3:108:6525:21027#0/1
CTCAAGGACTGAACACATAAAAGA		TCCTGGACTGGCAAAGGAGAACAATGGAGATGA		CATACATGCCATCCGGAGGGCAA		AATGAAAGTGATTTTGAGAACTTGGC
>HWUSI-EAS731_0015:8:56:14633:3429#0/1		>HWUSI-EAS731_0015:1:49:4595:17323#0/1		>HWUSI-EAS731_0015:6:2:9443:17902#0/1		>HWUSI-EAS731_0015:3:55:7042:1464#0/1
CAGGCTGTAGCGCGAAATCCGC		CTGGACTGGCAAAGGAGAACA		TCCAGGATGCATACATACAT		GACCTGAAAGCAAGGCAACATATGTTTAAG
>HWUSI-EAS731_0015:8:77:11422:21195#0/1		>HWUSI-EAS731_0015:1:44:1471:4564#0/1		>HWUSI-EAS731_0015:6:44:1511:5164#0/1		>HWUSI-EAS731_0015:3:41:9058:17344#0/1
TTTCAGACTCTCCTCTTGCAA		CAATCCTGGACTGGCAAAGGAGAACA		AGGACAGAGAAACATGGAATGTTCAGC		TATTTACATTCCACTACCCGACC
>HWUSI-EAS731_0015:7:6:19391:13257#0/1		>HWUSI-EAS731_0015:1:30:16323:11409#0/1		>HWUSI-EAS731_0015:6:81:16296:9504#0/1		>HWUSI-EAS731_0015:4:119:5511:14296#0/1
CGGTTTATTCATGTTATGTT		CAATCCTGGACTGGCAAAGGA		AGGGATCTGTCTGACACTA		AAAATGGATGGGAGAGAGTGAAAA
>HWUSI-EAS731_0015:7:18:7894:20235#0/1		>HWUSI-EAS731_0015:1:106:12328:15332#0/1		>HWUSI-EAS731_0015:6:103:14661:7309#0/1		>HWUSI-EAS731_0015:3:117:8361:5338#0/1
TTATTCATGTTATGTTGCGAGC		GTGGATCTGTTCAGGCAATCCTGGACTGGCA		CATGGGATGTTCTTTACAATT		GCTAAAGCTGTTGCAACTGAGGC
>HWUSI-EAS731_0015:7:80:3018:10959#0/1		>HWUSI-EAS731_0015:1:33:6076:12441#0/1		>HWUSI-EAS731_0015:6:50:15259:17551#0/1		>HWUSI-EAS731_0015:3:13:9334:11797#0/1
TGTTATGTTGCGAGCTGCTCCATG		GAGAGTGGATCTGTTCAGGCA		ACGGCTGGAAGGGCCAATCGCATGGGATGTTC		ATTTGGCTAAAGCTGTTGCAACTGAGGC
>HWUSI-EAS731_0015:7:110:4573:1572#0/1		>HWUSI-EAS731_0015:2:71:8986:21360#0/1		>HWUSI-EAS731_0015:6:87:5431:18910#0/1		>HWUSI-EAS731_0015:4:54:5784:8780#0/1
ACGAGTACATGATCAACAAGGACAG		CCAGAGAGTGGATCTGTTCAGGCA		CTCACGGCTGGAAGGGCCAATCGCAT		CTAAAGCTGTTGCAACTGAGG
>HWUSI-EAS731_0015:8:2:18226:14990#0/1		>HWUSI-EAS731_0015:2:19:14564:7068#0/1		>HWUSI-EAS731_0015:6:74:17698:12696#0/1		>HWUSI-EAS731_0015:3:83:7421:11958#0/1
ACGAGTACATGATCAACAAGGACA		GTGGCCTGAGGGTGTTCCAGAGA		GGTGGACCTAGAGAGCCATGGCATGATAT		AAAGCTGTTGCAACTGAG
>HWUSI-EAS731_0015:8:112:9612:8627#0/1		>HWUSI-EAS731_0015:2:114:10528:7595#0/1		>HWUSI-EAS731_0015:6:95:18266:3989#0/1		>HWUSI-EAS731_0015:4:68:10659:16230#0/1
ACTGGCGATGAACCTGACCGTGAGAATGAGGCT		TGTTTATGTTGTGGTGCCAATGTGGCCTGAGGG		CCTAGAGAGCCATGGCATGATA		CGATGTCGCCGGCCTCGAGAGCGCCAA
>HWUSI-EAS731_0015:8:20:10548:20732#0/1		>HWUSI-EAS731_0015:2:87:19064:20448#0/1		>HWUSI-EAS731_0015:6:75:15851:21310#0/1		>HWUSI-EAS731_0015:4:78:5030:14670#0/1
ATGAACCTGACCGTGAGAATGAGGC		TAGAGAACCAATACTTCCTTGGAA		AAGGGTGGACCTAGAGAGCCATGGCATGAT		TCAAGTGGAACGATGTCGCCGGCCTCGA
>HWUSI-EAS731_0015:8:47:11489:16880#0/1		>HWUSI-EAS731_0015:2:109:12350:19780#0/1		>HWUSI-EAS731_0015:6:72:12650:7026#0/1		>HWUSI-EAS731_0015:3:114:2936:15558#0/1
TCCCCTTCACTTCCCTGAAGC		TGACAGGAGCATCCAGGATGCATACA		AAAGGGTGGACCTAGAGAGCCATGGCATGAT		AGAAGCCCAACATCAAGTGGAACGATGTCGCCGG
>HWUSI-EAS731_0015:8:93:11189:16658#0/1		>HWUSI-EAS731_0015:1:112:15357:10536#0/1		>HWUSI-EAS731_0015:6:57:15980:1463#0/1		>HWUSI-EAS731_0015:4:13:7354:10172#0/1
TTTTTCCTCCCCTTCACTTCC		GCGGAAAGGATCAAATCATTGACAGGAGCATCCA		GGTGGACCTAGAGAGCCATGGCAT		GTACGAGAAGAACCCTAAGATCAAGGAGGC
>HWUSI-EAS731_0015:8:71:9629:10455#0/1		>HWUSI-EAS731_0015:1:42:18381:9377#0/1		>HWUSI-EAS731_0015:6:83:11248:2317#0/1		>HWUSI-EAS731_0015:4:5:5839:12450#0/1
GTGGGAAGATGTCTGAAGAGGATCAT		CAGGGATCTGTCTGACACTATTAT		GGGTGGACCTAGAGAGCCATGGCAT		GAAGAACCCTAAGATCAAGGA
>HWUSI-EAS731_0015:7:116:12261:15118#0/1		>HWUSI-EAS731_0015:1:67:2510:6583#0/1		>HWUSI-EAS731_0015:6:84:15441:5880#0/1		>HWUSI-EAS731_0015:3:96:11386:3535#0/1
CCTTCGGCGTGGGAAGATGTCTGAAGAGGA		CACGGCTGGAAGGGCCAATCGCAT		AGGGTGGACCTAGAGAGCCATGGCAT		TGGAGGATCTGGATGATTGGC
>HWUSI-EAS731_0015:7:11:10641:14168#0/1		>HWUSI-EAS731_0015:2:29:12731:5572#0/1		>HWUSI-EAS731_0015:6:32:4928:14526#0/1		>HWUSI-EAS731_0015:3:86:16498:6587#0/1
ATCGACATCATCAACTCCGCCAC		AGGGTGGACCTAGAGAGCCATGGCATGAT		AAGGGTGGACCTAGAGAGCCATGGCAT		ATGGAGGATCTGGATGATTGGC
>HWUSI-EAS731_0015:7:34:3647:16151#0/1		>HWUSI-EAS731_0015:1:73:2428:2570#0/1		>HWUSI-EAS731_0015:6:60:4270:4559#0/1		>HWUSI-EAS731_0015:3:18:16553:10298#0/1
CCTGAATTCATCGACATCA		AGGGTGGACCTAGAGAGCCATGGCAT		CCCATCATGATGACTTCCACCAGCCAA		GAGGTCCAGACTTAGAAGGTA
>HWUSI-EAS731_0015:8:104:3678:19251#0/1		>HWUSI-EAS731_0015:1:4:15732:20802#0/1		>HWUSI-EAS731_0015:6:14:16327:1675#0/1		>HWUSI-EAS731_0015:3:96:18112:19935#0/1
AACTGCAAGGAGCTGGCAGCAAAGCCTGAT		AAAGGGTGGACCTAGAGAGCCATGGCAT		TAGGACACTCGACAGTACCCATCATGATGAC		TTGCTGAAGTAAGTGTTGACC
>HWUSI-EAS731_0015:8:63:14984:1408#0/1		>HWUSI-EAS731_0015:1:55:17935:9644#0/1		>HWUSI-EAS731_0015:6:96:4874:4907#0/1		>HWUSI-EAS731_0015:4:40:7431:3381#0/1
GAACTGCAAGGAGCTGGCAGCAAAGC		AAGGGTGGACCTAGAGAGCCATGGC		GACACTCAGTACCATTCTTTGTTTAGGACA		TCGAACTGGTGCAGCCAAGCTA
>HWUSI-EAS731_0015:8:30:19184:20851#0/1		>HWUSI-EAS731_0015:1:34:5789:5859#0/1		>HWUSI-EAS731_0015:6:96:3469:1784#0/1		>HWUSI-EAS731_0015:4:103:4315:2567#0/1
CTGGTGCGAACTGCAAGGAGCTGGCA		CCATTCTTTGTTTAGGACACTCGACA		TGATGGAAGGTATGACACTCAGTACCAT		ACTTTTGGACATTGTAGGGGC
>HWUSI-EAS731_0015:7:38:4656:16663#0/1		>HWUSI-EAS731_0015:1:87:3081:13951#0/1		>HWUSI-EAS731_0015:6:21:14558:10567#0/1		>HWUSI-EAS731_0015:4:107:15592:10720#0/1
TAACTGGTGCGAACTGCAAGGAGCTGGCA		TGATCTCTGTGATGGAAGGTATGACACT		CGTTGGTGGCCTTGATCTCTGTGATGGAAGGTA		GAGGAAGACCTAGAACTAGGAG
>HWUSI-EAS731_0015:8:120:5991:17027#0/1		>HWUSI-EAS731_0015:1:76:3037:16492#0/1		>HWUSI-EAS731_0015:6:61:7006:17889#0/1		>HWUSI-EAS731_0015:4:43:12383:18145#0/1
GTGCGAACTGCAAGGAGCTG		TTGATCTCTGTGATGGAAGGTATGACAC		CGTTGGTGGCCTTGATCTCTGTGAT		TTCCAGATAGACCGTTGAGGC
>HWUSI-EAS731_0015:7:1:18486:12304#0/1		>HWUSI-EAS731_0015:1:104:4595:2720#0/1		>HWUSI-EAS731_0015:6:113:15640:11545#0/1		>HWUSI-EAS731_0015:4:73:6004:11962#0/1
TAACTGGTGCGAACTGCAAGGAG		CAACAAAGGAGGATAGTCAGTTTCGTTGGTG		TAGTTGTTGACCATGAGTTGCCAAACCAG		TTCTAAGTCTGGACCTCCTGC
>HWUSI-EAS731_0015:7:119:5055:15722#0/1		>HWUSI-EAS731_0015:2:117:15395:1553#0/1		>HWUSI-EAS731_0015:6:118:17052:6498#0/1		>HWUSI-EAS731_0015:3:90:5226:11889#0/1
CCGTAACTGGTGCGAACTGCAAGGAG		GTTCTATGCCCTCGCAACCCTGA		AGATAGTAGTTGTTGACCATGA		TTACTTCAGCAAGGTCAACAACACCTTCAAGAA
>HWUSI-EAS731_0015:8:73:4967:15491#0/1		>HWUSI-EAS731_0015:2:113:13681:16134#0/1		>HWUSI-EAS731_0015:6:42:7999:4312#0/1		>HWUSI-EAS731_0015:3:97:19065:12025#0/1
AACTGGTGCGAACTGCAAGGA		AATTACTTCCATGGCTCTGACGTGAACTGTGT		AACTATGTTTACACACCATCA		TCAAGAACATCTGGCCCTGCTACCAGGA
>HWUSI-EAS731_0015:8:103:3503:12509#0/1		>HWUSI-EAS731_0015:1:120:7268:8140#0/1		>HWUSI-EAS731_0015:6:83:16186:10361#0/1		>HWUSI-EAS731_0015:3:2:6430:20128#0/1
GTTCCGTAACTGGTGCGAACTGCA		ATTACTTCCATGGCTCTGA		CTGTCGATCTCAACTATGTTTACACAC		TCGAGACCATGGAAGCCATCTGA
>HWUSI-EAS731_0015:7:98:4061:16697#0/1		>HWUSI-EAS731_0015:1:97:6877:4762#0/1		>HWUSI-EAS731_0015:6:111:1325:19064#0/1		>HWUSI-EAS731_0015:3:41:13527:20659#0/1
TTGGAACTGGTAAAGTTGCTACACCAGATC		TTTGCTAAAGAGGGATGGCT		TGACGTGAACTGTGTTCTATGCCCTCGCAAC		GCCTGGCTTCTCACTTGACGC
>HWUSI-EAS731_0015:8:113:6383:19443#0/1		>HWUSI-EAS731_0015:1:15:4778:13959#0/1		>HWUSI-EAS731_0015:6:18:18122:5221#0/1		>HWUSI-EAS731_0015:3:22:7236:17219#0/1
CATTGGAACTGGTAAAGTTGC		TGACAGGACTTCAGTTGGTTTGCTAA		TGGCTCTGACGTGAACTGTGTTC		CCTCTGTGGAGCCTGGGCCAGC
>HWUSI-EAS731_0015:7:78:18952:17784#0/1		>HWUSI-EAS731_0015:2:58:15258:19514#0/1		>HWUSI-EAS731_0015:6:67:4043:16539#0/1		>HWUSI-EAS731_0015:3:74:2860:10209#0/1
TGGTTGTTGCCTATGAACCTGTGTGGGC		GATGACAGGACTTCAGTTGGTTTGC		AGAGGGATGGCTTGATGGCA		TTGTAGACCCTGACCGTGCGC
>HWUSI-EAS731_0015:7:78:9747:16921#0/1		>HWUSI-EAS731_0015:2:8:18549:3602#0/1		>HWUSI-EAS731_0015:6:1:2668:7013#0/1		>HWUSI-EAS731_0015:3:21:19590:8952#0/1
GATTGGACTAATGTGGTTGTTGCCTA		GTGGGATGACAGGACTTCAGTTGGTTTGC		TGGGATGACAGGACTTCAGTTGG		CACTGCACAACTCATCATCGAT
>HWUSI-EAS731_0015:7:81:17860:6014#0/1		>HWUSI-EAS731_0015:1:35:7959:20102#0/1		>HWUSI-EAS731_0015:6:15:2162:11610#0/1		>HWUSI-EAS731_0015:3:84:16197:1125#0/1
AAGGATTGGACTAATGTGGTT		ACTGAGATCACCTTGGTTAGGGACTCCAATC		GTGGGATGACAGGACTTCAGTTG		AACATAACATGAATAAACCGGATAA
>HWUSI-EAS731_0015:7:110:17217:1420#0/1		>HWUSI-EAS731_0015:1:68:5857:1718#0/1		>HWUSI-EAS731_0015:6:92:3370:15025#0/1		>HWUSI-EAS731_0015:4:34:9409:6449#0/1
ATGGATGTTGTTGCTGCA		ACTGGCTGGTCTGTATACACTGAGATCA		TGGGATGACAGGACTTCA		CTGAACACATAAAAGACGCTT
>HWUSI-EAS731_0015:8:71:14682:18393#0/1		>HWUSI-EAS731_0015:2:12:2055:10175#0/1		>HWUSI-EAS731_0015:6:61:10808:5595#0/1		>HWUSI-EAS731_0015:4:86:6965:10728#0/1
TGTGTTGGTGAGACTCTCGAGCAGCGGGAATCT		ATGGCAAGAATTATGAACCCCACAGATGCTGGGA		ACTCCAATCGTCCAAAACCTGGAGGG		ACTGAACACATAAAAGACGCT
>HWUSI-EAS731_0015:7:58:17336:19284#0/1		>HWUSI-EAS731_0015:2:28:2586:20044#0/1		>HWUSI-EAS731_0015:6:26:19067:1153#0/1		>HWUSI-EAS731_0015:4:62:12663:2016#0/1
TGGACACTCTGAAAGGAGGAG		AAGAATTATGAACCCCACAGATGC		GATCACCTTGGTTAGGGACTCCA		GACTGAACACATAAAAGACGC
>HWUSI-EAS731_0015:8:27:10488:19337#0/1		>HWUSI-EAS731_0015:2:26:3519:2820#0/1		>HWUSI-EAS731_0015:6:111:1639:19451#0/1		>HWUSI-EAS731_0015:4:83:1086:20760#0/1
TTGGACACTCTGAAAGGAGGAG		ATGGCAAGAATTATGAACCCCACAGATG		CATCACTGGCTGGTCTGTATACACTGA		AAGGACTGAACACATAAAAGACGC
>HWUSI-EAS731_0015:8:14:7753:9262#0/1		>HWUSI-EAS731_0015:2:11:7790:4739#0/1		>HWUSI-EAS731_0015:6:78:9420:10999#0/1		>HWUSI-EAS731_0015:3:67:7518:2270#0/1
CTTGGACACTCTGAAAGGAGGAG		AAGATGCTCATGTCCCAGACAACTTCAT		ATGCTCAACATTTGATTTACATCACTGGCTGGTC		TCAAGGACTGAACACATAAAAGACGC
>HWUSI-EAS731_0015:8:112:14155:3427#0/1		>HWUSI-EAS731_0015:2:44:4294:6983#0/1		>HWUSI-EAS731_0015:6:18:19625:1332#0/1		>HWUSI-EAS731_0015:3:71:15907:7449#0/1
AAGGTTGACAAGCATCTC		AATTGGGCGAGGGGTGTCCGCAGTACCAA		GATGCTGGGAGGATATCTTTGATG		TCAAGGACTGAACACATAAAAG
>HWUSI-EAS731_0015:8:91:3241:7514#0/1		>HWUSI-EAS731_0015:1:115:7684:8655#0/1		>HWUSI-EAS731_0015:6:100:17822:15555#0/1		>HWUSI-EAS731_0015:4:37:12345:9907#0/1
TCAGAATTGTTGGGTGAAGAAGGGC		GTTTCCAAGGATCGCAATTGGGCGAGGGG		ATGGCAAGAATTATGAAC		CTTGGACAGCATCGAAATC
>HWUSI-EAS731_0015:8:65:6933:1479#0/1		>HWUSI-EAS731_0015:1:21:5577:4630#0/1		>HWUSI-EAS731_0015:6:70:5576:16758#0/1		>HWUSI-EAS731_0015:3:71:6448:3662#0/1
CTCAGAATTGTTGGGTGAAGA		CTTCGATGTTTCCAAGGATCGCA		GTGTCCGCAGTACCAAGTAT		TTCATGTTATGTTGCGAGCTGCT
>HWUSI-EAS731_0015:7:2:4706:16851#0/1		>HWUSI-EAS731_0015:2:7:7237:3117#0/1		>HWUSI-EAS731_0015:6:64:18175:8757#0/1		>HWUSI-EAS731_0015:3:108:9869:14475#0/1
ATTGTGAAAATTCTGAATGAGGGACAGATTGC		CTTCGATGTTTCCAAGGATCG		AAGGATCGCAATTGGGCGAGGG		TCTGGACCTTATATGCTATTGAAAAGCGT
>HWUSI-EAS731_0015:7:71:3937:5267#0/1		>HWUSI-EAS731_0015:2:107:19109:11294#0/1		>HWUSI-EAS731_0015:6:46:19809:15930#0/1		>HWUSI-EAS731_0015:3:53:18497:2609#0/1
TGTGAAAATTCTGAATGAGGGACAGATT		GTGATAATAACCGCGAGCCTGTTGGTGAGA		TTCCAAGGATCGCAATTGGGC		GATACTGAGTTGTTGGATGGAGGGCAACCA
>HWUSI-EAS731_0015:7:17:10716:12449#0/1		>HWUSI-EAS731_0015:1:14:15179:20940#0/1		>HWUSI-EAS731_0015:6:40:5195:4552#0/1		>HWUSI-EAS731_0015:3:12:9841:17159#0/1
ATTCTGAATGAGGGACAGAT		CTCGATATCTGTGATAAT		CCTGTTGGTGAGAGCAAGATCCATGTGAAGC		TCCCTGAAGCTACCTGCAGCTTGA
>HWUSI-EAS731_0015:8:44:19308:12993#0/1		>HWUSI-EAS731_0015:2:118:17442:7291#0/1		>HWUSI-EAS731_0015:6:79:6093:15573#0/1		>HWUSI-EAS731_0015:3:13:3147:17322#0/1
AATTCTGAATGAGGGACAGAT		ATGGAGAGGAGATTGACAGATGGC		TGGAGAGGAGATTGACAGATGGCTCGATA		TCCTCCCCTTCACTTCCCTGAAGCTACC
>HWUSI-EAS731_0015:8:72:8186:5337#0/1		>HWUSI-EAS731_0015:1:35:9665:7809#0/1		>HWUSI-EAS731_0015:6:70:19639:8234#0/1		>HWUSI-EAS731_0015:4:105:4436:4003#0/1
AAATTCTGAATGAGGGACAGAT		TCAAGATTGATAACCCTAT		GAGTCGTTCCACATCTATTGCGCTCATATGGC		TGCTGGAGCAGCTACTCTTTTT
>HWUSI-EAS731_0015:7:115:2710:9843#0/1		>HWUSI-EAS731_0015:1:80:6706:10051#0/1		>HWUSI-EAS731_0015:6:14:7167:1149#0/1		>HWUSI-EAS731_0015:3:116:6729:12352#0/1
AAAATTGTGAAAATTCTGAATGAGGGACAGAT		GGTATGAGTCGTTCCACATCTATTGCGCTCAT		GAGCCCATCAACCCTCGCTGGTA		CCTTTTTCTGTGCTTATG
>HWUSI-EAS731_0015:7:102:6399:7483#0/1		>HWUSI-EAS731_0015:2:15:15999:20280#0/1		>HWUSI-EAS731_0015:6:8:17357:17864#0/1		>HWUSI-EAS731_0015:3:69:12346:7924#0/1
TGTGAAAATTCTGAATGAGGGACA		CGTGTAGGGCGAACTAGGATGATAACCAAT		CAATGAGCCCATCAACCCTCGCT		ATCGACATCATCAACTCCGCCACCGTGAAGT
>HWUSI-EAS731_0015:8:77:13707:8528#0/1		>HWUSI-EAS731_0015:1:60:17972:10444#0/1		>HWUSI-EAS731_0015:6:86:12513:9512#0/1		>HWUSI-EAS731_0015:4:100:10132:20017#0/1
TGAAAATTCTGAATGAGG		GAGGACACTGTGGGTGTCGGCAAAGGC		AGGATGATAACCAATGAGCC		ACTGCAAGGAGCTGGCAGCAAAGCCT
>HWUSI-EAS731_0015:7:3:13364:19871#0/1		>HWUSI-EAS731_0015:1:59:12845:8286#0/1		>HWUSI-EAS731_0015:6:39:17855:20811#0/1		>HWUSI-EAS731_0015:4:101:2686:9893#0/1
ATTGTGAAAATTCTGAATGAGG		GAGGACACTGTGGGTGTCGGCA		GTAGGGCGAACTAGGATGATAACCAATGAGCC		CGAACTGCAAGGAGCTGGCAGCAAAGCCT
>HWUSI-EAS731_0015:8:86:11745:10533#0/1		>HWUSI-EAS731_0015:1:49:7436:9688#0/1		>HWUSI-EAS731_0015:6:76:13283:3078#0/1		>HWUSI-EAS731_0015:4:77:6974:19580#0/1
CAGGTGGACAAAATTGTGAAAATTCTGAATGAGG		TGAGGACACTGTGGGTGTCGGCA		TAGGGCGAACTAGGATGAT		CGAACTGCAAGGAGCTGGCAGCAAAGC
>HWUSI-EAS731_0015:8:86:7015:17543#0/1		>HWUSI-EAS731_0015:2:71:15603:3003#0/1		>HWUSI-EAS731_0015:6:5:19265:15373#0/1		>HWUSI-EAS731_0015:3:67:10922:10439#0/1
AGCTTCTCGTCGAGATGGGCCGCAAGT		TTGAGGACACTGTGGGTGTCGGCA		GCTCGTGTAGGGCGAACTAGGATGAT		TGGTGCGAACTGCAAGGAGCTGGCAGCAAAGC
>HWUSI-EAS731_0015:7:26:11488:2977#0/1		>HWUSI-EAS731_0015:2:54:17063:7164#0/1		>HWUSI-EAS731_0015:6:48:6067:1509#0/1		>HWUSI-EAS731_0015:4:53:15304:6216#0/1
CTTCTCGTCGAGATGGGC		ATTGAGGACACTGTGGGTGTCGGCA		CATTGATCTGGAGAAAGCTCGTGTAG		TGCGAACTGCAAGGAGCTGGCAGCA
>HWUSI-EAS731_0015:7:63:17549:14485#0/1		>HWUSI-EAS731_0015:2:101:11990:11684#0/1		>HWUSI-EAS731_0015:6:104:18131:20679#0/1		>HWUSI-EAS731_0015:3:32:11815:8113#0/1
TCAGCTTCTCGTCGAGATGGGC		GGAGGGGATTGAGGACACTGTGGG		TTGAGGACACTGTGGGTGTCGGCAA		GTAACTGGTGCGAACTGCAAGGAGCTGGCAGCA
>HWUSI-EAS731_0015:8:32:19622:5926#0/1		>HWUSI-EAS731_0015:2:41:16304:7766#0/1		>HWUSI-EAS731_0015:6:98:12514:1331#0/1		>HWUSI-EAS731_0015:3:115:14761:12772#0/1
AATCAGCTTCTCGTCGAGATGGGC		TTGTGGAGGGGATTGAGGACACTG		GAGGACACTGTGGGTGTCGGCA		TGCGAACTGCAAGGAGCTGGCAG
>HWUSI-EAS731_0015:7:90:11635:20316#0/1		>HWUSI-EAS731_0015:1:15:15601:3956#0/1		>HWUSI-EAS731_0015:6:71:17036:16746#0/1		>HWUSI-EAS731_0015:3:51:17474:20467#0/1
GATTAGATGGAACTGGACGC		TTGTGGAGGGGATTGAGGACAC		TTGAGGACACTGTGGGTGTCGGCA		CCGTAACTGGTGCGAACTGCAAGGAGCTGGCAG
>HWUSI-EAS731_0015:8:82:15988:9983#0/1		>HWUSI-EAS731_0015:2:65:14258:10098#0/1		>HWUSI-EAS731_0015:6:5:4563:6660#0/1		>HWUSI-EAS731_0015:3:117:11845:20621#0/1
GTGAAGCAAGCAACCTCCTGACGAA		GAGGACCCGAACACCTTCACTGGC		GGAGGGGATTGAGGACACTGTGGGTGTCGGCA		CTGGTGCGAACTGCAAGGAGCTGGCA
>HWUSI-EAS731_0015:7:39:8433:11591#0/1		>HWUSI-EAS731_0015:2:106:1527:2952#0/1		>HWUSI-EAS731_0015:6:94:4548:15603#0/1		>HWUSI-EAS731_0015:4:60:19770:1405#0/1
CGGCAAGTGAAGCAAGCAACCTCCTGAC		CCACGTCAGAGGACAGTACTGCAG		GTGGAGGGGATTGAGGACACTGTGGGTGTCGGCA		AACTGGTGCGAACTGCAAGGAGCTGGCA
>HWUSI-EAS731_0015:8:50:14719:11971#0/1		>HWUSI-EAS731_0015:1:77:2662:13434#0/1		>HWUSI-EAS731_0015:6:9:2419:10074#0/1		>HWUSI-EAS731_0015:4:112:1892:14429#0/1
AACTGCGGCAAGTGAAGCAAGCAACCTCCT		CTAACGGTCTAACTTTGAGTGGCT		GGGATTGAGGACACTGTGGGTGTCG		TGCGAACTGCAAGGAGCTGG
>HWUSI-EAS731_0015:8:61:13556:21400#0/1		>HWUSI-EAS731_0015:1:49:11244:18957#0/1		>HWUSI-EAS731_0015:6:55:15372:9672#0/1		>HWUSI-EAS731_0015:3:81:18901:18806#0/1
GAGGGGTTGGAGGCCGGCGCCGCCGC		AACGGTCTAACTTTGAGTGGC		TTGTGGAGGGGATTGAGGACACTGT		TTCCGTAACTGGTGCGAACTGCAAGGAGCTG
>HWUSI-EAS731_0015:8:27:12445:10391#0/1		>HWUSI-EAS731_0015:2:102:9884:7681#0/1		>HWUSI-EAS731_0015:6:13:11127:10794#0/1		>HWUSI-EAS731_0015:4:18:2508:14953#0/1
CGAGGGGTTGGAGGCCGGC		TCTAACGGTCTAACTTTGAGTGGC		TGTGGAGGGGATTGAGGACACTG		GTTCCGTAACTGGTGCGAACTGCAAGGAGC
>HWUSI-EAS731_0015:7:12:10726:18093#0/1		>HWUSI-EAS731_0015:1:42:4176:10656#0/1		>HWUSI-EAS731_0015:6:24:16998:17190#0/1		>HWUSI-EAS731_0015:4:57:17040:2863#0/1
TTAAGTCTGTTAGAGCTTTTGCAGATC		TCTAACGGTCTAACTTTGAGTGG		TTTGTGGAGGGGATTGAGGACACTG		AACTGGTGCGAACTGCAAGGAG
>HWUSI-EAS731_0015:8:81:17241:5281#0/1		>HWUSI-EAS731_0015:1:53:1455:15880#0/1		>HWUSI-EAS731_0015:6:78:14712:8313#0/1		>HWUSI-EAS731_0015:4:23:2628:17925#0/1
AGGATCTTCAAAGAGCTTTGAGGC		ATCTAACGGTCTAACTTTGAGTGG		GTGGAGGGGATTGAGGACA		CGTAACTGGTGCGAACTGCAAGGAG
>HWUSI-EAS731_0015:8:113:6570:13910#0/1		>HWUSI-EAS731_0015:2:53:8799:9502#0/1		>HWUSI-EAS731_0015:6:57:6624:8268#0/1		>HWUSI-EAS731_0015:4:31:10259:13032#0/1
AAGAGCTTTGAGGCTGAATGTG		ATCTAACGGTCTAACTTTGAGTG		AGAGGACAGTACTGCAGTGGAGAC		TAACTGGTGCGAACTGCAAGGA
>HWUSI-EAS731_0015:8:88:4279:10889#0/1		>HWUSI-EAS731_0015:2:63:5137:14586#0/1		>HWUSI-EAS731_0015:6:10:18057:17261#0/1		>HWUSI-EAS731_0015:3:59:12332:10446#0/1
ATTACCGGCCTCGGCAAAGCAGAC		ACATGTGAGACCCACATCTAACGG		ATGTAAACCCCACATCCACCAGCA		TTGCTACACCAGATCAAGCA
>HWUSI-EAS731_0015:8:81:17833:18198#0/1		>HWUSI-EAS731_0015:1:110:4250:16113#0/1		>HWUSI-EAS731_0015:6:28:6346:20885#0/1		>HWUSI-EAS731_0015:4:74:2010:18072#0/1
TCGAGGACTATCGCGGCG		ACTGACATGTGAGACCCACATCT		TAACGGTCTAACTTTGAGTGGC		TGGTAAAGTTGCTACACCAGATCAAGCA
>HWUSI-EAS731_0015:7:39:16034:10767#0/1		>HWUSI-EAS731_0015:2:56:12444:18883#0/1		>HWUSI-EAS731_0015:6:4:8246:10480#0/1		>HWUSI-EAS731_0015:3:8:14332:4289#0/1
CGTGACATGAGTACAGCTGC		GCGACTGACATGTGAGACCCACATCT		CTAACGGTCTAACTTTGAGTGGC		AAGTTGCTACACCAGATCAAG
>HWUSI-EAS731_0015:8:26:17231:14415#0/1		>HWUSI-EAS731_0015:2:33:19469:21091#0/1		>HWUSI-EAS731_0015:6:120:10685:8131#0/1		>HWUSI-EAS731_0015:4:67:6618:12726#0/1
GTGACAGTCGGAGCCCTAGGGGAAGC		TGAGCGACTGACATGTGAGACCCA		TCTAACGGTCTAACTTTGAGTGGC		TTGTTGCCTATGAACCTGTGTGGGC
>HWUSI-EAS731_0015:8:66:17901:16746#0/1		>HWUSI-EAS731_0015:1:62:13736:17990#0/1		>HWUSI-EAS731_0015:6:111:5398:14886#0/1		>HWUSI-EAS731_0015:3:111:7868:16083#0/1
GAGGACGTGTACAAGCTGACGCGGCTGGTGCG		TTGAGCGACTGACATGTGAGACCCA		ATCTAACGGTCTAACTTTGAGTGG		TGGACTAATGTGGTTGTTGCCTATGAACC
>HWUSI-EAS731_0015:7:58:13075:10369#0/1		>HWUSI-EAS731_0015:1:9:5080:12619#0/1		>HWUSI-EAS731_0015:6:3:19046:10529#0/1		>HWUSI-EAS731_0015:4:113:6284:15488#0/1
GAGGACGTGTACAAGCTGACGCG		TTGAGCGACTGACATGTGAGACC		TCTAACGGTCTAACTTTGAGTG		TGGATGTTGTTGCTGCACAAACAAAAGCAATT
>HWUSI-EAS731_0015:8:64:17102:8815#0/1		>HWUSI-EAS731_0015:2:116:8114:15809#0/1		>HWUSI-EAS731_0015:6:76:13294:12612#0/1		>HWUSI-EAS731_0015:4:100:16076:14210#0/1
GGAGGACGTGTACAAGCTGACGCG		TTTGAGCGACTGACATGTGAGACC		ACATCTAACGGTCTAACTTTGAGT		TGGTGAGACTCTCGAGCAGCGG
>HWUSI-EAS731_0015:7:89:4649:2057#0/1		>HWUSI-EAS731_0015:1:83:9296:20809#0/1		>HWUSI-EAS731_0015:6:66:15046:16507#0/1		>HWUSI-EAS731_0015:4:27:3418:16737#0/1
AGGAGGACGTGTACAAGCTGACGC		CTTTGAGCGACTGACATGTGAGAC		GAGCGACTGACATGTGAGACCCACATCT		TCTCAGGGCTTGAAGGTCATTGCATGTG
>HWUSI-EAS731_0015:8:65:12911:14022#0/1		>HWUSI-EAS731_0015:1:104:12495:15526#0/1		>HWUSI-EAS731_0015:6:24:15613:6133#0/1		>HWUSI-EAS731_0015:3:99:9166:14747#0/1
CACTTGGTCCACCACTCTGGC		GACTTTGAGCGACTGACATGTGAGA		TTGAGCGACTGACATGTGAGACCCA		TTTGTTGGAGACAAAGTGGCATATG
>HWUSI-EAS731_0015:8:66:8930:2139#0/1		>HWUSI-EAS731_0015:2:16:1226:1236#0/1		>HWUSI-EAS731_0015:6:103:5689:14344#0/1		>HWUSI-EAS731_0015:4:80:5655:13237#0/1
CTCTTGCTCTGAAAGTGACTGC		CTGACTTTGAGCGACTGACATGTGA		TTTGAGCGACTGACATGTGAGACC		TCTGAAAGGAGGAGTTTGTTGGGTGAATCA
>HWUSI-EAS731_0015:7:50:16700:17342#0/1		>HWUSI-EAS731_0015:1:67:9781:4113#0/1		>HWUSI-EAS731_0015:6:82:7991:13329#0/1		>HWUSI-EAS731_0015:3:89:9687:21290#0/1
AACTGCAAGAAGGCAAGAAACTGCA		CTGACTTTGAGCGACTGACATGTG		ACTTTGAGCGACTGACATGTGAGA		GGACACTCTGAAAGGAGGAG
>HWUSI-EAS731_0015:8:39:16080:3844#0/1		>HWUSI-EAS731_0015:1:40:2125:3149#0/1		>HWUSI-EAS731_0015:6:13:8043:16703#0/1		>HWUSI-EAS731_0015:4:6:4349:10347#0/1
AGGACAAATGCTACAAGCCTAGA		CTCTGACTTTGAGCGACTGACATG		GACTTTGAGCGACTGACATGTGAGA		ATTCTTGGACACTCTGAAAGGAGGAG
>HWUSI-EAS731_0015:8:15:15293:10118#0/1		>HWUSI-EAS731_0015:1:106:3938:16518#0/1		>HWUSI-EAS731_0015:6:105:16761:16798#0/1		>HWUSI-EAS731_0015:4:10:5916:11510#0/1
AACACCTCTCCCTCCAGAGA		ATCCTCTGACTTTGAGCGACTGACAT		CTGACTTTGAGCGACTGACATGTG		TCAGAATTGTTGGGTGAAGAAGGGC
>HWUSI-EAS731_0015:8:74:14873:5093#0/1		>HWUSI-EAS731_0015:2:19:15730:14799#0/1		>HWUSI-EAS731_0015:6:76:8030:15767#0/1		>HWUSI-EAS731_0015:4:78:16650:14517#0/1
TGGAATTTCTGGAAGGGTTCCT		AGCACTATCCTCTGACTTTGAGCGA		ATCCTCTGACTTTGAGCGACTGACAT		CTCAGAATTGTTGGGTGAAGAAGGGC
>HWUSI-EAS731_0015:8:69:3766:14154#0/1		>HWUSI-EAS731_0015:2:34:19364:12989#0/1		>HWUSI-EAS731_0015:6:33:11076:20039#0/1		>HWUSI-EAS731_0015:3:3:19479:12354#0/1
ATGACTGAACGTGGACATGGC		GCAGCACTATCCTCTGACTTTGAG		CATAATTCGCTAGGTAGGAGCA		ATGTGTTCCTTCCCGTGGTCAAGA
>HWUSI-EAS731_0015:8:89:12362:3321#0/1		>HWUSI-EAS731_0015:2:73:17987:10096#0/1		>HWUSI-EAS731_0015:6:84:11293:11127#0/1		>HWUSI-EAS731_0015:3:84:4715:12421#0/1
CAACTCTGGCTGCACATCAG		ATTCTCTGCAGCACTATCCTCTGA		CCAGCCCGCTCTCGCCGCG		GTGAAAATTCTGAATGAGGGACAGAT
>HWUSI-EAS731_0015:7:46:15950:12698#0/1		>HWUSI-EAS731_0015:2:79:8740:15217#0/1		>HWUSI-EAS731_0015:6:60:4216:6335#0/1		>HWUSI-EAS731_0015:3:24:5497:17085#0/1
TCTGATGAGAAGGATGAGCT		AATTCTCTGCAGCACTATCCTCTGA		CCACTCAAAGTTAGACCGTTAGAT		AAAATTGTGAAAATTCTGAATGAGGGA
>HWUSI-EAS731_0015:8:90:18817:2465#0/1		>HWUSI-EAS731_0015:2:70:2910:13520#0/1		>HWUSI-EAS731_0015:6:39:1035:2163#0/1		>HWUSI-EAS731_0015:4:61:17311:6599#0/1
TTGGAACGTGTAGTCCCTGAGG		ATTCTCTGCAGCACTATCCTCT		CACTCAAAGTTAGACCGTTAGATGT		ACAAAATTGTGAAAATTCTGAATGAGGGA
>HWUSI-EAS731_0015:8:47:11636:7294#0/1		>HWUSI-EAS731_0015:2:110:10347:19544#0/1		>HWUSI-EAS731_0015:6:65:5459:3823#0/1		>HWUSI-EAS731_0015:3:84:8770:16674#0/1
GAGGTATGTGAATCAGAAGGGATC		AAATTCTCTGCAGCACTATCCTCT		AAAGTTAGACCGTTAGATGTGGG		AATTGTGAAAATTCTGAATGA
>HWUSI-EAS731_0015:8:72:5301:17746#0/1		>HWUSI-EAS731_0015:2:119:12284:14209#0/1		>HWUSI-EAS731_0015:6:120:6055:4665#0/1		>HWUSI-EAS731_0015:3:47:11232:14078#0/1
TTCAGGTGGACTGGTTTTGACGTC		CAAATTCTCTGCAGCACTATCCTC		AAAGTTAGACCGTTAGATGTGGGT		CTTCTCGTCGAGATGGGCCGCAAGTTCT
>HWUSI-EAS731_0015:8:103:5701:19693#0/1		>HWUSI-EAS731_0015:1:1:10029:2664#0/1		>HWUSI-EAS731_0015:6:78:17232:3871#0/1		>HWUSI-EAS731_0015:4:39:14669:12489#0/1
TCGGCATCGCCAGCACCTT		TTGGCATTGTCATCTGAACCG		GTCTCACATGTCAGTCGCTCAAAG		CTGATTAGATGGAACTGGACGC
>HWUSI-EAS731_0015:7:8:16983:18892#0/1		>HWUSI-EAS731_0015:2:86:19516:9829#0/1		>HWUSI-EAS731_0015:6:72:10760:13568#0/1		>HWUSI-EAS731_0015:4:118:13203:10268#0/1
GGGCCGGACCCGACGTGGCAGTGGGGCGC		TGATCTGGCCCATTGTCATCATCTTCCTCCTCGT		GAATTTGTTTCCGGTTCAGATGACA		CCTGACGAAACCAAGGAGATGGA
>HWUSI-EAS731_0015:7:27:5508:3073#0/1		>HWUSI-EAS731_0015:2:48:16974:15303#0/1		>HWUSI-EAS731_0015:6:48:10661:20564#0/1		>HWUSI-EAS731_0015:3:71:5174:5307#0/1
CTGCGAGGTCGGCGTGCTGCCGCGCGTGCGCCA		TCGCGGCGCGGACGTGCTGGTACACGGTGCAGAT		GTGTCTAGTGACCTTTGGATCGGCAT		AGTGAAGCAAGCAACCTCCTGACGAAAC
>HWUSI-EAS731_0015:7:82:2193:11389#0/1		>HWUSI-EAS731_0015:1:25:7732:20511#0/1		>HWUSI-EAS731_0015:6:96:6289:12570#0/1		>HWUSI-EAS731_0015:3:82:5771:4095#0/1
GAAGATGACGAAGGAGCCGAACGC		TAATGTATGATTCGGGTTGTGTGTGT		GGACAACCTCATCCAGAAAACTCTCAGGCAG		AGTGAAGCAAGCAACCTCCTGAC
>HWUSI-EAS731_0015:8:70:5471:10340#0/1		>HWUSI-EAS731_0015:2:19:9191:10659#0/1		>HWUSI-EAS731_0015:6:79:10178:13865#0/1		>HWUSI-EAS731_0015:3:41:17955:7961#0/1
TTAAGCGTGTCCTCTCTTCTCA		AGGAAGAATGATGACGACAATGGC		TACTCTACGCTTCGTCGACTGC		TTAAGTCTGTTAGAGCTTTTGCAGA
>HWUSI-EAS731_0015:7:52:5094:12743#0/1		>HWUSI-EAS731_0015:1:53:9818:10875#0/1		>HWUSI-EAS731_0015:6:105:18157:4297#0/1		>HWUSI-EAS731_0015:3:15:14965:5684#0/1
ACTGCGAGAACTGTAATTAAGCGT		ACATGTCAGCCACTCAAAGTTA		CCAGAACGAGAACAACACGCTCCGCCAG		ACAGAACCATATCTTCCTTTGCCGAGCAG
>HWUSI-EAS731_0015:8:87:18794:18170#0/1		>HWUSI-EAS731_0015:2:85:11469:15782#0/1		>HWUSI-EAS731_0015:6:34:4839:2940#0/1		>HWUSI-EAS731_0015:3:69:19380:20123#0/1
GCGAGAACTGTAATTAAGC		TCAAAGTTAGACCGTTAGATGTG		TCCAGAACGAGAACAACACGCT		AGGATCTTCAAAGAGCTTTGAGGC
>HWUSI-EAS731_0015:8:68:15286:21180#0/1		>HWUSI-EAS731_0015:1:17:12205:4353#0/1		>HWUSI-EAS731_0015:6:28:10648:20751#0/1		>HWUSI-EAS731_0015:3:102:5194:17716#0/1
TCGGATTACATGCCCCCCATCCTCACCTCA		CAAAGTTAGACCGTTAGATGTGGG		CGAGCTCGAGCAGCGCGTC		GAGACTGGCGAGGAACTCTACGA
>HWUSI-EAS731_0015:8:101:1926:21073#0/1		>HWUSI-EAS731_0015:1:88:12649:7175#0/1		>HWUSI-EAS731_0015:6:55:9466:17584#0/1		>HWUSI-EAS731_0015:4:44:13636:17288#0/1
TGGTGTGGTGACTGAGCTGCCCGGGATGGA		AAAGTTAGACCGTTAGATGTGGG		AGGGTGAGTGTGGTGTGG		GGGATAGCCGTAATGAAAGGAGAT
>HWUSI-EAS731_0015:8:86:7900:19766#0/1		>HWUSI-EAS731_0015:2:116:10624:13465#0/1		>HWUSI-EAS731_0015:6:80:2551:5113#0/1		>HWUSI-EAS731_0015:4:80:17999:19347#0/1
TTGGCGTCGCCAGCGATGGTGTGGTGACTGAG		AAAGTTAGACCGTTAGATGTGGGT		GAGGAACCTAAATCAAGCAGTGGTGC		GTGGACGAGTACATGTACAGG
>HWUSI-EAS731_0015:8:47:9387:9415#0/1		>HWUSI-EAS731_0015:2:33:6019:4631#0/1		>HWUSI-EAS731_0015:6:80:2458:3383#0/1		>HWUSI-EAS731_0015:4:41:14905:13667#0/1
CATTGGCGTCGCCAGCGATG		AAAGTTAGACCGTTAGATGTGGGTC		AGGAGGAACCTAAATCAAGCAGTGGTGC		GAGGACGTGTACAAGCTGACGCG
>HWUSI-EAS731_0015:8:26:16617:19958#0/1		>HWUSI-EAS731_0015:1:78:14147:9965#0/1		>HWUSI-EAS731_0015:6:85:16504:13411#0/1		>HWUSI-EAS731_0015:3:5:19682:15349#0/1
CCAGCGACGACCTCCAGCAGGACCTCCCTGGC		GTTAGACCGTTAGATGTGGGTCTC		CAAATGACCTTCGGGAATTGGACGCAGCTGAG		AGACGAACGTGGCGTAGAGGGC
>HWUSI-EAS731_0015:7:77:13964:7360#0/1		>HWUSI-EAS731_0015:1:106:14597:10763#0/1		>HWUSI-EAS731_0015:6:76:13021:14328#0/1		>HWUSI-EAS731_0015:4:68:18359:8524#0/1
GGGACATGTACTCCAGCGACGACC		ATGTGGGTCTCACATGTCAGTCGC		AGGAGGGCGCGCGCCAGGGA		TGACAGCCGACAAGAACCAG
>HWUSI-EAS731_0015:7:109:12784:15706#0/1		>HWUSI-EAS731_0015:2:52:6664:6772#0/1		>HWUSI-EAS731_0015:6:64:12698:9302#0/1		>HWUSI-EAS731_0015:3:106:11601:2360#0/1
TGGGACATGTACTCCAGCGACGAC		CATGTCAGTCGCTCAAAGTCAGAG		GCGCTGACATGGCCGACCATCCTCGA		AGAGGATCAATGCTCATCTGACA
>HWUSI-EAS731_0015:7:94:10563:10942#0/1		>HWUSI-EAS731_0015:1:51:12105:19933#0/1		>HWUSI-EAS731_0015:6:64:9031:7110#0/1		>HWUSI-EAS731_0015:4:32:11591:18761#0/1
GAACAGGATCGCGGAGAAGTACTGGGACATGTAC		TACAGGACTAGAGGAAATCGC		CATGGACGACGACACCGCCGGC		AGGATCTGAAGAGGAAAGCAAGTGA
>HWUSI-EAS731_0015:8:61:12978:17019#0/1		>HWUSI-EAS731_0015:1:114:8137:9761#0/1		>HWUSI-EAS731_0015:6:65:4820:3779#0/1		>HWUSI-EAS731_0015:4:78:16330:13152#0/1
ACAGGATCGCGGAGAAGTACT		TTTCTGGACTTGAGCAAAATACAG		GCGGCTACACGACGACGGCGGCGGCGCACT		TGTTCATATTGTGCAGGGAGGA
>HWUSI-EAS731_0015:8:6:13527:5699#0/1		>HWUSI-EAS731_0015:1:1:17855:9964#0/1		>HWUSI-EAS731_0015:6:26:13621:19664#0/1		>HWUSI-EAS731_0015:4:111:15469:2999#0/1
CCTGGAGTGTGTGCAGAAGGTGAACAGGATCGC		TGAGCAAAATACAGGCATCA		CGTCGTCACGCCGGTCAA		CTCTGGAGATTATAGTAACTGA
>HWUSI-EAS731_0015:8:50:5274:18087#0/1		>HWUSI-EAS731_0015:1:61:8589:13743#0/1		>HWUSI-EAS731_0015:6:87:17394:18513#0/1		>HWUSI-EAS731_0015:4:44:19406:16323#0/1
GTGTGCAGAAGGTGAACA		ATTGAGATTCGTGCCGTAGCGAGC		GCGTGAGCTCCCTCTCTGCATGCAGCTT		AGGAAAGATCAAGAGCACGCAA
>HWUSI-EAS731_0015:8:27:16696:14705#0/1		>HWUSI-EAS731_0015:2:13:11163:2286#0/1		>HWUSI-EAS731_0015:6:104:7124:17752#0/1		>HWUSI-EAS731_0015:4:46:16375:13216#0/1
TAGGGACTCTGAGATCGCCAT		CACGATGAGATCGACGCACACGTA		GAGGATCTGAAGAGCATTGAC		GAGAGCTCTATCTTGATC
>HWUSI-EAS731_0015:7:89:4907:7557#0/1		>HWUSI-EAS731_0015:2:37:11441:6958#0/1		>HWUSI-EAS731_0015:6:72:14026:6118#0/1		>HWUSI-EAS731_0015:3:63:18119:3647#0/1
ATGGACGGCGCTAGGGACTCTGAGATCGCCAT		CGCTTCGTCGACTGCTTCGGTGATGGTTGCAAT		GACGGGCAGGCCGTCCCGCCGCCGC		TTAGCAACGTAGGATCTC
>HWUSI-EAS731_0015:7:47:10147:14088#0/1		>HWUSI-EAS731_0015:2:67:18477:10738#0/1		>HWUSI-EAS731_0015:6:40:3088:10354#0/1		>HWUSI-EAS731_0015:3:62:6393:7862#0/1
GGACGGCGCTAGGGACTCTGAGATCGC		AGAGGGACTGCGGTGACGGCGGCGGCGGAGGCAG		CAACCGCGGCGAGGCTGACGA		TATGGCTGTATGAGTATGACGAC
>HWUSI-EAS731_0015:7:75:6000:2638#0/1		>HWUSI-EAS731_0015:2:97:17269:13636#0/1		>HWUSI-EAS731_0015:6:27:2053:21403#0/1		>HWUSI-EAS731_0015:4:69:12310:9122#0/1
ATGGACGGCGCTAGGGACTCTGAGATCGC		TGAACAATTCAATTCCTACCACAA		GAAGGACAACCGCGGCGAG		ATGAAGGTCTGAAAACTTGGC
>HWUSI-EAS731_0015:7:63:3330:1540#0/1		>HWUSI-EAS731_0015:2:12:2860:7119#0/1		>HWUSI-EAS731_0015:6:5:10187:9255#0/1		>HWUSI-EAS731_0015:4:109:9585:20726#0/1
TGGACGGCGCTAGGGACTCTGAGATCG		AACGAGAACAACACGCTCCGCCAG		CGGGAGCCTGTCGACGATGAGCCGGCG		AGACATGCTGCAATTGTAGAGCG
>HWUSI-EAS731_0015:8:116:3318:8055#0/1		>HWUSI-EAS731_0015:1:37:12302:9947#0/1		>HWUSI-EAS731_0015:6:84:16603:5215#0/1		>HWUSI-EAS731_0015:4:56:9262:3618#0/1
GACGGCGCTAGGGACTCTGAGATC		AAGGCCAAGGACCTCGAGC		CCTTCGGGAGCCTGTCGAC		ATCAAGAGAAACCAAGTTGG
>HWUSI-EAS731_0015:7:38:2821:1950#0/1		>HWUSI-EAS731_0015:2:37:2907:7908#0/1		>HWUSI-EAS731_0015:6:44:5654:19443#0/1		>HWUSI-EAS731_0015:3:17:6455:12532#0/1
ACCAGAGGTCGATGGACGGCGCTAGGGACTCT		AGATCTTGATCTGGTCGTTGGAGATGGCG		TCGGGCTGGAGACGCCGCTGATGACG		AACAAATTTACCAGTCTTGGACAT
>HWUSI-EAS731_0015:8:28:15332:16579#0/1		>HWUSI-EAS731_0015:2:103:18677:2038#0/1		>HWUSI-EAS731_0015:6:48:7832:13096#0/1		>HWUSI-EAS731_0015:3:61:14892:5749#0/1
TCTGCAAACATCAACCAGAGGTCGATGGACGGCG		AGGAGGAACCTAAATCAAGCAG		GTTCGGGCTGGAGACGCCGCTGAT		GCTGTGTTAACTATTGGAA
>HWUSI-EAS731_0015:8:28:2346:15133#0/1		>HWUSI-EAS731_0015:2:93:15356:19471#0/1		>HWUSI-EAS731_0015:6:61:10495:4833#0/1		>HWUSI-EAS731_0015:4:23:8675:4670#0/1
TCTGCAAACATCAACCAGAGGT		CTTGAAGTATGGAGTGAACAGAAGTGGCAGTA		CCATGTTCGGGCTGGAGACGCCGC		GATGTCCTGTCGGTTTCAGTCAGCA
>HWUSI-EAS731_0015:8:24:15813:11142#0/1		>HWUSI-EAS731_0015:2:44:9487:19396#0/1		>HWUSI-EAS731_0015:6:99:18238:9671#0/1		>HWUSI-EAS731_0015:4:36:13805:16288#0/1
TGAAGAACAACCAGAAGCTGACA		TTCTTCACCGGTATGAACTCCT		CCATGTTCGGGCTGGAGACGC		AACAATCAGATGTCCTGTCGGTTT
>HWUSI-EAS731_0015:7:59:2267:9544#0/1		>HWUSI-EAS731_0015:2:13:11297:7003#0/1		>HWUSI-EAS731_0015:6:4:9069:19716#0/1		>HWUSI-EAS731_0015:4:16:7886:11262#0/1
CCTGAAGAACAACCAGAAGCTGACA		GAACTCGACGCTGGAGGCGGTGGC		CGATCCGAGGTAGAAGAAGAAGA		ATGACTGAACGTGGACATGGC
>HWUSI-EAS731_0015:7:102:4365:2194#0/1		>HWUSI-EAS731_0015:2:42:19811:16459#0/1		>HWUSI-EAS731_0015:6:116:2373:20677#0/1		>HWUSI-EAS731_0015:3:97:4823:3065#0/1
GAATATCAGCCTGAAGAACAACCAGAAGC		TTCTTGTGGGTGCTGAGGAAGGACA		TGGGCTTCTTGGGCTCCG		GCAACGGACATGGGGTAAGTGGGT
>HWUSI-EAS731_0015:8:64:9589:3896#0/1		>HWUSI-EAS731_0015:1:92:15100:7543#0/1		>HWUSI-EAS731_0015:6:3:18078:13796#0/1		>HWUSI-EAS731_0015:4:101:8218:4678#0/1
ATCAGCCTGAAGAACAACCAGAAG		TCCTTCGGGAGCCTGTCGACGATGA		GTGCATCGACTCCACCAGC		TCCGTGAACCAAACCGTGGAAGGC
>HWUSI-EAS731_0015:8:76:17978:20760#0/1		>HWUSI-EAS731_0015:1:58:13001:20549#0/1		>HWUSI-EAS731_0015:6:93:15064:15963#0/1		>HWUSI-EAS731_0015:4:25:6246:10030#0/1
GGGAATATCAGCCTGAAGAACAAC		ATCTCCTTCGGGAGCCTGTCGA		GTGACGAGGATCTCGGAGGGGGCGGTGA		CGTGAACCAAACCGTGGAAGGC
>HWUSI-EAS731_0015:7:76:7154:19951#0/1		>HWUSI-EAS731_0015:1:90:15940:6207#0/1		>HWUSI-EAS731_0015:6:56:9241:14955#0/1		>HWUSI-EAS731_0015:4:100:11114:8868#0/1
TGGGGAATATCAGCCTGAAGAACA		GCGACCTCCCGTCGTTCCTCGCCATC		GACGAGGATCTCGGAGGGGG		AGGATGTGTTGGAACGTGTA
>HWUSI-EAS731_0015:8:80:16297:14030#0/1		>HWUSI-EAS731_0015:2:6:18051:3805#0/1		>HWUSI-EAS731_0015:6:28:17875:5964#0/1		>HWUSI-EAS731_0015:3:72:5021:12102#0/1
GTGAAGCAGGCTGGGGAAT		CTTCCTCGTCGTCACGTACCCCGCCCAGGGCCA		CACCGCCGACGGCGTCTACTTCGC		ACGTGTAGTCCCTGAGGTGCA
>HWUSI-EAS731_0015:7:97:17155:20334#0/1		>HWUSI-EAS731_0015:2:91:6342:6935#0/1		>HWUSI-EAS731_0015:6:115:3130:10281#0/1		>HWUSI-EAS731_0015:3:68:4840:2719#0/1
ACCGTGAGGTGAAGCAGGCTGGGGAAT		GAACGCGTCGAGCACGAAGGC		CACAACACCATCATGATGAT		ATTTCAATGTCCATGAAG
>HWUSI-EAS731_0015:7:120:6209:17108#0/1		>HWUSI-EAS731_0015:2:65:6620:6695#0/1		>HWUSI-EAS731_0015:6:16:16604:8405#0/1		>HWUSI-EAS731_0015:3:105:19162:12782#0/1
TGGAGATGATGTACACTGACATTACAGAGGCT		CGATGGCGAGGAACGACGGGA		AACACCATCATGATGATGCAG		AAGTTGTTGAGATGATAATTGTTGAATTAAGTGC
>HWUSI-EAS731_0015:8:117:5704:20149#0/1		>HWUSI-EAS731_0015:2:87:1752:20317#0/1		>HWUSI-EAS731_0015:6:116:11434:7164#0/1		>HWUSI-EAS731_0015:3:18:18827:17225#0/1
AATGGAGATGATGTACACTGACATTACAGAGGCT		TTGTGACTAGTAGTATGAGTAGAGTGTTCAT		TGGGCGGTGGTAGATCTGAG		CGGTTTTCGTCTTACTGGGTAAT
>HWUSI-EAS731_0015:7:89:13979:9568#0/1		>HWUSI-EAS731_0015:1:106:9785:8985#0/1		>HWUSI-EAS731_0015:6:94:11097:6265#0/1		>HWUSI-EAS731_0015:4:30:4976:11549#0/1
TGGAGATGATGTACACTGACATTACAGAGGC		GGCGATCGAGAGATGGAGAGC		TGGTAGATCTGAGGCGAGGC		TATGCTCTTTCAGCAAGTGGGC
>HWUSI-EAS731_0015:8:67:4305:5448#0/1		>HWUSI-EAS731_0015:1:116:16843:2496#0/1		>HWUSI-EAS731_0015:6:89:16709:1409#0/1		>HWUSI-EAS731_0015:3:62:8992:10254#0/1
AATGGAGATGATGTACACTGACATTACAGAGGC		GACAAGATCGAGAAGCCACAAACCCCAGCG		GAGGACGATGTAGTCGAGC		TGAGGACTCAGCTGACTGGGC
>HWUSI-EAS731_0015:8:15:5906:5471#0/1		>HWUSI-EAS731_0015:2:106:14091:1130#0/1		>HWUSI-EAS731_0015:6:7:17344:5148#0/1		>HWUSI-EAS731_0015:4:38:9567:2743#0/1
CAATGGAGATGATGTACACTGACATTACAGAGGC		TGGGCTTCTTGGGCTCCG		TCGAGGACGATGTAGTCGAGC		CTGAGGACTCAGCTGACTGGG
>HWUSI-EAS731_0015:7:110:17163:11864#0/1		>HWUSI-EAS731_0015:1:108:8567:3787#0/1		>HWUSI-EAS731_0015:6:84:9657:9051#0/1		>HWUSI-EAS731_0015:3:95:9181:9734#0/1
ACAATGGAGATGATGTACACTGACATTACAGAGG		GGAGATCTTGTCGACGTCGGC		TCGGAGACGTAGATGGACTCG		TGTATGATTTCAGGTGGACTGG
>HWUSI-EAS731_0015:8:45:2016:17268#0/1		>HWUSI-EAS731_0015:2:14:14716:8447#0/1		>HWUSI-EAS731_0015:6:37:1377:15902#0/1		>HWUSI-EAS731_0015:3:33:11678:14591#0/1
TGGAGATGATGTACACTGACATTACAGAG		AATCACGTCGAGATTGTTGGAGAGGCGATC		TTCGTGATGGGGCTCCGGT		TGGCTGTGATGATTCTGA
>HWUSI-EAS731_0015:8:13:13912:1870#0/1		>HWUSI-EAS731_0015:1:90:17029:1827#0/1		>HWUSI-EAS731_0015:6:74:12827:4746#0/1		>HWUSI-EAS731_0015:4:60:11282:1321#0/1
CAATGGAGATGATGTACACTGACATTACA		TTCAAGGTGACGAGGATCTCGGAGGGGGCGGT		CATCAACGCGGTGGGCGACATGGCGCGGG		GGCGCAACTACATGCTGCTCGTCGGCGCCGGGGC
>HWUSI-EAS731_0015:8:85:13236:16937#0/1		>HWUSI-EAS731_0015:2:34:12360:20602#0/1		>HWUSI-EAS731_0015:6:103:3165:3438#0/1		>HWUSI-EAS731_0015:3:115:15651:1261#0/1
CAATGGAGATGATGTACACTGACAT		CAAGGTGACGAGGATCTCGGAGGGGGCGGTGA		CGAGCATCAAGCCCGGCCCCCT		ACGCGGCCAAGAACGCGGCGGC
>HWUSI-EAS731_0015:7:29:11369:9131#0/1		>HWUSI-EAS731_0015:1:74:11821:6897#0/1		>HWUSI-EAS731_0015:6:116:12627:3333#0/1		>HWUSI-EAS731_0015:4:73:17657:13938#0/1
AATGGAGATGATGTACACTGA		ACGAGGATCTCGGAGGGGGCGGTGAAG		CTACATCGACGGCCTGAAGGCG		GTGAAGGGGCTGGGGCTGGGGCGG
>HWUSI-EAS731_0015:7:11:1320:19131#0/1		>HWUSI-EAS731_0015:2:48:11770:14503#0/1		>HWUSI-EAS731_0015:6:59:7915:3958#0/1		>HWUSI-EAS731_0015:4:8:15318:12880#0/1
CTGGACTGGCAAAGGAGAACAATGGAGATGA		CAGATCACCAAATTCACCTGCGGCGGGTTCG		CCTGCTGAAGCTGGACAGGGGGTACTACGGCAAC		CGTGGCGGAGGTGACGGAGCTGATGGCGCCG
>HWUSI-EAS731_0015:7:43:16682:18099#0/1		>HWUSI-EAS731_0015:2:106:17486:3114#0/1		>HWUSI-EAS731_0015:6:43:17196:2590#0/1		>HWUSI-EAS731_0015:3:98:10203:14937#0/1
GAGTGGATCTGTTCAGGCAATCCTGGACTGGCA		GCGACATGGCGCGGGGGCTCCCGGA		ACGGTGCTGTCGTCGTCGGTGATGGAGG		GGCGCTGTCGACGTCGGCCGGCGAC
>HWUSI-EAS731_0015:7:120:14307:13399#0/1		>HWUSI-EAS731_0015:2:102:8719:17638#0/1		>HWUSI-EAS731_0015:6:108:18337:4320#0/1		>HWUSI-EAS731_0015:3:9:10160:20715#0/1
AGAGAGTGGATCTGTTCAGGCAATCCT		CTACATCGACGGCCTGAAGGCG		GTGGTGGACATGATCCGGCAGGC		AGAGGACCGGAACTTCTTGACGG
>HWUSI-EAS731_0015:8:17:13860:4058#0/1		>HWUSI-EAS731_0015:1:120:14550:10704#0/1		>HWUSI-EAS731_0015:6:99:15740:7796#0/1		>HWUSI-EAS731_0015:3:15:10508:5391#0/1
GAGAGTGGATCTGTTCAGGCA		CTACATCGACGGCCTGAAGGCGCAGTACA		TGGTGGACATGATCCGGCAGGC		ACGACTACCTCCCAAACGGCA
>HWUSI-EAS731_0015:8:102:11934:18916#0/1		>HWUSI-EAS731_0015:1:66:9897:10925#0/1		>HWUSI-EAS731_0015:6:40:11955:4266#0/1		>HWUSI-EAS731_0015:4:14:15793:8521#0/1
CTGAAAGTTGTCAGTAAGATTGAAGC		GTGAAGCTCTGCTTCTTCGCCAGCGTG		TGGTGGACATGATCCGGCAGGCGAAGGAGAGGAT		CGAGAACTGTAATTAAGCGTG
>HWUSI-EAS731_0015:7:18:8224:5534#0/1		>HWUSI-EAS731_0015:1:62:2298:1974#0/1		>HWUSI-EAS731_0015:6:39:19746:4360#0/1		>HWUSI-EAS731_0015:3:18:12895:17710#0/1
AAGGAGCTTGCACTGAAAG		ATGGAGGTGGTGGACATGATCCGGCAGGCGAAGG		GTGGACATGATCCGGCAGGCGAA		AAAACTGCGAGAACTGTAATTAAGCG
>HWUSI-EAS731_0015:7:47:6138:16691#0/1		>HWUSI-EAS731_0015:2:8:7989:4847#0/1		>HWUSI-EAS731_0015:6:8:13191:16009#0/1		>HWUSI-EAS731_0015:3:40:4808:15679#0/1
CCAATACTTCCTTGGAAGTTCCTATGCCTG		CATGATCCGGCAGGCGAAGGAGAGGATGGCGG		TGGACATGATCCGGCAGGCGAA		TTTGGGATACATAGATTAGGC
>HWUSI-EAS731_0015:7:44:1384:12094#0/1		>HWUSI-EAS731_0015:1:35:8027:19479#0/1		>HWUSI-EAS731_0015:6:34:12228:3908#0/1		>HWUSI-EAS731_0015:4:22:11854:11233#0/1
ATCTATATAGAGAACCAATACTTCCTTGGA		GAGTTCTTCCAGTTCGCCA		GACATGATCCGGCAGGCGAAGGAGAGGATG		AGCGATGGTGTGGTGACTGAGCTG
>HWUSI-EAS731_0015:7:3:13861:7074#0/1		>HWUSI-EAS731_0015:2:83:13022:2276#0/1		>HWUSI-EAS731_0015:6:54:13171:4827#0/1		>HWUSI-EAS731_0015:3:53:17519:18701#0/1
GACAGGAGCATCCAGGATGCATACA		CAGGACCCGTTCCAGATGACGTTCAACTACGA		CGGAGCAGGACCCGTTCCAGATGACGTTCA		GACGACCTCCAGCAGGACCTCCCTGGC
>HWUSI-EAS731_0015:7:84:12015:5223#0/1		>HWUSI-EAS731_0015:2:33:4013:13430#0/1		>HWUSI-EAS731_0015:6:111:17203:15568#0/1		>HWUSI-EAS731_0015:4:39:9883:3596#0/1
AAAAGCTGGGCTTGTAAGCG		CAAGCTCGGGTTCGCCGAGGTGGACTACGG		CGGCCCGCCCAAGTTCGCCGGCCCGCT		TGGGACATGTACTCCAGCGACGA
>HWUSI-EAS731_0015:8:25:4004:8337#0/1		>HWUSI-EAS731_0015:2:75:7600:19851#0/1		>HWUSI-EAS731_0015:6:50:4723:9464#0/1		>HWUSI-EAS731_0015:3:40:7154:18805#0/1
GAGGACAGAGAAACATGGAATGTTCAGC		TGAAGGAGGACCTGCCATGAACTGAGCAAAT		GGCATGAAGGAGGACCTGCCATGAACTGA		GGGACATGTACTCCAGCGAC
>HWUSI-EAS731_0015:8:84:12556:11652#0/1		>HWUSI-EAS731_0015:1:53:9800:5915#0/1		>HWUSI-EAS731_0015:6:97:6499:19450#0/1		>HWUSI-EAS731_0015:3:7:6042:2652#0/1
CCTGTTATGTTTCCAGAGGACAGAGAAACAT		CATGAACTGAGCAAATGAGGT		ATGAAGGAGGACCTGCCATGAACTGAGCAAAT		AGTACTGGGACATGTACTCCAGCGAC
>HWUSI-EAS731_0015:7:18:10814:18929#0/1		>HWUSI-EAS731_0015:2:100:18154:20414#0/1		>HWUSI-EAS731_0015:6:108:17307:19072#0/1		>HWUSI-EAS731_0015:4:12:3269:17419#0/1
TGTTATGTTTCCAGAGGACAGA		ACTGAGCAAATGAGGTGATGAGC		AAGGAGGACCTGCCATGAACTGAGCA		CAGAAGGTGAACAGGATCGCGGAGAAGTAC
>HWUSI-EAS731_0015:8:107:3625:16571#0/1		>HWUSI-EAS731_0015:2:6:8584:2232#0/1		>HWUSI-EAS731_0015:6:29:6518:17826#0/1		>HWUSI-EAS731_0015:3:65:4928:1752#0/1
CTGTTATGTTTCCAGAGGACA		CTTGCGGGGAACTCTTCTAGCGGCTGGAGTC		AGGAGGACCTGCCATGAACTGAGCAA		TGAACAGGATCGCGGAGA
>HWUSI-EAS731_0015:8:69:1454:2337#0/1		>HWUSI-EAS731_0015:1:115:15282:20112#0/1		>HWUSI-EAS731_0015:6:79:1265:12180#0/1		>HWUSI-EAS731_0015:3:57:12801:15134#0/1
ATGGGATGTTCTTTACAATTTCGAGCAGAGATG		TGCGGGGAACTCTTCTAGCGGCTGG		GAGGACCTGCCATGAACTGAGCA		TGGAGTGTGTGCAGAAGGTGAACAGGATCGCG
>HWUSI-EAS731_0015:8:45:9368:13100#0/1		>HWUSI-EAS731_0015:2:39:4660:3550#0/1		>HWUSI-EAS731_0015:6:101:11417:6144#0/1		>HWUSI-EAS731_0015:3:62:16020:3260#0/1
GAGCCATGGCATGATATTCACTCACG		AGGAGGTGGAGCTCGGCGGGGACGTCTACATCA		GAGGACCTGCCATGAACTGAGCAA		GAGAGCCTGGAGTGTGTGCAGAAGGTGAACA
>HWUSI-EAS731_0015:7:41:2682:11115#0/1		>HWUSI-EAS731_0015:2:4:8205:5771#0/1		>HWUSI-EAS731_0015:6:47:2318:1427#0/1		>HWUSI-EAS731_0015:4:22:7055:17691#0/1
CATGGCATGATATTCACTCA		GGCAGACGCAGGAGGACTCGTGGGGCGGT		AGGACCTGCCATGAACTGAGCAAATGAGG		CCGAGAGCCTGGAGTGTGTGCAGAAGGTGAACA
>HWUSI-EAS731_0015:7:98:1869:14736#0/1		>HWUSI-EAS731_0015:2:37:15135:16974#0/1		>HWUSI-EAS731_0015:6:66:18081:12536#0/1		>HWUSI-EAS731_0015:3:6:16471:14469#0/1
GGTGGACCTAGAGAGCCATGGCATGATA		CGCAGGAGGACTCGTGGGGCGG		GCCGCCGAGGAGGATCTC		GAGCCTGGAGTGTGTGCAGAAGGTGA
>HWUSI-EAS731_0015:8:36:12315:19734#0/1		>HWUSI-EAS731_0015:1:112:10594:11647#0/1		>HWUSI-EAS731_0015:6:76:8125:2188#0/1		>HWUSI-EAS731_0015:4:103:16837:9661#0/1
GGTGGACCTAGAGAGCCATGGCATGAT		GATGACCTGATAATGAATGGCA		AGGAGAACTTTGAGAAGGGATCGATCTTCCCG		AGAGCCTGGAGTGTGTGCAGAAGGTGA
>HWUSI-EAS731_0015:7:95:10998:16350#0/1		>HWUSI-EAS731_0015:2:62:15272:16682#0/1		>HWUSI-EAS731_0015:6:20:9754:15792#0/1		>HWUSI-EAS731_0015:4:31:6049:2068#0/1
GGACCTAGAGAGCCATGGCAT		AGGAGAACTTTGAGAAGGGATC		GGAGAACTTTGAGAAGGGATCGATCT		TGTGTTCCAGCGCCCCGAGAGCCTGGA
>HWUSI-EAS731_0015:7:42:14614:13125#0/1		>HWUSI-EAS731_0015:1:107:11600:7487#0/1		>HWUSI-EAS731_0015:6:41:14282:1281#0/1		>HWUSI-EAS731_0015:4:111:8742:18636#0/1
AAAAAGGGTGGACCTAGAGAGC		TCAGGAGAACTTTGAGAAGGGATC		CAGGAGAACTTTGAGAAGGGATCGATCT		GCTGGATGATGTGTTCCA
>HWUSI-EAS731_0015:8:85:14163:12869#0/1		>HWUSI-EAS731_0015:1:58:18193:12856#0/1		>HWUSI-EAS731_0015:6:99:14036:19821#0/1		>HWUSI-EAS731_0015:3:71:10015:4987#0/1
GTGATGGAAGGTATGACACTCAGTACCAT		CGGCCTCGGTGTCGTAATCTCTGGAGC		CTCAGGAGAACTTTGAGAAGGGATCGATC		ACGGCGCTAGGGACTCTGAGATCGCCATGGGC
>HWUSI-EAS731_0015:8:65:1040:16546#0/1		>HWUSI-EAS731_0015:1:87:13492:8626#0/1		>HWUSI-EAS731_0015:6:115:8507:7166#0/1		>HWUSI-EAS731_0015:4:11:12979:3670#0/1
TTGATCTCTGTGATGGAAGGTATGACAC		CCTACATTTTCCCTGGATTCGG		CAGGCCACTCAGGAGAACTTTGAGAAGGGATC		GACGGCGCTAGGGACTCTGAGATCGCCATGG
>HWUSI-EAS731_0015:7:80:8386:4026#0/1		>HWUSI-EAS731_0015:1:52:7691:11997#0/1		>HWUSI-EAS731_0015:6:34:10767:7384#0/1		>HWUSI-EAS731_0015:3:76:1413:16471#0/1
AGGAGGATAGTCAGTTTCGTTGGTGGC		GCAGCTAGAAGCATATCCTCGT		TCAGGCCACTCAGGAGAACTTTGAGAAGGGA		TAGGGACTCTGAGATCGCCA
>HWUSI-EAS731_0015:7:77:12508:3596#0/1		>HWUSI-EAS731_0015:2:21:6510:15233#0/1		>HWUSI-EAS731_0015:6:116:17607:7792#0/1		>HWUSI-EAS731_0015:3:86:3483:16612#0/1
AGATAGTAGTTGTTGACCATGAG		ACGGACAGCTCCAGAGATTACGACA		CGGAAACACTAGCTGATCAGGCCACTC		TGGACGGCGCTAGGGACTCTGAGATCGCCA
>HWUSI-EAS731_0015:7:104:14721:3581#0/1		>HWUSI-EAS731_0015:2:53:19122:13043#0/1		>HWUSI-EAS731_0015:6:15:5662:4357#0/1		>HWUSI-EAS731_0015:4:50:12610:19017#0/1
AGATAGTAGTTGTTGACCATGA		TCAAACGGACTGCCGCTGGCAA		GATTCGGCCTCGGTGTCGTAATCTCTGGAGC		GCTAGGGACTCTGAGATCGC
>HWUSI-EAS731_0015:7:13:8015:3480#0/1		>HWUSI-EAS731_0015:2:101:12424:1587#0/1		>HWUSI-EAS731_0015:6:95:12531:2001#0/1		>HWUSI-EAS731_0015:3:79:7928:12272#0/1
CAACTATGTTTACACACCATCAGAAGATAG		TCTGAGTGTACTGCTGAAGAAGCATATA		AGTCCGTTTGACCCTGTGGAGTACAATGGAAAGA		CGGCGCTAGGGACTCTGAGATCGC
>HWUSI-EAS731_0015:8:68:14493:12436#0/1		>HWUSI-EAS731_0015:2:1:14968:6360#0/1		>HWUSI-EAS731_0015:6:46:4280:15123#0/1		>HWUSI-EAS731_0015:4:103:14751:6267#0/1
GAACTGTGTTCTATGCCC		GTGCTGATTGGAACATCCGGAGTTGGCA		GTCCGTTTGACCCTGTGGA		GCTAGGGACTCTGAGATC
>HWUSI-EAS731_0015:7:95:16724:14123#0/1		>HWUSI-EAS731_0015:2:44:7489:1140#0/1		>HWUSI-EAS731_0015:6:29:11642:17566#0/1		>HWUSI-EAS731_0015:4:18:11315:19474#0/1
GGCTCTGACGTGAACTGTGTTCTATG		AAAAGCCTTGGGCACATGAGCATGAACCTG		CTCCACAGGGTCAAACGGACTG		ACGGCGCTAGGGACTCTGAGATC
>HWUSI-EAS731_0015:7:83:13606:17911#0/1		>HWUSI-EAS731_0015:1:98:4409:7776#0/1		>HWUSI-EAS731_0015:6:89:3369:9214#0/1		>HWUSI-EAS731_0015:4:12:18220:1471#0/1
GAGGAAACTGAAAATTACTTCCATGGC		TGTTTACCTATCACGATTGATGTTGGTACAA		TGTACTGCTGAAGAAGCATATAATTGGAGC		GACGGCGCTAGGGACTCTGAGAT
>HWUSI-EAS731_0015:7:82:10048:20599#0/1		>HWUSI-EAS731_0015:1:32:6849:20844#0/1		>HWUSI-EAS731_0015:6:113:4994:20330#0/1		>HWUSI-EAS731_0015:4:25:17240:18916#0/1
CAGGACTTCAGTTGGTTTGCTAAAGAGGGATGGC		GTAAACTTTCTCTGTACACTGC		TCTGAGTGTACTGCTGAAGAAGCAT		GACGGCGCTAGGGACTCTGAGA
>HWUSI-EAS731_0015:7:3:15490:20679#0/1		>HWUSI-EAS731_0015:1:7:12793:10794#0/1		>HWUSI-EAS731_0015:6:16:9594:15884#0/1		>HWUSI-EAS731_0015:3:19:8150:8419#0/1
CAGGACTTCAGTTGGTTTGCTAAAGAGG		TTCAAGTTATTGTTGTTACTGATGGTGAGC		TGCTGATTGGAACATCCGGAGTTGGCA		TGGACGGCGCTAGGGACTCTGA
>HWUSI-EAS731_0015:7:101:18282:12962#0/1		>HWUSI-EAS731_0015:2:79:9238:6223#0/1		>HWUSI-EAS731_0015:6:31:15850:17740#0/1		>HWUSI-EAS731_0015:3:12:2725:16724#0/1
ATGACAGGACTTCAGTTGGTTTGCTAAAGAG		TTGATGTGCTAAGGAACTGGC		GGCACATGAGCATGAACCTGTAACGACACTG		TCAACCAGAGGTCGATGGACGGCGCTAGGGACTC
>HWUSI-EAS731_0015:7:35:1321:4506#0/1		>HWUSI-EAS731_0015:1:26:5880:14352#0/1		>HWUSI-EAS731_0015:6:29:13701:1626#0/1		>HWUSI-EAS731_0015:4:81:5777:8349#0/1
GACTCCAATCGTCCAAAACCTGGAGGGGATGTCA		GGGAAAGGTTCTTGATGTG		CTTGGGCACATGAGCATGAACC		CAGAGGTCGATGGACGGCGCTAGGGAC
>HWUSI-EAS731_0015:7:87:17179:6352#0/1		>HWUSI-EAS731_0015:2:77:17390:19930#0/1		>HWUSI-EAS731_0015:6:91:14948:4625#0/1		>HWUSI-EAS731_0015:3:22:11581:17830#0/1
ATCGTCCAAAACCTGGAGGGGATG		TTTAGACAACCACAGGGTCTC		AAAGCCTTGGGCACATGAGCATGAACC		TCTGCAAACATCAACCAGAGGTCGATGGACGG
>HWUSI-EAS731_0015:8:105:2880:4190#0/1		>HWUSI-EAS731_0015:2:71:16967:5692#0/1		>HWUSI-EAS731_0015:6:102:5021:2655#0/1		>HWUSI-EAS731_0015:4:96:7683:16903#0/1
TTGATTTACATCACTGGCTGGTCTGTATA		TACACCAACAGTAGGTGAGGCCTGCCAGAA		ATCTAACAGTGTCGTTACAGGT		TGCAAACATCAACCAGAGGTCGAT
>HWUSI-EAS731_0015:8:5:12708:15217#0/1		>HWUSI-EAS731_0015:2:103:5328:7924#0/1		>HWUSI-EAS731_0015:6:10:5392:2553#0/1		>HWUSI-EAS731_0015:4:45:13761:13836#0/1
CGATGGCAAGAATTATGAAC		ATTGATAATGTGGAGGAGCTTCTCCCTGTG		TTGGTGGAACCCTGGCTGAACACA		TGGCGATCTCAGAGTCCCTAG
>HWUSI-EAS731_0015:8:109:10029:7285#0/1		>HWUSI-EAS731_0015:1:12:2849:16424#0/1		>HWUSI-EAS731_0015:6:1:9404:14412#0/1		>HWUSI-EAS731_0015:4:61:7241:10542#0/1
GTTCCTTACACCTTCTTCTCTCAGA		GTTCGAGCGACTGAGCCG		AGGTGGTTGGTGGAACCCTGGCTGAACACA		ATCTATGTCCACACCAAAATGATGATAG
>HWUSI-EAS731_0015:7:101:4392:6457#0/1		>HWUSI-EAS731_0015:1:104:12864:1730#0/1		>HWUSI-EAS731_0015:6:65:2096:5086#0/1		>HWUSI-EAS731_0015:3:69:3622:1312#0/1
ATGTTTCCAAGGATCGCAATTGGGCGAGGGGTG		CGGATGTACGAGTTCAAGGTGCGGCGGT		AAGGTGGTTGGTGGAACCCTGGCTGAACACA		CCTGAAGAACAACCAGAAGCTGACACTGAT
>HWUSI-EAS731_0015:7:80:18991:3565#0/1		>HWUSI-EAS731_0015:2:104:10337:17263#0/1		>HWUSI-EAS731_0015:6:6:19475:1081#0/1		>HWUSI-EAS731_0015:3:75:3416:4346#0/1
GCCTGTTGGTGAGAGCAAGATCCATGTGA		TGACGCCGTACGTGATCGCCGCGCT		GTGGTTGGTGGAACCCTGGCTGAACA		CTGAAGAACAACCAGAAGCTGACACT
>HWUSI-EAS731_0015:7:43:10162:3411#0/1		>HWUSI-EAS731_0015:2:29:3986:21007#0/1		>HWUSI-EAS731_0015:6:72:1701:11514#0/1		>HWUSI-EAS731_0015:4:11:2637:19694#0/1
TAACCGCGAGCCTGTTGGTGAGAGCAA		GTGGTCTCACCTCCCCGTGAGCGGAGTCGAT		GGTGGTTGGTGGAACCCTGGCTGAA		CTGAAGAACAACCAGAAGCTGACA
>HWUSI-EAS731_0015:8:8:2261:3297#0/1		>HWUSI-EAS731_0015:1:111:10399:12256#0/1		>HWUSI-EAS731_0015:6:107:19515:10970#0/1		>HWUSI-EAS731_0015:4:43:7099:20465#0/1
CGATATCTGTGATAATAACCG		CCGGTTGATCGGAGGTCGTGTTGCCGCCGGC		AAAGGTGGTTGGTGGAACCCTGGC		GAATATCAGCCTGAAGAACAACCAGAAGCTGACA
>HWUSI-EAS731_0015:7:17:3792:6967#0/1		>HWUSI-EAS731_0015:1:93:2766:19831#0/1		>HWUSI-EAS731_0015:6:38:17261:19970#0/1		>HWUSI-EAS731_0015:3:64:1361:7026#0/1
ATGGAGAGGAGATTGACAGATGGCTCGA		ACACCGGTTGATCGGAGGTCGT		ATGTTGGTACAAACAATGAGCAATTGTTGAATGA		TATCAGCCTGAAGAACAACCAGAAGCTGA
>HWUSI-EAS731_0015:8:17:4403:18900#0/1		>HWUSI-EAS731_0015:1:94:1782:13072#0/1		>HWUSI-EAS731_0015:6:93:12598:11498#0/1		>HWUSI-EAS731_0015:3:66:8099:19203#0/1
TTCTCAATGGAGAGGAGATTGACAGATGG		AGTCCATACACCGGTTGATCGGAGG		GTAAACTTTCTCTGTACACTGCCCTTGGA		TCAGCCTGAAGAACAACCAGAAGC
>HWUSI-EAS731_0015:7:34:9879:14245#0/1		>HWUSI-EAS731_0015:2:65:12369:17128#0/1		>HWUSI-EAS731_0015:6:2:2559:12281#0/1		>HWUSI-EAS731_0015:4:14:4871:7991#0/1
TGGGGCAACGAATATTGGGAGGGCTTAC		TTACACATCGCACCACTCTCTC		GTTGGTAAACTTTCTCTGTACACT		ATCAGCCTGAAGAACAACCAGAAGC
>HWUSI-EAS731_0015:7:87:3798:17893#0/1		>HWUSI-EAS731_0015:1:2:15348:21187#0/1		>HWUSI-EAS731_0015:6:43:15268:12264#0/1		>HWUSI-EAS731_0015:3:9:16906:18840#0/1
CTATTGGGGCAACGAATATTGGGA		GTTGGGCATGAAGCTGGAGGC		TTTTGGGGCTTGGAGATTTGGGTTGTCAG		ATATCAGCCTGAAGAACAACCAGAAGC
>HWUSI-EAS731_0015:7:75:16590:13457#0/1		>HWUSI-EAS731_0015:2:120:18336:14980#0/1		>HWUSI-EAS731_0015:6:96:6396:19091#0/1		>HWUSI-EAS731_0015:4:23:12337:15570#0/1
GTGTAGGGCGAACTAGGATGATAACCAATGAGC		GATGAGAGAGAGGAGAGGAGAG		AACATTCAAGTTATTGTTGTTACTGATG		GGAATATCAGCCTGAAGAACAACCAGAAGC
>HWUSI-EAS731_0015:7:27:13746:20354#0/1		>HWUSI-EAS731_0015:2:22:7301:3963#0/1		>HWUSI-EAS731_0015:6:32:5318:6689#0/1		>HWUSI-EAS731_0015:4:87:17020:20831#0/1
ATTGATCTGGAGAAAGCTCGTGTAGGGC		GAGAAGTTCGTCCAGATGATGCT		GGGAAAGGTTCTTGATGTGCTAAGGA		TGAAGCGAACCCCAAGGACTACCTCAC
>HWUSI-EAS731_0015:8:70:16890:3064#0/1		>HWUSI-EAS731_0015:2:20:4505:9554#0/1		>HWUSI-EAS731_0015:6:112:7449:9918#0/1		>HWUSI-EAS731_0015:4:78:6073:21056#0/1
GAGGACACTGTGGGTGTCGGCAAAGGCGC		CAAGTGCTCCAAGCGCTACGCCGTCCACT		TAGGTGAGGCCTGCCAGAAGTATG		GAGATGATGTACACTGACATTACAGAGGC
>HWUSI-EAS731_0015:8:30:14731:11005#0/1		>HWUSI-EAS731_0015:2:85:13212:20477#0/1		>HWUSI-EAS731_0015:6:69:6423:16399#0/1		>HWUSI-EAS731_0015:3:24:15005:7571#0/1
GAGGACACTGTGGGTGTCGGCA		TGTGTACAATGCCCGTCGGCCAATGAAACAGAG		TACACCAACAGTAGGTGAGGCCTGCCAGA		TGGAGATGATGTACACTGACATTACAGAGGC
>HWUSI-EAS731_0015:7:50:9055:7709#0/1		>HWUSI-EAS731_0015:2:30:18921:20692#0/1		>HWUSI-EAS731_0015:6:98:7294:5487#0/1		>HWUSI-EAS731_0015:3:43:11293:1721#0/1
TTGAGGACACTGTGGGTGT		AAAAAGATTAGAATGGGAATGCCAGCGAC		CTTACGTGGCCTTCTTCCTCCGGCAGT		ATGGAGATGATGTACACTGACATTACAGAGGC
>HWUSI-EAS731_0015:7:28:5272:13577#0/1		>HWUSI-EAS731_0015:1:55:17744:6866#0/1		>HWUSI-EAS731_0015:6:107:12844:12735#0/1		>HWUSI-EAS731_0015:4:118:3272:9443#0/1
GGGGATTGAGGACACTGTGGGTGT		CGACGAAGAGCCAAACTATGCAAAG		CTTTAGTGAGAAGGAGCGGGAT		AATGGAGATGATGTACACTGACATTACAGAGGC
>HWUSI-EAS731_0015:8:28:15144:1301#0/1		>HWUSI-EAS731_0015:1:5:12619:11914#0/1		>HWUSI-EAS731_0015:6:48:8990:9831#0/1		>HWUSI-EAS731_0015:4:28:4627:19233#0/1
TGTGGAGGGGATTGAGGACACTG		CAACCTCTCCAGAATCTTTATGTGGCA		TCGAGCGACTGAGCCGGGATGGT		TGGAGATGATGTACACTGACATTACAGAG
>HWUSI-EAS731_0015:7:89:19708:10756#0/1		>HWUSI-EAS731_0015:2:103:2333:7875#0/1		>HWUSI-EAS731_0015:6:20:14233:2457#0/1		>HWUSI-EAS731_0015:4:110:1057:11423#0/1
TTGTGGAGGGGATTGAGGACACTG		TGGGAAGAACTGGATGCAGGAGAGATGACCT		ACTGGACCTCGGGCTCATCGGCGACGAG		TGGAGATGATGTACACTGACATTACAGA
>HWUSI-EAS731_0015:8:63:5277:15383#0/1		>HWUSI-EAS731_0015:2:108:17968:6279#0/1		>HWUSI-EAS731_0015:6:26:16045:9630#0/1		>HWUSI-EAS731_0015:4:96:7788:8268#0/1
ATTGTCGTCATCATTCTTCCTCGT		GAAGAACTGGATGCAGGAGAGATGAC		CGCCGTCCGGCGGGTGGAGCTACCCTTCGTCGT		ATGGAGATGATGTACACTGACAT
>HWUSI-EAS731_0015:8:118:18132:16179#0/1		>HWUSI-EAS731_0015:1:94:19657:2116#0/1		>HWUSI-EAS731_0015:6:4:18479:20350#0/1		>HWUSI-EAS731_0015:4:32:16996:12843#0/1
AGGTACCAATCATTAATCTCGG		CTTGGGAAGAACTGGATGCAGGAGAGATGA		CGAGAGCTACCTCACCAAGACCATC		AATGGAGATGATGTACACTGACAT
>HWUSI-EAS731_0015:8:99:8092:2592#0/1		>HWUSI-EAS731_0015:1:87:1083:8570#0/1		>HWUSI-EAS731_0015:6:66:9995:9371#0/1		>HWUSI-EAS731_0015:3:87:9006:21023#0/1
ACATCCACCAGCAGGCCTATGACC		AGGAAAGCATGTTGAATATGACCA		TTCCGGATGTACGAGTTCAAGGTGCGGC		CAATGGAGATGATGTACACTGACAT
>HWUSI-EAS731_0015:7:57:9426:18983#0/1		>HWUSI-EAS731_0015:2:8:8542:20140#0/1		>HWUSI-EAS731_0015:6:119:13139:2550#0/1		>HWUSI-EAS731_0015:4:57:8503:17569#0/1
ACGGTCTAACTTTGAGTGGCTGACAT		GATGTGAAACCTGAGAACTTTTTGCTTGGTC		AGTTCCGGATGTACGAGTTCAAG		CCTGGACTGGCAAAGGAGAACAATGGAGATGATG
>HWUSI-EAS731_0015:7:120:14317:13148#0/1		>HWUSI-EAS731_0015:1:24:9440:16151#0/1		>HWUSI-EAS731_0015:6:5:15389:11792#0/1		>HWUSI-EAS731_0015:3:97:3109:7882#0/1
CTAACGGTCTAACTTTGAGTGGCT		TGGTGATGTGAAACCTGA		ACGAGTTCCGGATGTACGA		TGGACTGGCAAAGGAGAACAATGGAGAT
>HWUSI-EAS731_0015:8:3:15281:5728#0/1		>HWUSI-EAS731_0015:2:45:10119:5530#0/1		>HWUSI-EAS731_0015:6:28:10556:6394#0/1		>HWUSI-EAS731_0015:3:116:7363:2599#0/1
TAACGGTCTAACTTTGAGTGGC		ATTTGGACAAGTATACGTTGGCCGGCGTAT		CGTGATCGCCGCGCTGCGGGA		TGGACTGGCAAAGGAGAACAATGGAGA
>HWUSI-EAS731_0015:7:74:3334:8790#0/1		>HWUSI-EAS731_0015:1:118:13588:8167#0/1		>HWUSI-EAS731_0015:6:72:2644:4010#0/1		>HWUSI-EAS731_0015:4:96:17708:13006#0/1
CTAACGGTCTAACTTTGAGTGGC		TCGAGGCACAAGGATCTGAGG		TGAGCGGAGTCGATGTACTCGGCGGCGG		TGGATCTGTTCAGGCAATCCTGGACTGGCAAAG
>HWUSI-EAS731_0015:8:120:8960:6605#0/1		>HWUSI-EAS731_0015:2:92:2644:11806#0/1		>HWUSI-EAS731_0015:6:99:15514:1754#0/1		>HWUSI-EAS731_0015:4:93:11131:9635#0/1
TCTAACGGTCTAACTTTGAGTGGC		TACCAGACATGGACACTTATGAAGACTCAGGGA		CCCGTGAGCGGAGTCGATGTACTCGG		TGGATCTGTTCAGGCAATCCTGGACTGGCA
>HWUSI-EAS731_0015:8:106:15839:19109#0/1		>HWUSI-EAS731_0015:1:75:18962:6311#0/1		>HWUSI-EAS731_0015:6:88:7135:10308#0/1		>HWUSI-EAS731_0015:4:37:18110:2228#0/1
ATCTAACGGTCTAACTTTGAGTGGC		ACATGGACACTTATGAAGACTCAG		GATGGGGGAAGGAGTCAGCAGCG		GAGTGGATCTGTTCAGGCAATCCTGGACTGGCA
>HWUSI-EAS731_0015:8:78:17145:16004#0/1		>HWUSI-EAS731_0015:2:21:17276:6929#0/1		>HWUSI-EAS731_0015:6:36:11866:17580#0/1		>HWUSI-EAS731_0015:3:75:8502:18751#0/1
CACATCTAACGGTCTAACTTTGAG		AAGGAAGACTCTGCATCTGGC		GGTTGATCGGAGGTCGTGTTGCCGCCGGC		GTGGTGCCAATGTGGCCTGAGGGTGTTCCAG
>HWUSI-EAS731_0015:7:40:18494:2197#0/1		>HWUSI-EAS731_0015:2:16:8892:5524#0/1		>HWUSI-EAS731_0015:6:89:3499:6515#0/1		>HWUSI-EAS731_0015:4:112:18268:12972#0/1
AGCGACTGACATGTGAGACCCACATCT		TCTGTCACAAGGGCGGCCAATC		GTCCATACACCGGTTGATCGGAGGTCGTG		ACTGTTTATGTTGTGGTGCCA
>HWUSI-EAS731_0015:8:103:15298:6255#0/1		>HWUSI-EAS731_0015:2:99:11252:15697#0/1		>HWUSI-EAS731_0015:6:98:7844:11874#0/1		>HWUSI-EAS731_0015:3:38:5074:19020#0/1
GAGCGACTGACATGTGAGACCCACATCT		TTTGAGCTGGAACCTGAGAACA		CATACGCCGAGTCCACGAGATCTCG		CTGAAAGTTGTCAGTAAGATTGAAGC
>HWUSI-EAS731_0015:7:39:3638:15628#0/1		>HWUSI-EAS731_0015:1:90:11415:6783#0/1		>HWUSI-EAS731_0015:6:22:10890:12055#0/1		>HWUSI-EAS731_0015:3:58:5188:5256#0/1
AGCGACTGACATGTGAGACCCACA		ATGGCATGCATGGTCGCGGTA		ACACATCGCACCACTCTCTCTTA		CTTGCACTGAAAGTTGTCAGTAAGATTGAAGC
>HWUSI-EAS731_0015:7:116:2590:18499#0/1		>HWUSI-EAS731_0015:2:92:19243:13426#0/1		>HWUSI-EAS731_0015:6:85:5850:17480#0/1		>HWUSI-EAS731_0015:3:53:4462:7487#0/1
TTGAGCGACTGACATGTGAGACCCA		TATTTTTTCTTAGGATCATGG		GTATGGACGAGTAAGAGAGAGT		AGGAGCTTGCACTGAAAGTTGTCAGTAAGAT
>HWUSI-EAS731_0015:8:4:10184:18740#0/1		>HWUSI-EAS731_0015:1:19:3381:12560#0/1		>HWUSI-EAS731_0015:6:66:4867:13834#0/1		>HWUSI-EAS731_0015:4:113:9260:13197#0/1
TTTGAGCGACTGACATGTGAGACCCA		TGGCACTGAAAGAACCGGCAT		AATGTAGCAGATGATAGATTAGCACCACAT		CATCTATATAGAGAACCAATACTTCC
>HWUSI-EAS731_0015:8:82:12255:1962#0/1		>HWUSI-EAS731_0015:1:9:5549:11963#0/1		>HWUSI-EAS731_0015:6:57:18803:7138#0/1		>HWUSI-EAS731_0015:4:68:8243:13695#0/1
TTTGAGCGACTGACATGTGAGACC		TTGTCCTCAACATCTCCGTCGGCGAGAGCGGA		ACAATGCCCGTCGGCCAATGAAACAGAG		CATCCGGAGGGCAAAGAAC
>HWUSI-EAS731_0015:8:93:13613:20367#0/1		>HWUSI-EAS731_0015:2:55:11406:9371#0/1		>HWUSI-EAS731_0015:6:25:15566:6424#0/1		>HWUSI-EAS731_0015:4:9:3701:16188#0/1
CTGACTTTGAGCGACTGACATGTG		CGAGGTACACTGTGAGGTCGTTCGGCATCCG		TGGGAAGAACTGGATGCAGGAGAGAT		TCCAGGATGCATACATACATGCCAT
>HWUSI-EAS731_0015:7:43:1382:11675#0/1		>HWUSI-EAS731_0015:2:15:3418:2145#0/1		>HWUSI-EAS731_0015:6:82:9940:3462#0/1		>HWUSI-EAS731_0015:3:120:2233:14788#0/1
ATCCTCTGACTTTGAGCGACTGACAT		ACTGTGAGGTCGTTCGGCATCCGGCGTAAT		ACAGGAAAGCATGTTGAATATGACCAGAGACC		CAGGAGCATCCAGGATGCATACATACATG
>HWUSI-EAS731_0015:8:52:5630:7070#0/1		>HWUSI-EAS731_0015:1:67:13045:15875#0/1		>HWUSI-EAS731_0015:6:27:8735:1184#0/1		>HWUSI-EAS731_0015:3:2:17788:2567#0/1
ATCCTCTGACTTTGAGCGACTGAC		GCGTGGTGAGAAGGCAATGCAGC		CAGACATCATCGACTGGATGGAGC		GATCAAATCATTGACAGGAGCATCCAGGA
>HWUSI-EAS731_0015:8:93:1204:13238#0/1		>HWUSI-EAS731_0015:2:61:7594:13962#0/1		>HWUSI-EAS731_0015:6:110:8976:14818#0/1		>HWUSI-EAS731_0015:3:75:16825:7427#0/1
AAATTCTCTGCAGCACTATCCTCT		GGTGAAGGAGTACGAGCTGCTGAGGAGGAACT		ATCATGACTTCATCTTTACAT		CGGAAAGGATCAAATCATTGACAGGAGCATC
>HWUSI-EAS731_0015:7:86:16572:1400#0/1		>HWUSI-EAS731_0015:2:53:8223:10692#0/1		>HWUSI-EAS731_0015:6:20:19339:15818#0/1		>HWUSI-EAS731_0015:4:55:17870:2395#0/1
GTCCTGTACCCAGGTTATCCC		CAAGGACTCAGTACCAGAGAAGA		AGATATCAGCCAAGATCATGCACGGAAGA		AAGCTGGGCTTGTAAGCGGAA
>HWUSI-EAS731_0015:8:79:7253:1711#0/1		>HWUSI-EAS731_0015:1:71:9250:1921#0/1		>HWUSI-EAS731_0015:6:69:1053:9299#0/1		>HWUSI-EAS731_0015:4:81:1273:14002#0/1
TTATACTCTCCAACCTCATCATA		AACATGGCCTCAACTTTGCGCAT		TATCAGCCAAGATCATGCACGGA		CAGGGATCTGTCTGACAC
>HWUSI-EAS731_0015:7:81:14533:4281#0/1		>HWUSI-EAS731_0015:2:9:11249:13374#0/1		>HWUSI-EAS731_0015:6:38:11682:7569#0/1		>HWUSI-EAS731_0015:4:99:1102:2592#0/1
ACACCCGGCACCTGTAGAACAACTAT		TACGTGGACATCGAAGCGAAGACG		CAAGTATGATCCTGAAAGACGGACTA		GCTGGAAGGGCCAATCGCATGG
>HWUSI-EAS731_0015:8:55:17447:4870#0/1		>HWUSI-EAS731_0015:1:49:15791:14833#0/1		>HWUSI-EAS731_0015:6:44:18718:6243#0/1		>HWUSI-EAS731_0015:3:29:14580:10313#0/1
ATTGTCATCATCTTCCTCCTCG		CGAGAAGCTTGCCTTTGAACGACGGGC		GACGGACTAGAGAGTCGAGAGCAGTTC		CACTCACGGCTGGAAGGGCCAATCGCAT
>HWUSI-EAS731_0015:7:86:15670:10253#0/1		>HWUSI-EAS731_0015:2:73:12156:20428#0/1		>HWUSI-EAS731_0015:6:71:9241:18593#0/1		>HWUSI-EAS731_0015:3:91:8693:11873#0/1
ATGAGATATACCATGATTTACGGTGCAA		TGTACCAGAACTCGTCGTCGC		CCAAGTCAATGCCAAGAGCAGGAGTGAGATG		TCACTCACGGCTGGAAGGGC
>HWUSI-EAS731_0015:7:82:6082:1662#0/1		>HWUSI-EAS731_0015:2:80:14893:18363#0/1		>HWUSI-EAS731_0015:6:20:2705:20776#0/1		>HWUSI-EAS731_0015:4:103:10893:19879#0/1
TCGCGGCGCGGACGTGCTGGTACACGGTGCA		CTCGAGAACCGCGCGGTAGGT		AACATTCCATTCTGGGCCTC		TGGACCTAGAGAGCCATGGCATGATATTCACT
>HWUSI-EAS731_0015:8:42:6974:16381#0/1		>HWUSI-EAS731_0015:2:100:5886:18977#0/1		>HWUSI-EAS731_0015:6:46:12424:16787#0/1		>HWUSI-EAS731_0015:4:93:6581:5279#0/1
GTGATGTGTTACGATGTAATGTATGATTCGGGT		CAAGCTGTACAACACCTGCGAGCG		GATAATGGCAATGGAACAGTGGTTACTCA		GTGGACCTAGAGAGCCATGGCATGATATTCAC
>HWUSI-EAS731_0015:8:50:13763:16308#0/1		>HWUSI-EAS731_0015:1:97:4400:18848#0/1		>HWUSI-EAS731_0015:6:12:16309:20645#0/1		>HWUSI-EAS731_0015:4:112:13204:17233#0/1
ATGTGTTACGATGTAATGTATGATTCGG		CTTGTCGAAGGGAATTTCTAGCATTCCTGAAGAC		TTCTTGGTCACACGGATTGGC		TGGACCTAGAGAGCCATGGCATGATATTCA
>HWUSI-EAS731_0015:8:120:8510:13277#0/1		>HWUSI-EAS731_0015:2:89:2307:19204#0/1		>HWUSI-EAS731_0015:6:67:16925:20035#0/1		>HWUSI-EAS731_0015:3:67:3602:10959#0/1
GATACTACATTTTTGGTTTCA		CCGTCGACTGGTACAAGGAGCGGATCGACG		TCAGAACACCGAATGCCACGGC		AAAGGGTGGACCTAGAGAGCCATGGCATGA
>HWUSI-EAS731_0015:8:120:5873:9928#0/1		>HWUSI-EAS731_0015:1:64:15920:13875#0/1		>HWUSI-EAS731_0015:6:69:19354:16842#0/1		>HWUSI-EAS731_0015:4:40:17729:19248#0/1
AGGAAGAATGATGACGACAATGGC		ATCGGGTACTCCGACTCCGGCAAGGACGC		TGGCACTGAAAGAACCGGCAT		GGTGGACCTAGAGAGCCATGGCAT
>HWUSI-EAS731_0015:7:85:11000:8132#0/1		>HWUSI-EAS731_0015:2:68:2676:2510#0/1		>HWUSI-EAS731_0015:6:14:15220:12069#0/1		>HWUSI-EAS731_0015:3:85:10447:17984#0/1
CAAAGTTAGACCGTTAGATGTGGG		GCGTGAAGCTGACCATCT		AGGCGAACCCGATGCGGGAGATCAAGGTGCA		ATCAAAAAGGGTGGACCTAGAGAGCCATGGCAT
>HWUSI-EAS731_0015:7:102:16619:15797#0/1		>HWUSI-EAS731_0015:2:61:5146:5096#0/1		>HWUSI-EAS731_0015:6:34:15507:8681#0/1		>HWUSI-EAS731_0015:4:81:17220:10363#0/1
AAAGTTAGACCGTTAGATGTGGG		GCTTCCGGACGCTGCAGAGGTT		CGAGGTACACTGTGAGGTCGTTCGGCATCCG		GGTGGACCTAGAGAGCCATGGCA
>HWUSI-EAS731_0015:8:75:18156:9899#0/1		>HWUSI-EAS731_0015:1:110:9746:6389#0/1		>HWUSI-EAS731_0015:6:86:6681:4030#0/1		>HWUSI-EAS731_0015:3:97:15645:4933#0/1
AAAGTTAGACCGTTAGATGTGGGT		GTACGGGCGGATGAACATCGGCA		TCAGTGAGACTGGATGCTTTGG		AGGGTGGACCTAGAGAGCCATGGCA
>HWUSI-EAS731_0015:8:5:10100:4926#0/1		>HWUSI-EAS731_0015:2:13:9435:14073#0/1		>HWUSI-EAS731_0015:6:79:6510:2493#0/1		>HWUSI-EAS731_0015:4:3:4808:19730#0/1
AGTTAGACCGTTAGATGTGGGTC		GTACGGGCGGATGAACATCGGCAGCCGG		AGTGAGACTGGATGCTTTGGTTTTGGTAT		AAAAAGGGTGGACCTAGAGAGC
>HWUSI-EAS731_0015:7:16:3300:5947#0/1		>HWUSI-EAS731_0015:2:59:13825:5221#0/1		>HWUSI-EAS731_0015:6:16:13286:13711#0/1		>HWUSI-EAS731_0015:3:58:9090:3847#0/1
GGGTCTCACATGTCAGTCGCT		GGAGGATTGCCTGAGGCTGT		CAAGGACTCAGTACCAGAGAAGAAG		GCATCAATCAAAAAGGGTGGACCTAGA
>HWUSI-EAS731_0015:7:77:12405:18689#0/1		>HWUSI-EAS731_0015:2:13:4191:17745#0/1		>HWUSI-EAS731_0015:6:52:3235:10032#0/1		>HWUSI-EAS731_0015:3:64:14124:14437#0/1
CTCAAAGTCAGAGGATAGTGCTGCA		TTCAGTCCAGTAACCAGCCC		TGCACCATCCATGTTCCATGAT		TAGGACACTCGACAGTACCCATCATGATGACT
>HWUSI-EAS731_0015:8:93:15724:11847#0/1		>HWUSI-EAS731_0015:1:45:4983:5400#0/1		>HWUSI-EAS731_0015:6:36:5407:12178#0/1		>HWUSI-EAS731_0015:4:36:8781:16745#0/1
TACAGGACTAGAGGAAATCGC		GAAGGACTTGATCGTGTCGGC		TTGCAATCCTAGATGACTCCATTGTCC		TAGGACACTCGACAGTACCCATCATGAT
>HWUSI-EAS731_0015:8:83:7889:3315#0/1		>HWUSI-EAS731_0015:1:119:12173:16723#0/1		>HWUSI-EAS731_0015:6:68:13495:7005#0/1		>HWUSI-EAS731_0015:4:9:6409:12168#0/1
TGGACTTGAGCAAAATACAGGCATC		GTAGAACTGGATGGCGGTGTG		GTGACCTCCGCTTCTCCGCCGCCGACATCGC		TTAGGACACTCGACAGTA
>HWUSI-EAS731_0015:8:30:15913:10255#0/1		>HWUSI-EAS731_0015:2:92:14903:3926#0/1		>HWUSI-EAS731_0015:6:65:4195:10363#0/1		>HWUSI-EAS731_0015:3:114:6358:7868#0/1
GTGTCTAGTGACCTTTGGATCGGCAT		AGATGGCCAAGAACTCAGTGAAGC		TCGCCTTCGAGAACACCTACGC		TACCATTCTTTGTTTAGGACACTCGACA
>HWUSI-EAS731_0015:8:32:15495:14733#0/1		>HWUSI-EAS731_0015:1:64:17521:11593#0/1		>HWUSI-EAS731_0015:6:13:2718:17710#0/1		>HWUSI-EAS731_0015:4:94:12944:19736#0/1
ATTGAGATTCGTGCCGTAGCGAGC		GTAGATGGCCAAGAACTCAGTGAA		GAGGATCACGACGAACGCGAC		AAGGAGGATAGTCAGTTTCGTTGGTGGC
>HWUSI-EAS731_0015:8:85:10101:17172#0/1		>HWUSI-EAS731_0015:2:19:3416:17350#0/1		>HWUSI-EAS731_0015:6:82:9389:13885#0/1		>HWUSI-EAS731_0015:4:1:13081:15328#0/1
AGCAAGATTACTGTAATGCTGA		AGTAGATGGCCAAGAACTCAGTGAA		GTTCGACCGCATCTTTGG		CTATGTTTACACACCATCAGAAGATAGTAG
>HWUSI-EAS731_0015:8:65:2980:3960#0/1		>HWUSI-EAS731_0015:2:72:8895:17774#0/1		>HWUSI-EAS731_0015:6:6:10812:4341#0/1		>HWUSI-EAS731_0015:3:6:1984:21343#0/1
ATATATGAACTAGAAGAACACT		AGTAGATGGCCAAGAACTCAGTGA		TTCGATGTCCACGTAGAGCGGGA		TGAGGAAACTGAAAATTACTTCCATGGC
>HWUSI-EAS731_0015:7:51:11396:4279#0/1		>HWUSI-EAS731_0015:1:36:16806:7454#0/1		>HWUSI-EAS731_0015:6:26:7072:13276#0/1		>HWUSI-EAS731_0015:4:7:17218:12048#0/1
ACGGCGAGAACTGGAGCGTGG		ATAATAGTCTGTTGGAGTAATGGT		CTTTGGAGACGGACCACACAATGC		TGTGTGGGATGACAGGACTTCAGTTG
>HWUSI-EAS731_0015:8:64:2313:12759#0/1		>HWUSI-EAS731_0015:1:40:12290:2782#0/1		>HWUSI-EAS731_0015:6:88:11027:15142#0/1		>HWUSI-EAS731_0015:3:57:15334:16089#0/1
ACCAGGCTACTGGAGGACAAGTCGTCTCTCTT		ATGGAACGAGTATTGCAAACGGTA		AGGGACAAGCTGTACAACACCTGCGAGCG		TCGTCCAAAACCTGGAGGGGATG
>HWUSI-EAS731_0015:8:91:18270:8304#0/1		>HWUSI-EAS731_0015:2:42:9851:9165#0/1		>HWUSI-EAS731_0015:6:17:5742:13126#0/1		>HWUSI-EAS731_0015:3:24:12386:1674#0/1
AGGGACTGCGGTGACGGCGGC		CATGGAACGAGTATTGCAAACGGTA		CCGTCGACTGGTACAAGGAGCGGATCGACG		TCCAATCGTCCAAAACCTGGAGG
>HWUSI-EAS731_0015:8:18:9281:20564#0/1		>HWUSI-EAS731_0015:1:20:5360:3999#0/1		>HWUSI-EAS731_0015:6:56:2642:16645#0/1		>HWUSI-EAS731_0015:4:28:3531:1999#0/1
GGAGGAGAGGGACTGCGGTGACGGCG		GCCGATTTCCCCCTCGGGCGAG		GAGGAGATCGTCGGCGTGGCGGAGCGG		CTGGTCTGTATACACTGAGATCACCTTGGTTA
>HWUSI-EAS731_0015:8:83:5533:9380#0/1		>HWUSI-EAS731_0015:2:117:8527:18170#0/1		>HWUSI-EAS731_0015:6:75:1652:1980#0/1		>HWUSI-EAS731_0015:4:78:5511:21016#0/1
TTCCTAACAATGGTCAGATCAGAT		CCGATTTCCCCCTCGGGCGAGC		TGGCCACTGACGAGTACCGC		GGCTGGTCTGTATACACTGAGATCACC
>HWUSI-EAS731_0015:7:67:9900:3192#0/1		>HWUSI-EAS731_0015:2:73:16268:19369#0/1		>HWUSI-EAS731_0015:6:54:4763:17327#0/1		>HWUSI-EAS731_0015:4:91:18266:17027#0/1
GTACATGACGGAGCTCGAGGC		GATTTCCCCCTCGGGCGAGCCA		CGGAGTACGGGCGGATGAACATCGGCA		TGGCTGGTCTGTATACACTGAGATCACC
>HWUSI-EAS731_0015:7:44:2526:13823#0/1		>HWUSI-EAS731_0015:1:80:5554:6286#0/1		>HWUSI-EAS731_0015:6:58:17740:19209#0/1		>HWUSI-EAS731_0015:3:13:5835:15214#0/1
CACCAACCACCACACCACACCA		ACAAACGTCAGACAAACA		CGCCGCCGTCGTCTGTCTCCT		CTGGTCTGTATACACTGAGATCA
>HWUSI-EAS731_0015:8:88:13683:19549#0/1		>HWUSI-EAS731_0015:1:57:11768:20931#0/1		>HWUSI-EAS731_0015:6:85:13544:15777#0/1		>HWUSI-EAS731_0015:3:118:7377:9419#0/1
GGAGGAACCTAAATCAAGCAGTGGTGCCCAT		AGAACTCCACTACCTGAACAAGGAGGACAG		TTCAGTCCAGTAACCAGCCCT		ACATCACTGGCTGGTCTG
>HWUSI-EAS731_0015:8:13:15667:14865#0/1		>HWUSI-EAS731_0015:2:77:8230:15174#0/1		>HWUSI-EAS731_0015:6:48:9169:13009#0/1		>HWUSI-EAS731_0015:4:35:11147:5371#0/1
TGAACGTGAGCCATGGGACGCC		GCTGCTCCGCTGGCTGGTGGTGAAGCA		TGGAAGAAGAACTGGCTCTGG		CTGGGAGGATATCTTTGATG
>HWUSI-EAS731_0015:7:44:6758:20401#0/1		>HWUSI-EAS731_0015:2:30:19461:20898#0/1		>HWUSI-EAS731_0015:6:37:19409:13401#0/1		>HWUSI-EAS731_0015:4:49:9463:13910#0/1
AGGATCTGAAGAGCATTGACGAA		GAAGAAGTCGTCCACTTGTGC		TCTGGTAAGGACTGCAGCGACA		GATGCTGGGAGGATATCT
>HWUSI-EAS731_0015:7:113:6518:10920#0/1		>HWUSI-EAS731_0015:1:26:6217:9607#0/1		>HWUSI-EAS731_0015:6:10:9955:10657#0/1		>HWUSI-EAS731_0015:3:2:6064:10764#0/1
ATAAAACTGTCAGGGTCTGGGATGC		AAGCTCAAAAGACTAGACCTGAGGACC		CGTCGTAGAACTGGATGGCGGT		TGGCAAGAATTATGAACCCCACA
>HWUSI-EAS731_0015:8:22:10283:18719#0/1		>HWUSI-EAS731_0015:1:61:3829:14418#0/1		>HWUSI-EAS731_0015:6:2:11531:6544#0/1		>HWUSI-EAS731_0015:3:49:8379:13271#0/1
GCGGGTGGAACTCGACGCTGGAGGCGGTG		TTTAGGAAACGGGATTCCAAGAACAGCAAAGC		TGGTGGAAGATTTTCGAATATGTGA		GATGGCAAGAATTATGAAC
>HWUSI-EAS731_0015:8:19:7637:16866#0/1		>HWUSI-EAS731_0015:1:105:8379:3193#0/1		>HWUSI-EAS731_0015:6:24:12316:5161#0/1		>HWUSI-EAS731_0015:3:102:2206:11120#0/1
AGGACAACCGCGGCGAGGCTGA		CAACGTTGGCAACAAAGAGTGGGT		AGATGGCCAAGAACTCAGTGAAGC		GTACTTCGATGTTTCCAAGGA
>HWUSI-EAS731_0015:8:35:3338:2194#0/1		>HWUSI-EAS731_0015:2:74:19279:11126#0/1		>HWUSI-EAS731_0015:6:39:9678:1213#0/1		>HWUSI-EAS731_0015:3:99:8864:20510#0/1
GCCTGTCGACGATGAGCCGGC		TAAAGAGTTAGAACAAGCAGGCGAGAA		ATAATAGTCTGTTGGAGTAATGGT		TGGTGAGAGCAAGATCCA
>HWUSI-EAS731_0015:8:40:7689:8506#0/1		>HWUSI-EAS731_0015:1:64:9071:18110#0/1		>HWUSI-EAS731_0015:6:103:12272:10241#0/1		>HWUSI-EAS731_0015:3:6:3671:9675#0/1
AGCCTGTCGACGATGAGCCGGC		TACATGAGACTGATGAAGTGC		CCCAACCCTCAAACGGTAGC		CTCGATATCTGTGATAATAACCGCGAGC
>HWUSI-EAS731_0015:8:17:16042:6197#0/1		>HWUSI-EAS731_0015:1:115:10857:15170#0/1		>HWUSI-EAS731_0015:6:116:2148:18288#0/1		>HWUSI-EAS731_0015:3:96:12152:14970#0/1
CTGTCGACGATGAGCCGG		AAACCAGCCATGATAGTCAATGTTACAATGCTAA		CCGATTTCCCCCTCGGGCGAGC		ATTGGGGCAACGAATATTGGGAGGGCTTA
>HWUSI-EAS731_0015:7:32:15841:14416#0/1		>HWUSI-EAS731_0015:2:49:15305:4688#0/1		>HWUSI-EAS731_0015:6:73:10278:13586#0/1		>HWUSI-EAS731_0015:3:34:7530:4370#0/1
CTCTTCAAGCAGAACGACACGGGCTAC		TCTGAATTAGTTATGTACTAGATGGCGA		GATTTCCCCCTCGGGCGAGCCA		ATTGCGCTCATATGGCTTC
>HWUSI-EAS731_0015:7:9:14912:13451#0/1		>HWUSI-EAS731_0015:1:67:6833:10253#0/1		>HWUSI-EAS731_0015:6:52:13066:9022#0/1		>HWUSI-EAS731_0015:3:8:14707:10525#0/1
CAACGACCTCTTCAAGCAGA		CATCCACATCCGCGGCAGCTATCTTGTA		ATGACCATGATGGTTCCACCC		CAACCCTCGCTGGTATGAGTCGTT
>HWUSI-EAS731_0015:8:33:7103:3962#0/1		>HWUSI-EAS731_0015:1:5:15761:9817#0/1		>HWUSI-EAS731_0015:6:86:18547:12989#0/1		>HWUSI-EAS731_0015:3:111:13360:20952#0/1
ACGTCGTCCCCGTCGGGCCG		AGGAACAGGAACATCTCTGCCGGTG		GACGAAGAAGAGGGATCTC		AGGGCGAACTAGGATGATAACCAATGAGC
>HWUSI-EAS731_0015:8:118:4146:8009#0/1		>HWUSI-EAS731_0015:2:36:18216:16203#0/1		>HWUSI-EAS731_0015:6:110:14823:3909#0/1		>HWUSI-EAS731_0015:4:100:14315:15941#0/1
CCTGGGTCGCCGACGTCGCC		GAACAGGAACATCTCTGCCGGTG		GGAGGATCGCCGGCGTGGA		GTGTAGGGCGAACTAGGATGATAACCAA
>HWUSI-EAS731_0015:8:86:4205:15202#0/1		>HWUSI-EAS731_0015:1:99:15464:18168#0/1		>HWUSI-EAS731_0015:6:78:5287:20663#0/1		>HWUSI-EAS731_0015:4:85:7041:17013#0/1
AAGAACGGCCGGCCGCTCGCCG		CAGGAACATCTCTGCCGGTGTACTAGGCG		GCGACGGACTCGTCGAGCGATGAGGATGA		CTGGAGAAAGCTCGTGTAGGGCGAACTAGGA
>HWUSI-EAS731_0015:8:59:12798:13637#0/1		>HWUSI-EAS731_0015:2:55:3884:1181#0/1		>HWUSI-EAS731_0015:6:48:2491:20089#0/1		>HWUSI-EAS731_0015:4:71:4321:1677#0/1
GATGTACACCACCGAGCCGGC		TCTGGAGGGAAGAGGTTGCTTGTCTA		ACGGACTCGTCGAGCGATGAGGATGAGGAGGAG		TGATCTGGAGAAAGCTCGTGTAGGGC
>HWUSI-EAS731_0015:8:60:6463:7246#0/1		>HWUSI-EAS731_0015:1:76:17700:3526#0/1		>HWUSI-EAS731_0015:6:112:15465:17963#0/1		>HWUSI-EAS731_0015:4:95:8501:16711#0/1
AACGCGTCGAGCACGAAGGC		AGGGAAGAGGTTGCTTGTCTATGAGTA		TACATGAGACTGATGAAGTGC		GAGGACACTGTGGGTGTCGGCAAAGGC
>HWUSI-EAS731_0015:8:69:17225:13924#0/1		>HWUSI-EAS731_0015:1:30:18008:2606#0/1		>HWUSI-EAS731_0015:6:53:16962:17024#0/1		>HWUSI-EAS731_0015:4:45:18835:5588#0/1
TGTGAGGACATGGTGGTCTGTATGCCGTA		AAAGCAATGCGTAATCTTGTAGGC		GAGCTCGCCGGACTTGGTGAGCGGCAGGG		GAGGACACTGTGGGTGTCGGCA
>HWUSI-EAS731_0015:8:93:9824:6661#0/1		>HWUSI-EAS731_0015:1:68:12700:2163#0/1		>HWUSI-EAS731_0015:6:36:4854:1241#0/1		>HWUSI-EAS731_0015:4:17:1886:18918#0/1
GTTTGCTACGTGAGAATGTGAGGACATGGTGGTC		TGATGCTTTAGTGGATCCACGGCTAGGACA		GGCCGACCCTCATCTCGTA		TGAGGACACTGTGGGTGTCGGCA
>HWUSI-EAS731_0015:8:50:18077:9187#0/1		>HWUSI-EAS731_0015:2:71:5801:10964#0/1		>HWUSI-EAS731_0015:6:43:16265:20166#0/1		>HWUSI-EAS731_0015:4:71:6317:19363#0/1
TACGTGAGAATGTGAGGA		GATGCTGGACGTGAGCGAGGCGGAGGAGGGC		GCCGACCCTCATCTCGTA		TGGAGGGGATTGAGGACACTG
>HWUSI-EAS731_0015:8:101:12051:16193#0/1		>HWUSI-EAS731_0015:1:86:5116:10827#0/1		>HWUSI-EAS731_0015:6:7:13181:15533#0/1		>HWUSI-EAS731_0015:3:99:8132:12195#0/1
CGTGGATCAAAGAATCGAAGC		ACTGGGCCAAGAACATGGAGATCTGC		GAGGAACAGGAACATCTCTGCCGGT		GAGGAAGTCGTCGGCGTCGGCGTCGCTGTCC
>HWUSI-EAS731_0015:8:80:9114:18605#0/1		>HWUSI-EAS731_0015:2:24:14050:16317#0/1		>HWUSI-EAS731_0015:6:79:6594:7823#0/1		>HWUSI-EAS731_0015:3:64:2324:2491#0/1
TGCTCGACATCCCCGACGGC		ATTTGGACTTTTGGATTTTTG		CAGGAACATCTCTGCCGGTGTA		CACATCCACCAGCAGGCCTATGACC
>HWUSI-EAS731_0015:8:98:13706:12291#0/1		>HWUSI-EAS731_0015:1:28:18376:16412#0/1		>HWUSI-EAS731_0015:6:39:16871:10372#0/1		>HWUSI-EAS731_0015:3:54:17130:16816#0/1
CATGGCGCTCTCCATCTC		TAACTATGATAGATACATGGCAAGAAGCAT		CCACGGCTAGGACAGGAGTACAATGG		CTAACGGTCTAACTTTGAGTGGC
>HWUSI-EAS731_0015:8:20:11729:20794#0/1		>HWUSI-EAS731_0015:2:65:11972:8343#0/1		>HWUSI-EAS731_0015:6:76:12993:4407#0/1		>HWUSI-EAS731_0015:4:84:15638:5173#0/1
TGATGGTGTTGTGGGGCTC		TGATAGATACATGGCAAGAAGCAT		GAGGATGATTGCTTGTGCAGCTGCTTG		TCTAACGGTCTAACTTTGAGTGGC
>HWUSI-EAS731_0015:8:47:12136:16863#0/1		>HWUSI-EAS731_0015:1:60:2669:18719#0/1		>HWUSI-EAS731_0015:6:97:16988:1739#0/1		>HWUSI-EAS731_0015:3:66:19619:13133#0/1
GCTCACTCTCTCGCTCGCCTC		AGATATCCACAGTACTATGCAGCGTACCAT		AAGCTGAATCGTCTGCTGGAAATGA		CACATCTAACGGTCTAACTTTGAG
>HWUSI-EAS731_0015:8:3:8982:4739#0/1		>HWUSI-EAS731_0015:2:101:10575:18776#0/1		>HWUSI-EAS731_0015:6:47:19634:11626#0/1		>HWUSI-EAS731_0015:4:6:9567:20347#0/1
TGACGAGGATCTCGGAGGGGGCG		GTGGTACTACTAGTTAATGC		TGGATGTGCTAGCCGAGAT		CTGACATGTGAGACCCACATCT
>HWUSI-EAS731_0015:7:92:15997:3955#0/1		>HWUSI-EAS731_0015:2:50:6772:1756#0/1		>HWUSI-EAS731_0015:6:110:10079:16677#0/1		>HWUSI-EAS731_0015:3:70:15083:18356#0/1
GACGAGGATCTCGGAGGGGGC		ACTTGTAGACACTGAGGATTCTA		GATGTGCTAGCCGAGATGCTAA		GAGCGACTGACATGTGAGACCCACATCT
>HWUSI-EAS731_0015:7:66:14884:15638#0/1		>HWUSI-EAS731_0015:2:65:15328:4108#0/1		>HWUSI-EAS731_0015:6:116:15987:20312#0/1		>HWUSI-EAS731_0015:4:79:16614:8573#0/1
GACGAGGATCTCGGAGGGGGCGGTGAAGC		ACTTGTAGACACTGAGGATTCTAT		TGCAATTGCTGCAGGCATTGCAGTTCGAGTG		GCGACTGACATGTGAGACCCACATC
>HWUSI-EAS731_0015:8:14:8109:13695#0/1		>HWUSI-EAS731_0015:2:87:17952:13527#0/1		>HWUSI-EAS731_0015:6:100:15917:19231#0/1		>HWUSI-EAS731_0015:4:7:7946:16149#0/1
GCCGCCGACTGCAGCCTGGAGGACGTCCGCTTC		ACTTGTAGACACTGAGGATTCTATGAACCA		GCAGGCACTTGTAGATATTGAGGA		AGCGACTGACATGTGAGACCCACA
>HWUSI-EAS731_0015:7:92:2287:4003#0/1		>HWUSI-EAS731_0015:2:16:8719:14375#0/1		>HWUSI-EAS731_0015:6:54:5168:16623#0/1		>HWUSI-EAS731_0015:4:87:14259:18670#0/1
TCGAGGACGATGTAGTCGAGC		AACCAAGACTCTAAGAAAGAGCAGGCA		CGCTTGTCCCAGTTACTGATCCA		TTGAGCGACTGACATGTGAGACCCA
>HWUSI-EAS731_0015:7:33:11731:2967#0/1		>HWUSI-EAS731_0015:2:117:11154:5320#0/1		>HWUSI-EAS731_0015:6:40:2357:18230#0/1		>HWUSI-EAS731_0015:4:31:9538:2814#0/1
AGAACTTGCCGCTGTGCGCCTTGTA		GAGCAGGCACTTGTAGATATTGA		TTGCCAAACCTGCGGATCCCTT		TTGAGCGACTGACATGTGAGACC
>HWUSI-EAS731_0015:8:80:6100:18929#0/1		>HWUSI-EAS731_0015:1:47:15840:15511#0/1		>HWUSI-EAS731_0015:6:115:13293:21063#0/1		>HWUSI-EAS731_0015:4:119:4711:19185#0/1
TTGGCGAACTGGAAGAACTCCA		AGCAGGCACTTGTAGATATTGAGGATCCTA		ATGGGGGAGCTGTGAACCCTG		TTTGAGCGACTGACATGTGAGACC
>HWUSI-EAS731_0015:7:50:4232:10675#0/1		>HWUSI-EAS731_0015:1:82:7039:21395#0/1		>HWUSI-EAS731_0015:6:109:12570:20936#0/1		>HWUSI-EAS731_0015:3:86:8252:12117#0/1
TCATCTGGAACGGGTCCTGCT		GCAGGCACTTGTAGATATTGAGGATCCTACAA		CCATGAACCCGGCCCGCT		CTTTGAGCGACTGACATGTGAGACC
>HWUSI-EAS731_0015:8:86:13343:18222#0/1		>HWUSI-EAS731_0015:1:83:7179:8633#0/1		>HWUSI-EAS731_0015:6:59:19375:20013#0/1		>HWUSI-EAS731_0015:4:79:19595:16510#0/1
ACGTAGATGGACTCGTAGTTGA		CCAATAACATTGCCAAACCTGCGGATC		ATGAGACAGCAGATACTAAGGATACTAACGAC		GAGCGACTGACATGTGAGAC
>HWUSI-EAS731_0015:8:56:16873:3500#0/1		>HWUSI-EAS731_0015:1:7:15012:14539#0/1		>HWUSI-EAS731_0015:6:13:12022:10524#0/1		>HWUSI-EAS731_0015:4:72:14880:11353#0/1
TCGGAGACGTAGATGGACTCG		TCTCCGGCGGCCACATCAACCCGGC		CTCGGGGATGACGGTAGAAGAAAAGGCAACA		CTTTGAGCGACTGACATGTGAGAC
>HWUSI-EAS731_0015:8:22:19336:9062#0/1		>HWUSI-EAS731_0015:1:43:16545:18710#0/1		>HWUSI-EAS731_0015:6:15:1809:5424#0/1		>HWUSI-EAS731_0015:3:49:17691:3212#0/1
CTTGAGGATGACGACGGAGGC		GAACAAGCTGGCGCATAGCTGC		AGGAACCGTGAATGATTTGATGGC		TTGAGCGACTGACATGTGAGA
>HWUSI-EAS731_0015:8:45:12385:10649#0/1		>HWUSI-EAS731_0015:1:49:12913:19839#0/1		>HWUSI-EAS731_0015:6:58:17092:3222#0/1		>HWUSI-EAS731_0015:4:104:3258:14471#0/1
CAGATCACCAAATTCACCTGCGGC		CCTGTTTAATGGAAGCACTGC		ATGTGGCTAATTCTGCAGCAATGACTGGTA		GACTTTGAGCGACTGACATGTGAGA
>HWUSI-EAS731_0015:8:48:18818:1129#0/1		>HWUSI-EAS731_0015:2:10:14895:11694#0/1		>HWUSI-EAS731_0015:6:21:17286:11890#0/1		>HWUSI-EAS731_0015:3:25:4322:7252#0/1
TGATGGGGCTCCGGTTCAACCA		GAGGAACCTAAACCTGCTGTTGCA		CAGACCTTGTTACCAGCCACTTCAGGGAGCG		TGACTTTGAGCGACTGACATGTGA
>HWUSI-EAS731_0015:8:21:6207:11642#0/1		>HWUSI-EAS731_0015:1:16:15634:2220#0/1		>HWUSI-EAS731_0015:6:50:17175:20710#0/1		>HWUSI-EAS731_0015:4:73:19702:17076#0/1
ACCACGCGTCGGCGGACGGCAT		GAACCTAAACCTGCTGTTGCAACAGAAGGTCT		CGCTGTTCGAGGAGCTCCTGATGGAGTTCAA		CTGACTTTGAGCGACTGACATGTGA
>HWUSI-EAS731_0015:7:44:18939:5196#0/1		>HWUSI-EAS731_0015:2:10:7107:9780#0/1		>HWUSI-EAS731_0015:6:115:15633:9345#0/1		>HWUSI-EAS731_0015:3:82:14330:5646#0/1
GAAGCCGGTGTGGGACAGGGAGAAGTTC		AGCCCAAACCTTCGTAGGTCTCTGA		TGAAGAAGAGCTCTGGTGCAACAACTA		CTGACTTTGAGCGACTGACATGTG
>HWUSI-EAS731_0015:8:64:11201:8710#0/1		>HWUSI-EAS731_0015:1:82:10573:15565#0/1		>HWUSI-EAS731_0015:6:14:13342:20677#0/1		>HWUSI-EAS731_0015:3:109:7376:20274#0/1
ACATCGTCCTCGACTTCCCCACCGGCTACATC		AAAGGAACCGTGAATGATTTGATGGC		TTGACGTTCTCGGTGTACACG		CACTATCCTCTGACTTTGAGCGAC
>HWUSI-EAS731_0015:8:86:15069:4075#0/1		>HWUSI-EAS731_0015:1:45:17717:4767#0/1		>HWUSI-EAS731_0015:6:115:17710:12055#0/1		>HWUSI-EAS731_0015:4:36:4399:8607#0/1
ACCGGCTACATCGACGGCCTGAAGGC		AGGAACCGTGAATGATTTGATGGC		CGCCGACACGGCGGGACGGGACGACGACGACA		AATTCTCTGCAGCACTATCCTCTGA
>HWUSI-EAS731_0015:8:64:5744:10841#0/1		>HWUSI-EAS731_0015:2:5:10181:15836#0/1		>HWUSI-EAS731_0015:6:114:9503:2549#0/1		>HWUSI-EAS731_0015:4:54:2715:19895#0/1
TACATCGACGGCCTGAAGGCG		GATTTGATGGCTGGTTTGAAC		GATGCTCGGCTACCTCGG		ACAAATTCTCTGCAGCACTATCCT
>HWUSI-EAS731_0015:7:27:16708:14009#0/1		>HWUSI-EAS731_0015:2:62:10380:12694#0/1		>HWUSI-EAS731_0015:6:120:18303:7513#0/1		>HWUSI-EAS731_0015:4:38:14942:9983#0/1
CAGCGGCAAGTTCTGCTCCGGC		GCAGGTTCCCTTGCAGTACAA		TCAAGATCGGCAGCAAGAAGAC		TTTGGCATTGTCATCTGAACCGGA
>HWUSI-EAS731_0015:8:115:4943:11385#0/1		>HWUSI-EAS731_0015:2:19:4375:2751#0/1		>HWUSI-EAS731_0015:6:72:13370:7132#0/1		>HWUSI-EAS731_0015:4:32:3983:5606#0/1
AGCGGCAAGTTCTGCTCCGGCT		TAAACTATGGTGCTATGA		GACCAACCTCATGCTCGTCGGCGACGGCG		TTTTGGCATTGTCATCTGAACCGGA
>HWUSI-EAS731_0015:7:66:2402:14708#0/1		>HWUSI-EAS731_0015:2:109:1571:2427#0/1		>HWUSI-EAS731_0015:6:94:9220:3463#0/1		>HWUSI-EAS731_0015:4:113:1059:2449#0/1
CCGGCTTCGACGTGCTGACGGC		TGAGAGCTTGAATGGAGACGA		GCAGTTCTACCGCGACTGCGACGTCGCCGGCA		CACGTCGGACGCGGTCAGCCTCGCGTTCG
>HWUSI-EAS731_0015:8:76:7186:20013#0/1		>HWUSI-EAS731_0015:2:90:10471:9823#0/1		>HWUSI-EAS731_0015:6:79:12954:8213#0/1		>HWUSI-EAS731_0015:3:48:2288:12730#0/1
CCTCGAGCCCGGCGCCACCGTGAAGC		GCGGATTGCTATGGAGTATAACGACA		CGTGTTCGGGAACGCCGCCGTG		ACTCAAAGTTAGACCGTTAGATGT
>HWUSI-EAS731_0015:7:46:10438:4814#0/1		>HWUSI-EAS731_0015:2:18:10239:19157#0/1		>HWUSI-EAS731_0015:6:28:17394:6585#0/1		>HWUSI-EAS731_0015:3:30:19197:14447#0/1
GGACAGGGGGTACTACGGCAACT		GAAGCCGCGGCCGGACAAGGTGGAT		GATGCATACTGGTGGAACCCTCAC		AAAGTTAGACCGTTAGATGTGG
>HWUSI-EAS731_0015:8:8:11390:17280#0/1		>HWUSI-EAS731_0015:1:54:9235:19618#0/1		>HWUSI-EAS731_0015:6:27:4249:8413#0/1		>HWUSI-EAS731_0015:3:62:11703:6593#0/1
CGGCAACTCCATCTTCCCGG		CCGTCTGTGGAGTTGGTTGTGGA		CTGCAAGGCTGACTGGAAGCCGGTTCTCAAT		AAAGTTAGACCGTTAGATGTGGG
>HWUSI-EAS731_0015:8:85:7350:3896#0/1		>HWUSI-EAS731_0015:1:22:7802:3207#0/1		>HWUSI-EAS731_0015:6:118:16216:11804#0/1		>HWUSI-EAS731_0015:4:74:8378:4272#0/1
CGAGACGGTGCTGTCGTCGTCGGTGATGGAGGT		ACCAACCTCATGCTCGTCGGCGACG		GGGGAAGAAGGGCTCAAGGGGCAGC		AAAGTTAGACCGTTAGATGTGGGT
>HWUSI-EAS731_0015:8:45:14885:18101#0/1		>HWUSI-EAS731_0015:2:91:3253:2886#0/1		>HWUSI-EAS731_0015:6:68:3622:20973#0/1		>HWUSI-EAS731_0015:3:3:8094:18950#0/1
CGGTGCTGTCGTCGTCGGTGATGGAGGT		GTTTCGCTAGTTGGTGTGA		TCAGTTGATTGTCGAGAGAGCCCAA		AAGTTAGACCGTTAGATGTGGGTC
>HWUSI-EAS731_0015:8:94:14823:2652#0/1		>HWUSI-EAS731_0015:1:119:6366:8026#0/1		>HWUSI-EAS731_0015:6:80:6130:13744#0/1		>HWUSI-EAS731_0015:3:120:3908:2886#0/1
TGGTGGACATGATCCGGCAGGC		CAAATGTGTAGAAATAAACGCT		TCAGTTGATTGTCGAGAGAGC		GACCGTTAGATGTGGGTCTCACAT
>HWUSI-EAS731_0015:7:5:1483:9722#0/1		>HWUSI-EAS731_0015:2:70:11393:4002#0/1		>HWUSI-EAS731_0015:6:36:13194:9395#0/1		>HWUSI-EAS731_0015:3:13:13863:14263#0/1
GTGGACATGATCCGGCAGGC		CCCAAATGTGTAGAAATAAACGC		GATTGGTTATCATCAGTTGATTGTCGAGAGAGC		ATGTGGGTCTCACATGTCAGTCGC
>HWUSI-EAS731_0015:8:41:13317:2450#0/1		>HWUSI-EAS731_0015:2:34:15709:18779#0/1		>HWUSI-EAS731_0015:6:95:2815:8335#0/1		>HWUSI-EAS731_0015:3:82:10390:21097#0/1
TGGACATGATCCGGCAGGCGAA		AGCCCAAATGTGTAGAAATAAACGC		CATCAGTTGATTGTCGAGAGA		GTCAGTCGCTCAAAGTCAGAGGA
>HWUSI-EAS731_0015:7:19:14130:13536#0/1		>HWUSI-EAS731_0015:2:32:12499:5665#0/1		>HWUSI-EAS731_0015:6:113:11958:15552#0/1		>HWUSI-EAS731_0015:4:39:6394:16328#0/1
GACATGATCCGGCAGGCGAAGGAGAGGATG		TCAGTTGATTGTCGAGAGAGC		GTTGAACAGCATATTGCGGTGGTA		GCAGAGAATTTGTTTCCGGTTCAGAT
>HWUSI-EAS731_0015:7:87:2302:21024#0/1		>HWUSI-EAS731_0015:1:103:5231:11866#0/1		>HWUSI-EAS731_0015:6:101:14291:16995#0/1		>HWUSI-EAS731_0015:3:36:11326:18965#0/1
GACGGAGCAGGACCCGTTCCAGATGAC		CATCAGTTGATTGTCGAGAGAGC		TGGTGTTGAACAGCATATTGCGGT		TGGACTTGAGCAAAATACAGGCATC
>HWUSI-EAS731_0015:7:69:5219:18830#0/1		>HWUSI-EAS731_0015:2:59:11292:5187#0/1		>HWUSI-EAS731_0015:6:21:9976:21157#0/1		>HWUSI-EAS731_0015:4:99:18122:11806#0/1
GCAGGACCCGTTCCAGATGACGTTCA		ATTGGTTATCATCAGTTGATTGTCGAGAGAGC		CTAGTCTGGTGTTGAACAGCATATTGCGGT		ATTGAGATTCGTGCCGTAGCGAGC
>HWUSI-EAS731_0015:7:47:14086:20733#0/1		>HWUSI-EAS731_0015:2:109:18265:1804#0/1		>HWUSI-EAS731_0015:6:7:7797:10212#0/1		>HWUSI-EAS731_0015:3:32:5635:21195#0/1
TACGAGTCCATCTACGTCTCC		AGATTGGTTATCATCAGTTGATTGTCGAGAGAGC		CCTAGTCTGGTGTTGAACAGCAT		GGTTCAGGTCGCCGGAGACGAGGA
>HWUSI-EAS731_0015:8:101:7668:7300#0/1		>HWUSI-EAS731_0015:2:107:4044:5353#0/1		>HWUSI-EAS731_0015:6:50:2833:6803#0/1		>HWUSI-EAS731_0015:4:104:15747:15002#0/1
AGGAGGACCTGCCATGAACTGAGCAAA		TCAGTTGATTGTCGAGAGAG		TTCTGTGAATATGGCAAGGTGGCTGCG		TTCAGGTCGCCGGAGACGAGGA
>HWUSI-EAS731_0015:7:57:3566:10661#0/1		>HWUSI-EAS731_0015:2:110:9988:19781#0/1		>HWUSI-EAS731_0015:6:99:16781:19295#0/1		>HWUSI-EAS731_0015:4:96:18738:11288#0/1
AGGAGGACCTGCCATGAACTGAGCAAATGAGGT		TCTGGTGTTGAACAGCATATTGC		TTCTGTGAATATGGCAAGGTGGC		AAGATTACTGTAATGCTGAGGTTG
>HWUSI-EAS731_0015:8:116:18427:12535#0/1		>HWUSI-EAS731_0015:1:91:16403:10270#0/1		>HWUSI-EAS731_0015:6:79:10236:3125#0/1		>HWUSI-EAS731_0015:3:102:2730:18658#0/1
GGAGGACCTGCCATGAACTGAGCA		GTTCCTAGTCTGGTGTTGAACA		TCTGTGAATATGGCAAGGTGG		TCGCGTCGGAAAACTGCTGCC
>HWUSI-EAS731_0015:7:57:3617:17051#0/1		>HWUSI-EAS731_0015:2:83:15244:8240#0/1		>HWUSI-EAS731_0015:6:83:12833:12551#0/1		>HWUSI-EAS731_0015:4:87:16344:18223#0/1
GAGGACCTGCCATGAACTGAGCAAATGAGG		GGGGTTATTTGGTCAAATTG		TTCTGTGAATATGGCAAGGTGG		TGCGCGATTGTGATGACCGTC
>HWUSI-EAS731_0015:8:95:8324:10245#0/1		>HWUSI-EAS731_0015:2:20:9855:21319#0/1		>HWUSI-EAS731_0015:6:64:16921:10369#0/1		>HWUSI-EAS731_0015:4:26:6178:7910#0/1
CATGAACTGAGCAAATGAGGT		TCTTCTTCTTGCGTATCTTGTT		ATGAGGTGGTTTCTGTGAATATGGCAAGG		TTGACAGCGACATGGTCTT
>HWUSI-EAS731_0015:7:101:6731:10930#0/1		>HWUSI-EAS731_0015:2:29:8051:8430#0/1		>HWUSI-EAS731_0015:6:93:14527:9320#0/1		>HWUSI-EAS731_0015:3:54:2767:3018#0/1
TGAACTGAGCAAATGAGGTGATGA		GCGTGCGTTAGTTTTACTCGCC		CATGATGAGGTGGTTTCTGTGAATATGGCAA		CAGAACGAGAACAACACGCT
>HWUSI-EAS731_0015:8:21:18460:12261#0/1		>HWUSI-EAS731_0015:1:92:1625:16790#0/1		>HWUSI-EAS731_0015:6:102:8480:2941#0/1		>HWUSI-EAS731_0015:3:47:7127:9193#0/1
CCACGTCAGGATCGAGTACGG		GTTTCTGTGAATATGGCAAGGTGGCTGCGG		GATGAGGTGGTTTCTGTGAATATG		TGACGGAGCTCGAGGCCAAGG
>HWUSI-EAS731_0015:8:65:4051:6281#0/1		>HWUSI-EAS731_0015:1:91:3162:14749#0/1		>HWUSI-EAS731_0015:6:8:2440:6709#0/1		>HWUSI-EAS731_0015:4:68:17583:7260#0/1
GTCGGCGATTGTGACGTTGGC		TGGTTTCTGTGAATATGGCAAGGTGGCTG		ACAGACTGGAATTGGTACTTGCATTGCCATAGC		GGAACCGCGTGTCGGCGCA
>HWUSI-EAS731_0015:8:57:8028:18037#0/1		>HWUSI-EAS731_0015:2:27:13318:13895#0/1		>HWUSI-EAS731_0015:6:14:3513:14880#0/1		>HWUSI-EAS731_0015:4:21:13565:19990#0/1
GGGGGAGGAGGAGGAGGAGGCGCAA		TTCTGTGAATATGGCAAGGTGGCT		GACTGGAATTGGTACTTGCATTGCCA		CCGGCGACAAGGAGCAGAACCGGCTGAAGC
>HWUSI-EAS731_0015:7:97:13455:5385#0/1		>HWUSI-EAS731_0015:2:4:11011:17719#0/1		>HWUSI-EAS731_0015:6:25:5359:11911#0/1		>HWUSI-EAS731_0015:4:65:15823:15975#0/1
GCGGGGAACTCTTCTAGCGGCT		TGAGGTGGTTTCTGTGAATATGGCAAGGTGGCT		ACACTCTGGAGCGAGTGGCC		CGACAAGGAGCAGAACCGGC
>HWUSI-EAS731_0015:8:120:19388:16955#0/1		>HWUSI-EAS731_0015:2:118:15918:5070#0/1		>HWUSI-EAS731_0015:6:83:5784:3217#0/1		>HWUSI-EAS731_0015:4:69:6843:18180#0/1
GAGGAGGAGGGGAGGGGGAGGCGACA		TCTGTGAATATGGCAAGGTGG		GCTACAAACACTCTGGAGC		TCTGGTCGTTGGAGATGGCG
>HWUSI-EAS731_0015:8:85:6503:14213#0/1		>HWUSI-EAS731_0015:1:54:4849:7068#0/1		>HWUSI-EAS731_0015:6:21:4738:7071#0/1		>HWUSI-EAS731_0015:4:21:15440:21023#0/1
ACGGGGACGCACGGCGACGGC		TGATGAGGTGGTTTCTGTGAATATGGCAAGGT		TGCTACAAACACTCTGGAGC		GAGATCTTGATCTGGTCGTTGGAGATGGCG
>HWUSI-EAS731_0015:8:38:3512:17685#0/1		>HWUSI-EAS731_0015:2:85:15591:4178#0/1		>HWUSI-EAS731_0015:6:89:19094:8911#0/1		>HWUSI-EAS731_0015:4:90:7507:18182#0/1
TCTACCAGCGTTGAGAAGGACTACGG		TGAGGTGGTTTCTGTGAATATGGCAAGG		GTTGCTACAAACACTCTGGAGC		AGATCTTGATCTGGTCGTTGGAGATG
>HWUSI-EAS731_0015:7:26:5614:20830#0/1		>HWUSI-EAS731_0015:1:104:6477:7799#0/1		>HWUSI-EAS731_0015:6:18:14410:5491#0/1		>HWUSI-EAS731_0015:4:94:11292:19528#0/1
CGTAATCTCTGGAGCTGTCCGTGTT		TGATGAGGTGGTTTCTGTGAATATGGCA		TGCAAAAGTAGGCTTGACAAAGTTCGTTTCTGAC		CTTTCTGATGTCAAGCAAGGTGGT
>HWUSI-EAS731_0015:8:20:10047:6941#0/1		>HWUSI-EAS731_0015:2:29:19487:13133#0/1		>HWUSI-EAS731_0015:6:98:11085:18662#0/1		>HWUSI-EAS731_0015:4:13:2292:12492#0/1
ACGGACAGCTCCAGAGATTACGACA		AGTGCATGATGAGGTGGTTTCTGTGAATATGGCA		CATTCCACCAGCAGTGATC		TCAAGGAGGAACCTAAATCAAGCAGTGGT
>HWUSI-EAS731_0015:8:70:11940:4769#0/1		>HWUSI-EAS731_0015:1:64:11610:5845#0/1		>HWUSI-EAS731_0015:6:5:18362:5984#0/1		>HWUSI-EAS731_0015:4:81:6627:4302#0/1
GAACATCCGGAGTTGGCA		AGTGCATGATGAGGTGGTTTCTGTGAATATG		TCAATAATTGCCCTTATTGTG		AGGAACCTAAATCAAGCAGTGG
>HWUSI-EAS731_0015:8:16:1265:11314#0/1		>HWUSI-EAS731_0015:2:86:13473:13631#0/1		>HWUSI-EAS731_0015:6:80:16832:3056#0/1		>HWUSI-EAS731_0015:4:108:9159:16824#0/1
TGGAACATCCGGAGTTGGCA		AGAGCCAACAAAGACAAGG		TATGCTTATATCTCAATAATTGCCCTTATT		TGTTCCCGTTGCCATTCTTCCTTAT
>HWUSI-EAS731_0015:8:64:12067:13474#0/1		>HWUSI-EAS731_0015:2:4:3775:9581#0/1		>HWUSI-EAS731_0015:6:16:7402:2582#0/1		>HWUSI-EAS731_0015:4:45:16718:9254#0/1
TGCTGATTGGAACATCCGGAGTTGG		TCAAGGCTAAGATCGAAGAGGAGAAAAGG		ACTGAACTTTCATTTAACTGGACGGGC		GGCGTCGGCGTCCGGTCGGGCGTCA
>HWUSI-EAS731_0015:7:26:7814:1658#0/1		>HWUSI-EAS731_0015:2:66:17330:17631#0/1		>HWUSI-EAS731_0015:6:12:5598:4714#0/1		>HWUSI-EAS731_0015:3:23:11251:5035#0/1
ACATGAGCATGAACCTGTAACGACA		TACATCAAGGCTAAGATCGAAGAGGAGAAAAGG		ACTGACTGAACTTTCATTTAACTGGACGGGC		CGGAGATGATGCAGCTCGCCGGC
>HWUSI-EAS731_0015:8:120:4758:14512#0/1		>HWUSI-EAS731_0015:1:50:9994:7153#0/1		>HWUSI-EAS731_0015:6:97:19192:10279#0/1		>HWUSI-EAS731_0015:4:71:5145:10319#0/1
GCCTTGGGCACATGAGCATGAAC		TCGTACATCAAGGCTAAGA		ACTGACTGAACTTTCATTTAACTGGAC		GCGCAGCTGTGGAACGCGCCGGCGT
>HWUSI-EAS731_0015:8:54:18760:3872#0/1		>HWUSI-EAS731_0015:2:78:18765:4242#0/1		>HWUSI-EAS731_0015:6:87:15112:8136#0/1		>HWUSI-EAS731_0015:4:37:17093:5899#0/1
TGGTTGGTGGAACCCTGGCTGAA		CACAGACTGGAATTGGTACTTGCAT		TTCGACACTCTTGAAGCTGC		GCGCAGCTGTGGAACGCGCCGGCGTC
>HWUSI-EAS731_0015:8:53:15990:16694#0/1		>HWUSI-EAS731_0015:2:97:3135:19141#0/1		>HWUSI-EAS731_0015:6:20:2379:20544#0/1		>HWUSI-EAS731_0015:4:47:3814:15429#0/1
GGTGGTTGGTGGAACCCTGGC		ACAGACTGGAATTGGTACTTGCA		GGACCGTCGGGCTCCCAAAGCGT		TCGCCGCCGGCGAGGTCGACAAGAAGC
>HWUSI-EAS731_0015:7:81:13386:12850#0/1		>HWUSI-EAS731_0015:2:56:7875:10600#0/1		>HWUSI-EAS731_0015:6:79:1898:13087#0/1		>HWUSI-EAS731_0015:3:98:18182:12119#0/1
AGGTGGTTGGTGGAACCCTGGC		TGACGCATGCCGTTGGCAATGTGTTGAA		TGAGCTGGACCGTCGGGCTCCCAAAGCG		GGGTGGAACTCGACGCTGGAGGCGGTG
>HWUSI-EAS731_0015:8:9:6732:6534#0/1		>HWUSI-EAS731_0015:1:107:11438:5806#0/1		>HWUSI-EAS731_0015:6:90:15331:11474#0/1		>HWUSI-EAS731_0015:4:58:7115:10182#0/1
GATTGATGTTGGTACAAACAATGA		CAAACACTCTGGAGCGAGTGGCCCCTCTGACGCA		TCGTGAGCTGGACCGTCGG		GCCTGTCGACGATGAGCCGGC
>HWUSI-EAS731_0015:7:47:18187:12885#0/1		>HWUSI-EAS731_0015:2:10:9043:3350#0/1		>HWUSI-EAS731_0015:6:85:11113:11947#0/1		>HWUSI-EAS731_0015:3:58:2689:15671#0/1
TGAAGATCCTGAGACACAACTGC		GTTGCTACAAACACTCTGGAGCGAGTGGC		CGTGTACTGCCTCGTGAGCT		CAGAACGACACGGGCTACCTCGAG
>HWUSI-EAS731_0015:8:33:14394:17522#0/1		>HWUSI-EAS731_0015:2:101:15846:15644#0/1		>HWUSI-EAS731_0015:6:72:9604:2942#0/1		>HWUSI-EAS731_0015:3:50:2489:20963#0/1
ATCCTGAGACACAACTGCCGGA		GCTTGACAAAGTTCGTTTCTGACCT		AAATGGGACAATAAGGAACATTTTGAATG		CCTCTTCAAGCAGAACGACAC
>HWUSI-EAS731_0015:8:81:7976:3829#0/1		>HWUSI-EAS731_0015:1:42:14096:18639#0/1		>HWUSI-EAS731_0015:6:110:14312:21340#0/1		>HWUSI-EAS731_0015:4:84:7797:6590#0/1
TTCGCCACCGCCGGTGTTGGCCT		CAAAAGTAGGCTTGACAAAGTTCGTTTCTGAC		TATTTGGGCATTCGCTGAAGCTTCCA		CAACGACCTCTTCAAGCAGAACGACAC
>HWUSI-EAS731_0015:8:72:5403:2281#0/1		>HWUSI-EAS731_0015:1:93:12858:16959#0/1		>HWUSI-EAS731_0015:6:22:2466:5996#0/1		>HWUSI-EAS731_0015:4:48:19409:8131#0/1
AAGGTGTTCGAGCGACTGAGC		CAAAAGTAGGCTTGACAAAGTTCG		CTTTTTGGTGAACTCTGTAATGGC		ATCACTTCCTCGTCGTCACGTAC
>HWUSI-EAS731_0015:7:51:1373:6223#0/1		>HWUSI-EAS731_0015:1:103:2487:3514#0/1		>HWUSI-EAS731_0015:6:46:1180:19063#0/1		>HWUSI-EAS731_0015:3:2:14110:14044#0/1
CGCCGTCTACGGGTCTCCCAAGGCCGC		TCGAGGGACCTCAACTATTGCAGCATGG		TGCCCTGATGGTAGAACCATTGAAGC		TTGCTGGTGGTGGTGGTGAT
>HWUSI-EAS731_0015:8:8:4003:12436#0/1		>HWUSI-EAS731_0015:2:30:2403:2011#0/1		>HWUSI-EAS731_0015:6:70:6378:20423#0/1		>HWUSI-EAS731_0015:4:16:8335:15966#0/1
TGAAGTCGTCGCCGTCCGGCG		ATCGAGGGACCTCAACTATTGCAGCAT		AAACTTGAAGCTGCTTGTGTGGGAACAG		GGGTCTGTCGCCGCGGCTGAGCA
>HWUSI-EAS731_0015:7:96:18172:21112#0/1		>HWUSI-EAS731_0015:2:4:11217:18961#0/1		>HWUSI-EAS731_0015:6:65:12522:6439#0/1		>HWUSI-EAS731_0015:3:52:8522:10580#0/1
ACGAGTTCCGGATGTACGAGTTCAAGGTGCGGC		ATCGAGGGACCTCAACTATTGCAGC		CTGGAGTAGGACATTTGAATGGGTGACAT		GACCTGGGTCATGTAGCTGGC
>HWUSI-EAS731_0015:7:82:17147:2186#0/1		>HWUSI-EAS731_0015:1:46:3828:9481#0/1		>HWUSI-EAS731_0015:6:86:3654:9358#0/1		>HWUSI-EAS731_0015:3:9:5556:19447#0/1
CGGATGTACGAGTTCAAGGT		ATCGAGGGACCTCAACTA		CAGAACTACTCGGCGAGGCAGC		GAATGTGAGGACATGGTGGTCTGTATGC
>HWUSI-EAS731_0015:7:48:16008:14761#0/1		>HWUSI-EAS731_0015:2:85:3023:20610#0/1		>HWUSI-EAS731_0015:6:102:7068:19162#0/1		>HWUSI-EAS731_0015:4:39:4518:13386#0/1
TTCCGGATGTACGAGTTCAAGG		ATTGTGTGCATTCCACCAGCAGTGATC		ATAGTCAGAGCTCAAGGACTGCAGCAAGGAT		TAGTATGAGTAGAGTGTTCATCTTTATCGTTT
>HWUSI-EAS731_0015:8:67:3309:4001#0/1		>HWUSI-EAS731_0015:2:86:19175:1589#0/1		>HWUSI-EAS731_0015:6:82:12139:21101#0/1		>HWUSI-EAS731_0015:3:15:9445:19762#0/1
CGACGAGTTCCGGATGTACGA		CCTTATTGTGTGCATTCCACCAGCAGTGATC		AGAACTGAGAACATGCACCAAGCTGTTCAGCC		TCGGGCTGGAGACGCCGCT
>HWUSI-EAS731_0015:8:81:4291:2878#0/1		>HWUSI-EAS731_0015:2:81:1173:19337#0/1		>HWUSI-EAS731_0015:6:34:1151:5947#0/1		>HWUSI-EAS731_0015:3:43:12436:18250#0/1
ACGTGATCGCCGCGCTGCGGGAT		CTGAACTTTCATTTAACTGGACGGGCT		GATGCCTACTATGCCAATTTGCG		GAAGAAGAAGAAGAAGAGGCGATCG
>HWUSI-EAS731_0015:8:107:5378:20532#0/1		>HWUSI-EAS731_0015:1:100:11994:9756#0/1		>HWUSI-EAS731_0015:6:104:4744:16332#0/1		>HWUSI-EAS731_0015:3:19:9340:3417#0/1
CACCGGTTGATCGGAGGTCGTGTTGCCGC		CACTGACTGAACTTTCATTTAACTGGACGGGC		GCTGAATACTGCCATCAAGTTCCA		CGAGGTAGAAGAAGAAGAAGAAGAA
>HWUSI-EAS731_0015:7:44:3259:12570#0/1		>HWUSI-EAS731_0015:2:75:8891:11169#0/1		>HWUSI-EAS731_0015:6:86:14344:14793#0/1		>HWUSI-EAS731_0015:4:48:17816:7519#0/1
CACCGGTTGATCGGAGGTCGTG		CTGAACTTTCATTTAACTGGACGGG		GTTGTAGCTCTGAAGCAC		CGATCCGAGGTAGAAGAAGAAGA
>HWUSI-EAS731_0015:8:3:3372:5323#0/1		>HWUSI-EAS731_0015:2:15:2225:2197#0/1		>HWUSI-EAS731_0015:6:115:11501:1951#0/1		>HWUSI-EAS731_0015:4:59:18542:13586#0/1
CACATCGCACCACTCTCTCTTACTCGTCCAT		CTGACTGAACTTTCATTTAACTGGACGGG		AACTGAGAAGGATGAACTGTATCTA		GACAAGATCGAGAAGCCACAAACCCCA
>HWUSI-EAS731_0015:7:33:10945:19971#0/1		>HWUSI-EAS731_0015:2:78:16432:5329#0/1		>HWUSI-EAS731_0015:6:117:13018:11818#0/1		>HWUSI-EAS731_0015:4:76:17623:6477#0/1
TGGACTACGGCGAGATCTCGT		ACTGACTGAACTTTCATTTAACTGGACGGG		ATGAACTGTATCTAAACTTGGTTC		GAAGCGGACGTCCTCCAGGC
>HWUSI-EAS731_0015:7:24:13963:9738#0/1		>HWUSI-EAS731_0015:2:49:12177:16288#0/1		>HWUSI-EAS731_0015:6:26:1822:11087#0/1		>HWUSI-EAS731_0015:4:114:5200:17383#0/1
CACCTCGCTGCTCGCGCCGG		GCATCACTGACTGAACTTTCATTTAACTGGACG		AAACTGTTCATCGTGTTGTGAAGCAT		AATCACGTCGAGATTGTTGGAGAG
>HWUSI-EAS731_0015:8:110:17988:16900#0/1		>HWUSI-EAS731_0015:1:113:5974:8114#0/1		>HWUSI-EAS731_0015:6:13:9778:11279#0/1		>HWUSI-EAS731_0015:4:71:15429:1434#0/1
GAATGAGGAGCAAGTGTG		TGACTGAACTTTCATTTAACTGGA		GTCGGAGAAGAAGCCGCATC		ACGGCGTCTACTTCGCCGAGGC
>HWUSI-EAS731_0015:8:101:1067:9946#0/1		>HWUSI-EAS731_0015:1:6:7171:3018#0/1		>HWUSI-EAS731_0015:6:110:13815:11538#0/1		>HWUSI-EAS731_0015:4:13:13089:19083#0/1
ATCAATATCAATCAGATCTCGC		GCATCACTGACTGAACTTTCATTTAAC		CGGGGGTGTTCCAGATCAACACGGC		CGACTGCAGCCTGGAGGACGT
>HWUSI-EAS731_0015:8:115:17998:3905#0/1		>HWUSI-EAS731_0015:2:52:16226:1113#0/1		>HWUSI-EAS731_0015:6:55:10894:1374#0/1		>HWUSI-EAS731_0015:3:27:18496:6776#0/1
CTCGATCGATCGGGTGATGAGAAGCCAATTGA		AATGGCATCACTGACTGAACTTTCATTTAA		CGGGCTGCCGCGGAGGGGC		GATTGGAATGTTTTGCTGCTTCGAGTGAATC
>HWUSI-EAS731_0015:8:105:15314:15900#0/1		>HWUSI-EAS731_0015:1:20:1231:7058#0/1		>HWUSI-EAS731_0015:6:120:15477:20108#0/1		>HWUSI-EAS731_0015:4:98:4033:13516#0/1
CTGCGACGCGCTGGCGGAGGAGAGC		TTTCAATGGCATCACTGACTGAACTTTCATT		CGGATGGTAGGATCCAACGGC		ACCGGCTTCACCCTCGGCTCCGGGA
>HWUSI-EAS731_0015:7:24:17397:5241#0/1		>HWUSI-EAS731_0015:2:20:10818:20956#0/1		>HWUSI-EAS731_0015:6:53:13130:13374#0/1		>HWUSI-EAS731_0015:4:65:19697:5708#0/1
CGGATGTGCTTGATCACCAGGC		ATGGCATCACTGACTGAACTTTCAT		GGCATCCGACGGCGATCT		CAGCACGTCGAAGCCGGAGCAGA
>HWUSI-EAS731_0015:8:11:19545:8248#0/1		>HWUSI-EAS731_0015:1:73:6622:12155#0/1		>HWUSI-EAS731_0015:6:39:11086:11888#0/1		>HWUSI-EAS731_0015:4:99:1525:13243#0/1
CAGCAGCAGCAGCTGGAGGCGATGGCCGG		TGGACAGCAAGTTCCCCTGCCTCTT		GCGGCATGAGCGTAGATCTGAGGC		ACGTAGATGGACTCGTAGTTGA
>HWUSI-EAS731_0015:7:17:9102:20654#0/1		>HWUSI-EAS731_0015:1:87:3662:10236#0/1		>HWUSI-EAS731_0015:6:85:10115:19839#0/1		>HWUSI-EAS731_0015:4:105:7892:16787#0/1
AATGCCAGCGACCCAGTGGATTA		TGTATCGTTTGCTACTGTTGCAGTTTCATTTG		CTACCGCTCGCCCTACCTCGC		TCGGAGACGTAGATGGACTCG
>HWUSI-EAS731_0015:8:40:2239:12801#0/1		>HWUSI-EAS731_0015:2:52:4926:13990#0/1		>HWUSI-EAS731_0015:6:113:8590:2787#0/1		>HWUSI-EAS731_0015:4:83:18059:17473#0/1
TTCGACGAAGAGCCAAACTATGCA		CTAGCAATGTATCGTTTGCTACTGTTGCAGT		GACAACGCCGTCTACGTCGTGCAGCGAG		CAGTCGGAGACGTAGATGGAC
>HWUSI-EAS731_0015:8:83:15958:20726#0/1		>HWUSI-EAS731_0015:1:114:13134:2403#0/1		>HWUSI-EAS731_0015:6:26:18882:15760#0/1		>HWUSI-EAS731_0015:4:54:11406:3083#0/1
TTTCCTTCTCCGTGGCCGCCT		CAGTTGCGTTGTGCCATGCTC		GAGGGTGGAGAGCTCCGC		ACCACGCGTCGGCGGACGGCATGGGCGC
>HWUSI-EAS731_0015:7:100:6815:7500#0/1		>HWUSI-EAS731_0015:1:39:3254:18223#0/1		>HWUSI-EAS731_0015:6:105:14592:4049#0/1		>HWUSI-EAS731_0015:4:108:14079:5921#0/1
GAAGAACTGGATGCAGGAGAGATGAC		GGACCGTCGGGCTCCCAAAGCGTGCG		GAAGGATCAGGAGAGAGCTTTTTGTGCAGC		CGGAGCCGAGGGTGAAGCCGGTG
>HWUSI-EAS731_0015:8:16:4212:17428#0/1		>HWUSI-EAS731_0015:1:115:12474:5973#0/1		>HWUSI-EAS731_0015:6:33:18851:20996#0/1		>HWUSI-EAS731_0015:3:70:1560:6200#0/1
GGAAGAACTGGATGCAGGAGAGAT		GTTGGTGTCGTGTACTGCCTCGTGAGCTGGA		AAGGATCAGGAGAGAGCTTTTTGTGCA		AAGCCGGTGTGGGACAGGGAGAAG
>HWUSI-EAS731_0015:7:49:7049:5772#0/1		>HWUSI-EAS731_0015:2:20:3719:3498#0/1		>HWUSI-EAS731_0015:6:27:1945:1633#0/1		>HWUSI-EAS731_0015:4:19:10288:19327#0/1
GAAGAACTGGATGCAGGAGAGA		ATCTGCTTGTTGGTGTCGTGTACTGCC		AAGGTGAGAGCAAAGGCCAAGCAGCATCA		TCTGCTCCGGCTTCGACGTGCTGA
>HWUSI-EAS731_0015:8:79:2714:1300#0/1		>HWUSI-EAS731_0015:1:70:1912:18588#0/1		>HWUSI-EAS731_0015:6:49:13508:21010#0/1		>HWUSI-EAS731_0015:3:28:1805:9107#0/1
TACAGGAAAGCATGTTGAATATGACCAGAGAC		CTTTGTGTCGGTGATCCATCTGCTTGTTGGTGTC		ATGTCTCCATCGTCGTCGAGCAACAGCAGC		TGGCAATGCCGCACCAGGGCAC
>HWUSI-EAS731_0015:8:95:3021:2819#0/1		>HWUSI-EAS731_0015:1:99:15539:1299#0/1		>HWUSI-EAS731_0015:6:42:10696:4827#0/1		>HWUSI-EAS731_0015:4:40:17718:11778#0/1
CTATGGAGCTCCCTATGAATGGCA		CTTTGTGTCGGTGATCCATCT		CATCGTCGTCGAGCAACAGCA		GTGAAGATGTCAGCGCCGAGCGAGACGGTGCTGT
>HWUSI-EAS731_0015:8:73:18189:13689#0/1		>HWUSI-EAS731_0015:1:94:8371:18793#0/1		>HWUSI-EAS731_0015:6:7:17752:3632#0/1		>HWUSI-EAS731_0015:4:1:5145:4457#0/1
GATCAGAGTTCGGACCGGCCATGAA		AGTATTTTATGTCCAAGTCCAA		TACCGTGGATCAGAACGAATGGCGGCTGCAT		CGGTGCTGTCGTCGTCGGTGATGGAGGT
>HWUSI-EAS731_0015:8:94:14624:15350#0/1		>HWUSI-EAS731_0015:2:81:13393:14037#0/1		>HWUSI-EAS731_0015:6:86:9352:3424#0/1		>HWUSI-EAS731_0015:4:116:10940:19305#0/1
CCGATCAGAGTTCGGACCGGC		TTATTAAAGGTCCTGGGAAGTTGA		ACATACCGTGGATCAGAACGAATGGCGGCTGCA		GTCGTCGTCGGTGATGGAGGTGGTGGA
>HWUSI-EAS731_0015:7:97:8469:5558#0/1		>HWUSI-EAS731_0015:2:21:8357:12820#0/1		>HWUSI-EAS731_0015:6:68:4511:3954#0/1		>HWUSI-EAS731_0015:3:39:16637:10319#0/1
AGGAGATGCGTAGGATTTCATGGC		TGGCTATGTTTGGGCTTGCAAGAAC		CCGTGGATCAGAACGAATGGCGGCTG		TGATGGAGGTGGTGGACATGATCCGGCAGGC
>HWUSI-EAS731_0015:8:31:6397:13133#0/1		>HWUSI-EAS731_0015:2:38:6471:17731#0/1		>HWUSI-EAS731_0015:6:82:8094:4724#0/1		>HWUSI-EAS731_0015:4:66:14272:12844#0/1
CCGAAAGGTATTCCTGTTGCTACTGTTGCA		AAAGACTGTTAGATTTTGTACAAAAACTTGAAGC		CATACCGTGGATCAGAACGAATGGCGGCTG		TGGAGGTGGTGGACATGATCCGGCA
>HWUSI-EAS731_0015:7:100:4137:20808#0/1		>HWUSI-EAS731_0015:2:7:19306:17674#0/1		>HWUSI-EAS731_0015:6:68:16016:6817#0/1		>HWUSI-EAS731_0015:4:119:10773:7729#0/1
GCCAAGATCATGCACGGAAGACG		GGGAACAGTGGAATCTGGAAAGATGACA		ACATACCGTGGATCAGAACGAATGGCGGCTG		TGGTGGACATGATCCGGCAGGCGAA
>HWUSI-EAS731_0015:7:102:8503:6776#0/1		>HWUSI-EAS731_0015:1:13:5746:4437#0/1		>HWUSI-EAS731_0015:6:10:15384:15339#0/1		>HWUSI-EAS731_0015:3:71:2509:3617#0/1
AGACATGGACACTTATGAAGACTCAGGGAATGAT		AGTCTTGTTTGTATGGTACAAA		CATACCGTGGATCAGAACGAATGGCGG		GTGGACATGATCCGGCAGGCGA
>HWUSI-EAS731_0015:8:20:18621:2526#0/1		>HWUSI-EAS731_0015:1:14:14517:13700#0/1		>HWUSI-EAS731_0015:6:35:19724:4010#0/1		>HWUSI-EAS731_0015:4:1:13476:9533#0/1
TTTCAGTGCTGGTAAGAAGGCTGAAGAA		TAGGAACTGAGGCTGAACAGC		AACATACCGTGGATCAGAACGAATGGCGG		GTGGACATGATCCGGCAGGCGAA
>HWUSI-EAS731_0015:7:116:8902:9391#0/1		>HWUSI-EAS731_0015:1:104:11826:7331#0/1		>HWUSI-EAS731_0015:6:9:17908:5254#0/1		>HWUSI-EAS731_0015:3:3:2108:13838#0/1
TATGATCCTGAAAGACGGACTAGAGAGTCGAGA		CAGGAATGTTGCTTTAGCACAGCAGG		CCACCATTTCCATACCCTCTAGTGCCACCTGCA		GTGGACATGATCCGGCAGGCGAAGGA
>HWUSI-EAS731_0015:8:49:9421:1769#0/1		>HWUSI-EAS731_0015:2:22:4509:9396#0/1		>HWUSI-EAS731_0015:6:114:18857:16219#0/1		>HWUSI-EAS731_0015:3:104:6752:17963#0/1
GACGGACTAGAGAGTCGAGAGCAG		AAATAATTCTTTGATCCCTTCTGGC		TCAGCTCCATGGATGAACATGAACTCCC		GTGGACATGATCCGGCAGGCGAAGGAGA
>HWUSI-EAS731_0015:8:84:12608:4534#0/1		>HWUSI-EAS731_0015:1:24:11506:20294#0/1		>HWUSI-EAS731_0015:6:97:2141:2176#0/1		>HWUSI-EAS731_0015:3:101:1682:13875#0/1
TAGTGGAAAGTATGATCAAGTATTTCAGCAGA		GTTTGGTCTCTTGCACCTTGTTCCTGA		AGGATGGAACAACGTTCCTATGATGGT		GCATGAAGGAGGACCTGCCATGAACTGAGCA
>HWUSI-EAS731_0015:8:61:15593:18460#0/1		>HWUSI-EAS731_0015:2:6:16251:7217#0/1		>HWUSI-EAS731_0015:6:66:16682:7563#0/1		>HWUSI-EAS731_0015:3:91:10882:1726#0/1
GGAAGACTTCTTGAATTTGGCGGT		TTGGTCTCTTGCACCTTGTTCCTGAAATGGCCAG		AACATAGGATGGAACAACGTTC		CATGAAGGAGGACCTGCCATGAACTGAGCA
>HWUSI-EAS731_0015:7:106:19232:13577#0/1		>HWUSI-EAS731_0015:1:110:16143:13878#0/1		>HWUSI-EAS731_0015:6:50:15707:1153#0/1		>HWUSI-EAS731_0015:3:35:8782:3698#0/1
GGAAGACTTCTTGAATTTGGCGG		TCATGAGCAAAGCAAAGAAGT		CAAGAACAGCACGCCGGTGTA		GAAGGAGGACCTGCCATGAACTGAGCAAATGAG
>HWUSI-EAS731_0015:8:101:13821:14955#0/1		>HWUSI-EAS731_0015:2:103:16740:12084#0/1		>HWUSI-EAS731_0015:6:99:9868:8044#0/1		>HWUSI-EAS731_0015:3:36:18876:19774#0/1
TTCTTGGTCACACGGATTGGC		TCATGAGCAAAGCAAAGAAGTGA		CCAATGCTGCAGCAGTACCAACGGGTGAAAATCA		GGAGGACCTGCCATGAACTGAGCAAATGA
>HWUSI-EAS731_0015:8:14:18959:9162#0/1		>HWUSI-EAS731_0015:2:62:5638:18774#0/1		>HWUSI-EAS731_0015:6:35:10435:6775#0/1		>HWUSI-EAS731_0015:4:22:13305:13749#0/1
GCGAAGAAGATATGGGCCTTT		TGGAACTTGAGACTAGAACGGT		ATCGATGGCATCAGTGCTGAACATTCAGGAGCA		AGGGGGAGGAGGAGGAGGAGGCGCA
>HWUSI-EAS731_0015:7:88:17769:3555#0/1		>HWUSI-EAS731_0015:1:31:11745:3404#0/1		>HWUSI-EAS731_0015:6:116:12218:19539#0/1		>HWUSI-EAS731_0015:3:112:9703:1905#0/1
ATGGCACTGAAAGAACCGGCA		CTGGAGACAGGTGAGACAGT		CTGAAGCTTTCGCATCTGCGCATTCGACCCCTA		TGCGGGGAACTCTTCTAGCGGC
>HWUSI-EAS731_0015:7:98:3380:18304#0/1		>HWUSI-EAS731_0015:2:61:4331:14421#0/1		>HWUSI-EAS731_0015:6:37:9211:3668#0/1		>HWUSI-EAS731_0015:4:104:11336:8235#0/1
CTGGAGAGTGGCCTGAAGGTGAAGGA		GAAACTGTTCATCGTGTTGTGAAGCAT		GTCAATGAACCCTGAAGCTTTCGCATCT		TGGGCTGGGGGGGAGGAGGAGG
>HWUSI-EAS731_0015:7:55:17606:13406#0/1		>HWUSI-EAS731_0015:1:60:1999:5052#0/1		>HWUSI-EAS731_0015:6:102:14697:9103#0/1		>HWUSI-EAS731_0015:4:83:9266:6317#0/1
TGAGGAGGAACTTCAGTGAGA		CTATGTGAAGCTGTATATGTACCAG		CCTGTTGGTGCTGGGAGG		AGGAGGAGGGGAGGGGGAGGCGA
>HWUSI-EAS731_0015:8:102:4879:9377#0/1		>HWUSI-EAS731_0015:2:77:7996:17721#0/1		>HWUSI-EAS731_0015:6:34:6354:20984#0/1		>HWUSI-EAS731_0015:4:93:7240:4150#0/1
TTCAGTGAGACTGGATGCTTTGG		GTGAAGCTGTATATGTACCAG		AAGACAGCAAATGATGAATCAGGCCAGGACAA		GCGCCGGACCCGTACTCGATCCTGACG
>HWUSI-EAS731_0015:8:24:19388:13463#0/1		>HWUSI-EAS731_0015:2:68:12933:20505#0/1		>HWUSI-EAS731_0015:6:19:12613:12199#0/1		>HWUSI-EAS731_0015:4:40:8056:12291#0/1
CATCATGTAAATGCCAATCCCAATCGCAA		AGAAGCCGGCGCTGTAGAAGCTCG		TGAACAACGTTGAAGAGAAAGCAGCATCA		CCCGTACTCGATCCTGACGTGG
>HWUSI-EAS731_0015:8:53:15020:5678#0/1		>HWUSI-EAS731_0015:2:60:13710:15352#0/1		>HWUSI-EAS731_0015:6:104:18962:10967#0/1		>HWUSI-EAS731_0015:4:8:11398:20574#0/1
CTGGACTTGGACTCCATCTCAGATTGCA		GAGGATGTTGACGACGGCGACA		GAGAAAAAGGATAATGAAGTGACGGCTGAT		TGGGCAGACGCAGGAGGACTCGTGGGGCGGT
>HWUSI-EAS731_0015:8:86:7616:1038#0/1		>HWUSI-EAS731_0015:1:91:10142:6577#0/1		>HWUSI-EAS731_0015:6:107:7081:8804#0/1		>HWUSI-EAS731_0015:3:89:6135:4844#0/1
AATAAACGAACAAAACGGTGGC		AGAGGATGTTGACGACGGCGA		AAAGGATAATGAAGTGACGGCTGA		GAGGACTCGTGGGGCGGTGA
>HWUSI-EAS731_0015:8:21:11916:4522#0/1		>HWUSI-EAS731_0015:1:53:11028:11574#0/1		>HWUSI-EAS731_0015:6:102:3212:12550#0/1		>HWUSI-EAS731_0015:4:103:15210:19000#0/1
GAAGGTGAACGCGAAGGAGTGGGA		TGTGGGGATGGAGATCGACCGGGCGGT		TATTGACTCTGATGCATC		CCGATGACCTGATAATGAATGGCA
>HWUSI-EAS731_0015:8:109:11912:18940#0/1		>HWUSI-EAS731_0015:1:34:19451:10909#0/1		>HWUSI-EAS731_0015:6:49:8984:12964#0/1		>HWUSI-EAS731_0015:4:82:14295:8002#0/1
TTCCCGCTCTACGTGGACATCG		TCCGGAGGAGGAGGAGGAGGAGGAGGGA		CTTCTTGTAGAGCATGGT		CAGGAGAACTTTGAGAAGGGATC
>HWUSI-EAS731_0015:8:116:16273:11585#0/1		>HWUSI-EAS731_0015:1:81:12156:1687#0/1		>HWUSI-EAS731_0015:6:97:15873:19646#0/1		>HWUSI-EAS731_0015:4:21:16353:1768#0/1
TGGACCCGATGACCACGGCGAC		TCCTACGCAGCGCCGCGGCGGCGGCGGTAGAAGG		TACAATGATGCTTTCACCCTC		CGGAAACACTAGCTGATCAGGCCA
>HWUSI-EAS731_0015:8:7:12543:10780#0/1		>HWUSI-EAS731_0015:2:55:13044:15024#0/1		>HWUSI-EAS731_0015:6:102:13665:11415#0/1		>HWUSI-EAS731_0015:3:109:4913:4678#0/1
CTTGCCAAGCTGCTGGACGG		TAGTTTTTGTCAGCACAGTGTGTG		TTGGTTATGGGAATGAACATG		ATTCGGCCTCGGTGTCGTAATCTCTGGAGC
>HWUSI-EAS731_0015:8:54:17369:13688#0/1		>HWUSI-EAS731_0015:2:17:14122:12580#0/1		>HWUSI-EAS731_0015:6:120:19133:16321#0/1		>HWUSI-EAS731_0015:4:107:14902:19236#0/1
GAGCTGACGCCTTTCCTTGCCA		GACGAGGCGGCGAAGAGCT		TTCGTGAAGGTGATGATGGCCAAGTGA		ACGGACAGCTCCAGAGATTACGACA
>HWUSI-EAS731_0015:7:71:5920:21356#0/1		>HWUSI-EAS731_0015:1:8:6035:21072#0/1		>HWUSI-EAS731_0015:6:70:2682:2878#0/1		>HWUSI-EAS731_0015:3:57:19208:17747#0/1
CGTGTACGTGACGTCCGCGGC		TTCTTGTAGAGCATGGTGC		GAATGGCTTCATCTCGGCAGCTGAACTC		TACGACACCGAGGCCGAATCCAGG
>HWUSI-EAS731_0015:8:96:3179:3366#0/1		>HWUSI-EAS731_0015:2:5:2834:2826#0/1		>HWUSI-EAS731_0015:6:52:17631:11348#0/1		>HWUSI-EAS731_0015:3:109:3340:20100#0/1
TCGATGTCCACGTAGAGCGGGA		TCCAAATTGTCATAATCTTCTTGTAGAGCAT		AGGACCAGAATGGCTTCATCTCGGCAGCTGAAC		TCACACTCTGAGTGTACTGCTGAAGAAGCAT
>HWUSI-EAS731_0015:7:71:18866:3345#0/1		>HWUSI-EAS731_0015:1:111:10991:8453#0/1		>HWUSI-EAS731_0015:6:5:17444:10521#0/1		>HWUSI-EAS731_0015:3:10:12868:13978#0/1
ACGTAGAGCGGGAAGTCGTGGT		AATGATGCTTTCACCCTCCAAAT		ACCAGAATGGCTTCATCTCGGCAGCT		TACTGTGCTGATTGGAACATCCGGAGTTGGCA
>HWUSI-EAS731_0015:8:88:1187:18947#0/1		>HWUSI-EAS731_0015:2:74:11242:10269#0/1		>HWUSI-EAS731_0015:6:111:13899:11694#0/1		>HWUSI-EAS731_0015:3:20:16437:11610#0/1
AGAGCGGGAAGTCGTGGTGCGC		TTGGTAATTTCGTTTGGATT		ACAAGGACCAGAATGGCTTCATCTCGGCA		GCATGAACCTGTAACGACACTGTTAGATG
>HWUSI-EAS731_0015:8:66:17044:14478#0/1		>HWUSI-EAS731_0015:1:64:10405:16000#0/1		>HWUSI-EAS731_0015:6:12:19798:6631#0/1		>HWUSI-EAS731_0015:4:7:1668:9048#0/1
TCACCGTCTCGGCGCTGCCGTC		AACATGTTTGTTGTTTGTTTTCTTCT		TCTGAGGAGGAGCTCAAGGAAGCC		CATGAGCATGAACCTGTAACGACACTGTTAGAT
>HWUSI-EAS731_0015:7:86:3331:15215#0/1		>HWUSI-EAS731_0015:2:6:12232:6650#0/1		>HWUSI-EAS731_0015:6:87:9958:15549#0/1		>HWUSI-EAS731_0015:3:62:13776:18050#0/1
TGGTAGTAGTACCGCTCGCTGA		AACCAGTGTAGCTTTGAAAACTGACAGCAT		ATTCTGAGGAGGAGCTCAAGGAAGC		GGTGGTTGGTGGAACCCTGGCTGAACACACT
>HWUSI-EAS731_0015:8:7:9089:12463#0/1		>HWUSI-EAS731_0015:1:7:1334:4396#0/1		>HWUSI-EAS731_0015:6:85:12876:5358#0/1		>HWUSI-EAS731_0015:3:90:4068:5573#0/1
TGTGGCTCGTGTTTACCGCGGC		TTACGAAGAATTCGTGAAGGTGATGATGG		GAAGGACACTGATTCTGAGGAGGAGCTCA		GTGGTTGGTGGAACCCTGGCTGAACACAC
>HWUSI-EAS731_0015:8:71:16884:6912#0/1		>HWUSI-EAS731_0015:1:13:19800:12827#0/1		>HWUSI-EAS731_0015:6:63:18570:14172#0/1		>HWUSI-EAS731_0015:3:24:9757:4363#0/1
TACGTCGGCAGGTTGAACGAGC		CGTGAGGCTGATGTCGATGGTGATGGTCA		AGGACACTGATTCTGAGGAGGAGC		GGTGGTTGGTGGAACCCTGGCTGAACACAC
>HWUSI-EAS731_0015:8:5:12294:8802#0/1		>HWUSI-EAS731_0015:2:31:10254:4718#0/1		>HWUSI-EAS731_0015:6:92:12422:14758#0/1		>HWUSI-EAS731_0015:3:57:16210:5477#0/1
TGATGTTGGCATGGTACACGC		AGATGATCCGTGAGGCTGATGTCGATGGTGATGG		AAGGACACTGATTCTGAGGAGGAG		GGTGGTTGGTGGAACCCTGGC
>HWUSI-EAS731_0015:8:57:3631:3947#0/1		>HWUSI-EAS731_0015:2:19:18919:20595#0/1		>HWUSI-EAS731_0015:6:112:15373:2608#0/1		>HWUSI-EAS731_0015:4:14:14905:15565#0/1
TGATGTTGGCATGGTACACGCC		GACAAGGACCAGAATGGCTTCATCTCGGCAGCT		GAAGGACACTGATTCTGAGGAGGA		TCTACATTGGGCTCCGGCAAAGGCGTG
>HWUSI-EAS731_0015:7:61:17511:13056#0/1		>HWUSI-EAS731_0015:2:55:15116:14897#0/1		>HWUSI-EAS731_0015:6:91:7134:3827#0/1		>HWUSI-EAS731_0015:4:74:11249:18426#0/1
GAGGTTGCCGAGGTAGACGGC		AAGGAAGCCTTCCGTGTATTTGA		AAGGACACTGATTCTGAGGA		CTAAGGAACTGGCCAGAGAGAAACAT
>HWUSI-EAS731_0015:7:15:18607:12763#0/1		>HWUSI-EAS731_0015:1:93:5034:4131#0/1		>HWUSI-EAS731_0015:6:86:1473:13747#0/1		>HWUSI-EAS731_0015:3:31:13230:8566#0/1
CAAAGATGCGGTCGAACTGGA		CTGAGGAGGAGCTCAAGGAAGCC		TGATGGAAATGGAACGATTGAC		TCTTGATGTGCTAAGGAACTGGC
>HWUSI-EAS731_0015:7:90:10015:17589#0/1		>HWUSI-EAS731_0015:2:99:14377:10281#0/1		>HWUSI-EAS731_0015:6:98:5312:8184#0/1		>HWUSI-EAS731_0015:3:40:2014:9725#0/1
CACTCGAGAACAGCAAGCGAGATG		ATGAAGGACACTGATTCTGAGGAGGAGCTCA		ATGCTGATGGAAATGGAACGAT		GGGAAAGGTTCTTGATGTGC
>HWUSI-EAS731_0015:7:92:6018:6681#0/1		>HWUSI-EAS731_0015:1:64:2623:16560#0/1		>HWUSI-EAS731_0015:6:36:5549:18506#0/1		>HWUSI-EAS731_0015:4:8:10610:16749#0/1
TCGAGAACAGCAAGCGAGATGG		AAGATGAAGGACACTGATTCTGAGGAGGAGCTCA		ATCAACGAGGTGGATGCTGATGGAAAT		TACACCAACAGTAGGTGAGGCCTGCCAGA
>HWUSI-EAS731_0015:8:110:5357:2386#0/1		>HWUSI-EAS731_0015:2:42:8846:14311#0/1		>HWUSI-EAS731_0015:6:3:5394:5823#0/1		>HWUSI-EAS731_0015:3:60:9621:20715#0/1
ACTCGGCGATGTGAGGGACAAGCTG		AAGGACACTGATTCTGAGGAGGAGC		ACATGATCAACGAGGTGGAT		TTTGATTGATAATGTGGAGGAG
>HWUSI-EAS731_0015:7:10:19503:19565#0/1		>HWUSI-EAS731_0015:2:30:18903:19113#0/1		>HWUSI-EAS731_0015:6:19:3770:12118#0/1		>HWUSI-EAS731_0015:4:12:16640:12830#0/1
AGCTGTACAACACCTGCGAGCG		AGATGAAGGACACTGATTCTGAGGAGGAGC		AACTGTGATGCGCTCATTAGGGCA		ACGTGGCCTTCTTCCTCCGGCAGTTGTGTC
>HWUSI-EAS731_0015:7:117:15169:14174#0/1		>HWUSI-EAS731_0015:1:70:13501:17621#0/1		>HWUSI-EAS731_0015:6:82:16355:18398#0/1		>HWUSI-EAS731_0015:4:114:10069:1301#0/1
AGCTGATCGCCGACGGCAGACTGCTCGAC		GAAGGACACTGATTCTGAGGAGGAG		CACCTCCGCCGACCACACCGGCTCG		CGCGACGGAGAAGGCCCAT
>HWUSI-EAS731_0015:7:16:4504:13141#0/1		>HWUSI-EAS731_0015:2:106:3168:9352#0/1		>HWUSI-EAS731_0015:6:67:5781:13319#0/1		>HWUSI-EAS731_0015:4:94:7021:10620#0/1
GCAGACTGCTCGACTTAATGCGGCA		ATGAAGGACACTGATTCTGAGGAG		TGATGCTGCTGCTTGTCGCACTCGAGCGTGA		CGTTGATTGGGTGTCCGACCT
>HWUSI-EAS731_0015:8:4:5220:18301#0/1		>HWUSI-EAS731_0015:1:76:7978:4655#0/1		>HWUSI-EAS731_0015:6:4:11298:18940#0/1		>HWUSI-EAS731_0015:4:13:2756:7145#0/1
CGACTGGTACAAGGAGCGGATC		AGGTGGATGCTGATGGAAATGGAACGATTGACTT		TTGAGAGATGGATTTGGCGTGG		TTCGAGCGACTGAGCCGGGAT
>HWUSI-EAS731_0015:8:63:4938:3134#0/1		>HWUSI-EAS731_0015:2:31:16448:7518#0/1		>HWUSI-EAS731_0015:6:105:1734:8620#0/1		>HWUSI-EAS731_0015:3:81:5618:13596#0/1
GCGGATCGACGGGAAGCAGGAGA		CGAGGTGGATGCTGATGGAAATGGAACGATTGA		GGAGAACGCGGCGTAGAACTTGA		GTCCGGAAGAGCCCTCCGGGAGAAGGTG
>HWUSI-EAS731_0015:7:30:2428:19720#0/1		>HWUSI-EAS731_0015:1:3:7775:9652#0/1		>HWUSI-EAS731_0015:6:100:3821:17172#0/1		>HWUSI-EAS731_0015:4:95:8738:16759#0/1
AGGAGGAGATCGTCGGCGTGGC		TGATCAACGAGGTGGATGCTGATGGAAATGGA		TGTATGGTGATCGTCAGGATTCAGGAGGC		ACTGGACCTCGGGCTCATCGGCGACGA
>HWUSI-EAS731_0015:7:104:16047:5286#0/1		>HWUSI-EAS731_0015:2:69:7392:13173#0/1		>HWUSI-EAS731_0015:6:71:2249:17089#0/1		>HWUSI-EAS731_0015:3:87:4737:16384#0/1
GCGTGAAGCTGACCATCT		GGACATGATCAACGAGGTGGATGCTGA		CGACGCGTCGATCTTGCTGGACAAC		CCCGCCATTGTCGCCCGACGGT
>HWUSI-EAS731_0015:7:48:3469:6839#0/1		>HWUSI-EAS731_0015:2:98:8392:4814#0/1		>HWUSI-EAS731_0015:6:56:10026:9615#0/1		>HWUSI-EAS731_0015:3:55:14423:5120#0/1
TCCACGGCCGGGGCGGCACCGTGGGG		CCGACCAAAATCACTGCAGA		CGATCTAATCGAAGAATGAAAGAATGCAGC		CGGAGTCCCCGCCATTGTCGCCCGACGGT
>HWUSI-EAS731_0015:8:74:3528:4022#0/1		>HWUSI-EAS731_0015:1:107:8930:14731#0/1		>HWUSI-EAS731_0015:6:60:17601:9958#0/1		>HWUSI-EAS731_0015:4:93:16373:6494#0/1
GGAGTACCAGAGCGAGGGCGACCCGGCGAGGCT		TCATGGACATGGAGAACGCGG		CGAGGACGCGGAGCACATCGCCGAC		GCCCACACCCCGGACCAGCTC
>HWUSI-EAS731_0015:7:22:1742:16896#0/1		>HWUSI-EAS731_0015:1:24:18351:11435#0/1		>HWUSI-EAS731_0015:6:110:4793:4505#0/1		>HWUSI-EAS731_0015:3:59:6511:16408#0/1
AGACCATCGACCTCGTCCTCACCG		TAATTTGTTAAGTGCTCGATTCGATCGTT		GAGACGCGGAGGGCGTGGCGCTGGCCGAC		TGAGTGTTGGCTCCACCCGGC
>HWUSI-EAS731_0015:8:26:8679:15081#0/1		>HWUSI-EAS731_0015:2:69:5989:8635#0/1		>HWUSI-EAS731_0015:6:88:5551:5321#0/1		>HWUSI-EAS731_0015:3:18:10262:11580#0/1
TGAGCGCACTGATCGGCCAGTACTAC		CCTTGGATTCATCAAGGTTTCTGAATGTTGGC		TAATCCGGGGTTCGTCGTCG		GGAGAAGGCGCGCCGCCGCGATCCGCGCA
>HWUSI-EAS731_0015:8:38:5960:5013#0/1		>HWUSI-EAS731_0015:1:1:13152:2569#0/1		>HWUSI-EAS731_0015:6:77:8560:8284#0/1		>HWUSI-EAS731_0015:3:67:12774:1265#0/1
ACCACCAAGGAGGGCTGAGCCCCTCCGTGTCGG		TCAAGATGCACAGCTCCTGCC		CTGTGGTGACTGGCTTTGGTGC		AGTTCCGGATGTACGAGTTCAAGG
>HWUSI-EAS731_0015:8:105:17800:18333#0/1		>HWUSI-EAS731_0015:2:72:1922:19887#0/1		>HWUSI-EAS731_0015:6:72:12369:17263#0/1		>HWUSI-EAS731_0015:4:54:10549:6587#0/1
TTCAGTCCAGTAACCAGCCCT		AACTTCATTTTTCCTCGTC		GAGGACGAAGAGGAGCAGGTCCCCGAAGAC		CGGTGGACGCGTACGCGTGCGACGAGTTC
>HWUSI-EAS731_0015:8:93:19584:5907#0/1		>HWUSI-EAS731_0015:2:111:5482:6451#0/1		>HWUSI-EAS731_0015:6:23:3407:5271#0/1		>HWUSI-EAS731_0015:3:21:13606:6555#0/1
AAGAAGAACTGGCTCTGGTGGC		CGAGGACGAAGAGGAGCAGGTCCCCGAAGACGA		GCGACTACGAGGACGAAGAGGAGCAGGTCCC		GTGAGCGGAGTCGATGTACTCGGCGGCG
>HWUSI-EAS731_0015:8:16:6265:12749#0/1		>HWUSI-EAS731_0015:2:1:18184:15778#0/1		>HWUSI-EAS731_0015:6:107:2062:13094#0/1		>HWUSI-EAS731_0015:4:27:13083:11593#0/1
ACACGTTGAACAGGTAGGCGGC		AGGACGAAGAGGAGCAGGTCCCCGA		GAGGACGAAGAGGAGCAGGTC		GTCCATACACCGGTTGATCGGAGGTCGT
>HWUSI-EAS731_0015:7:25:16509:16951#0/1		>HWUSI-EAS731_0015:2:1:15570:4404#0/1		>HWUSI-EAS731_0015:6:4:3135:1515#0/1		>HWUSI-EAS731_0015:4:45:19380:10120#0/1
GTCGGGCACGTTCCACGGCA		CGACTACGAGGACGAAGAGGAGCAG		CGACCTTGTCTCCGAGTACCA		CTCTCTCTTACTCGTCCATACG
>HWUSI-EAS731_0015:7:69:12857:2420#0/1		>HWUSI-EAS731_0015:1:17:12709:7436#0/1		>HWUSI-EAS731_0015:6:70:18258:8140#0/1		>HWUSI-EAS731_0015:3:51:7057:13245#0/1
TCTGGTAAGGACTGCAGCGACA		CGAGGCCGAGAGCAACATGAACGACCTTG		ATCAACGTCCAGAACAAGAACTCGTCC		ACACATCGCACCACTCTCTCTTACTCGTCC
>HWUSI-EAS731_0015:7:117:18835:17184#0/1		>HWUSI-EAS731_0015:2:70:17406:11776#0/1		>HWUSI-EAS731_0015:6:52:7867:4781#0/1		>HWUSI-EAS731_0015:4:57:19368:8599#0/1
CAAGCTCGACGTGCTGCCGGC		ACACCGGCGAGGGCATGGACGAGA		GAGAAGCCGAGACCACTA		CGGTGGCGAAGGCTGTGGCGTC
>HWUSI-EAS731_0015:8:93:16261:9833#0/1		>HWUSI-EAS731_0015:1:64:2690:4690#0/1		>HWUSI-EAS731_0015:6:119:8742:11632#0/1		>HWUSI-EAS731_0015:3:5:13524:16582#0/1
TGGACTGGCTCATCAAGAACGC		GAGGAAGGCCTTCTTGCATTGGTACACC		CACGAGCTAGCCGGCCATGGC		GCTCCAGGTTGGGCATGAAGCTGGA
>HWUSI-EAS731_0015:7:100:15170:8804#0/1		>HWUSI-EAS731_0015:1:50:7631:8284#0/1		>HWUSI-EAS731_0015:6:91:10818:2254#0/1		>HWUSI-EAS731_0015:4:17:19607:10267#0/1
CACGTCGTAGAACTGGATGGC		CAGAACAAGAACTCGTCCTACTTCGTC		GAGGTTAGTAGGGCCACAGCGCAAGTTACAG		GAGGCTGTAGAGGCCGGTGGCGGCC
>HWUSI-EAS731_0015:8:47:12840:1655#0/1		>HWUSI-EAS731_0015:1:94:16550:14584#0/1		>HWUSI-EAS731_0015:6:104:8376:9358#0/1		>HWUSI-EAS731_0015:4:25:2370:16503#0/1
ATGGTAGAGTTAGAGGCATGGGT		AGATGATCAACGTCCAGAACAAGAACTCG		AGGTTAGTAGGGCCACAGCGCAAGTTACAGCA		GTATGGACTACGGCGAGATCTCG
>HWUSI-EAS731_0015:7:11:2640:18145#0/1		>HWUSI-EAS731_0015:1:60:8760:14169#0/1		>HWUSI-EAS731_0015:6:91:3172:6644#0/1		>HWUSI-EAS731_0015:3:26:12100:5491#0/1
CATAATGGTAGAGTTAGAGGCATG		TAGCTTAGCTAGCTAGCTACTGGTGATCAGG		GTTAGGGTCTGGTTGCGGCAAAGG		TATGAACTTTTTGAAGCAGTGAAGCCCGAGTA
>HWUSI-EAS731_0015:8:64:18866:3704#0/1		>HWUSI-EAS731_0015:2:45:17984:17997#0/1		>HWUSI-EAS731_0015:6:50:14005:16638#0/1		>HWUSI-EAS731_0015:3:68:11647:3367#0/1
ATAATAGTCTGTTGGAGTAATGGT		TAGCTTAGCTAGCTAGCTACTGGTGATCAGGCA		GCGAGTTAGGGTCTGGTTGCGGCAA		ATCGATCTCTGACGGCAAGGC
>HWUSI-EAS731_0015:8:92:6191:3167#0/1		>HWUSI-EAS731_0015:1:112:4870:2441#0/1		>HWUSI-EAS731_0015:6:76:19409:3879#0/1		>HWUSI-EAS731_0015:4:32:12145:1966#0/1
GTCTGTTGGAGTAATGGTTGGACC		GCTAGCTAGCTACTGGTGATCAGGCACGA		GAGTTAGGGTCTGGTTGCGGCA		TGTCACGATCGGACCTGGC
>HWUSI-EAS731_0015:8:91:10630:2860#0/1		>HWUSI-EAS731_0015:2:37:7963:4740#0/1		>HWUSI-EAS731_0015:6:35:5973:1173#0/1		>HWUSI-EAS731_0015:3:1:3711:15580#0/1
ATCAGCTTCACTGAGTTCTTGGCCATCT		TCGCCATGCTTGCTTTCTTCT		GTTCGGGTCTGGTTGCGGCAAAGG		TGGGCTGATGCAAGAGCTGT
>HWUSI-EAS731_0015:8:29:16112:3518#0/1		>HWUSI-EAS731_0015:2:87:12533:7413#0/1		>HWUSI-EAS731_0015:6:73:14355:17981#0/1		>HWUSI-EAS731_0015:3:110:14757:7090#0/1
CACGGTGGTGAAGGACATGGACAGGACGGA		GATCTTCCTGCTGCAACTCA		GTGTTCGGGTCTGGTTGCGGCAAA		CAGATGGGCGCGACGCTGAGCC
>HWUSI-EAS731_0015:8:60:2654:13843#0/1		>HWUSI-EAS731_0015:1:60:1808:9625#0/1		>HWUSI-EAS731_0015:6:38:6839:4470#0/1		>HWUSI-EAS731_0015:4:72:1626:15233#0/1
AGACGCCGCACTGCCGATTTC		ATCAGGTGCCGAGGTTAGTAGGGCCA		ATTTGTTGGCCAGGAGGCGTGTTC		ATGGATGAATAGCGAATGAATCATGCA
>HWUSI-EAS731_0015:8:4:14888:8647#0/1		>HWUSI-EAS731_0015:1:7:6324:11776#0/1		>HWUSI-EAS731_0015:6:60:16075:8960#0/1		>HWUSI-EAS731_0015:3:46:14429:9713#0/1
CCGATTTCCCCCTCGGGCGAG		AGGTGCCGAGGTTAGTAGGGCCACAGCGCA		ATTAATTTGTTGGCCAGGAGGCGT		TGGAAGCTCGGTGGTGATCATGTCAACAG
>HWUSI-EAS731_0015:8:112:14992:9737#0/1		>HWUSI-EAS731_0015:1:23:7391:18779#0/1		>HWUSI-EAS731_0015:6:72:4276:3254#0/1		>HWUSI-EAS731_0015:4:100:12176:4334#0/1
CCGATTTCCCCCTCGGGCGAGC		CCGAGGTTAGTAGGGCCACAGCGCAA		AAACAACCCTCAACCTTTACCGC		TCAAATAATGGAAGCTCGGTGGTGATCATGTCA
>HWUSI-EAS731_0015:7:118:2808:11883#0/1		>HWUSI-EAS731_0015:2:21:17458:13457#0/1		>HWUSI-EAS731_0015:6:119:16366:18789#0/1		>HWUSI-EAS731_0015:3:38:11497:5014#0/1
CGATTTCCCCCTCGGGCGAGC		TTAGTAGGGCCACAGCGCAAGTTACAGCA		GCAACCAGACCCTAACTCGCCGCCA		TGGATAATGGAGCAGTGGGAGAGAA
>HWUSI-EAS731_0015:8:41:2737:4357#0/1		>HWUSI-EAS731_0015:2:3:13923:15505#0/1		>HWUSI-EAS731_0015:6:44:9548:8795#0/1		>HWUSI-EAS731_0015:4:104:14852:10564#0/1
GATTTCCCCCTCGGGCGAGCCA		TAGTAGGGCCACAGCGCAAGTTACAGCAG		ACTCGCCGCCACAGCCTTTGCCGCAA		GTATGTTGTGAACTTGAAGTTCGACGAAGAGC
>HWUSI-EAS731_0015:7:114:16263:17925#0/1		>HWUSI-EAS731_0015:2:94:6303:9191#0/1		>HWUSI-EAS731_0015:6:119:2364:13511#0/1		>HWUSI-EAS731_0015:3:84:6917:21211#0/1
CGCATCACAAACGTCAGACAAACAAACA		GTAGGGCCACAGCGCAAGTTACAGCAG		ACCAGACCCGAACACGCCTCCTGG		TTGAATCCCTTGCATACA
>HWUSI-EAS731_0015:8:61:7559:5138#0/1		>HWUSI-EAS731_0015:1:25:17433:10427#0/1		>HWUSI-EAS731_0015:6:113:2897:11236#0/1		>HWUSI-EAS731_0015:3:79:14648:20053#0/1
TACCTGAACAAGGAGGACAGGC		GTAGGGCCACAGCGCAAGTTACAGCAGCTTCCA		GCAAAGATATCATCACAGCCGGAT		TGGGAAGAACTGGATGCAGGAGAGATGACCTTGA
>HWUSI-EAS731_0015:8:81:2304:12037#0/1		>HWUSI-EAS731_0015:1:64:14828:9384#0/1		>HWUSI-EAS731_0015:6:115:2644:5572#0/1		>HWUSI-EAS731_0015:3:54:10848:13211#0/1
TCATCAACGAGGACGACGGGAGGAGGGAGATGAC		TTCGGATCAGGTTGTGGCAGAG		CATCACAGCCGGATTCTATTGGT		CTGGATGCAGGAGAGATGACCTT
>HWUSI-EAS731_0015:8:63:9402:2336#0/1		>HWUSI-EAS731_0015:2:112:3819:15190#0/1		>HWUSI-EAS731_0015:6:21:19385:20297#0/1		>HWUSI-EAS731_0015:4:57:10488:12816#0/1
CAGCGATGTCGATGAGTATGATGACGACGAT		CGTTCGGATCAGGTTGTGGCAGA		ACAGCCGGATTCTATTGGTGGAGC		TGGGAAGAACTGGATGCAGGAGAGATGA
>HWUSI-EAS731_0015:8:108:13545:7237#0/1		>HWUSI-EAS731_0015:2:52:1370:17797#0/1		>HWUSI-EAS731_0015:6:115:10917:3647#0/1		>HWUSI-EAS731_0015:3:24:13563:9532#0/1
GACTATGAATATGAGATC		GCGGTAAAGGTTGAGGGTTGTTTGGG		CCGGATTCTATTGGTGGAGCCAGAAC		GTGAAACCTGAGAACTTTTTGCTTGGTCCTC
>HWUSI-EAS731_0015:8:76:17175:6153#0/1		>HWUSI-EAS731_0015:1:32:18303:14761#0/1		>HWUSI-EAS731_0015:6:47:5576:20089#0/1		>HWUSI-EAS731_0015:3:16:13437:7652#0/1
ATGTGAACCATGTCCCAGAAGAGA		TCTGGTTGCGGCAAAGGCTGTGGT		TTTGAGATGGAGGTTTGCTAT		ATGGTAACAGAAATTCTGGTGCA
>HWUSI-EAS731_0015:7:80:4060:8424#0/1		>HWUSI-EAS731_0015:2:3:14866:6700#0/1		>HWUSI-EAS731_0015:6:113:2397:12814#0/1		>HWUSI-EAS731_0015:4:114:10943:5470#0/1
AAAGACTAGACCTGAGGACCGAGTACTTA		GGCGAGTTAGGGTCTGGTTGCGGCA		TTGTTCCTCGGAGGGAACTATGTTGCA		AGGAGATGCGTAGGATTTCATGGC
>HWUSI-EAS731_0015:7:99:3258:6006#0/1		>HWUSI-EAS731_0015:2:56:19775:4963#0/1		>HWUSI-EAS731_0015:6:100:3881:14884#0/1		>HWUSI-EAS731_0015:4:14:2371:9680#0/1
GAAACGGGATTCCAAGAACAGCA		GGTTGCGGCAAAGGCTGTGGCGGC		TAGAATTTAGAATTGTAGAGGAATG		GAGATGCGTAGGATTTCATGGCC
>HWUSI-EAS731_0015:8:58:10560:6501#0/1		>HWUSI-EAS731_0015:2:57:7744:5920#0/1		>HWUSI-EAS731_0015:6:24:12186:3251#0/1		>HWUSI-EAS731_0015:3:42:1050:9031#0/1
GTGGATGGCTTCGCGAATGCACTGCAGAAGA		CTGGTTGCGGCAAAGGCTGTGGCG		CGTAAGAAGGCACCGGAGCTACCACTG		GTCCCAGTAATAGGAGTACCCATCATGA
>HWUSI-EAS731_0015:7:81:1823:18011#0/1		>HWUSI-EAS731_0015:1:47:3131:8698#0/1		>HWUSI-EAS731_0015:6:53:14301:8073#0/1		>HWUSI-EAS731_0015:3:78:10670:18318#0/1
CCAAAATCACGATGGTTGGTATCTCAATGGGC		ATTAATTTGTTGGCCAGGAGGCGTG		AAGGATAAGATTGATGACATTTGAGAAG		TGCATGATCTTGGCTGATATC
>HWUSI-EAS731_0015:8:102:15315:2526#0/1		>HWUSI-EAS731_0015:2:2:9975:19278#0/1		>HWUSI-EAS731_0015:6:91:5844:8770#0/1		>HWUSI-EAS731_0015:3:98:5834:1352#0/1
TTTTTATCAATGTATGTAGAGCA		ATCCGGCTGTGATGATATCTTTGCAT		CTTGGTGTTTGGCGCAGTATACTTTTTGT		CATGGACACTTATGAAGACTCAGGGAATGAT
>HWUSI-EAS731_0015:7:118:18699:14227#0/1		>HWUSI-EAS731_0015:2:59:5872:18191#0/1		>HWUSI-EAS731_0015:6:40:17152:2344#0/1		>HWUSI-EAS731_0015:3:3:8124:11345#0/1
TCAATGTATGTAGAGCAGAGTC		AAGTTCTGGCTCCACCAATAGAAT		ATGGATGACCAGAACTGCGAA		TGATCCTGAAAGACGGACTAGAGAGTCGAGAGCA
>HWUSI-EAS731_0015:8:54:17044:14211#0/1		>HWUSI-EAS731_0015:2:83:8290:13413#0/1		>HWUSI-EAS731_0015:6:77:11148:18186#0/1		>HWUSI-EAS731_0015:4:63:15805:15450#0/1
TCAATGTATGTAGAGCAGAGTCCAGAAAGCAAGA		GTATGGATATAAAGTTCTGGCTCCA		TGACACCATCGCTGTCATTCATCAAG		ACGGACTAGAGAGTCGAGAGCAGTTCCTGCA
>HWUSI-EAS731_0015:8:46:9604:14056#0/1		>HWUSI-EAS731_0015:2:109:5434:14336#0/1		>HWUSI-EAS731_0015:6:111:9911:18681#0/1		>HWUSI-EAS731_0015:3:119:11516:21212#0/1
TTGAGATGTGCAATTCGCTCC		ACCGTATGGATATAAAGTTCTGGC		GGGTCATGACTAACAGAACA		TGTCGATCAGATGCTGAAGGA
>HWUSI-EAS731_0015:7:61:18279:7895#0/1		>HWUSI-EAS731_0015:1:47:17651:11150#0/1		>HWUSI-EAS731_0015:6:8:16940:8847#0/1		>HWUSI-EAS731_0015:3:41:6072:14131#0/1
CTCTTCGGGCGCGAGGAGCC		CCACAACCTTTGCCGCAA		GATGCTGAGTCTGAGAGGATTGTGCAGGAGGCTC		GAGAACACTGGCTGCAGCTGGA
>HWUSI-EAS731_0015:7:90:10131:2822#0/1		>HWUSI-EAS731_0015:1:34:5768:17909#0/1		>HWUSI-EAS731_0015:6:29:19222:3017#0/1		>HWUSI-EAS731_0015:4:104:10379:8622#0/1
GAGGAACAGGAACATCTCTGCCGGTGTA		CCAAACAACCCTCAACCTTTACC		GAAGCTACAAGCGCTCTGGATGC		ACAAGGTTGGTGGCCGTGGGCTCCGT
>HWUSI-EAS731_0015:7:104:9006:15225#0/1		>HWUSI-EAS731_0015:1:92:14587:8192#0/1		>HWUSI-EAS731_0015:6:11:13046:17221#0/1		>HWUSI-EAS731_0015:4:65:8852:20914#0/1
AGGAACAGGAACATCTCTGCCGGTGTACTA		TGCCGCAACCAGACCCGAACACGC		TTCGCATGTGTTAGTATTTGTATATGAT		TTCACAGGAATGTCAAGCTTGCA
>HWUSI-EAS731_0015:7:113:17625:11493#0/1		>HWUSI-EAS731_0015:1:79:11278:3093#0/1		>HWUSI-EAS731_0015:6:118:14071:18428#0/1		>HWUSI-EAS731_0015:3:7:6589:18153#0/1
AACAGGAACATCTCTGCCGGTGTACTA		GCAACCAGACCCGAACACGCCTCC		TGCTTGATAATTTTCGCATGTGTTAG		TTTGAGCAGATGAAGGGAAGTGGCAT
>HWUSI-EAS731_0015:8:89:15419:7503#0/1		>HWUSI-EAS731_0015:1:9:18413:10552#0/1		>HWUSI-EAS731_0015:6:46:15860:15623#0/1		>HWUSI-EAS731_0015:3:51:11940:4083#0/1
GGTTCGATCTCACAGGACGGCGGC		AACCAGACCCGAACACGCCTCCTG		TGGATGAATTTGTATGGAACT		ATGGCACTGAAAGAACCGGCA
>HWUSI-EAS731_0015:8:20:3919:7506#0/1		>HWUSI-EAS731_0015:1:3:5961:2515#0/1		>HWUSI-EAS731_0015:6:61:13557:14161#0/1		>HWUSI-EAS731_0015:3:113:12630:20173#0/1
GATACGGATCGATTCGGGACGAAC		CCCGAACACGCCTCCTGGCCAACAAATTAATGCA		CTGGATGAATTTGTATGGAACT		AAGGTGCAGAAGCTTGTCCTCAACATCTC
>HWUSI-EAS731_0015:8:80:2163:1045#0/1		>HWUSI-EAS731_0015:2:2:19005:16031#0/1		>HWUSI-EAS731_0015:6:63:19736:15872#0/1		>HWUSI-EAS731_0015:3:115:7613:20667#0/1
CCTCATCTTCCTTGTTTTTTTA		TGCAAAGATATCATCACAGCCGGAT		TGTCTGGATGAATTTGTATGGAACT		GGTCACCAAGGAGGATGCCATGAAGTGGT
>HWUSI-EAS731_0015:8:63:6347:3267#0/1		>HWUSI-EAS731_0015:2:43:8220:3924#0/1		>HWUSI-EAS731_0015:6:19:12084:15375#0/1		>HWUSI-EAS731_0015:4:76:12007:8781#0/1
CGAGGGGCTTCTCGGGACGATGACGG		ACAGCCGGATTCTATTGGTGGAGC		TTTGTCTGGATGAATTTGTATGGA		AAGTGGTTCCAGGTCAAGTACGAGG
>HWUSI-EAS731_0015:7:94:4343:10225#0/1		>HWUSI-EAS731_0015:1:108:1240:9024#0/1		>HWUSI-EAS731_0015:6:5:14624:21217#0/1		>HWUSI-EAS731_0015:3:4:15957:19860#0/1
GCTGATCACCGGGACTTCGTGGACGTGATG		TGGAGCCAGAACTTTATATCCATACGG		TTTACGGATAGTTCAAGGGG		CTGCTGGTGTTAAGTACGTGACGGGGCAT
>HWUSI-EAS731_0015:8:17:3698:2145#0/1		>HWUSI-EAS731_0015:2:63:13640:17083#0/1		>HWUSI-EAS731_0015:6:17:19236:11011#0/1		>HWUSI-EAS731_0015:4:52:15080:15423#0/1
TGGTGGACCGGGCGACCA		CCAGAACTTTATATCCATACGGT		ACTGGGTTGAAAAGATTATTTGTCGTAGAAGACA		TGGACTCCATCTCAGATTGCA
>HWUSI-EAS731_0015:7:16:18916:1625#0/1		>HWUSI-EAS731_0015:2:98:8347:20277#0/1		>HWUSI-EAS731_0015:6:71:12710:11628#0/1		>HWUSI-EAS731_0015:3:113:16831:14495#0/1
AGAACATGGAGATCTGCGACATC		TGTTTTGATAGTAAGGAGAGGCTTA		TGAAAAGATTATTTGTCGTAGAA		CCTGGACTTGGACTCCATCTCAGATTGCA
>HWUSI-EAS731_0015:8:6:1653:8532#0/1		>HWUSI-EAS731_0015:2:52:2748:20217#0/1		>HWUSI-EAS731_0015:6:39:1845:11295#0/1		>HWUSI-EAS731_0015:4:95:7571:19696#0/1
AATCCAAAAGTCCAAATTCTTGCGC		ATAGTAAGGAGAGGCTTA		TGAAAAGATTATTTGTCGTAG		TTTGCGCATGCTGGGAGCTAAAGGGCACCG
>HWUSI-EAS731_0015:8:91:11329:2884#0/1		>HWUSI-EAS731_0015:2:35:3792:4022#0/1		>HWUSI-EAS731_0015:6:17:17821:7333#0/1		>HWUSI-EAS731_0015:4:103:10263:14073#0/1
ACTGCAATCAAGAACTGTGGG		TGTTGTAAATAAGCGTGCTGAG		GGGTTGAAAAGATTATTTGTCG		GTTCATTGCGATTGGGATTGGCAT
>HWUSI-EAS731_0015:8:27:11003:11249#0/1		>HWUSI-EAS731_0015:1:99:10282:14650#0/1		>HWUSI-EAS731_0015:6:103:15320:17291#0/1		>HWUSI-EAS731_0015:3:56:19570:17700#0/1
CTGCAATCAAGAACTGTGGGGATA		TACACATTGCCATGTTGATAGGT		CCTACTGCAAGGACAACCCGGAGACCGACGA		GTAGCGTCCGACGAGTCCGAC
>HWUSI-EAS731_0015:8:88:9200:16315#0/1		>HWUSI-EAS731_0015:2:57:16695:2976#0/1		>HWUSI-EAS731_0015:6:64:17943:16206#0/1		>HWUSI-EAS731_0015:3:119:18877:2639#0/1
TGCGTAGTCCTGATCAGCAGGATGAAGC		GATGGAGGTTTGCTATGTACTGCA		GTGGAGGAGCTGAGCGCGGCGGCGAGCCACGC		TGGACATCGAAGCGAAGACGT
>HWUSI-EAS731_0015:8:64:7966:6074#0/1		>HWUSI-EAS731_0015:2:23:13859:9174#0/1		>HWUSI-EAS731_0015:6:16:15798:14286#0/1		>HWUSI-EAS731_0015:3:39:13851:1026#0/1
AGCAGGATGAAGCTGAATCGTC		AGGTTTGCTATGTACTGCACTGGC		GTGGAGGAGCTGAGCGCGGCGGC		GAACGCGACGCAGACGTTCGC
>HWUSI-EAS731_0015:7:44:15479:21378#0/1		>HWUSI-EAS731_0015:2:114:13355:2959#0/1		>HWUSI-EAS731_0015:6:57:11964:14714#0/1		>HWUSI-EAS731_0015:4:113:1701:11559#0/1
GGTAATTGTGGAGCTTGTTGATCAGTGTCGCAC		TCGGAGGGAACTATGTTGCAGGA		GGGACGAGGTGGAGGAGCTGAGCGCGGC		ACGGGAGGATCACGACGAACGCGACGCAGACGT
>HWUSI-EAS731_0015:7:34:17726:5949#0/1		>HWUSI-EAS731_0015:2:26:11119:13715#0/1		>HWUSI-EAS731_0015:6:63:4114:19206#0/1		>HWUSI-EAS731_0015:4:12:4877:13673#0/1
GTTGATCAGTGTCGCACTTACAAGCA		TTAGAATTTAGAATTGTAGAGGAATGT		CACGGCGAGCGGCGAGTGCGCGGC		TACTACTACCACACGACGGCGA
>HWUSI-EAS731_0015:8:34:16079:19548#0/1		>HWUSI-EAS731_0015:2:8:18982:4414#0/1		>HWUSI-EAS731_0015:6:75:9230:7224#0/1		>HWUSI-EAS731_0015:3:35:2399:6319#0/1
TTATGTCACAAGGGCTTGCACTGAATGATGAC		TTAGAATTTAGAATTGTAGAGGAATGTTCCATT		GATGTCGGAGAGCATCGACAAGGCGAAGGAGGCG		CGACGTACGACATCGAGCTGACGC
>HWUSI-EAS731_0015:7:26:3228:13806#0/1		>HWUSI-EAS731_0015:1:30:9819:6603#0/1		>HWUSI-EAS731_0015:6:57:16520:14260#0/1		>HWUSI-EAS731_0015:4:10:13991:10981#0/1
GAAGAAACCTAAGTCTCTGCAGGCA		TTAGAATTGTAGAGGAATGTTCCAT		TCGGAGAGCATCGACAAGGCGAAGGAGG		AAGCTTGCCTTTGAACGACGG
>HWUSI-EAS731_0015:7:38:16345:1564#0/1		>HWUSI-EAS731_0015:2:109:19210:2664#0/1		>HWUSI-EAS731_0015:6:118:7656:1840#0/1		>HWUSI-EAS731_0015:4:61:2349:6058#0/1
TCTGCAGGCACTTGTAGACA		TAGAATTGTAGAGGAATGTTCCAT		AGATGTCGGAGAGCATCGACAAGGCGAAGGA		CTCGTCGGACTCGTCGGACGCTA
>HWUSI-EAS731_0015:8:29:3859:6885#0/1		>HWUSI-EAS731_0015:2:115:1412:2507#0/1		>HWUSI-EAS731_0015:6:91:12205:11291#0/1		>HWUSI-EAS731_0015:4:119:3122:17454#0/1
GAAAGAGCAGGCACTTGTAGATATTGA		ATGTGGAGCTCCGGCGAGTGGTGGAGGAGAACC		ATGTCGGAGAGCATCGACAAGGCGAA		CGTACGTCGGCAGGTTGAACGAGC
>HWUSI-EAS731_0015:7:20:3916:2164#0/1		>HWUSI-EAS731_0015:2:13:1251:19390#0/1		>HWUSI-EAS731_0015:6:68:17652:9481#0/1		>HWUSI-EAS731_0015:4:111:9819:4356#0/1
GAAAGAGCAGGCACTTGTAGATATTGAGGATC		CTCCGGCGAGTGGTGGAGGAGAACCGGC		AGATGTCGGAGAGCATCGACAAGGCGAA		TGAAGATCACGGGGAACGGCCA
>HWUSI-EAS731_0015:8:1:6929:3040#0/1		>HWUSI-EAS731_0015:1:90:7604:2364#0/1		>HWUSI-EAS731_0015:6:82:6705:12899#0/1		>HWUSI-EAS731_0015:4:98:14252:15159#0/1
AGAGCAGGCACTTGTAGATATTGAGGA		TTGGGCAAACTCTCCGACGCG		GATGTCGGAGAGCATCGACAAGGC		TGTACCAGAACTCGTCGTCGC
>HWUSI-EAS731_0015:8:88:11035:14512#0/1		>HWUSI-EAS731_0015:1:70:6608:7545#0/1		>HWUSI-EAS731_0015:6:75:18633:4649#0/1		>HWUSI-EAS731_0015:4:78:14427:6305#0/1
AAGAGACTAATAAAGAACCAAGCCAAAG		TCGGCTGGGAATACGAGGTGC		TACTCTGGACTGACGTACGGC		AAAGATGCGGTCGAACTGGACG
>HWUSI-EAS731_0015:7:112:18664:16501#0/1		>HWUSI-EAS731_0015:1:85:10356:10623#0/1		>HWUSI-EAS731_0015:6:109:14214:9512#0/1		>HWUSI-EAS731_0015:4:105:3369:15777#0/1
CAACACAACCAATAACATTGCCAAACCTGC		AACCGGACAACCGTGATCGTT		CGATTGTGTTTGCGGTGGAACAGC		TCGGCGATGTGAGGGACAAGCTGTA
>HWUSI-EAS731_0015:7:41:2411:10088#0/1		>HWUSI-EAS731_0015:1:111:15158:17300#0/1		>HWUSI-EAS731_0015:6:13:17181:9024#0/1		>HWUSI-EAS731_0015:4:71:15949:18019#0/1
AATATGCTGTTGGGAAGTCTGGTA		ATCGCTCGTGCGATTGTGAAGGATC		GTTATCCCAAGTGGGTTGGACAT		ATGTGAGGGACAAGCTGTACAACA
>HWUSI-EAS731_0015:8:119:10021:5450#0/1		>HWUSI-EAS731_0015:2:86:7322:19913#0/1		>HWUSI-EAS731_0015:6:109:13963:10700#0/1		>HWUSI-EAS731_0015:4:39:4756:8552#0/1
TTATCAGCAACAGCAGGTTCCCTTGCAGTACAAC		AACAGTTGGAGAGCGGGGAGCTCAGT		TTATTTGATTGTAACATGACCCGCAT		AGCTGTACAACACCTGCGAGCG
>HWUSI-EAS731_0015:7:109:4934:11501#0/1		>HWUSI-EAS731_0015:2:75:15182:10313#0/1		>HWUSI-EAS731_0015:6:76:4640:13773#0/1		>HWUSI-EAS731_0015:4:22:10600:3765#0/1
CAAAATGAGAGCTTGAATGGAGAC		TGTTGAGATATTCCGAGACTTGTGCTTGA		AATGGGCATGTGGTTCTTCAAAGAGTGGACA		GTCGGCGTGGCGGAGCGGCACGGCGTGA
>HWUSI-EAS731_0015:8:95:4585:16046#0/1		>HWUSI-EAS731_0015:2:118:17184:18687#0/1		>HWUSI-EAS731_0015:6:4:6027:18503#0/1		>HWUSI-EAS731_0015:4:31:14647:9658#0/1
AGCGGATTGCTATGGAGTATAACG		TGTTGAGATATTCCGAGACTTGTGC		CTACAAAGGAATTCTAGACGACGGA		TACCGCTCCATCGTGTTCCAGG
>HWUSI-EAS731_0015:8:54:12273:9573#0/1		>HWUSI-EAS731_0015:1:103:8422:19099#0/1		>HWUSI-EAS731_0015:6:63:1764:7894#0/1		>HWUSI-EAS731_0015:4:113:17863:14049#0/1
ATAACGACAACACATTTCTGCACTCATGCA		GTGAGGATGCAGGGGTAACTGTCGAA		CTTGGGCTGCTGCACGGAGGAA		TCAGAGCCAACTACGTCGAGACACAGCGC
>HWUSI-EAS731_0015:7:30:18918:6201#0/1		>HWUSI-EAS731_0015:2:84:3648:14957#0/1		>HWUSI-EAS731_0015:6:46:18838:16195#0/1		>HWUSI-EAS731_0015:4:36:9619:19107#0/1
GCCGGACAAGGTGGATTCCGTCAGTAGACGC		CCAAGTGAGGATGCAGGGGTAACTGTCGAA		ATGAAGGCTCAGCAGGAC		TACGTCGAGACACAGCGCCTGC
>HWUSI-EAS731_0015:7:81:14586:7751#0/1		>HWUSI-EAS731_0015:1:118:11802:4457#0/1		>HWUSI-EAS731_0015:6:13:9645:13664#0/1		>HWUSI-EAS731_0015:3:30:12413:5534#0/1
GTGAAGAAGAGCTCTGGTGCAACA		CAGGGATTATAAGTGGAATTGGCTTTGGT		CATCGCGGAGCTGAGGGACGG		GCGGAGGCCTCGTCGACGA
>HWUSI-EAS731_0015:8:66:9050:11612#0/1		>HWUSI-EAS731_0015:1:72:16989:11661#0/1		>HWUSI-EAS731_0015:6:20:6494:20811#0/1		>HWUSI-EAS731_0015:4:40:17466:3032#0/1
CATGTCGGCCTCGATCTCGGC		ATGATGTATGAGGAGGCAAGTCAAGTGGCA		CATCGCGGAGCTGAGGGACGGCGACGAGT		CTCGTCGATGTCGGACTCGGT
>HWUSI-EAS731_0015:7:67:4172:16964#0/1		>HWUSI-EAS731_0015:2:24:11737:7084#0/1		>HWUSI-EAS731_0015:6:81:9817:9418#0/1		>HWUSI-EAS731_0015:3:57:9941:3784#0/1
CGGCTACTGACCATCGACGAC		TCAAACTGGGAGTTATCAC		CGACGGGTGGCTGCGGCTGCACACCA		TGGACGTGGGCGACGCCATC
>HWUSI-EAS731_0015:7:29:9971:13683#0/1		>HWUSI-EAS731_0015:2:46:5941:20866#0/1		>HWUSI-EAS731_0015:6:107:6445:5241#0/1		>HWUSI-EAS731_0015:3:57:4609:4309#0/1
GTCTGTGACCTTGTCTTTGTTGGCTCTGA		ATAAGATTGATGACATTTGAGAAGGTGG		ATCATAGGCACTACTGTAAGCTACTG		CCGAGGAGATCCAGATGGTGTACCGCAAGAAGGC
>HWUSI-EAS731_0015:7:48:6379:1089#0/1		>HWUSI-EAS731_0015:1:78:4700:8175#0/1		>HWUSI-EAS731_0015:6:37:7871:10920#0/1		>HWUSI-EAS731_0015:4:52:12762:12854#0/1
TGACCTTGTCTTTGTTGGC		TAGGTTCCATTGCATCTGTCATCAGC		ATCAATCTATCATAGGCACTACTGTAAGCTACTG		TACGACGGGCACTCGATGCGC
>HWUSI-EAS731_0015:7:29:19240:10391#0/1		>HWUSI-EAS731_0015:1:42:19705:15304#0/1		>HWUSI-EAS731_0015:6:107:2469:9092#0/1		>HWUSI-EAS731_0015:4:112:17569:15147#0/1
AAACGCTCATACTTGGAAAAGC		CTAGCCGCAGCCGGAGGTCATCCCG		TTTGGACACATGGGGATGCTACT		TCTGGTAAGGACTGCAGCGACA
>HWUSI-EAS731_0015:7:78:2448:10877#0/1		>HWUSI-EAS731_0015:2:55:11842:11007#0/1		>HWUSI-EAS731_0015:6:1:14250:12236#0/1		>HWUSI-EAS731_0015:4:97:13902:11548#0/1
AGAGCCCAAATGTGTAGAAATAAACGCT		GGTGACTCTGGAGCTCGTTCAGGCA		AGCTAGTTCTTTGGACACATGGGGATGCTAC		GAAGGACTTGATCGTGTCGGC
>HWUSI-EAS731_0015:8:112:3860:11207#0/1		>HWUSI-EAS731_0015:1:60:13650:4404#0/1		>HWUSI-EAS731_0015:6:89:9414:16828#0/1		>HWUSI-EAS731_0015:4:91:3691:20150#0/1
CAAATGTGTAGAAATAAACGC		CAGTTAGAAATGCTGACACCATCGC		ATAGCTAGTTCTTTGGACACATGGGGATGC		CACGTCGTAGAACTGGATGGC
>HWUSI-EAS731_0015:7:16:10482:18863#0/1		>HWUSI-EAS731_0015:1:78:3357:12378#0/1		>HWUSI-EAS731_0015:6:94:10775:17005#0/1		>HWUSI-EAS731_0015:4:86:14434:20258#0/1
CCCAAATGTGTAGAAATAAACGC		GCTACAAGCGCTCTGGATGCTGAGTCTGAGAGGA		ACATAGCTAGTTCTTTGGACACATGGGGATGC		GTGTGTCGTCACGATGTCGC
>HWUSI-EAS731_0015:7:90:8203:9071#0/1		>HWUSI-EAS731_0015:1:39:1140:16307#0/1		>HWUSI-EAS731_0015:6:96:17445:12635#0/1		>HWUSI-EAS731_0015:3:78:1352:8209#0/1
GCCCAAATGTGTAGAAATAAACGC		GTTGGTGAACATGGGACTCAGC		AGCGCAAGCCTGACATCACC		TTCAGCATCGTCGGCAAGTACCCCTACGGCAT
>HWUSI-EAS731_0015:7:115:7318:8207#0/1		>HWUSI-EAS731_0015:1:99:18881:15755#0/1		>HWUSI-EAS731_0015:6:3:11264:13993#0/1		>HWUSI-EAS731_0015:3:41:5356:5044#0/1
AGCCCAAATGTGTAGAAATAAACGC		GTTAGTATTTGTATATGATGATATAAGTGGGA		CTAAGGTTGTCCAGGACACCATTGA		CAACAGACTATTATGGTGGAAGAT
>HWUSI-EAS731_0015:8:12:8091:6878#0/1		>HWUSI-EAS731_0015:1:114:6189:7461#0/1		>HWUSI-EAS731_0015:6:15:5484:18081#0/1		>HWUSI-EAS731_0015:4:54:5632:15434#0/1
GTTGATTGTCGAGAGAGCCCAAATGTGTA		GCATGTGTTAGTATTTGTATATGAT		GTGATGGCAAGCAGACTA		GATCATAATGGTAGAGTTAGAGGCAT
>HWUSI-EAS731_0015:7:70:4875:17460#0/1		>HWUSI-EAS731_0015:2:120:8332:2240#0/1		>HWUSI-EAS731_0015:6:13:18100:7419#0/1		>HWUSI-EAS731_0015:3:85:3338:3587#0/1
TTGTCGAGAGAGCCCAAAT		CTTGATAATTTTCGCATGTGTT		TTTGACTGTCTATGGTGATGGCAAGCAGAC		AAAGGATCATAATGGTAGAGTTAGA
>HWUSI-EAS731_0015:7:2:8642:2774#0/1		>HWUSI-EAS731_0015:2:17:15081:7899#0/1		>HWUSI-EAS731_0015:6:112:8272:12708#0/1		>HWUSI-EAS731_0015:4:115:14327:9595#0/1
TCAGTTGATTGTCGAGAGAGCC		ATTTGTATGGAACTTTTCTGCTTGATAAT		TGACTGTCTATGGTGATGGCAAGCAGA		AGATGGCCAAGAACTCAGTGAAGC
>HWUSI-EAS731_0015:7:83:14111:18500#0/1		>HWUSI-EAS731_0015:1:49:5796:17957#0/1		>HWUSI-EAS731_0015:6:2:3194:9033#0/1		>HWUSI-EAS731_0015:3:54:12999:17330#0/1
GATTGGTTATCATCAGTTGATTGTCGAGAGAGC		TATGGAACTTTTCTGCTTGAT		GTGTTAGAAGCTGCTATGATGAGGGCA		AGTAGATGGCCAAGAACTCAGTGAA
>HWUSI-EAS731_0015:8:38:5944:6066#0/1		>HWUSI-EAS731_0015:2:88:18272:19522#0/1		>HWUSI-EAS731_0015:6:33:13461:1549#0/1		>HWUSI-EAS731_0015:3:48:4983:4605#0/1
GTAAGATTGGTTATCATCAGTTGATTGTCGAGA		TGTATGGAACTTTTCTGCTTGA		CAAGGTCGTCGAGAACCACGC		AATAGTCTGTTGGAGTAATGGTTG
>HWUSI-EAS731_0015:8:70:6539:1099#0/1		>HWUSI-EAS731_0015:1:17:7160:1395#0/1		>HWUSI-EAS731_0015:6:40:18163:20506#0/1		>HWUSI-EAS731_0015:4:44:12296:15546#0/1
TCATCAGTTGATTGTCGA		TTTGTCTGGATGAATTTGTATGGAACTTTTC		TTCATGAACAAGGGTAGCAGCAG		TGATGGAGTGGAGGTGGACAGAGCA
>HWUSI-EAS731_0015:8:27:7262:18438#0/1		>HWUSI-EAS731_0015:2:7:10278:13083#0/1		>HWUSI-EAS731_0015:6:86:10267:8461#0/1		>HWUSI-EAS731_0015:4:47:16785:13878#0/1
GTTGAACAGCATATTGCGGTGGTAA		TCTGGATGAATTTGTATGGAACTTT		TCCTGTTCTTTGGGGGCGGA		ATGGAACGAGTATTGCAAACGGTA
>HWUSI-EAS731_0015:8:49:6303:16178#0/1		>HWUSI-EAS731_0015:1:101:1512:13400#0/1		>HWUSI-EAS731_0015:6:60:15924:5326#0/1		>HWUSI-EAS731_0015:4:2:13678:2772#0/1
CTGGTGTTGAACAGCATATTGC		TTTGTCTGGATGAATTTGTATGGAA		GGCTTAGGCGTAGGCTCCTGTTCTTTGGGGGC		CATGGAACGAGTATTGCAAACGGTA
>HWUSI-EAS731_0015:7:38:17121:19141#0/1		>HWUSI-EAS731_0015:2:97:9932:8190#0/1		>HWUSI-EAS731_0015:6:47:7656:19733#0/1		>HWUSI-EAS731_0015:4:12:19183:5751#0/1
CCTAGTCTGGTGTTGAACAGCAT		TTACACTTGTTTGTCTGGATGAATTTGTATGGAA		TGAAGACCCTGACGGGGAAGACGATCACGC		ATGGACAGGACGGAGGCGTTCAGCA
>HWUSI-EAS731_0015:8:30:4065:13122#0/1		>HWUSI-EAS731_0015:1:32:15915:2753#0/1		>HWUSI-EAS731_0015:6:116:9188:9750#0/1		>HWUSI-EAS731_0015:4:80:8321:9807#0/1
TCCTAGTCTGGTGTTGAACAG		TTTACACTTGTTTGTCTGGAT		GTGAAGACCCTGACGGGGAAGACGATCAC		GGGGACTCGCTGGCGCTGAACCAGTA
>HWUSI-EAS731_0015:8:28:6814:13078#0/1		>HWUSI-EAS731_0015:1:2:14408:1662#0/1		>HWUSI-EAS731_0015:6:99:14866:10733#0/1		>HWUSI-EAS731_0015:3:100:13680:17547#0/1
CTTCTTGCGTATCTTGTTTTT		CAAGGGGGAAATGGGAAAAAAAAGGT		CCTTCTTGTGCTTGTGCTTCT		CGTTGCTGAGGATGTGGAGCGGGAAGAAGGTGAT
>HWUSI-EAS731_0015:8:61:8014:2187#0/1		>HWUSI-EAS731_0015:2:114:3815:13301#0/1		>HWUSI-EAS731_0015:6:87:14148:5334#0/1		>HWUSI-EAS731_0015:4:39:18975:5336#0/1
CGCCTCAGGGACAACATGGGC		CAAGGGGGAAATGGGAAAA		TGCTGATGGAGACCTGCCAGGAG		ACACTTCCCGCGACTCCGCGCT
>HWUSI-EAS731_0015:7:102:17920:19395#0/1		>HWUSI-EAS731_0015:1:117:11309:11721#0/1		>HWUSI-EAS731_0015:6:77:15516:8668#0/1		>HWUSI-EAS731_0015:3:43:6943:2190#0/1
TTTACTCGCCTCAGGGACAACAT		TTACGGATAGTTCAAGGGGGAAAT		TATGTTTGGGCCAGACGATGATA		GATGAAGGGGCAGGTCGCCGAGTCGTAGAGC
>HWUSI-EAS731_0015:8:46:15802:20495#0/1		>HWUSI-EAS731_0015:2:73:12128:18808#0/1		>HWUSI-EAS731_0015:6:12:13118:5530#0/1		>HWUSI-EAS731_0015:4:35:17405:5794#0/1
CGTTAGTTTTACTCGCCTCA		ACGGATAGTTCAAGGGGGA		GTTTCTCTGCGGATACATGCGAA		CGCCGATTCCCCGACTCCCCAAC
>HWUSI-EAS731_0015:8:57:11453:1971#0/1		>HWUSI-EAS731_0015:2:102:10716:1160#0/1		>HWUSI-EAS731_0015:6:43:14104:4245#0/1		>HWUSI-EAS731_0015:4:13:15297:20239#0/1
TGGTTTCTGTGAATATGGCAAGGTGGCTGCGGT		TTACGGATAGTTCAAGGGGGA		TGGAGTAATTAAGAACAGGGAGAAGCA		AGACGCCGCACTGCCGATTTCCCC
>HWUSI-EAS731_0015:7:6:11255:4732#0/1		>HWUSI-EAS731_0015:1:102:17438:7961#0/1		>HWUSI-EAS731_0015:6:30:12585:5241#0/1		>HWUSI-EAS731_0015:4:120:4877:13456#0/1
TCTGTGAATATGGCAAGGTGGCTGCGG		TATTTACGGATAGTTCAAGGGGGA		ATGTGTTCACCATCGGCAAGGGCAA		CCGATTTCCCCCTCGGGCGAGC
>HWUSI-EAS731_0015:8:80:6716:17010#0/1		>HWUSI-EAS731_0015:1:116:15141:11831#0/1		>HWUSI-EAS731_0015:6:97:5573:20900#0/1		>HWUSI-EAS731_0015:4:69:16603:14499#0/1
GTGAATATGGCAAGGTGGCTGCG		GAATGGTGGTATTTACGGAT		CGCTACAAGATTCACCGCAAGC		CGATTTCCCCCTCGGGCGAGC
>HWUSI-EAS731_0015:8:85:18060:17557#0/1		>HWUSI-EAS731_0015:2:53:3572:13590#0/1		>HWUSI-EAS731_0015:6:98:17746:8234#0/1		>HWUSI-EAS731_0015:4:8:2290:8471#0/1
TCTGTGAATATGGCAAGGTGGCTGCG		GAAGACAGAGGGGAGTTTGGTGGAATGGTGGTAT		CTCAAGGAAATGGACATAGACGACA		GATTTCCCCCTCGGGCGAGCCA
>HWUSI-EAS731_0015:7:19:6203:13396#0/1		>HWUSI-EAS731_0015:1:43:1608:12124#0/1		>HWUSI-EAS731_0015:6:109:3435:15129#0/1		>HWUSI-EAS731_0015:4:53:16906:14895#0/1
TGAATATGGCAAGGTGGCTG		AAGATTATTTGTCGTAGAAGACAGAGGGGAG		CAAGGAAATGGACATAGACGA		ATCGGCGTAGATGATGCTGGCATC
>HWUSI-EAS731_0015:8:55:9403:14417#0/1		>HWUSI-EAS731_0015:2:38:3672:16281#0/1		>HWUSI-EAS731_0015:6:4:10419:8528#0/1		>HWUSI-EAS731_0015:4:13:17278:8434#0/1
GTTTCTGTGAATATGGCAAGGTGGCTG		AAAAGATTATTTGTCGTAGAAGACAGAGGGGAG		AAATGGCTCTGAACAGATGCTCCTTTGCAT		GCCGGAGTCGTAGGAGGTGGC
>HWUSI-EAS731_0015:8:6:6881:14898#0/1		>HWUSI-EAS731_0015:2:74:7014:11712#0/1		>HWUSI-EAS731_0015:6:78:8137:18222#0/1		>HWUSI-EAS731_0015:3:56:7528:3260#0/1
TTCTGTGAATATGGCAAGGTGGCT		AAAAGATTATTTGTCGTAGAAGACAGAGGGGA		ACATAGGAAATGGCTCTGAACAGATGCTCCT		CGACGCGACGGACTCGTCGAGC
>HWUSI-EAS731_0015:7:109:14659:8350#0/1		>HWUSI-EAS731_0015:1:44:9281:5921#0/1		>HWUSI-EAS731_0015:6:18:4507:1553#0/1		>HWUSI-EAS731_0015:4:70:14337:10280#0/1
GTGGTTTCTGTGAATATGGCAAGGTGGCT		GGGTTGAAAAGATTATTTGTCGTAGAAGACAGA		AGGAAATGGCTCTGAACAGATGCTCC		CGCGACGGACTCGTCGAGCGATGAGGATGA
>HWUSI-EAS731_0015:8:116:10854:18190#0/1		>HWUSI-EAS731_0015:1:20:5711:15176#0/1		>HWUSI-EAS731_0015:6:17:10168:4932#0/1		>HWUSI-EAS731_0015:3:74:3837:12528#0/1
TTCTGTGAATATGGCAAGGTGGC		AAAAGATTATTTGTCGTAGAAGACA		TAGGAAATGGCTCTGAACAGATGCTCC		TGGACTCATCATCTACTTGTATC
>HWUSI-EAS731_0015:8:50:8301:9414#0/1		>HWUSI-EAS731_0015:1:44:7700:5098#0/1		>HWUSI-EAS731_0015:6:106:6263:10405#0/1		>HWUSI-EAS731_0015:4:64:10534:3626#0/1
TTTCTGTGAATATGGCAAGGTGGC		ACTGGGTTGAAAAGATTATTTGTCGTAGAAGACA		CATAGGAAATGGCTCTGAACAGATGCTCC		ACGGGATTCCAAGAACAGCAAAGC
>HWUSI-EAS731_0015:8:49:12333:21001#0/1		>HWUSI-EAS731_0015:1:63:3282:6858#0/1		>HWUSI-EAS731_0015:6:17:13488:3829#0/1		>HWUSI-EAS731_0015:3:13:14494:21176#0/1
TCTGTGAATATGGCAAGGTGG		TACTGGGTTGAAAAGATTATTTGTCGTAGAAGA		CTGGATGGATTCCATGGACTGCAG		GTAACTGTTGTCGGAAACGCC
>HWUSI-EAS731_0015:7:45:10146:4634#0/1		>HWUSI-EAS731_0015:1:78:8241:2811#0/1		>HWUSI-EAS731_0015:6:54:2942:7404#0/1		>HWUSI-EAS731_0015:4:87:3295:19385#0/1
GTTTCTGTGAATATGGCAA		GTTGAAAAGATTATTTGTCGTAGAA		GTCAAATCCTGCAAGAGCT		GCTTCGCGAATGCACTGCAGAAGATGGGCTT
>HWUSI-EAS731_0015:7:74:15281:20118#0/1		>HWUSI-EAS731_0015:1:119:14417:6611#0/1		>HWUSI-EAS731_0015:6:8:9154:9128#0/1		>HWUSI-EAS731_0015:3:82:13056:8191#0/1
GGTTTCTGTGAATATGGCA		TGGGTTGAAAAGATTATTTGTCGTAGAA		GATCTTACACCAATGCATCAGATTGTCATGAGAA		TACATGAGACTGATGAAGTGC
>HWUSI-EAS731_0015:8:63:1309:12157#0/1		>HWUSI-EAS731_0015:2:28:3073:12063#0/1		>HWUSI-EAS731_0015:6:93:7170:14754#0/1		>HWUSI-EAS731_0015:4:21:2303:9368#0/1
GCATGATGAGGTGGTTTCTGTGAAT		AGTTACTGGGTTGAAAAGATTATTTGTCGTAGAA		AGGAAGATGCAAGACTGATGAAACTTGAA		TGTTACAATGCTAATCTGGAAGAACAGGT
>HWUSI-EAS731_0015:7:58:4144:10601#0/1		>HWUSI-EAS731_0015:2:104:8087:14648#0/1		>HWUSI-EAS731_0015:6:40:17118:14211#0/1		>HWUSI-EAS731_0015:4:57:13046:16419#0/1
TCAGAGCCAACAAAGACAAGG		TGAAAAGATTATTTGTCGTAGA		TCAGCGGTCAACTAGAGCTACGTCAGATG		GTTACAATGCTAATCTGGAAGA
>HWUSI-EAS731_0015:7:86:16979:3920#0/1		>HWUSI-EAS731_0015:2:117:10892:11724#0/1		>HWUSI-EAS731_0015:6:59:6265:19182#0/1		>HWUSI-EAS731_0015:3:21:11973:19096#0/1
TCTACTCGTACATCAAGGCTAAGAT		TTGAAAAGATTATTTGTCGTAGA		TCAGCGGTCAACTAGAGCTACGTCA		TCAATGTATGTAGAGCAGAGTCCAGAAAGCA
>HWUSI-EAS731_0015:8:3:13313:4895#0/1		>HWUSI-EAS731_0015:1:72:10599:14738#0/1		>HWUSI-EAS731_0015:6:81:12462:18279#0/1		>HWUSI-EAS731_0015:3:109:8094:5436#0/1
TTGCCATCTACTCGTACATCAAGGCTAA		ATGTTTGCTAATCTCTCTGTAAT		AGTAATGTCGGAGAGCTACAACATT		GTGCAGGCGTTTCCGACA
>HWUSI-EAS731_0015:7:112:17808:13831#0/1		>HWUSI-EAS731_0015:1:113:3123:5724#0/1		>HWUSI-EAS731_0015:6:39:4606:15837#0/1		>HWUSI-EAS731_0015:4:18:12776:8186#0/1
CAGACTGGAATTGGTACTTGCATTGCCATAG		ACCATTATATGTTTGCTAATCTCTCT		ATGTCGGAGAGCTACAACAT		GAGGAACAGGAACATCTCTGCCGGTG
>HWUSI-EAS731_0015:8:35:18568:9059#0/1		>HWUSI-EAS731_0015:2:118:2895:19292#0/1		>HWUSI-EAS731_0015:6:83:11399:16820#0/1		>HWUSI-EAS731_0015:4:65:3230:8329#0/1
CACACAGACTGGAATTGGTACTTGCATTGCCAT		ACCATTATATGTTTGCTAATCTC		ACACTCACTTGTTTTGTAGCTGG		AGGAACAGGAACATCTCTGCCGGTG
>HWUSI-EAS731_0015:8:85:3426:16800#0/1		>HWUSI-EAS731_0015:2:38:12335:3717#0/1		>HWUSI-EAS731_0015:6:114:3019:15439#0/1		>HWUSI-EAS731_0015:4:39:7233:8092#0/1
AGACTGGAATTGGTACTTGCAT		GACAACTGATTCTTACCATTATATGTTTGC		TCATGGATGTACAAGTTTGAAGCA		ATTGCTTTGGGTGCTGCGAAGGG
>HWUSI-EAS731_0015:8:101:7963:11698#0/1		>HWUSI-EAS731_0015:2:60:1360:15502#0/1		>HWUSI-EAS731_0015:6:46:12124:7815#0/1		>HWUSI-EAS731_0015:4:103:19197:8264#0/1
GAGTGGCCCCTCTGACGCATGCCG		GACAACTGATTCTTACCATTATATGT		GTCTACGAACTTTGAACCTTTCTGACTGCA		GTGCTGCGAAGGGATTGGCATA
>HWUSI-EAS731_0015:7:7:6122:17340#0/1		>HWUSI-EAS731_0015:2:106:15159:9845#0/1		>HWUSI-EAS731_0015:6:69:2772:15519#0/1		>HWUSI-EAS731_0015:3:29:4675:1411#0/1
CGAGTGGCCCCTCTGACGCAT		CGAGTGCCGCACCTACGACA		TGAAACTCGATCAGTGTAGGAGT		GTTCGATCTCACAGGACGGCGGCCA
>HWUSI-EAS731_0015:8:93:4150:12683#0/1		>HWUSI-EAS731_0015:2:33:16493:9199#0/1		>HWUSI-EAS731_0015:6:79:17472:17489#0/1		>HWUSI-EAS731_0015:4:99:16791:6300#0/1
ACAAACACTCTGGAGCGAGTGGC		AGGCCTACTGCAAGGACAACCCGGAGACCGACGA		AGATAATGTGATGAATGAT		GTGGATCCACGGCTAGGACAGGAGTACAATG
>HWUSI-EAS731_0015:8:39:18469:17598#0/1		>HWUSI-EAS731_0015:2:46:16699:5960#0/1		>HWUSI-EAS731_0015:6:113:14659:11655#0/1		>HWUSI-EAS731_0015:3:4:17442:3897#0/1
GTTGCTACAAACACTCTGGAGC		CGCTCGAGGCCTACTGCAAGGACAACCCGGAGAC		GAAGCAGCAGTATCTGCACTAAGGA		AAGGCGATGTGTCATTGGATGATCTGAAC
>HWUSI-EAS731_0015:7:11:10571:19481#0/1		>HWUSI-EAS731_0015:2:96:3472:2875#0/1		>HWUSI-EAS731_0015:6:64:10558:18468#0/1		>HWUSI-EAS731_0015:3:91:9358:16639#0/1
CGTTTCTGACCTTTTCTTCGTGGGAC		GAGGCCTACTGCAAGGACAACCCGGA		CCAAGACCAGCCTGGAAGAATGGGAGGCAGTAT		ATTGGATGATCTGAACGAAGGTGTTCGTCC
>HWUSI-EAS731_0015:7:11:19528:4275#0/1		>HWUSI-EAS731_0015:2:1:11998:5586#0/1		>HWUSI-EAS731_0015:6:45:7913:1609#0/1		>HWUSI-EAS731_0015:3:45:5859:16833#0/1
ACTATTGCAGCATGGTTTTAACGATGCAAT		CCTACTGCAAGGACAACCCG		TGGAGAGATGTGCTGGGTTGCCA		GGGGAGTTTGAAGAAAGATGGCGA
>HWUSI-EAS731_0015:7:82:10675:19159#0/1		>HWUSI-EAS731_0015:2:37:3713:3379#0/1		>HWUSI-EAS731_0015:6:94:4386:1886#0/1		>HWUSI-EAS731_0015:4:31:9557:8516#0/1
CGAGGGACCTCAACTATTGCAGCATGGT		ACCCGCTCGAGGCCTACTGCAAGGACAAC		AGGAGGAGTTGCTGAACTAATGCACACAA		ATTGTTTGGTTGAGATAT
>HWUSI-EAS731_0015:7:87:14679:2014#0/1		>HWUSI-EAS731_0015:1:88:5273:4160#0/1		>HWUSI-EAS731_0015:6:4:4157:18582#0/1		>HWUSI-EAS731_0015:3:49:1275:3508#0/1
ATCGAGGGACCTCAACTATTGCAG		CCGACCCGCTCGAGGCCTACTGCAAGGACAAC		AAGGAGGAGTTGCTGAACTAATGCACACA		GCGACGGCGAGGCGGACGCTGA
>HWUSI-EAS731_0015:8:58:16900:19144#0/1		>HWUSI-EAS731_0015:2:60:4551:7916#0/1		>HWUSI-EAS731_0015:6:110:4384:16030#0/1		>HWUSI-EAS731_0015:4:113:14106:17954#0/1
ATCGAGGGACCTCAACTATTGCA		TCGAGGCCTACTGCAAGGACA		GAGGAGTTGCTGAACTAATGCACA		TGGGCCAAGAACATGGAGATC
>HWUSI-EAS731_0015:7:95:13735:7355#0/1		>HWUSI-EAS731_0015:1:90:6572:14559#0/1		>HWUSI-EAS731_0015:6:48:16180:20865#0/1		>HWUSI-EAS731_0015:4:71:15220:15409#0/1
TTGTGTGCATTCCACCAGCAGT		ACCCGCTCGAGGCCTACTGCAAGGA		CTCGTGAAGGAGGAGTTGCTGAACTAATGCA		TGGGCCAAGAACATGGAGATCTGCGACA
>HWUSI-EAS731_0015:8:54:12481:11937#0/1		>HWUSI-EAS731_0015:2:65:16123:18374#0/1		>HWUSI-EAS731_0015:6:84:17056:16533#0/1		>HWUSI-EAS731_0015:3:56:18106:11452#0/1
CCTTATTGTGTGCATTCCACCAGCA		GACCTCCGACCCGCTCGAGGCC		GGAGGAGTTGCTGAACTAAT		AAGGCACTCAAGAAAAGGATT
>HWUSI-EAS731_0015:8:70:15772:12127#0/1		>HWUSI-EAS731_0015:1:46:4447:16995#0/1		>HWUSI-EAS731_0015:6:35:1492:7910#0/1		>HWUSI-EAS731_0015:3:104:12752:20285#0/1
TATTCCAAGAAAGCTATG		AAGGAGACCTCCGACCCGCTCGAGGC		CCTCGAACATGGTAGCACTGGTAGT		GATAGATACATGGCAAGAAGCATTCGG
>HWUSI-EAS731_0015:8:2:10817:11828#0/1		>HWUSI-EAS731_0015:1:103:10576:7291#0/1		>HWUSI-EAS731_0015:6:58:7134:8615#0/1		>HWUSI-EAS731_0015:4:25:17190:2961#0/1
CTCATTCACTTACCGGAGCATTTATTC		AGGAGACCTCCGACCCGCTCGAGG		AACTCGCCGTCCTTCCTATTGTT		ATTTCCAAAGAGATCTGATCGACCTGCA
>HWUSI-EAS731_0015:7:109:18776:2615#0/1		>HWUSI-EAS731_0015:2:63:3042:5960#0/1		>HWUSI-EAS731_0015:6:50:7636:8672#0/1		>HWUSI-EAS731_0015:3:75:4055:19634#0/1
TCTCATTCACTTACCGGAGCATT		GCGACAAGCTCAAGGAGACCTCCGACCC		TGAACATTGCTAGCAGATCGAGA		TTCCAAAGAGATCTGATCGACCTGCA
>HWUSI-EAS731_0015:8:41:8971:19292#0/1		>HWUSI-EAS731_0015:1:84:17645:18730#0/1		>HWUSI-EAS731_0015:6:75:2868:7704#0/1		>HWUSI-EAS731_0015:3:45:3077:3861#0/1
TTCATCAATGCTATGATCTCTAACATC		GGAGGAGCTGAGCGCGGCGGCGAGCCACG		TGGAGGCTAACCGATTCTGACATCT		AGGATGAAGCTGAATCGTCTGCTGGAA
>HWUSI-EAS731_0015:7:74:5346:15941#0/1		>HWUSI-EAS731_0015:1:77:14382:16218#0/1		>HWUSI-EAS731_0015:6:50:9918:7504#0/1		>HWUSI-EAS731_0015:3:95:9793:13975#0/1
TCATTTAACTGGACGGGCTTCATCAATGC		TGGAGGAGCTGAGCGCGGCGGCGA		GGCAGGAAGCTCTGCCGGATCGTGCAGAAT		TGGATGTGCTAGCCGAGA
>HWUSI-EAS731_0015:8:81:10179:13555#0/1		>HWUSI-EAS731_0015:1:25:11283:8327#0/1		>HWUSI-EAS731_0015:6:112:5119:7446#0/1		>HWUSI-EAS731_0015:4:96:6598:9119#0/1
CTGAACTTTCATTTAACTGGACGGGCTT		TGGAGGAGCTGAGCGCGGCGGC		CAAGATGGGCAGGAAGCTCTGC		CTAAGGCAGGAGGTAATTGTGGAG
>HWUSI-EAS731_0015:8:59:7893:20713#0/1		>HWUSI-EAS731_0015:1:32:1987:11101#0/1		>HWUSI-EAS731_0015:6:84:2115:2472#0/1		>HWUSI-EAS731_0015:3:41:4855:10100#0/1
ACTGAACTTTCATTTAACTGGACGGGC		TGGGACGAGGTGGAGGAGCTGAGCGCGGCG		AGAACGGGCACTACACCAAGCTCGGCATCGATGC		GCAGGCACTTGTAGACACTGA
>HWUSI-EAS731_0015:8:56:5769:4889#0/1		>HWUSI-EAS731_0015:2:63:15702:7867#0/1		>HWUSI-EAS731_0015:6:101:10536:19510#0/1		>HWUSI-EAS731_0015:3:82:14165:14514#0/1
TGAACTTTCATTTAACTGGACGG		GTGGAGGAGCTGAGCGCGGC		TGACGCTGAGAAGCAGGCATCTGAACACAGG		GCAGGCACTTGTAGACACTGAGGATTCTATGAA
>HWUSI-EAS731_0015:7:22:10516:15308#0/1		>HWUSI-EAS731_0015:2:1:15576:18927#0/1		>HWUSI-EAS731_0015:6:73:15426:7110#0/1		>HWUSI-EAS731_0015:3:82:13656:17674#0/1
ACTGAACTTTCATTTAACTGGACGG		GGTGGAGGAGCTGAGCGCGGC		TGACGCTGAGAAGCAGGCATCTGAACACA		ACTTGTAGACACTGAGGATTCTATGA
>HWUSI-EAS731_0015:7:34:18368:7324#0/1		>HWUSI-EAS731_0015:2:23:11837:14001#0/1		>HWUSI-EAS731_0015:6:1:5103:13099#0/1		>HWUSI-EAS731_0015:4:104:17777:19561#0/1
ACTGACTGAACTTTCATTTAACTGGA		GAGGTGGAGGAGCTGAGCGCGGC		TCTGACGCTGAGAAGCAGGCATC		ACTGAGGATTCTATGAACCAAGACTC
>HWUSI-EAS731_0015:8:32:3502:14763#0/1		>HWUSI-EAS731_0015:2:86:3180:18359#0/1		>HWUSI-EAS731_0015:6:56:13667:8971#0/1		>HWUSI-EAS731_0015:4:85:17660:18619#0/1
TTCAATGGCATCACTGACTGAACTTTCATTTAAC		GTGGGACGAGGTGGAGGAGCTGAGCGCGGC		ATCTCTGACGCTGAGAAGCAGG		CTCTAAGAAAGAGCAGGCACTTGTAGA
>HWUSI-EAS731_0015:7:92:3090:5051#0/1		>HWUSI-EAS731_0015:1:56:9776:7857#0/1		>HWUSI-EAS731_0015:6:55:4181:15753#0/1		>HWUSI-EAS731_0015:4:70:14444:1828#0/1
TGGCATCACTGACTGAACTTTCATT		ACGAGGTGGAGGAGCTGAGCGCGG		TCATCTCTGACGCTGAGAAGCA		AGCAGGCACTTGTAGATATTGAG
>HWUSI-EAS731_0015:7:65:8095:2617#0/1		>HWUSI-EAS731_0015:2:50:14795:20728#0/1		>HWUSI-EAS731_0015:6:111:6390:9043#0/1		>HWUSI-EAS731_0015:4:42:14143:10625#0/1
TGGCATCACTGACTGAACTT		CGGCGGCGTGGGACGAGGTGGAGGAGCTGAG		CCACATGGTGAAGGAGAAGGC		GCAGGCACTTGTAGATATTGAGGATCCTA
>HWUSI-EAS731_0015:7:112:4579:14770#0/1		>HWUSI-EAS731_0015:1:100:17570:1338#0/1		>HWUSI-EAS731_0015:6:111:13320:13636#0/1		>HWUSI-EAS731_0015:4:18:5683:1710#0/1
ATGGCATCACTGACTGAACT		GAGAGCATCGACAAGGCGAAGGAGGCGTGCGCG		GTGAACTGGTGACCAGCATGGTGATC		TAAAGAACCAAGCCAAAG
>HWUSI-EAS731_0015:8:105:15156:18786#0/1		>HWUSI-EAS731_0015:2:81:2506:3385#0/1		>HWUSI-EAS731_0015:6:31:14256:2048#0/1		>HWUSI-EAS731_0015:3:116:17520:15709#0/1
CAATGGCATCACTGACTGAACT		GAGAGCATCGACAAGGCGAAGGAGGCGTGC		CTCAAGCTTAGGGTTGTCGTC		TTAATTCTAGCTCTACTCTTCCTGGATCACAGC
>HWUSI-EAS731_0015:8:14:10404:13262#0/1		>HWUSI-EAS731_0015:2:61:12171:7308#0/1		>HWUSI-EAS731_0015:6:117:16388:18353#0/1		>HWUSI-EAS731_0015:3:30:14324:18892#0/1
TCAATGGCATCACTGACTGAACT		GAGAGCATCGACAAGGCGAAGGAGGCGTG		GCTTGTGCACCTGAACGGAAGAACA		AGCAGCTATGCGCCAGCTTGTTCACTACA
>HWUSI-EAS731_0015:8:75:8668:18514#0/1		>HWUSI-EAS731_0015:1:73:12579:3110#0/1		>HWUSI-EAS731_0015:6:113:3430:8600#0/1		>HWUSI-EAS731_0015:3:56:6793:15140#0/1
TGTTTCAATGGCATCACTGA		GTCGGAGAGCATCGACAAGGCGAAGGAGGCGT		TGTAGATGCTTTGGCTGAAGTA		GAGGAACCTAAACCTGCTGTT
>HWUSI-EAS731_0015:7:42:16503:4112#0/1		>HWUSI-EAS731_0015:2:48:14737:13986#0/1		>HWUSI-EAS731_0015:6:102:4103:16995#0/1		>HWUSI-EAS731_0015:4:53:14661:9973#0/1
GCAATGTATCGTTTGCTACTGTTGCA		GATGTCGGAGAGCATCGACAAGGCGAAGGAGGCG		CACCAGCAACCAAGGATG		TCTCGGGGATGACGGTAGAAGAAAAGGCAACA
>HWUSI-EAS731_0015:7:31:8982:4214#0/1		>HWUSI-EAS731_0015:2:95:3522:12106#0/1		>HWUSI-EAS731_0015:6:76:5314:7740#0/1		>HWUSI-EAS731_0015:3:10:12183:10595#0/1
TGGTCATGTCACTAGCAATGTA		GGAGAGCATCGACAAGGCGAAGGAGGC		GATGGGAGGAACTCAGTGTTGCAGAACGAA		ATAAACAAAAATGAATTGTCAGATA
>HWUSI-EAS731_0015:7:51:13791:10860#0/1		>HWUSI-EAS731_0015:2:114:15170:13029#0/1		>HWUSI-EAS731_0015:6:24:13998:21253#0/1		>HWUSI-EAS731_0015:4:102:2802:9298#0/1
TTGAAGCTGCTCTTTCCAGTTGCGTTGTGC		ATGTCGGAGAGCATCGACAAGGCGAAGGAGGC		CGGACGAACGGCGGCGGCA		TATATTTGGCAGCAGCCCTGAGCCATT
>HWUSI-EAS731_0015:8:109:6507:7860#0/1		>HWUSI-EAS731_0015:1:1:12819:6343#0/1		>HWUSI-EAS731_0015:6:62:4400:12676#0/1		>HWUSI-EAS731_0015:3:67:2740:2172#0/1
TATCAATTCGACACTCTTGAAGC		GATGTCGGAGAGCATCGACAAGGCGAAGGAGGC		GAGGAAAGGAACTTTGGACACACGACCA		TAGAGGATAAAGGAACCGTGAATGAT
>HWUSI-EAS731_0015:7:89:14919:18772#0/1		>HWUSI-EAS731_0015:2:91:12060:15530#0/1		>HWUSI-EAS731_0015:6:66:10317:13573#0/1		>HWUSI-EAS731_0015:4:96:4790:8630#0/1
TGAGCTGGACCGTCGGGCTCCCAAAGCGTGCG		AGATGTCGGAGAGCATCGACAAGGCGAAGGAGGC		GTACGATTGTAGTGACAACGAATTGTGCA		ACAAATGTGGCTAATTCTGCAGCAATGACTGG
>HWUSI-EAS731_0015:8:76:5352:10335#0/1		>HWUSI-EAS731_0015:1:71:13664:19769#0/1		>HWUSI-EAS731_0015:6:52:15633:13814#0/1		>HWUSI-EAS731_0015:3:107:3741:10732#0/1
CCGTCGGGCTCCCAAAGCGTGC		TCGGAGAGCATCGACAAGGCGAAGGAGG		CTGTACGATTGTAGTGACAACGAAT		CAAATGTGGCTAATTCTGCAGCAATGACTGGTAT
>HWUSI-EAS731_0015:8:86:10026:13712#0/1		>HWUSI-EAS731_0015:2:57:13414:7054#0/1		>HWUSI-EAS731_0015:6:90:5422:9949#0/1		>HWUSI-EAS731_0015:3:55:2498:14614#0/1
GGACCGTCGGGCTCCCAAAGCGTGC		GTCGGAGAGCATCGACAAGGCGAAGGAGG		ACGAAGATCTGTGTCTCCTAGAAGAAGGGCTT		AATGTGGCTAATTCTGCAGCAATGAC
>HWUSI-EAS731_0015:7:29:2118:8260#0/1		>HWUSI-EAS731_0015:2:115:2513:1295#0/1		>HWUSI-EAS731_0015:6:78:6306:5576#0/1		>HWUSI-EAS731_0015:3:75:7798:12448#0/1
CTGCCTCGTGAGCTGGACCGTCGGGCTCCCAAAG		AGATGTCGGAGAGCATCGACAAGGCGAAGGAGG		TAGTGGTGCTGATGATGATGAAATT		TGAATGCAATGAACAGCGGAA
>HWUSI-EAS731_0015:8:27:10767:15884#0/1		>HWUSI-EAS731_0015:1:62:11336:18857#0/1		>HWUSI-EAS731_0015:6:67:5291:4662#0/1		>HWUSI-EAS731_0015:3:47:8572:4842#0/1
CGTGAGCTGGACCGTCGGGCTC		AAGATGTCGGAGAGCATCGACAAGGCGAAGGAGG		CGGCGCTGAGAGCGAGGGTA		GCAATGAACAGCGGAAATGCATCTGT
>HWUSI-EAS731_0015:8:57:11674:2167#0/1		>HWUSI-EAS731_0015:2:12:18745:13885#0/1		>HWUSI-EAS731_0015:6:117:15681:14958#0/1		>HWUSI-EAS731_0015:3:2:7942:11050#0/1
TCGTGAGCTGGACCGTCGG		AAGATGTCGGAGAGCATCGACAAGGCGAAGGAG		GCGAAGATCGGGAGGGAGCACGAGCAGCAGCAG		ATGAGAGCTTGAATGGAGACGAGCA
>HWUSI-EAS731_0015:8:92:18906:2461#0/1		>HWUSI-EAS731_0015:1:77:12705:7746#0/1		>HWUSI-EAS731_0015:6:84:1400:18362#0/1		>HWUSI-EAS731_0015:3:52:5382:1193#0/1
TGCCTCGTGAGCTGGACCGTCGG		GTCGGAGAGCATCGACAAGGCGAAGGA		ACACATGCTGAACGACATGCTCGAACTGTAGCTC		TGTTGTCGTTATACTCCATAGCA
>HWUSI-EAS731_0015:8:24:2872:8394#0/1		>HWUSI-EAS731_0015:2:34:16139:19179#0/1		>HWUSI-EAS731_0015:6:28:2233:10053#0/1		>HWUSI-EAS731_0015:4:106:5900:12882#0/1
GTTGGTGTCGTGTACTGCCTCGTGAGCTGGACCG		ATGTCGGAGAGCATCGACAAGGCGAAGGA		CTGCTATGTCCCTGACGTT		TAGTGTATCTGGAGAGCGGATTGC
>HWUSI-EAS731_0015:8:76:6539:2323#0/1		>HWUSI-EAS731_0015:2:61:11431:19829#0/1		>HWUSI-EAS731_0015:6:43:15000:9516#0/1		>HWUSI-EAS731_0015:4:80:3223:20999#0/1
CTGCTTGTTGGTGTCGTGTACTGCCTCGTGAGC		GATGTCGGAGAGCATCGACAAGGCGAAGGA		TTGGACCGGCATATGCATCGACG		AGGTGAAGAAGAGCTCTGGTGCA
>HWUSI-EAS731_0015:8:19:10010:13561#0/1		>HWUSI-EAS731_0015:2:38:6787:17636#0/1		>HWUSI-EAS731_0015:6:5:6790:7195#0/1		>HWUSI-EAS731_0015:4:59:15844:1955#0/1
CTTTGTGTCGGTGATCCATCTG		AGATGTCGGAGAGCATCGACAAGGCGAAGGA		CTAGAACTTGAAGTGGGATGGCCTA		ACGACGACATCATGACGTGGCTCAGCGCGGCGC
>HWUSI-EAS731_0015:7:67:12895:4525#0/1		>HWUSI-EAS731_0015:2:3:17707:11192#0/1		>HWUSI-EAS731_0015:6:33:15789:7653#0/1		>HWUSI-EAS731_0015:4:92:4498:21205#0/1
GTACACGACACCAACAAGCAGA		GATGTCGGAGAGCATCGACAAGGCGAAG		GTCTAGAACTTGAAGTGGGATGGC		TCAGCAACAGCCTCGCCATCTTCGCCG
>HWUSI-EAS731_0015:7:40:14822:6004#0/1		>HWUSI-EAS731_0015:1:52:4614:17562#0/1		>HWUSI-EAS731_0015:6:5:19768:7825#0/1		>HWUSI-EAS731_0015:4:78:7904:20072#0/1
CAACTACTTCCCCTATCCATA		AGATGTCGGAGAGCATCGACAAGGCGAAG		TTGTTTTCTACCCTCGTAGCTGT		TGAGACACAACGACCGGCGGC
>HWUSI-EAS731_0015:7:78:18672:8897#0/1		>HWUSI-EAS731_0015:2:34:9592:10943#0/1		>HWUSI-EAS731_0015:6:60:12341:1407#0/1		>HWUSI-EAS731_0015:4:2:1612:13154#0/1
GTGTTACTACAAGGATACAAAGGC		ATGTCGGAGAGCATCGACAAGGCGAA		AAAAGGCACGGACTGTACTATCTTCCAA		CTCATGCTCGTCGGCGACGGC
>HWUSI-EAS731_0015:7:118:10469:6039#0/1		>HWUSI-EAS731_0015:1:99:2793:1215#0/1		>HWUSI-EAS731_0015:6:77:18338:19768#0/1		>HWUSI-EAS731_0015:3:21:8947:1352#0/1
TTATATTCCCTTTCTTGGACTT		GATGTCGGAGAGCATCGACAAGGCGAA		AGGCACGGACTGTACTATCTTCCAACAGGAA		CCCGAACCAGAGCACCGGCATCTC
>HWUSI-EAS731_0015:7:86:9803:20959#0/1		>HWUSI-EAS731_0015:1:11:7789:14320#0/1		>HWUSI-EAS731_0015:6:110:10148:8719#0/1		>HWUSI-EAS731_0015:3:39:1669:3566#0/1
CTACTGGGGACAAAGTTACAATAGAGAGTGCA		TCGGAGAGCATCGACAAGGCGA		GAAGCTTGGCTGTAGGGAGGGCGG		GGGACGACGACCTCAAGAAGGCCTAC
>HWUSI-EAS731_0015:8:27:10665:14298#0/1		>HWUSI-EAS731_0015:2:100:7044:2553#0/1		>HWUSI-EAS731_0015:6:109:13788:9867#0/1		>HWUSI-EAS731_0015:4:46:4814:9815#0/1
TGAACATGGCTTACCAGAAAAGAT		ATGTCGGAGAGCATCGACAAGGCGA		CCCTGTGGTGATGACGACGGCGCG		CAAGAGAGATTATAGACTTCAACGG
>HWUSI-EAS731_0015:7:64:10025:11619#0/1		>HWUSI-EAS731_0015:1:42:15322:13707#0/1		>HWUSI-EAS731_0015:6:32:11008:10510#0/1		>HWUSI-EAS731_0015:4:118:1820:6581#0/1
TGGTAGAACCATTGAAGCTGAAGCT		GATGTCGGAGAGCATCGACAAGGCGA		GAAGATCGCCTGCGACAGATCCGC		GTGACCTTGTCTTTGTTGGCT
>HWUSI-EAS731_0015:8:47:14176:9098#0/1		>HWUSI-EAS731_0015:1:49:19777:4843#0/1		>HWUSI-EAS731_0015:6:47:16287:14531#0/1		>HWUSI-EAS731_0015:3:5:8264:8187#0/1
CAGTGGAATCTGGAAAGATGACA		GTCGGAGAGCATCGACAAGGC		TGGAATTTCTGACAAGCCATTGGT		TGTGTAGAAATAAACGCTC
>HWUSI-EAS731_0015:7:113:1591:14384#0/1		>HWUSI-EAS731_0015:2:90:5643:9703#0/1		>HWUSI-EAS731_0015:6:24:18486:3388#0/1		>HWUSI-EAS731_0015:4:106:1301:17615#0/1
TAAAGATTGTATGCATACTCCATACA		ATGTCGGAGAGCATCGACAAGGC		AAATCCAGCGTCACCAACTAGA		TCGAGAGAGCCCAAATGTGTAGA
>HWUSI-EAS731_0015:8:25:4440:7770#0/1		>HWUSI-EAS731_0015:2:32:3132:3518#0/1		>HWUSI-EAS731_0015:6:73:13229:12069#0/1		>HWUSI-EAS731_0015:4:64:3078:2635#0/1
TAGGAACTGAGGCTGAACAGC		GATGTCGGAGAGCATCGACAAGGC		CGCTGGTATGTATTTGCTGTAAGG		CATCAGTTGATTGTCGAGAGAGCCCAAATGTGTA
>HWUSI-EAS731_0015:7:45:15481:8762#0/1		>HWUSI-EAS731_0015:1:21:3981:9377#0/1		>HWUSI-EAS731_0015:6:60:11101:21384#0/1		>HWUSI-EAS731_0015:3:31:1900:14848#0/1
TCTGGGCAATCATCAGAAACAAGA		GATGTCGGAGAGCATCGACAAGG		TGTTACGGGAGTATGAAATAGTGGCAA		CAGTTGATTGTCGAGAGAGCCCA
>HWUSI-EAS731_0015:8:51:16490:5066#0/1		>HWUSI-EAS731_0015:1:27:7419:7637#0/1		>HWUSI-EAS731_0015:6:106:3522:12559#0/1		>HWUSI-EAS731_0015:3:34:2685:5297#0/1
CTCAAGGACTGCAGCAAGGATT		AAGATGTCGGAGAGCATCGACAAGG		TATGTGCTGTTACGGGAGTAT		TCATCAGTTGATTGTCGAGAGAGCCCA
>HWUSI-EAS731_0015:8:54:14156:8943#0/1		>HWUSI-EAS731_0015:1:77:8920:10871#0/1		>HWUSI-EAS731_0015:6:67:8049:21004#0/1		>HWUSI-EAS731_0015:3:58:14992:8350#0/1
GTACAAGAACATTACCTGAAAACA		CAGGTCCGCAACTCTTGCTTCACA		TTGGACATGCTATGTGCTGTTACGGGA		TCAGTTGATTGTCGAGAGAGC
>HWUSI-EAS731_0015:8:38:15640:9078#0/1		>HWUSI-EAS731_0015:2:99:8599:4861#0/1		>HWUSI-EAS731_0015:6:79:19064:3903#0/1		>HWUSI-EAS731_0015:4:6:4969:3881#0/1
AACTGAGAACATGCACCAAGCTGT		ATAGAACGAATATGAATGCGGGTCA		TGCTAGAACTGTGATTGGAGCA		TCATCAGTTGATTGTCGAGAGAGC
>HWUSI-EAS731_0015:7:56:6654:20128#0/1		>HWUSI-EAS731_0015:1:34:11492:17584#0/1		>HWUSI-EAS731_0015:6:118:12315:11259#0/1		>HWUSI-EAS731_0015:4:18:10629:2470#0/1
GAGAACATGCACCAAGCT		AGCCTTCCTCTGGGCCAAAGCACT		AGGTCTTAAGTTGGATGCCTGCTGCTCTCA		TATCATCAGTTGATTGTCGAGAGAGC
>HWUSI-EAS731_0015:7:78:11839:7354#0/1		>HWUSI-EAS731_0015:1:23:9662:13787#0/1		>HWUSI-EAS731_0015:6:63:10479:9029#0/1		>HWUSI-EAS731_0015:4:86:16694:12983#0/1
CTGCTTCTGAGCATCAGGCA		TTATTTGATTGTAACATGACCCGCAT		TTTGGACATGCGATCATACTTGAAGG		GATTGGTTATCATCAGTTGATTGTCGAGAGAGC
>HWUSI-EAS731_0015:7:113:7713:7200#0/1		>HWUSI-EAS731_0015:1:73:13560:12523#0/1		>HWUSI-EAS731_0015:6:71:1897:11213#0/1		>HWUSI-EAS731_0015:3:13:8451:14921#0/1
GTGGAACCGATAACTCGAAACAAGGCA		ATCAGTGAAACTTTGAGCAAGGGT		TTCAAGATATAGGTGTCTCTGCAGC		TGTTGAACAGCATATTGCGGT
>HWUSI-EAS731_0015:7:59:4945:5563#0/1		>HWUSI-EAS731_0015:1:32:17266:9283#0/1		>HWUSI-EAS731_0015:6:78:11912:13252#0/1		>HWUSI-EAS731_0015:3:104:11159:10182#0/1
GAACTTGAGACTAGAACGGT		TAGGGAAGAATTCCATGAACGTC		AAACAGTTTGACTGACCGCCGCT		TTGGTCAAATTGTTCCTAGTC
>HWUSI-EAS731_0015:8:79:11027:6457#0/1		>HWUSI-EAS731_0015:1:63:9225:2671#0/1		>HWUSI-EAS731_0015:6:90:13476:12512#0/1		>HWUSI-EAS731_0015:3:62:2515:2868#0/1
TACAACTGAGAAGGATGAACTGTATCT		AGGGAAGAATTCCATGAACGTC		GGATGTATTTGTAGAGATTGC		TCTTGCGTATCTTGTTTTTGCT
>HWUSI-EAS731_0015:8:84:8843:2147#0/1		>HWUSI-EAS731_0015:1:50:2624:5446#0/1		>HWUSI-EAS731_0015:6:4:18376:21406#0/1		>HWUSI-EAS731_0015:4:88:8908:20206#0/1
ACTGAGAAGGATGAACTGTAT		CACGACGCGTGGAACCGGTGC		TGGATGTATTTGTAGAGATTGC		TTCTTCTTGCGTATCTTGTTTTT
>HWUSI-EAS731_0015:8:99:5471:4353#0/1		>HWUSI-EAS731_0015:2:46:12507:8469#0/1		>HWUSI-EAS731_0015:6:97:13574:9167#0/1		>HWUSI-EAS731_0015:4:40:15203:5003#0/1
AAACTGTTCATCGTGTTGTGAAGCAT		TGAGGACCCGGGACGACGTGC		TTAGTGGATGTATTTGTAGAGAT		CATGGGCGAGGATCATGGCGTCTTCTTCTT
>HWUSI-EAS731_0015:8:77:8410:2962#0/1		>HWUSI-EAS731_0015:2:71:1842:17230#0/1		>HWUSI-EAS731_0015:6:116:5503:12379#0/1		>HWUSI-EAS731_0015:3:91:10103:15012#0/1
TGAAGCATTACAACAAGATGA		TATCATAGGCACTACTGTAAGC		ATGAGGCCATGCTCTGGT		TTTTACTCGCCTCAGGGACAACATGGGC
>HWUSI-EAS731_0015:8:35:5010:3702#0/1		>HWUSI-EAS731_0015:1:57:15689:17856#0/1		>HWUSI-EAS731_0015:6:47:1937:5216#0/1		>HWUSI-EAS731_0015:4:56:8842:3998#0/1
TATCTATGTGAAGCTGTATAT		TTTGGACACATGGGGATGCTA		AGTAGAACTCCATATGCGAAGAAC		AGTTTTACTCGCCTCAGGGACAACATG
>HWUSI-EAS731_0015:7:17:8738:11250#0/1		>HWUSI-EAS731_0015:2:116:5741:14734#0/1		>HWUSI-EAS731_0015:6:81:17420:14470#0/1		>HWUSI-EAS731_0015:3:8:4653:4941#0/1
ATGTGAAGCTGTATATGTACCA		GCTGAATACATAGCTAGTTCTTTGGACACATG		TCTGGTGATCAGGACGAAGAGCGTGGA		TCTGTGAATATGGCAAGGTGGCTGCGGTGCGTG
>HWUSI-EAS731_0015:7:76:16211:20888#0/1		>HWUSI-EAS731_0015:1:17:13216:15839#0/1		>HWUSI-EAS731_0015:6:83:3306:9642#0/1		>HWUSI-EAS731_0015:4:12:8679:10574#0/1
TCCGACAACGATGTGGAGGAAGAACGGT		CTAATCTGCAGCAGCTGGTGGCATGTATTAAA		CTGGTGATCAGGACGAAGAGCGTGGAGTACA		TGGTTTCTGTGAATATGGCAAGGTGGCTGCGGTG
>HWUSI-EAS731_0015:8:93:9614:19809#0/1		>HWUSI-EAS731_0015:2:56:5251:5702#0/1		>HWUSI-EAS731_0015:6:47:2620:12987#0/1		>HWUSI-EAS731_0015:4:79:15365:13864#0/1
GCGAGCAATCGTCATCGGC		TAAGGTTGTCCAGGACACCATTGATCCGAATGC		GGTGATCAGGACGAAGAGCG		TTTCTGTGAATATGGCAAGGTGGCTGCGGT
>HWUSI-EAS731_0015:7:11:18321:2353#0/1		>HWUSI-EAS731_0015:2:78:1467:4952#0/1		>HWUSI-EAS731_0015:6:47:11922:8382#0/1		>HWUSI-EAS731_0015:3:21:12780:10785#0/1
TGTTCCAGATCAACACGGCGG		CTTTGACTGTCTATGGTGATGGCAAGCAGACTA		AGCGGAAGGAGTCGAACAGGCT		TCTGTGAATATGGCAAGGTGGCTGC
>HWUSI-EAS731_0015:7:100:13546:16802#0/1		>HWUSI-EAS731_0015:1:29:11506:3101#0/1		>HWUSI-EAS731_0015:6:120:3684:20256#0/1		>HWUSI-EAS731_0015:3:34:7723:1227#0/1
GGTGTTCCAGATCAACACGGCG		TTGACTGTCTATGGTGATGGCAAGCAGA		GCAGCGGTCGCGGGCGCGGAAGCAG		GTTTCTGTGAATATGGCAAGGTGGCTG
>HWUSI-EAS731_0015:7:57:4483:4607#0/1		>HWUSI-EAS731_0015:2:42:1418:17936#0/1		>HWUSI-EAS731_0015:6:108:1183:3126#0/1		>HWUSI-EAS731_0015:3:21:14675:15489#0/1
GGGGCGTCGCAGGCCGTGGCG		ACAGCTGAAACGTTGACCATGGATTACCACCG		CTGGACGAGCTGGCCGGGCAGGTG		CTGTGAATATGGCAAGGTGGCT
>HWUSI-EAS731_0015:7:109:5636:12052#0/1		>HWUSI-EAS731_0015:2:30:6277:19219#0/1		>HWUSI-EAS731_0015:6:75:7199:9293#0/1		>HWUSI-EAS731_0015:4:71:18670:19622#0/1
GCCGCGGAGGGGCGGTGGC		AGCGCACAGCTGAAACGTTGACCATGGA		GTGGTCGATGGGGAGGGAG		TTCTGTGAATATGGCAAGGTGGCT
>HWUSI-EAS731_0015:7:89:19158:13950#0/1		>HWUSI-EAS731_0015:1:91:3644:5307#0/1		>HWUSI-EAS731_0015:6:31:10769:16532#0/1		>HWUSI-EAS731_0015:4:49:11462:2823#0/1
GCGAGACACCCCGGACTCTCCCGCGCGGC		CAGCAGGCTTAGGCGTAGGCTCCT		GTGTATGACCTCTCACCGGC		TGGTTTCTGTGAATATGGCAAGGTGGCT
>HWUSI-EAS731_0015:8:120:18125:3770#0/1		>HWUSI-EAS731_0015:2:93:11414:11524#0/1		>HWUSI-EAS731_0015:6:74:17408:3093#0/1		>HWUSI-EAS731_0015:4:58:8179:10199#0/1
CAGCCGCTGGAACGTCGACAC		CGTACACCAAGCCCAAGAAGCAGAAGCACAAG		AGACCGGTTCAGAAGATGGCAGGA		TCTGTGAATATGGCAAGGTGGC
>HWUSI-EAS731_0015:7:2:9134:10378#0/1		>HWUSI-EAS731_0015:2:93:3619:20867#0/1		>HWUSI-EAS731_0015:6:13:18789:16974#0/1		>HWUSI-EAS731_0015:3:81:16231:18492#0/1
ACGGATGGTAGGATCCAACGGC		AAGGGCAAGCGCGCCGCCG		GCAACCGGGAGCGATGGTCTGAGAGA		TTTCTGTGAATATGGCAAGGTGGC
>HWUSI-EAS731_0015:8:36:15425:14554#0/1		>HWUSI-EAS731_0015:1:66:11346:12907#0/1		>HWUSI-EAS731_0015:6:55:6357:5312#0/1		>HWUSI-EAS731_0015:4:120:9850:11648#0/1
CATCGGGCACTGGACAGAGGC		TGAAGTAGAGGAACTGATGGA		ACCGGGAGCGATGGTCTGAGAGAGAGGAAGCA		GTTTCTGTGAATATGGCAAGGTGGC
>HWUSI-EAS731_0015:7:74:13610:14708#0/1		>HWUSI-EAS731_0015:2:67:9033:17172#0/1		>HWUSI-EAS731_0015:6:91:11644:16893#0/1		>HWUSI-EAS731_0015:3:12:9247:4688#0/1
GTGCTGACTCTGGGAGAAGACATCT		GTGAAAGCCTGAACACGC		ATGGTCTGAGAGAGAGGAAGCAGAAGGGT		TCTGTGAATATGGCAAGGTGG
>HWUSI-EAS731_0015:7:72:12798:14347#0/1		>HWUSI-EAS731_0015:2:111:18383:3205#0/1		>HWUSI-EAS731_0015:6:76:8217:18741#0/1		>HWUSI-EAS731_0015:3:55:17188:17357#0/1
GCTGACTCTGGGAGAAGACATCT		ATTGAGATCCTGAGCTATGCTATGGTCATA		TGGTCTGAGAGAGAGGAA		TTCTGTGAATATGGCAAGGTGG
>HWUSI-EAS731_0015:7:58:2303:16564#0/1		>HWUSI-EAS731_0015:1:70:4629:16508#0/1		>HWUSI-EAS731_0015:6:2:8319:9385#0/1		>HWUSI-EAS731_0015:4:4:1089:13550#0/1
TTGATGTATTCTTCCATAGCT		GCATGAAGATGGTGAAAGGAGTCAAGGAATAGAG		GCGCCGGTGAGAGGTCATACACGTCTGAGCAGC		TGAGGTGGTTTCTGTGAATATGGCA
>HWUSI-EAS731_0015:7:103:13060:9420#0/1		>HWUSI-EAS731_0015:1:31:16696:7940#0/1		>HWUSI-EAS731_0015:6:17:19231:3926#0/1		>HWUSI-EAS731_0015:3:2:4161:1669#0/1
TTTGATGTATTCTTCCATAGC		ATACTCTGGAGTAGCAACCGTCGCA		AGGTCATACACGTCTGAGCAGCTGGAGG		CTAAGATCGAAGAGGAGAAAAGG
>HWUSI-EAS731_0015:8:103:10808:6643#0/1		>HWUSI-EAS731_0015:1:106:10059:20571#0/1		>HWUSI-EAS731_0015:6:73:12786:11352#0/1		>HWUSI-EAS731_0015:3:66:5209:1132#0/1
GTTGTCGTACTTGGTCCGCA		GAGGGGATTGAAGAAGCAT		TACCAGATCCTCGGCCTCGAGAA		GCTAAGATCGAAGAGGAGAAAAGG
>HWUSI-EAS731_0015:7:14:13967:19776#0/1		>HWUSI-EAS731_0015:1:31:8442:5816#0/1		>HWUSI-EAS731_0015:6:6:8162:13258#0/1		>HWUSI-EAS731_0015:4:26:13829:2148#0/1
TCACCTTTGGACTGGAACGGC		GGGGATTGAAGAAGCATCTCAAGAGGCTCAATGC		TCGAGAAGGACTGCACTGTGGAGGACGTGCGCAA		CTAAGATCGAAGAGGAGAAAAG
>HWUSI-EAS731_0015:8:75:18239:2906#0/1		>HWUSI-EAS731_0015:2:46:13624:14023#0/1		>HWUSI-EAS731_0015:6:29:18014:1160#0/1		>HWUSI-EAS731_0015:3:102:6202:5041#0/1
GTGGATCAGAACGAATGGCGGC		TTGATGGGAAGGTCAGGACTGACAA		CGAGAAGGACTGCACTGTGGAGGA		AAGGCTAAGATCGAAGAGGA
>HWUSI-EAS731_0015:7:16:15893:18208#0/1		>HWUSI-EAS731_0015:1:14:11288:13422#0/1		>HWUSI-EAS731_0015:6:36:4233:13785#0/1		>HWUSI-EAS731_0015:4:12:5642:13844#0/1
CCGTGGATCAGAACGAATGGC		ATTCCAAAGACTGGTGAGAACTACA		CGAGAAGGACTGCACTGTGGAGGACGTGCG		TCGTACATCAAGGCTAAGATC
>HWUSI-EAS731_0015:7:114:16532:15324#0/1		>HWUSI-EAS731_0015:1:80:17132:12308#0/1		>HWUSI-EAS731_0015:6:84:15998:4063#0/1		>HWUSI-EAS731_0015:3:65:16256:20396#0/1
AAAGGATAATGAAGTGACGGCT		CAAAGACTGGTGAGAACTACAG		GAGAAGGACTGCACTGTGGAGGACGTGCGCA		TGCCATCTACTCGTACATCAAGGCTAAGATC
>HWUSI-EAS731_0015:7:101:3086:14210#0/1		>HWUSI-EAS731_0015:2:42:4812:7649#0/1		>HWUSI-EAS731_0015:6:48:16277:4665#0/1		>HWUSI-EAS731_0015:4:65:12200:14055#0/1
TTGGGAAGCAGACTCTGGCA		TCACAGGAGGGAGGAACACTGGTCG		AGAAGGACTGCACTGTGGAGGACGTGCGCA		CTGGTGTTGCCATCTACTCGTACATCAAGGC
>HWUSI-EAS731_0015:7:54:12959:2956#0/1		>HWUSI-EAS731_0015:2:64:1869:11051#0/1		>HWUSI-EAS731_0015:6:6:7974:13063#0/1		>HWUSI-EAS731_0015:4:116:9672:15065#0/1
AGGTAGATCTGCTGACTGGC		GTAATTAAGAACAGGGAGAAGCA		AGAAGGACTGCACTGTGGAGGACGTGCGCAAGG		ATTGCCATAGCTGGTGTTGCCATCTACTCGTA
>HWUSI-EAS731_0015:8:54:7036:6829#0/1		>HWUSI-EAS731_0015:2:28:19496:19182#0/1		>HWUSI-EAS731_0015:6:91:15091:14382#0/1		>HWUSI-EAS731_0015:3:17:16269:9210#0/1
GTCATAATCTTCTTGTAGAGCATGGT		ACAAGATTCACCGCAAGCATACT		AGGACTGCACTGTGGAGGACGTGCG		CAGACTGGAATTGGTACTTGCATTGCCA
>HWUSI-EAS731_0015:8:92:14321:13484#0/1		>HWUSI-EAS731_0015:2:23:13269:9767#0/1		>HWUSI-EAS731_0015:6:8:16429:4195#0/1		>HWUSI-EAS731_0015:3:79:9047:14718#0/1
GGTAGTAACCAGTGTAGCTTTGAAAA		GCAAAAGCCTGGCATCGCTA		AGGACTGCACTGTGGAGGACGTGCGC		TGGAATTGGTACTTGCATT
>HWUSI-EAS731_0015:7:68:15115:15383#0/1		>HWUSI-EAS731_0015:1:102:14548:14641#0/1		>HWUSI-EAS731_0015:6:114:14298:17051#0/1		>HWUSI-EAS731_0015:4:30:2781:18025#0/1
CGTGAAGGTGATGATGGCCAAGTGAGATGC		GGGATTCTCGCCACAAGCTCTTGAGCA		AGGACTGCACTGTGGAGGACGTGCGCA		CTGGAATTGGTACTTGCAT
>HWUSI-EAS731_0015:7:99:18231:6353#0/1		>HWUSI-EAS731_0015:2:114:15887:20076#0/1		>HWUSI-EAS731_0015:6:86:6072:7462#0/1		>HWUSI-EAS731_0015:4:82:14917:13546#0/1
GAAGAATTCGTGAAGGTGATGATGGCCAAGT		TTGTCCACTCTGAGATTGCAGCATGAAGGTGAA		AGGACTGCACTGTGGAGGACGTGCGCAA		CAGACTGGAATTGGTACTTGCAT
>HWUSI-EAS731_0015:7:89:12980:9228#0/1		>HWUSI-EAS731_0015:2:111:16083:1504#0/1		>HWUSI-EAS731_0015:6:100:3747:8484#0/1		>HWUSI-EAS731_0015:4:40:9671:9165#0/1
GGTGATGGTCAGATCAATTACGAAGAAT		CCACTCTGAGATTGCAGCATGAAGGT		CCGGTGACTTACAACAGGAGGGCTGCC		TTACCACACAGACTGGAATTGG
>HWUSI-EAS731_0015:8:89:4578:10212#0/1		>HWUSI-EAS731_0015:1:2:7002:5527#0/1		>HWUSI-EAS731_0015:6:29:2275:8829#0/1		>HWUSI-EAS731_0015:3:85:10999:8833#0/1
GTCGATGGTGATGGTCAGATCAATTACGA		TCCACTCTGAGATTGCAGCATGAAG		TTTGGGACGTTTCATTTCAGGACTGGCGGCATG		GTCATTGGATTCTCCATCATTGT
>HWUSI-EAS731_0015:8:112:1351:21414#0/1		>HWUSI-EAS731_0015:1:92:12762:14660#0/1		>HWUSI-EAS731_0015:6:67:10997:4817#0/1		>HWUSI-EAS731_0015:4:67:3744:1223#0/1
AGATGATCCGTGAGGCTGATGTCGATGGT		ATAGGAAATGGCTCTGAACAGAT		CATTTCAGGACTGGCGGCATGCACCATGG		TGGAGCGAGTGGCCCCTCTGACG
>HWUSI-EAS731_0015:7:81:5676:14752#0/1		>HWUSI-EAS731_0015:2:84:13026:20799#0/1		>HWUSI-EAS731_0015:6:35:5709:16656#0/1		>HWUSI-EAS731_0015:3:76:9843:7409#0/1
CCTTGGTGAGAAGCTTACAGACGAG		ATGTGGAGAGCTAACATCACTGCCTA		ATTTCAGGACTGGCGGCATGCACCAT		AACACTCTGGAGCGAGTGGC
>HWUSI-EAS731_0015:8:8:3566:12291#0/1		>HWUSI-EAS731_0015:1:84:4508:19677#0/1		>HWUSI-EAS731_0015:6:87:5895:16013#0/1		>HWUSI-EAS731_0015:4:107:11274:19836#0/1
ATCTCGGCAGCTGAACTCCGTCATGTCATGAC		TACAAGATCTTCAAGTTCTTCGGCTGGA		TCAGGACTGGCGGCATGCA		GTTGCTACAAACACTCTGGAGC
>HWUSI-EAS731_0015:8:111:7915:4116#0/1		>HWUSI-EAS731_0015:1:101:11121:14332#0/1		>HWUSI-EAS731_0015:6:51:1385:8800#0/1		>HWUSI-EAS731_0015:3:28:15917:14575#0/1
CAAGGACCAGAATGGCTTCATCTCGGCAGC		GGATGGGTATGCTTAAACGCCTTGTAGAGATTGA		CAGGACTGGCGGCATGCA		TTTCTTCGTGGGACTGTTCTACCACCTC
>HWUSI-EAS731_0015:7:18:9839:14554#0/1		>HWUSI-EAS731_0015:2:39:14822:16217#0/1		>HWUSI-EAS731_0015:6:112:10316:2907#0/1		>HWUSI-EAS731_0015:3:79:18595:1728#0/1
GACAAGGACCAGAATGGCTTCATCTCGG		AACGAGGAAGATGCAAGACTGATGAAACTTGAA		CAGGACTGGCGGCATGCACCAT		GTTTCTGACCTTTTCTTCGTGGGACTGTTCTA
>HWUSI-EAS731_0015:7:61:14994:16471#0/1		>HWUSI-EAS731_0015:2:3:9402:1806#0/1		>HWUSI-EAS731_0015:6:51:11575:6200#0/1		>HWUSI-EAS731_0015:3:63:18615:18080#0/1
GTATTTGACAAGGACCAGAATGGCTTCATCTCG		TGCAAGACTGATGAAACTT		AGGACTGGCGGCATGCACCA		TCTGACCTTTTCTTCGTGGGACT
>HWUSI-EAS731_0015:7:18:19823:2140#0/1		>HWUSI-EAS731_0015:2:45:2969:18041#0/1		>HWUSI-EAS731_0015:6:10:1308:19448#0/1		>HWUSI-EAS731_0015:3:28:15323:1582#0/1
TGAGGAGGAGCTCAAGGAAGCCT		AACGAGGAAGATGCAAGACTGA		AATTTTGTGGAATAAGTGCCTTCGATGACTACA		CTGACCTTTTCTTCGTGGGA
>HWUSI-EAS731_0015:8:29:18959:3425#0/1		>HWUSI-EAS731_0015:1:46:2838:5765#0/1		>HWUSI-EAS731_0015:6:106:8502:17304#0/1		>HWUSI-EAS731_0015:3:88:17035:7789#0/1
GAGGAGGAGCTCAAGGAAGCC		TGGCTCTGGTTGCAGTAATGTC		CTTCGATGACTACACACTCTGCCTT		AGTAGGCTTGACAAAGTTCGTTTCTGAC
>HWUSI-EAS731_0015:7:106:13878:9367#0/1		>HWUSI-EAS731_0015:2:98:3631:21403#0/1		>HWUSI-EAS731_0015:6:97:4781:18161#0/1		>HWUSI-EAS731_0015:4:95:17147:7470#0/1
ATGAAGGACACTGATTCTGAGGAGGAGCTCA		CTCATGGATGTACAAGTTTGAAGCA		GAAGTCGGTGACGACGTTGGC		CGATGCAATTGCAAAAGTAGGCT
>HWUSI-EAS731_0015:7:104:3163:21343#0/1		>HWUSI-EAS731_0015:1:58:17524:3093#0/1		>HWUSI-EAS731_0015:6:72:11151:9164#0/1		>HWUSI-EAS731_0015:3:77:3068:15541#0/1
ATGAAGGACACTGATTCTGAGGAGGAG		ACAGAGCTGTACGAGCATTGAAACT		GGAGACGCTGGACTTGAGG		GTTTTAACGATGCAATTGCAAAAGTAG
>HWUSI-EAS731_0015:8:85:11308:19587#0/1		>HWUSI-EAS731_0015:1:36:5348:18835#0/1		>HWUSI-EAS731_0015:6:60:15251:11118#0/1		>HWUSI-EAS731_0015:3:99:6938:8233#0/1
GAAGGACACTGATTCTGAGGAG		TCTGAAAAAAGAATCTCCAGCTATCCAAACA		TGAAGACGCGGTCGTAGACGGC		TTTTAACGATGCAATTGCA
>HWUSI-EAS731_0015:7:101:5690:6464#0/1		>HWUSI-EAS731_0015:2:40:4700:8150#0/1		>HWUSI-EAS731_0015:6:72:7374:11903#0/1		>HWUSI-EAS731_0015:3:117:14536:5472#0/1
GCAAGATGAAGGACACTGATTCTGAGGAG		AGAATCATATGTAAGATGCACGATCT		TGAAGACGCGGTCGTAGACGG		ATCGAGGGACCTCAACTATTGCA
>HWUSI-EAS731_0015:7:99:10451:21326#0/1		>HWUSI-EAS731_0015:1:49:17673:7965#0/1		>HWUSI-EAS731_0015:6:6:5059:5124#0/1		>HWUSI-EAS731_0015:3:115:2720:12316#0/1
GGTGGATGCTGATGGAAATGGAACGATTGACTT		TCCGATTTGACAAATATAGAAGCA		CTCGTCTACGTCCAGGACCACG		TGCATTCCACCAGCAGTGATC
>HWUSI-EAS731_0015:8:10:15268:18589#0/1		>HWUSI-EAS731_0015:2:14:6669:1878#0/1		>HWUSI-EAS731_0015:6:31:18579:19344#0/1		>HWUSI-EAS731_0015:3:118:15796:19444#0/1
CGAGGTGGATGCTGATGGAAATGGAACGATT		TCTGCACTAAGGAGACTGGAAT		GCGGAGCTCTACGAGGACGA		ACCAATGTGTATGCTTATATCTCAATAATTG
>HWUSI-EAS731_0015:7:103:6284:16522#0/1		>HWUSI-EAS731_0015:2:83:6510:12856#0/1		>HWUSI-EAS731_0015:6:97:13302:13148#0/1		>HWUSI-EAS731_0015:3:8:8744:3742#0/1
TTCAGGACATGATCAACGAGGTGGAT		AAGGAAATGATTGATCAGTTTGTG		TGGTGGCGAGGCTGATGCCGGTGTGGGCGA		CATTTATTCCAAGAAAGCTATG
>HWUSI-EAS731_0015:8:101:14835:14476#0/1		>HWUSI-EAS731_0015:2:22:3948:9685#0/1		>HWUSI-EAS731_0015:6:93:17105:19659#0/1		>HWUSI-EAS731_0015:4:24:9399:15872#0/1
CTGAGCTTCAGGACATGATCAACGAG		AGGGATGATGAAAAATGGCGTAAACTGAAGAAAT		CTCGTGATGAAGAAGTCCAGC		ACTGACTGAACTTTCATTTAACTGGACGGG
>HWUSI-EAS731_0015:8:92:10623:11168#0/1		>HWUSI-EAS731_0015:1:80:2626:6498#0/1		>HWUSI-EAS731_0015:6:88:11182:5606#0/1		>HWUSI-EAS731_0015:3:85:13099:18904#0/1
CCGGGCTGTCGTGGAAGG		TGAAAAATGGCGTAAACTGAAGA		TCAGTGTTCACTCCAGGTTATCAT		ACTGAACTTTCATTTAACTGGACGG
>HWUSI-EAS731_0015:8:48:9961:13653#0/1		>HWUSI-EAS731_0015:2:119:15693:18770#0/1		>HWUSI-EAS731_0015:6:50:9628:14261#0/1		>HWUSI-EAS731_0015:3:38:19312:4383#0/1
GCCGCCGCCCTCACCCTCGCCGC		ATAGGGATGATGAAAAATGGC		TAAGATCGCTTTTCAGTTCT		TGACTGAACTTTCATTTAACTGGACG
>HWUSI-EAS731_0015:8:89:14319:19449#0/1		>HWUSI-EAS731_0015:2:6:13361:2569#0/1		>HWUSI-EAS731_0015:6:72:17754:16806#0/1		>HWUSI-EAS731_0015:4:34:10561:6309#0/1
ATCGGGTTGGTGAGGTCTGCCA		ATGTTTGGAATAGGGATGATGAAAAATGG		TAAGATCGCTTTTCAGTTCTC		ATGGCATCACTGACTGAACTTTCAT
>HWUSI-EAS731_0015:8:118:11258:9211#0/1		>HWUSI-EAS731_0015:1:40:4546:18499#0/1		>HWUSI-EAS731_0015:6:73:1843:17641#0/1		>HWUSI-EAS731_0015:3:116:14587:12269#0/1
GGAGAACGCGGCGTAGAACTTGAT		GATCTGGGTATGTGTGTCTGACAACT		TCGGCATCGATCTCGTAT		ATGGCATCACTGACTGAACTTT
>HWUSI-EAS731_0015:8:14:10748:5922#0/1		>HWUSI-EAS731_0015:2:93:11883:17585#0/1		>HWUSI-EAS731_0015:6:68:12791:9903#0/1		>HWUSI-EAS731_0015:3:49:17894:12522#0/1
TGGACATGGAGAACGCGGCGTA		CTATTGTTGGAATGGGAGGGC		TGTGCATGGGATTGTGGGATGGTGTACA		TCAATGGCATCACTGACTGAACT
>HWUSI-EAS731_0015:7:117:19026:18327#0/1		>HWUSI-EAS731_0015:1:21:5509:18791#0/1		>HWUSI-EAS731_0015:6:29:10489:20046#0/1		>HWUSI-EAS731_0015:4:38:5753:14411#0/1
GTCGATCTTGCTGGACAACGC		CTATTGTTGGAATGGGAG		GAATGATGTGCATGGGATTGTGGGATGGTGTACA		AATGGCATCACTGACTGAAC
>HWUSI-EAS731_0015:7:14:17300:1509#0/1		>HWUSI-EAS731_0015:1:12:11056:15063#0/1		>HWUSI-EAS731_0015:6:115:5536:7865#0/1		>HWUSI-EAS731_0015:4:85:4844:13167#0/1
TAATCGAAGAATGAAAGAATGCAG		TGAACATTGCTAGCAGATCGAGAGATGAA		TGAAGAATGATGTGCATGGGATTGTGG		GTTTCAATGGCATCACTGACT
>HWUSI-EAS731_0015:8:100:5812:2599#0/1		>HWUSI-EAS731_0015:1:68:11825:18639#0/1		>HWUSI-EAS731_0015:6:82:7051:15431#0/1		>HWUSI-EAS731_0015:4:14:13919:16373#0/1
CCTTGGATTCATCAAGGTTTCTGAATGTTGGCGC		TGACCCAATGAACATTGCTAGCAGATCGAGAGAT		CTGAAGAATGATGTGCATGGGATTGTGG		TGCAGTTTCATTTGCCCACACCAT
>HWUSI-EAS731_0015:8:88:15053:18126#0/1		>HWUSI-EAS731_0015:2:40:6362:11208#0/1		>HWUSI-EAS731_0015:6:65:17857:7026#0/1		>HWUSI-EAS731_0015:3:60:16354:19835#0/1
CGTTCCCCGGGAAGGTGG		TGAACATTGCTAGCAGATCGAGAGA		AGACTGAAGAATGATGTGCATGGGAT		AGCAATGTATCGTTTGCTACTGTTGCA
>HWUSI-EAS731_0015:8:36:2344:8166#0/1		>HWUSI-EAS731_0015:1:77:4121:7619#0/1		>HWUSI-EAS731_0015:6:9:11092:6941#0/1		>HWUSI-EAS731_0015:4:65:16141:19879#0/1
GGGAGGACGCGGATCTCG		TGACCCAATGAACATTGCTAGCAGA		AGACTGAAGAATGATGTGCATGGGA		GGTCATGTCACTAGCAATGTATC
>HWUSI-EAS731_0015:8:23:15294:6709#0/1		>HWUSI-EAS731_0015:1:73:4505:16454#0/1		>HWUSI-EAS731_0015:6:27:10891:2054#0/1		>HWUSI-EAS731_0015:3:80:1057:20089#0/1
TGGTTATTATATTAGGTGTAG		GAGGCTAACCGATTCTGA		TGGAGACTGAAGAATGATGTGCATGG		CGTTGTGCCATGCTCTTGGTCATGTCAC
>HWUSI-EAS731_0015:8:69:2896:21389#0/1		>HWUSI-EAS731_0015:1:20:13159:17976#0/1		>HWUSI-EAS731_0015:6:71:12239:18459#0/1		>HWUSI-EAS731_0015:3:45:19361:2443#0/1
CCTGCGCCGTCTGCCTCGAGGACTACG		AGCAGGCATCTGAACACAGGGAAGGAGCT		GAGATGTAGAGAAGGATGATCCGTCGAAGCGGCT		AGCTGCTCTTTCCAGTTGCGTTG
>HWUSI-EAS731_0015:8:2:11279:19505#0/1		>HWUSI-EAS731_0015:1:38:3583:2467#0/1		>HWUSI-EAS731_0015:6:3:13348:20159#0/1		>HWUSI-EAS731_0015:4:16:14113:17865#0/1
CGAGGACTACGCCGCCGGCGA		CTGACGCTGAGAAGCAGGCATCTGAACACA		TGTAGAGAAGGATGATCCGTCGAAGCGGC		TTCGACACTCTTGAAGCTGC
>HWUSI-EAS731_0015:8:81:7032:20477#0/1		>HWUSI-EAS731_0015:1:37:17498:20112#0/1		>HWUSI-EAS731_0015:6:85:9250:8776#0/1		>HWUSI-EAS731_0015:3:49:7534:20686#0/1
CCAATGGAACTTCATTTTTCC		CATTGATATTTGTGTGTAAGCTCTACAATGGG		AAAGAGAGATGTAGAGAAGGATGATCCGTC		GAGCTGGACCGTCGGGCTCCCAAAGC
>HWUSI-EAS731_0015:7:119:13587:9641#0/1		>HWUSI-EAS731_0015:2:61:11475:17919#0/1		>HWUSI-EAS731_0015:6:119:1492:9626#0/1		>HWUSI-EAS731_0015:3:62:8920:20450#0/1
GCGTGTATATGAACTCTGCATGATGC		TTTGGGAATGTTGACGGTATC		GTAGTACAAGCTGTGGAAGA		GTCGTGTACTGCCTCGTGAGCTGGACCG
>HWUSI-EAS731_0015:7:72:14509:20291#0/1		>HWUSI-EAS731_0015:2:67:5343:1667#0/1		>HWUSI-EAS731_0015:6:59:7201:19296#0/1		>HWUSI-EAS731_0015:4:87:14591:8974#0/1
AGGACGAAGAGGAGCAGGTCCCCGAAGACGA		CTCAAGTGATGTAGATGCTTTGGC		ATCTGAGGAGAAGGCAAAGGAAGGTGAGACTGC		GTGTCGGTGATCCATCTGCTTGTTGG
>HWUSI-EAS731_0015:8:12:16718:8755#0/1		>HWUSI-EAS731_0015:2:105:11539:3019#0/1		>HWUSI-EAS731_0015:6:44:13875:2114#0/1		>HWUSI-EAS731_0015:3:93:2161:6500#0/1
GAGGACGAAGAGGAGCAGGTCCCCGAAGAC		AGTGTTTGGATAGCTGGAGAT		AGGAACATGAATCTGAGGAGAAGGCAAAGGAAGG		CTTTGTGTCGGTGATCCATC
>HWUSI-EAS731_0015:7:58:3837:8782#0/1		>HWUSI-EAS731_0015:2:84:2615:15275#0/1		>HWUSI-EAS731_0015:6:7:16540:9768#0/1		>HWUSI-EAS731_0015:4:22:14746:3565#0/1
CGACTACGAGGACGAAGAGGAGCAGGTC		TCCTTGGACTCTATAGACTGA		ATAAGGAACATGAATCTGAGGAGAAGGCAAAGGA		TAAGAAGATATACAACTACTTCCCCTATCCAT
>HWUSI-EAS731_0015:7:39:2752:17625#0/1		>HWUSI-EAS731_0015:2:89:7833:12897#0/1		>HWUSI-EAS731_0015:6:75:17494:12424#0/1		>HWUSI-EAS731_0015:3:108:13611:3852#0/1
CGACTACGAGGACGAAGAGGAGCAGGT		TGAGCTGTTCGCATCTCG		AGGAACATGAATCTGAGGAGAAGGCAA		AACGTTATATTCAACATCCTCAATAAGAA
>HWUSI-EAS731_0015:8:9:4892:15131#0/1		>HWUSI-EAS731_0015:1:1:16203:10021#0/1		>HWUSI-EAS731_0015:6:23:7122:7815#0/1		>HWUSI-EAS731_0015:4:36:6616:6896#0/1
CGACTACGAGGACGAAGAGGAGCAG		TCGAGAACTCGTTCTGAGATTGGT		TAAGGAACATGAATCTGAGGAGA		GTACAAACCCTGAACCGTCA
>HWUSI-EAS731_0015:8:90:12465:5449#0/1		>HWUSI-EAS731_0015:2:16:9191:14471#0/1		>HWUSI-EAS731_0015:6:24:12571:16875#0/1		>HWUSI-EAS731_0015:4:17:15502:8746#0/1
CGACTACGAGGACGAAGAGGAGCA		GATGGAGAATTCGAGAACTCGTTCTGAGATTGG		GTGGAGAAGCTGGACAAGGTCAAG		AATACTAACTTCAACTTCCCAGGAC
>HWUSI-EAS731_0015:8:120:10957:1698#0/1		>HWUSI-EAS731_0015:1:110:2763:15388#0/1		>HWUSI-EAS731_0015:6:74:2957:10172#0/1		>HWUSI-EAS731_0015:3:49:11910:10729#0/1
CGACTACGAGGACGAAGAGGAG		GAAATAATGGACTCTGTTAACAGAAGTGGA		AGTGGTGGAGAAGCTGGACAAGGTCA		AAGCCCATATGCATTGGACGACATGCAT
>HWUSI-EAS731_0015:7:117:8791:5954#0/1		>HWUSI-EAS731_0015:1:81:11536:3638#0/1		>HWUSI-EAS731_0015:6:12:15987:17569#0/1		>HWUSI-EAS731_0015:4:8:17655:4458#0/1
GCAACATGAACGACCTTGTCTCCGA		ACGATTGTAGTGACAACGAATTGTGCAATGAG		CAGTTCCATCCAATCAGCA		GAACATCGGCTGATTGATGATATGGTGGC
>HWUSI-EAS731_0015:7:89:3651:10209#0/1		>HWUSI-EAS731_0015:2:96:9390:1573#0/1		>HWUSI-EAS731_0015:6:13:7513:14997#0/1		>HWUSI-EAS731_0015:3:32:6023:7096#0/1
CATGGACGAGATGGAGTTCACCGAGGCCGAGA		ATTGTAGTGACAACGAATTGTGCAAT		AGACGATGGACATGTACAAC		CATCGGCTGATTGATGATATGGTGGC
>HWUSI-EAS731_0015:8:66:1289:5242#0/1		>HWUSI-EAS731_0015:2:16:9264:7009#0/1		>HWUSI-EAS731_0015:6:85:13271:11749#0/1		>HWUSI-EAS731_0015:3:46:8580:8805#0/1
CAAGAACTCGTCCTACTTCGTCGAG		CTGTACGATTGTAGTGACAACGAATTGTGCAAT		AATGTCGGAGGGGGAAGAGGAGGCGCCTCC		CTGATGGTAGAACCATTGAAGCTGAAG
>HWUSI-EAS731_0015:8:99:14261:13921#0/1		>HWUSI-EAS731_0015:2:25:1775:11681#0/1		>HWUSI-EAS731_0015:6:105:8534:7467#0/1		>HWUSI-EAS731_0015:3:102:10171:1649#0/1
CCAGAACAAGAACTCGTCCTACTTCGTCGA		CATCAAGTACTGCTCTGTACGATTGTAGT		CTGCGCGAGCCCCGACGTGAACGCGA		ATGGTAGAACCATTGAAGCTGAA
>HWUSI-EAS731_0015:7:29:7260:7073#0/1		>HWUSI-EAS731_0015:1:10:17090:20619#0/1		>HWUSI-EAS731_0015:6:29:5065:9165#0/1		>HWUSI-EAS731_0015:4:103:13016:12996#0/1
ACTAGCTTAGCTAGCTAGCTACTGGTGATCA		ATTAAGGAGAAGGGACTCACCAAGGAGGGA		AGTTGGAAAGACATGTCGTATGAGCTGTGCTA		GCATTGCTTCAATATTTGCTTGGACAA
>HWUSI-EAS731_0015:8:118:1645:18903#0/1		>HWUSI-EAS731_0015:1:64:3974:9558#0/1		>HWUSI-EAS731_0015:6:42:16957:11130#0/1		>HWUSI-EAS731_0015:4:17:7109:5278#0/1
GCTAGCTAGCTACTGGTGATCAGGCACGAG		GCACGAAGGGAGCATCGACATGGAGATGGGTCAC		CGCTCCTCGTCGGCACCCGCGTC		CAGTGGAATCTGGAAAGATGACA
>HWUSI-EAS731_0015:8:104:2615:8612#0/1		>HWUSI-EAS731_0015:1:118:3416:9565#0/1		>HWUSI-EAS731_0015:6:70:4163:8472#0/1		>HWUSI-EAS731_0015:4:85:10190:4389#0/1
CTAGCTAGCTACTGGTGATC		GCACGATTGCCTCAGCCAATTCAGA		CATTGTTTATGGTGGATGGCCA		TTTGGCATAGAAGAACTAAGC
>HWUSI-EAS731_0015:7:1:11324:12015#0/1		>HWUSI-EAS731_0015:2:16:2099:14375#0/1		>HWUSI-EAS731_0015:6:88:1450:3458#0/1		>HWUSI-EAS731_0015:3:49:2154:18325#0/1
CGAGGTTAGTAGGGCCACAGCGCAAGTTACAGCA		CGAAGATCGGGAGGGAGCACGAGCAGCAGCAGCA		AATCAAGGGTTCTGAGACCAAGCATAGAATGCCA		TTAGGATAGTTCTACTTGCTC
>HWUSI-EAS731_0015:7:114:8252:21112#0/1		>HWUSI-EAS731_0015:2:57:4558:20740#0/1		>HWUSI-EAS731_0015:6:81:17036:17971#0/1		>HWUSI-EAS731_0015:3:104:16836:9989#0/1
GAGGTTAGTAGGGCCACAGCGCAAGTTACAGCA		ACTGAGACAGAGCAATGGAGGAGGGGGCGAAGAT		TGAGACCAAGCATAGAATGCCAA		CAGCTATCAACCACGGTGCTCTGAT
>HWUSI-EAS731_0015:8:26:9109:21082#0/1		>HWUSI-EAS731_0015:2:84:9306:18095#0/1		>HWUSI-EAS731_0015:6:29:16507:6058#0/1		>HWUSI-EAS731_0015:4:41:19112:4319#0/1
AGGTTAGTAGGGCCACAGCGCA		TAGTTGCGCTACTGAGACAGAGCA		ACTCTATCTGTTTCCAGCCCTC		GTAAAGATTGTATGCATACT
>HWUSI-EAS731_0015:8:71:11946:2526#0/1		>HWUSI-EAS731_0015:1:57:6183:12228#0/1		>HWUSI-EAS731_0015:6:53:19564:18301#0/1		>HWUSI-EAS731_0015:4:42:18639:13229#0/1
TAGTAGGGCCACAGCGCAAGTTACAGCA		ATGCAGGCAGCTGCTGCTTTTCTT		ACACATGCATGAACTTGACAA		TAAAGATTGTATGCATACTCCA
>HWUSI-EAS731_0015:7:60:7626:6068#0/1		>HWUSI-EAS731_0015:1:87:5184:20057#0/1		>HWUSI-EAS731_0015:6:96:12372:1308#0/1		>HWUSI-EAS731_0015:4:50:5985:5745#0/1
TAGTAGGGCCACAGCGCAAGTTACAGCAGC		CAGATATGCAGAGGGATCGCGGAGTT		ACCGACTGAAAGAAAGAGATGTGTT		TGATTAAATCATGGCCGTGTAGC
>HWUSI-EAS731_0015:7:120:5212:20973#0/1		>HWUSI-EAS731_0015:2:36:4617:10500#0/1		>HWUSI-EAS731_0015:6:11:11469:21262#0/1		>HWUSI-EAS731_0015:4:26:12817:4087#0/1
CACAGCCACAACCACTCCCACAG		CTGCCCCCAAGCCGACGACTTTC		TTGGAGCATGTAGGATGCATG		ATGCCAAAAGAGCAAGTAGAAC
>HWUSI-EAS731_0015:8:97:17217:9121#0/1		>HWUSI-EAS731_0015:2:118:6389:3878#0/1		>HWUSI-EAS731_0015:6:95:15990:2506#0/1		>HWUSI-EAS731_0015:4:19:4594:4708#0/1
CAGCCACAACCACTCCCACAGCCACAGCCACAGC		AAGATGTACCCTGACCATCTC		AAGGAACTCTCCTCAGTCTGCAT		ATGGTGTGGAACACGGGAAGCACAT
>HWUSI-EAS731_0015:7:113:9482:1475#0/1		>HWUSI-EAS731_0015:2:26:2765:16407#0/1		>HWUSI-EAS731_0015:6:105:10477:13232#0/1		>HWUSI-EAS731_0015:3:59:19085:5864#0/1
TCGGATCAGGTTGTGGCAGAG		CTCAATCTCATGGTCAAGAATATTCCCAA		TCGTCGGGGTCGTGGAACGGC		TTTCTTGGAGGCTTGTAAGGCGCA
>HWUSI-EAS731_0015:8:82:14141:3369#0/1		>HWUSI-EAS731_0015:2:114:15317:1377#0/1		>HWUSI-EAS731_0015:6:16:2163:1472#0/1		>HWUSI-EAS731_0015:3:103:6494:10091#0/1
TCTGGTTGCGGCAAAGGTTGT		TGGGCAATCACACCACGGCAT		AATGCCGAGGCCGTGGTGATGGCGGAGAGGA		GTCTACCAAACGCACGCA
>HWUSI-EAS731_0015:8:99:12584:13579#0/1		>HWUSI-EAS731_0015:2:97:17019:7233#0/1		>HWUSI-EAS731_0015:6:73:2728:12120#0/1		>HWUSI-EAS731_0015:4:87:13370:2746#0/1
GCGGTAAAGGTTGAGGGTTGTTTG		CTTAACAAGCTCCTTCACCCTGCTAT		AACGTTGGCGTCAGTCAGGCGCC		TCTTGCACCTTGTTCCTGAAATGGC
>HWUSI-EAS731_0015:8:94:9131:6652#0/1		>HWUSI-EAS731_0015:1:34:9915:17891#0/1		>HWUSI-EAS731_0015:6:19:6387:10035#0/1		>HWUSI-EAS731_0015:3:91:5295:2879#0/1
AAAGGCTGTGGTGGTGCGTTAGGG		AAAGGCACGGACTGTACTATCT		GAGGGAGAGAGGAGAGTGCTAGGAGGCCTA		TCATGAGCAAAGCAAAGA
>HWUSI-EAS731_0015:8:55:6764:2226#0/1		>HWUSI-EAS731_0015:1:77:18121:12649#0/1		>HWUSI-EAS731_0015:6:6:18509:2447#0/1		>HWUSI-EAS731_0015:4:33:19716:17961#0/1
CTGGTTGCGGCAAAGGCTGTGGTG		AAAGGCACGGACTGTACTATCTTCCAACA		TGTAGATCTTCAGCGTCCTGTCCTGA		ATGTCTGGAGACAGGTGAGACAGT
>HWUSI-EAS731_0015:8:18:6937:4031#0/1		>HWUSI-EAS731_0015:2:61:7369:8038#0/1		>HWUSI-EAS731_0015:6:77:15697:15196#0/1		>HWUSI-EAS731_0015:4:47:19349:5357#0/1
AGGGTCTGGTTGCGGCAAAGGCTG		AAGTAGTGAAGTTGGATGGT		TACGTCGAACTTGAGGTAATTGGC		CCCAAATGTTGTAGCTCTGAAGCA
>HWUSI-EAS731_0015:8:72:8259:1400#0/1		>HWUSI-EAS731_0015:1:34:15453:16857#0/1		>HWUSI-EAS731_0015:6:92:7689:12850#0/1		>HWUSI-EAS731_0015:3:116:12008:5091#0/1
GTTAGGGTCTGGTTGCGGCAAAGGC		ATAATGTAGATGCTGATTTCGTA		AAAGAAGATCAAGGATCAGGACAGGACGCTGAA		CAACTGAGAAGGATGAACTGTATCTAAAC
>HWUSI-EAS731_0015:8:50:17758:20491#0/1		>HWUSI-EAS731_0015:2:80:10887:16521#0/1		>HWUSI-EAS731_0015:6:48:6840:15488#0/1		>HWUSI-EAS731_0015:4:111:4089:15759#0/1
GTTAGGGTCTGGTTGCGGCAAAGG		GAAGCTTGGCTGTAGGGAGGGCGG		AAAATGATCTTTTACTAGTAG		AACTGAGAAGGATGAACTGTATCTA
>HWUSI-EAS731_0015:8:37:2584:3662#0/1		>HWUSI-EAS731_0015:2:47:13972:12349#0/1		>HWUSI-EAS731_0015:6:114:5715:9452#0/1		>HWUSI-EAS731_0015:4:101:16858:3424#0/1
GGCGAGTTAGGGTCTGGTTGCGGCA		GCGTGCGCCGTTGTCTGTCCATGC		CGACAAACTACAAGGAGAGGC		ATCTAAACTTGGTTCTTGAGTAT
>HWUSI-EAS731_0015:8:76:5541:3308#0/1		>HWUSI-EAS731_0015:2:117:13476:10891#0/1		>HWUSI-EAS731_0015:6:44:12854:19931#0/1		>HWUSI-EAS731_0015:4:3:10586:7361#0/1
TCTGGTTGCGGCAAAGGCTGTGGC		TGGTTCTAGCTCTCCCGAGGGCGG		TAGGGAAATGAGCTTGTGAT		TAAACTTGGTTCTTGAGTATGTGCCTGA
>HWUSI-EAS731_0015:8:49:10829:11817#0/1		>HWUSI-EAS731_0015:2:92:14170:4302#0/1		>HWUSI-EAS731_0015:6:71:15572:7545#0/1		>HWUSI-EAS731_0015:4:100:9145:10500#0/1
GTTCGGGTCTGGTTGCGGCAAAGGC		ATTGATATTTCTGGAATTTCTGACAAGC		CAAAAGGCTGTTACGGTTATCTTGGTTCAT		GCCTGAAACTGTTCATCGTGTTGTGAAGCAT
>HWUSI-EAS731_0015:8:83:12323:15013#0/1		>HWUSI-EAS731_0015:2:58:7002:7126#0/1		>HWUSI-EAS731_0015:6:34:11521:7559#0/1		>HWUSI-EAS731_0015:3:83:14090:5177#0/1
GTTCGGGTCTGGTTGCGGCAAAGG		AATGATAGCACTCCTGAAGAGCCAGCGA		TCAAAAGGCTGTTACGGTTATC		CAAGATGAACCAGCGTATGCCA
>HWUSI-EAS731_0015:7:78:9558:17475#0/1		>HWUSI-EAS731_0015:2:62:8206:3899#0/1		>HWUSI-EAS731_0015:6:110:5625:3990#0/1		>HWUSI-EAS731_0015:4:90:3705:15948#0/1
GTGTTCGGGTCTGGTTGCGGCA		GAGATACTGATCGCTTGGAGGAAT		TGTAGTAGAATTTGATCAAAAGGCTGTTACG		TTATCTATGTGAAGCTGTATATGTACCA
>HWUSI-EAS731_0015:8:30:19834:2428#0/1		>HWUSI-EAS731_0015:2:17:10217:5762#0/1		>HWUSI-EAS731_0015:6:103:11466:16220#0/1		>HWUSI-EAS731_0015:4:6:4791:13300#0/1
ATCCGGCTGTGATGATATCTTTGCAT		TACGGGAGTATGAAATAGTGGCA		ACGATGTAGTAGAATTTGAT		TGTGAAGCTGTATATGTACCAG
>HWUSI-EAS731_0015:8:57:14972:20313#0/1		>HWUSI-EAS731_0015:2:119:16697:4856#0/1		>HWUSI-EAS731_0015:6:22:7023:10797#0/1		>HWUSI-EAS731_0015:3:90:18010:17453#0/1
GGCTCCACCAATAGAATCCGGC		AAGAGAGAGTCCAAGTCATGGGG		GAAACGTGATTCTGTGACCAGCGGGGGCATCTA		CACGGCGGTGTCGACGTTCCAGCGGC
>HWUSI-EAS731_0015:8:113:12985:21156#0/1		>HWUSI-EAS731_0015:2:118:3010:13933#0/1		>HWUSI-EAS731_0015:6:83:9598:11525#0/1		>HWUSI-EAS731_0015:4:58:9363:20357#0/1
CTGGCTCCACCAATAGAATCCGGC		AGATATAGGTGTCTCTGCAGCTA		TGAAACGTGATTCTGTGACCAGCGGGGGCA		AGGATGAGCTTCCAGGACCTGGAGGCGGGGA
>HWUSI-EAS731_0015:7:86:6945:2792#0/1		>HWUSI-EAS731_0015:2:89:12856:19460#0/1		>HWUSI-EAS731_0015:6:21:8620:16540#0/1		>HWUSI-EAS731_0015:3:53:12993:13246#0/1
GTATGGATATAAAGTTCTGGC		TTAATTTCTCCCTGCTCCATTA		AAATGAAACGTGATTCTGTGACCAGC		TCCCGCGCGGCGATTCTTCGGTACC
>HWUSI-EAS731_0015:7:50:4081:2579#0/1		>HWUSI-EAS731_0015:2:14:7065:3424#0/1		>HWUSI-EAS731_0015:6:50:10594:6111#0/1		>HWUSI-EAS731_0015:4:62:9064:2385#0/1
CTAAAAATGGTAACTCAGCACGC		GTGGATGTATTTGTAGAGATTGCCA		CGGTTAAGGAATTTGTGAGTGCA		GTATGGAGCTGGCCACGGCGGATGGTAGGAT
>HWUSI-EAS731_0015:7:36:3870:4075#0/1		>HWUSI-EAS731_0015:2:40:13716:7957#0/1		>HWUSI-EAS731_0015:6:105:2838:12626#0/1		>HWUSI-EAS731_0015:4:69:14436:18677#0/1
AACAACCCTCAACCTTTACCGCAACC		TGGATGTATTTGTAGAGATTGC		TTGTGACGGTTAAGGAATTTGTGAGT		ATGGTAGGATCCAACGGCGGC
>HWUSI-EAS731_0015:7:22:14386:17837#0/1		>HWUSI-EAS731_0015:2:52:1807:6718#0/1		>HWUSI-EAS731_0015:6:59:9986:4099#0/1		>HWUSI-EAS731_0015:4:103:1908:13374#0/1
CCCTAACGCACCACCACAGCCTTTGCCGCA		TGCTATGCAGCTTGAGTGGTA		AAAGATCAAAGGCAGTACTGGGCGAGG		AGAGAGGATGTTGACGACGGC
>HWUSI-EAS731_0015:7:65:18326:12890#0/1		>HWUSI-EAS731_0015:2:120:18558:21043#0/1		>HWUSI-EAS731_0015:6:9:15501:17264#0/1		>HWUSI-EAS731_0015:3:86:4469:4859#0/1
CTAACTCGCCGCCACAGCCTTTGC		TAATGCTATGCAGCTTGAGTGG		GACGAGATCTCAACTGGGCTTGACAGCTCCA		GAGAGGATGTTGACGACGG
>HWUSI-EAS731_0015:8:24:10098:21403#0/1		>HWUSI-EAS731_0015:1:38:2322:4990#0/1		>HWUSI-EAS731_0015:6:10:5208:1950#0/1		>HWUSI-EAS731_0015:4:60:15396:16781#0/1
GCCTTTGCCGCAACCAGACCCGAA		AAACATTGTACAGAGAAACTGA		CTGAAGCTAAGTGGTACTGGATTGGACTTG		GCGGCATGAGCGTAGATCTGAGGC
>HWUSI-EAS731_0015:7:52:2329:2324#0/1		>HWUSI-EAS731_0015:2:105:10827:11899#0/1		>HWUSI-EAS731_0015:6:56:4241:2670#0/1		>HWUSI-EAS731_0015:3:53:11193:2601#0/1
TGCCGCAACCAGACCCGAACACGC		GTCCACCGGCCACACGTCAGCGACGC		TCACTGTTGGCTTTTGCAGCATTGGGTGGCT		CATCGGGCACTGGACAGAGGC
>HWUSI-EAS731_0015:8:16:6119:19087#0/1		>HWUSI-EAS731_0015:1:110:7836:20515#0/1		>HWUSI-EAS731_0015:6:41:12735:4813#0/1		>HWUSI-EAS731_0015:3:60:5153:12312#0/1
CCGCAACCAGACCCGAACACGC		AGCCTGCTGGTTATGGTGTTCGGCGTGTTCGC		CACTGTTGGCTTTTGCAGCATTGGGTGGC		TGGCATCGGGCACTGGACAGA
>HWUSI-EAS731_0015:7:57:14973:5966#0/1		>HWUSI-EAS731_0015:2:81:2782:18290#0/1		>HWUSI-EAS731_0015:6:63:8533:16921#0/1		>HWUSI-EAS731_0015:4:72:8860:10674#0/1
AACCAGACCCGAACACGC		AGTAGAACTCCATATGCGAAGAAC		TAACATACTATGTCATTGGATTTGATCCCAGTGT		GGATGCCTCCACCGCCGCCT
>HWUSI-EAS731_0015:7:79:12101:12435#0/1		>HWUSI-EAS731_0015:1:16:2859:13516#0/1		>HWUSI-EAS731_0015:6:106:19460:4035#0/1		>HWUSI-EAS731_0015:4:97:2064:3112#0/1
ATTAATGCAAAGATATCATCACAGC		AATCTGGTGATCAGGACGAA		TTATGGAATGATCTATCTGGGGGCA		TGCCTCTGTAGCCGAGCCTGGC
>HWUSI-EAS731_0015:8:17:1899:5444#0/1		>HWUSI-EAS731_0015:2:88:8638:20621#0/1		>HWUSI-EAS731_0015:6:46:18347:12115#0/1		>HWUSI-EAS731_0015:3:106:18593:14148#0/1
GCAAAGATATCATCACAGCCGGAT		AACTGATAAGAGAACCGATGATTTTCCA		CACATCCTTGGCGGAACTGCTGTCATCTCATTG		TCCGGAGGAGGAGGAGGAGGAGGAGGGAGGA
>HWUSI-EAS731_0015:7:74:16359:4174#0/1		>HWUSI-EAS731_0015:2:28:16778:4228#0/1		>HWUSI-EAS731_0015:6:29:19767:2728#0/1		>HWUSI-EAS731_0015:4:115:6946:16333#0/1
AAGATATCATCACAGCCGGATTCTATTGGTGGA		ATTCCAAATGGGATTGGAACCGTTTT		TGAGATATCCACTGGACTGGAC		TCTTTACCTGTTGAATTTCCTA
>HWUSI-EAS731_0015:8:103:6955:12648#0/1		>HWUSI-EAS731_0015:1:41:14538:14047#0/1		>HWUSI-EAS731_0015:6:15:14295:15003#0/1		>HWUSI-EAS731_0015:4:23:18279:10105#0/1
ACAGCCGGATTCTATTGGTGGAGC		GCGGATCGTGCGGGAGAGCCCCA		GTGAAGAACAGGCAGGTTAAAGCA		CACCTTTGGACTGGAACGGCT
>HWUSI-EAS731_0015:7:109:2089:17880#0/1		>HWUSI-EAS731_0015:1:93:7432:5337#0/1		>HWUSI-EAS731_0015:6:9:10697:4288#0/1		>HWUSI-EAS731_0015:4:47:1161:17690#0/1
TTGGTGGAGCCAGAACTTTATATCCATACGGTG		AAGAAGGTCTGGAACCTCACCAAGAAGGAGAGC		GAAGGGATGTACGACGACGC		TTTGGACTGGAACGGCTTGAAGAT
>HWUSI-EAS731_0015:8:21:13891:12188#0/1		>HWUSI-EAS731_0015:2:113:5309:18767#0/1		>HWUSI-EAS731_0015:6:55:9885:5309#0/1		>HWUSI-EAS731_0015:3:11:17640:2899#0/1
TGGTGGAGCCAGAACTTTATATCCATACGGTGTA		AGAAGGTCTGGAACCTCACCAAGAAGGAGAGC		TAACAAGAGGATAGTTGGTTGTC		ATACCGTGGATCAGAACGAATGGCG
>HWUSI-EAS731_0015:7:69:2038:12673#0/1		>HWUSI-EAS731_0015:1:61:12178:16908#0/1		>HWUSI-EAS731_0015:6:106:2879:14511#0/1		>HWUSI-EAS731_0015:3:80:5261:11967#0/1
GTGGAGCCAGAACTTTATATCCATA		AAGGTCTGGAACCTCACCAAGAAGGAGAGCTAC		TACTGGAGATACACTGACTGC		ATACCGTGGATCAGAACGAATGGC
>HWUSI-EAS731_0015:8:53:9939:18420#0/1		>HWUSI-EAS731_0015:2:113:4521:13982#0/1		>HWUSI-EAS731_0015:6:72:9541:8824#0/1		>HWUSI-EAS731_0015:3:39:4032:8319#0/1
AGCCAGAACTTTATATCCATACGG		CCTGTTCGACTCCTTCCGCTTC		TTGGAGAGTGTGGAGCCAGATGCAGCCAA		ATGGAACATACCGTGGATCAGAAC
>HWUSI-EAS731_0015:8:20:3944:17479#0/1		>HWUSI-EAS731_0015:1:30:3133:16089#0/1		>HWUSI-EAS731_0015:6:32:4556:3294#0/1		>HWUSI-EAS731_0015:4:84:18747:11841#0/1
GCCAGAACTTTATATCCATACGGT		AGCGCCGCCACCTGCCCGGCCAGC		ATCAATGCAGAGACCATCTTCTCC		TGATGGTGCCAGGTACAAGCAT
>HWUSI-EAS731_0015:8:30:5675:19578#0/1		>HWUSI-EAS731_0015:2:17:1381:3822#0/1		>HWUSI-EAS731_0015:6:115:7432:13815#0/1		>HWUSI-EAS731_0015:4:3:2993:21403#0/1
ACTTTATATCCATACGGT		GCGGAAGGAGTCGAACAGGCT		TTGTGGAGACGGAGAAGTG		ACATAGGATGGAACAACGTTC
>HWUSI-EAS731_0015:8:29:11998:15179#0/1		>HWUSI-EAS731_0015:2:42:16138:6995#0/1		>HWUSI-EAS731_0015:6:47:9607:13871#0/1		>HWUSI-EAS731_0015:3:77:18886:20363#0/1
CATACGGTGTAATATACAAT		AGCTGGACGAGCTGGCCGGGCAGGTGGCGGCGC		CGTAGGATTCGGAATGGACGCTGA		CAAGTTGACAAGAACAGCACGC
>HWUSI-EAS731_0015:8:119:5761:12774#0/1		>HWUSI-EAS731_0015:2:50:1664:5088#0/1		>HWUSI-EAS731_0015:6:114:10431:18358#0/1		>HWUSI-EAS731_0015:3:37:14644:2696#0/1
ACGGTGTAATATACAATCTCATGCCA		CCTCGACTCCCTCACCGACC		CATGCTGTTGCCGAGATGGATGAAGATGTGAA		GTGATGTGATTGAAGAGATGCA
[truncated: 55,616 more rows]
