# Supplementary material for: Strand-specific RNA-seq reveals widespread occurrence of novel cis-natural antisense transcripts in rice
Source: BMC Genomics. 2012 Dec 22;13:721. doi: 10.1186/1471-2164-13-721 (PMC3549290; doi:10.1186/1471-2164-13-721)
Supplement: Additional file 6 — Details of 2292 expressedcis-NATs. The detailed information of 2292 cis-NAT pairs with expression evidence (i.e. FPKM > 0) of both sense and antisense transcripts and with nat-siRNAs in the overlapping region under normal (1789 pairs), cold (1668), salt (1572) and drought (1668) conditions are shown. Columns 1-4 and 9-11 represent cis-NATs type, transcripts, protein domain and the length of transcripts, respectively. Columns 5-8 and 12-15 represent FPKM of transcripts under normal, salt, cold and drought conditions, respectively. Column 16 shows the overlapped length. Columns 17-20 show the number of corresponding nat-siRNAs located in the overlapped regions. The rest of the columns are the detailed strand bias of nat-siRNAs from four different conditions. [file 1471-2164-13-721-S6.xlsx]

## Sheet: Sheet1
Additional file 6 Details of 2292 expressed cis-NATs
types	plus_transcript_id	PFAM	plus_len	L6-control-plusFPKM	L3-salt-plusFPKM	L4-cold-plusFPKM	L8-drought-plusFPKM	minus_transcript_id	PFAM	minus_len	L6-control-minusFPKM	L3-salt-minusFPKM	L4-cold-minusFPKM	L8-drought-minusFPKM	overlap_len	overlap_control_uni-nat-siRNAs	overlap_salt_uni-nat-siRNAs	overlap_cold_uni-nat-siRNAs	overlap_drought_uni-nat-siRNAs	smRNA_bias	control_Plus_Ori.	control_Minus_Ori.	smRNA_bias	salt_Plus_Ori.	salt_Minus_Ori.	smRNA_bias	cold_Plus_Ori.	cold_Minus_Ori.	smRNA_bias	drought_Plus_Ori.	drought_Minus_Ori.
enclosed	Os01t0100600-01.mrna1	SUZ domain	1960	0.639783	0.263896	0.303633	0	CUFF.7.1	ncRNA	978	0.78864	0.249569	0.794203	0.443572	688	3	0	1	3	strand:	3	0	strand:	0	0	strand:	1	0	strand:	2	1
enclosed	CUFF.4.1	SUZ domain	2118	2.37677	1.00141	0.884774	0.972809	CUFF.8.1	CDS_Nohits	1115	1.2e-09	2.84e-08	3.77e-05	0.000663946	1093	3	4	2	1	strand:	3	0	strand:	4	0	strand:	2	0	strand:	1	0
enclosed	Os01t0102300-01.mrna1	CDS_Nohits	971	36.7243	15.5064	4.47648	10.1592	CUFF.15.1	ncRNA	444	16.1067	6.45	0.956126	4.22821	442	1	2	0	4	strand:	0	1	strand:	1	1	strand:	0	0	strand:	1	3
convergent	CUFF.24.1	ncRNA	1147	0.724445	0.422551	0.262278	0.392639	Os01t0103000-01.mrna1	Snf7	1018	2.4229	0.971062	0.423981	0.542584	530	6	3	3	7	strand:	5	1	strand:	2	1	strand:	2	1	strand:	2	5
convergent	CUFF.28.2	Pfam-B_6836	2182	3.12e-06	9.18e-05	0.305446	0.0627174	CUFF.30.1	ncRNA	2162	0.0412324	0.0613263	0.323541	1.89e-08	1758	2	7	4	4	strand:	2	0	strand:	7	0	strand:	4	0	strand:	3	1
convergent	CUFF.33.2	Pfam-B_12160	3022	0.063	0.0132	0.167263	9e-10	Os01t0104000-02.mrna1	Protein tyrosine kinase	2040	1.25508	0.349342	0.138831	0.434	899	9	10	7	13	strand:	0	9	strand:	0	10	strand:	1	6	strand:	4	9
enclosed	CUFF.43.1	Tetratricopeptide repeat	1806	0.58	0.102	0.491	0.0430766	CUFF.44.1	ncRNA	692	0.56385	0.923778	0.970774	0.0738511	590	0	3	0	6	strand:	0	0	strand:	3	0	strand:	0	0	strand:	6	0
divergent	Os01t0110100-01.mrna1	EXS family	2766	0.336903	0.249281	0.157762	0.125067	Os01t0110050-01.mrna1	ncRNA	1416	0.0896221	3.6e-09	0.0173154	0.0167	537	1	0	0	0	strand:	1	0	strand:	0	0	strand:	0	0	strand:	0	0
enclosed	Os01t0110600-00.mrna1	CDS_Nohits	831	0.334	0.0822	0	0	CUFF.62.2	CDS_Nohits	2999	0.372	0.134337	8.72e-07	1.14e-06	831	1	1	0	1	strand:	0	1	strand:	0	1	strand:	0	0	strand:	0	1
enclosed	CUFF.67.2	CDS_Nohits	1912	0.989089	0.279509	0.196782	0.433	CUFF.70.1	Cyclophilin type peptidyl-prolyl cis-trans iso	1261	9.01124	3.61006	0.947437	2.24182	1261	14	13	5	11	strand:	1	13	strand:	0	13	strand:	0	5	strand:	2	9
divergent	Os01t0112201-01.mrna1	CDS_Nohits	1099	9.68e-07	1e-10	1.29e-08	3.8e-09	Os01t0112100-01.mrna1	CDS_Nohits	3691	0.138819	0.0182405	0.0357139	0.0522089	1054	1	0	1	0	strand:	0	1	strand:	0	0	strand:	1	0	strand:	0	0
enclosed	Os01t0113500-01.mrna1	Protein kinase domain	2542	2.29e-06	0	0.0383363	0	Os01t0113400-01.mrna1	Protein tyrosine kinase	2662	0.257692	0.156624	0.181346	0.0936575	131	1	0	0	0	strand:	0	1	strand:	0	0	strand:	0	0	strand:	0	0
enclosed	Os01t0113650-00.mrna1	Thaumatin family	1982	0.420099	0.164888	0.55354	0.0560056	Os01t0113600-02.mrna1	ncRNA	2110	1.6e-06	0.193185	0.421529	0.154673	1684	4	1	0	2	strand:	1	3	strand:	0	1	strand:	0	0	strand:	2	0
convergent	Os01t0114300-01.mrna1	Protein tyrosine kinase	3392	0.934034	0.09973	0.0692368	0.11639	CUFF.97.7	ncRNA	2549	0.0792416	0.0494	0.0559723	0.0677984	1993	1	3	1	3	strand:	0	1	strand:	2	1	strand:	1	0	strand:	1	2
convergent	Os01t0114500-00.mrna1	Protein tyrosine kinase	1909	0.311772	0.0606665	0.0344425	0.0721281	Os01t0114550-01.mrna1	ncRNA	2168	0.0216409	0.054537	0.0227933	0.0117256	1077	1	0	0	3	strand:	1	0	strand:	0	0	strand:	0	0	strand:	1	2
enclosed	CUFF.91.1	Amidase	1456	1.00945	0.245508	0.0395526	0.06741	Os01t0115300-01.mrna1	ncRNA	1809	0.453083	0.159914	0.156	0.0829	1299	5	1	2	2	strand:	2	3	strand:	1	0	strand:	1	1	strand:	0	2
divergent	CUFF.122.2	Protein tyrosine kinase	2806	0.000526917	0.147865	0.0758594	0.0846996	CUFF.117.1	Protein kinase domain	1881	0.165	0.0273919	0.276819	0.0272	340	1	0	0	0	strand:	1	0	strand:	0	0	strand:	0	0	strand:	0	0
convergent	CUFF.124.3	Methyltransferase domain	2082	0.696949	0.615022	0.665425	0.178084	CUFF.129.1	Protein of unknown function (DUF3675)	1850	0.48419	0.0834723	0.0577968	0.0843414	1170	16	10	8	14	strand:	7	9	strand:	4	6	strand:	3	5	strand:	11	3
divergent	Os01t0124700-01.mrna1	CDS_Nohits	800	17	6.21	8.2	3.29	Os01t0124650-02.mrna1	Bowman-Birk serine protease inhibitor family	847	74.0741	36.2572	57.0157	21.5838	730	15	17	21	28	strand:	0	15	strand:	2	15	strand:	0	21	strand:	4	24
enclosed	CUFF.136.2	WD domain, G-beta repeat	2175	0.611	2.11e-07	0.135	0.0470309	Os01t0125850-00.mrna1	ncRNA	521	1.564	0.986644	0.58268	0.576953	453	1	0	0	2	strand:	1	0	strand:	0	0	strand:	0	0	strand:	2	0
enclosed	Os01t0128200-01.mrna1	S1/P1 Nuclease	1290	15.3	7.34145	2.03723	4.8734	Os01t0128250-01.mrna1	ncRNA	1537	0.383049	0.13807	0.294249	0.0841125	480	9	4	1	9	strand:	9	0	strand:	4	0	strand:	1	0	strand:	9	0
enclosed	Os01t0130100-01.mrna1	ncRNA	827	0.175756	0.480513	0.353251	0.0657079	Os01t0130000-01.mrna1	Cation efflux family	1581	4.43	3.87283	5.61356	2.10569	628	12	7	9	10	strand:	5	7	strand:	0	7	strand:	2	7	strand:	4	6
enclosed	Os01t0130400-01.mrna1	Glycosyl hydrolases family 31	3485	3.52188	2.38462	1.269	0.972686	Os01t0130500-01.mrna1	CDS_Nohits	1990	0.785737	0.11072	0.0835488	0.164822	1759	9	3	3	11	strand:	7	2	strand:	2	1	strand:	3	0	strand:	10	1
divergent	CUFF.156.1	Protein kinase domain	1390	2.18787	1.24592	0.684571	0.744966	Os01t0133832-00.mrna1	CDS_Nohits	670	0.680513	0.214692	0.4428	0	653	0	1	1	0	strand:	0	0	strand:	1	0	strand:	0	1	strand:	0	0
divergent	Os01t0135000-01.mrna1	ncRNA	1440	0.0415148	1.2e-09	0.072	0	Os01t0134900-01.mrna1	Glycosyl hydrolase family 10	2003	11.6494	5.27261	3.81903	3.36549	451	3	0	0	0	strand:	2	1	strand:	0	0	strand:	0	0	strand:	0	0
enclosed	Os01t0135900-04.mrna1	Hsp20/alpha crystallin family	863	323.3	122.821	138.893	86.7548	CUFF.164.1	CDS_Nohits	972	26.251	9.11946	10.5028	4.83282	863	85	40	32	83	strand:	76	9	strand:	38	2	strand:	28	4	strand:	72	11
enclosed	Os01t0137400-00.mrna1	Protein kinase domain	1212	3e-10	0.0224008	0	0	Os01t0137300-01.mrna1	ncRNA	3190	0.194046	0.0335105	0.0456342	0.0266386	1212	1	4	2	0	strand:	0	1	strand:	1	3	strand:	1	1	strand:	0	0
convergent	Os01t0137500-01.mrna1	Protein kinase domain	3458	3e-10	0	0	0	Os01t0137550-01.mrna1	ncRNA	707	0.0556289	0	0.0498026	0	533	2	3	2	2	strand:	2	0	strand:	1	2	strand:	2	0	strand:	2	0
enclosed	Os01t0138400-01.mrna1	Protein tyrosine kinase	2290	2.05957	1.32618	0.366186	0.775102	Os01t0138450-00.mrna1	CDS_Nohits	1278	1.95e-06	0.376879	4.1e-09	0.0308035	1222	2	4	1	3	strand:	2	0	strand:	4	0	strand:	1	0	strand:	3	0
convergent	Os01t0139000-00.mrna1	Reticulon	642	1.27717	0.469659	1.07467	0.761152	CUFF.179.2	PB1 domain	6059	0.098742	0.117037	0.000312659	1.03e-07	499	3	10	5	5	strand:	1	2	strand:	6	4	strand:	2	3	strand:	1	4
divergent	CUFF.192.2	CDS_Nohits	2267	0.157611	0.0765706	1.85769	0.0728057	Os01t0141100-01.mrna1	MIT (microtubule interacting and transport) domain	1753	5.57407	1.62048	3.60369	1.7056	1307	12	7	23	20	strand:	0	12	strand:	0	7	strand:	0	23	strand:	0	20
convergent	Os01t0141900-01.mrna1	Pfam-B_1855	2556	1.99145	0.974444	1.0364	0.752114	CUFF.183.1	Peptidase family M50	4137	0.172083	2.78e-07	0.137188	4.05e-08	1849	22	11	6	26	strand:	6	16	strand:	3	8	strand:	1	5	strand:	9	17
enclosed	Os01t0143350-00.mrna1	ncRNA	808	1.24e-08	2.42e-08	0	0.0428426	Os01t0143300-01.mrna1	Mitochondrial glycoprotein	1075	5.41096	1.15121	0.409545	0.45563	770	4	1	0	0	strand:	0	4	strand:	0	1	strand:	0	0	strand:	0	0
divergent	Os01t0147300-01.mrna1	Rhomboid family	1294	0.137646	0.0504689	0.121155	0.111656	Os01t0147250-01.mrna1	CDS_Nohits	3193	2e-10	0.0066487	0	0	1120	0	3	3	1	strand:	0	0	strand:	3	0	strand:	2	1	strand:	1	0
divergent	Os01t0147950-00.mrna1	ncRNA	988	9.64e-07	6.89e-07	8.9e-09	6.12e-08	Os01t0147900-01.mrna1	Triosephosphate isomerase	1037	85.6832	49.4403	97.1049	28.7103	838	43	32	26	42	strand:	2	41	strand:	1	31	strand:	1	25	strand:	1	41
convergent	CUFF.219.1	ncRNA	227	1.72239	1.59	0.873498	1.14e-08	Os01t0149800-01.mrna1	ncRNA	654	459.452	236.328	122.906	166.344	146	5	3	2	3	strand:	0	5	strand:	0	3	strand:	0	2	strand:	0	3
enclosed	Os01t0151700-01.mrna1	short chain dehydrogenase	1428	0.620718	0.312393	0.488357	0.534506	Os01t0151750-00.mrna1	ncRNA	301	0.000246285	0.494065	0.792512	0.0920119	232	1	0	1	1	strand:	1	0	strand:	0	0	strand:	1	0	strand:	1	0
enclosed	Os01t0155050-00.mrna1	ncRNA	970	0.0588448	0	1.2e-05	0	Os01t0155000-02.mrna1	alpha/beta hydrolase fold	1274	2.61e-06	0	0.472328	0	970	1	0	0	0	strand:	0	1	strand:	0	0	strand:	0	0	strand:	0	0
convergent	CUFF.237.1	Protein tyrosine kinase	4123	0.327125	0.0576029	0.870262	0.0999402	Os01t0155600-02.mrna1	RNA recognition motif. (a.k.a. RRM, RBD, or RNP dom	1332	7.45233	2.74525	3.81	1.52664	658	2	1	1	1	strand:	0	2	strand:	1	0	strand:	0	1	strand:	0	1
enclosed	CUFF.253.2	Armadillo/beta-catenin-like repeat	2903	0.425855	0.337505	0.265783	8.49e-08	CUFF.249.1	CDS_Nohits	964	4.02661	1.13992	0.302342	0.462758	964	4	1	4	3	strand:	0	4	strand:	0	1	strand:	0	4	strand:	1	2
convergent	Os01t0159800-01.mrna1	CDS_Nohits	1473	3.09e-07	5.03e-08	1.52e-08	0.0689076	CUFF.252.1	CDS_Nohits	1566	0.993127	0.254899	0.0743202	0.21299	1397	5	5	3	4	strand:	3	2	strand:	2	3	strand:	2	1	strand:	4	0
enclosed	Os01t0161300-00.mrna1	Leucine Rich repeats (2 copies)	3045	0.130861	0.0360688	0.0176009	0.0480143	Os01t0161200-01.mrna1	CDS_Nohits	3102	0.154099	0.0257057	0.0109537	0.043358	1970	1	1	1	4	strand:	1	0	strand:	1	0	strand:	1	0	strand:	2	2
divergent	Os01t0162800-00.mrna1	Leucine Rich repeats (2 copies)	3099	1e-10	2.36e-07	1.5e-09	0.0108011	Os01t0162701-01.mrna1	CDS_Nohits	1587	0.12122	0.218122	0.0152947	0.0691975	1354	0	0	1	3	strand:	0	0	strand:	0	0	strand:	1	0	strand:	0	3
divergent	Os01t0163000-01.mrna1	Leucine rich repeat	3092	2e-08	0.0773641	0.00649	1.2e-09	Os01t0162900-01.mrna1	CDS_Nohits	1929	0.128	0.0405	0.0144	0.0563053	1640	0	0	0	2	strand:	0	0	strand:	0	0	strand:	0	0	strand:	1	1
enclosed	Os01t0164650-00.mrna1	ncRNA	610	0.194832	0	0.426235	0.0491373	CUFF.261.4	CDS_Nohits	766	2.35098	0.0103467	1.84698	0.184096	236	0	1	2	1	strand:	0	0	strand:	0	1	strand:	1	1	strand:	0	1
enclosed	Os01t0165000-02.mrna1	AP2 domain	3638	0.106982	0.0682	0.37683	0.0878113	CUFF.268.1	Pfam-B_9666	3021	0.0167067	0.0049103	0.0163717	3e-10	2961	6	7	3	16	strand:	5	1	strand:	7	0	strand:	2	1	strand:	10	6
divergent	Os01t0168350-00.mrna1	ncRNA	638	3.7e-09	8.7e-09	0	0	Os01t0168300-01.mrna1	Pfam-B_969	1280	2.11	0.990111	0.718457	0.676	584	1	0	0	3	strand:	0	1	strand:	0	0	strand:	0	0	strand:	0	3
divergent	Os01t0168850-01.mrna1	CDS_Nohits	804	1.56e-08	0.0899239	1e-10	1e-10	Os01t0168800-01.mrna1	Alpha/beta hydrolase family	1313	3.33527	1.19912	1.37793	1.21194	706	1	1	2	2	strand:	0	1	strand:	0	1	strand:	0	2	strand:	0	2
convergent	Os01t0172100-01.mrna1	Triose-phosphate Transporter family	1652	8.73	6.73298	4.2552	2.56693	CUFF.297.2	DEAD/DEAH box helicase	4780	0.418697	0.245297	1.05153	0.14783	1197	4	5	1	3	strand:	0	4	strand:	1	4	strand:	0	1	strand:	1	2
enclosed	CUFF.304.1	CDS_Nohits	1903	2.27e-06	6.774e-06	1.70596	0.031459	Os01t0172400-02.mrna1	Phospholipase D C terminal	2831	5.05019	1.31561	13.2445	1.30884	1897	72	64	92	85	strand:	0	72	strand:	1	63	strand:	0	92	strand:	0	85
enclosed	CUFF.302.1	Embryo-specific protein 3, (ATS3)	2832	0.0350504	9.72e-08	0.063513	0.00192098	CUFF.301.1	Protein of unknown function, DUF393	5756	1.16	0.531217	0.253	0.389842	2832	42	45	24	40	strand:	17	25	strand:	16	29	strand:	8	16	strand:	15	25
convergent	Os01t0174400-01.mrna1	ncRNA	3068	0	0.0179861	0.0204231	0.0165552	Os01t0174500-01.mrna1	CDS_Nohits	1183	7.38e-08	0.129874	0.13437	1.3e-09	1038	1	2	2	3	strand:	0	1	strand:	0	2	strand:	0	2	strand:	0	3
enclosed	Os01t0175633-00.mrna1	ncRNA	1057	0	0	0	5.8e-09	Os01t0175600-01.mrna1	HCO3- transporter family	2331	0.0165669	0.0117941	0	0.0100091	691	0	0	0	1	strand:	0	0	strand:	0	0	strand:	0	0	strand:	0	1
enclosed	Os01t0175900-00.mrna1	CDS_Nohits	471	7.45e-08	0	0	0.184	Os01t0175850-00.mrna1	CDS_Nohits	1480	0.343103	0	0.366	0.156	471	0	0	2	1	strand:	0	0	strand:	0	0	strand:	0	2	strand:	0	1
enclosed	CUFF.316.1	Myb-like DNA-binding domain	2193	1.04598	0.478191	0.484974	0.346678	Os01t0176751-00.mrna1	CDS_Nohits	1001	0.496499	1e-10	3.46e-08	2.53e-07	827	1	1	3	3	strand:	0	1	strand:	0	1	strand:	2	1	strand:	3	0
enclosed	Os01t0179650-00.mrna1	CDS_Nohits	1275	1.11244	0.366488	1.38287	0.000691908	Os01t0179600-01.mrna1	UDP-glucoronosyl and UDP-glucosyl transferas	1598	11.6871	1.84413	5.11133	3.40066	1275	12	8	4	9	strand:	3	9	strand:	2	6	strand:	0	4	strand:	3	6
enclosed	Os01t0184050-00.mrna1	CDS_Nohits	853	4.08782	2.87124	0.163308	1.00498	Os01t0184100-01.mrna1	Hsp20/alpha crystallin family	807	7.11703	4.08305	4.15608	2.35269	807	6	5	6	7	strand:	1	5	strand:	2	3	strand:	1	5	strand:	0	7
enclosed	CUFF.360.1	Transferase family	1593	0.722292	0.66968	8.24773	0.511056	CUFF.363.2	ncRNA	986	1.01172	0.23	0.354903	0.585	986	6	4	8	5	strand:	4	2	strand:	4	0	strand:	7	1	strand:	4	1
divergent	Os01t0187400-01.mrna1	Pfam-B_15368	4969	3.2	1.43	3.47106	1.16872	Os01t0187350-00.mrna1	ncRNA	1117	1.73949	0.5629	0.433501	9.8e-09	931	7	6	1	9	strand:	5	2	strand:	6	0	strand:	1	0	strand:	9	0
enclosed	Os01t0188525-00.mrna1	CDS_Nohits	1569	0	0	0.0460403	0	Os01t0188400-01.mrna1	Malic enzyme, NAD binding domain	2259	0	3.99845	52.1678	3.04525	1342	13	18	34	21	strand:	3	10	strand:	3	15	strand:	2	32	strand:	3	18
divergent	Os01t0192101-00.mrna1	CDS_Nohits	1711	6.26	4.59	8.58	2.38	CUFF.385.1	Zinc finger C-x8-C-x5-C-x3-H type (and similar)	1967	3.29724	0.787048	2.5831	1.12108	1327	13	9	16	19	strand:	1	12	strand:	1	8	strand:	1	15	strand:	4	15
divergent	CUFF.396.1	Zinc-finger double-stranded RNA-binding	2223	2.00458	1.54548	0.550275	0.687131	CUFF.395.1	CDS_Nohits	2356	0.720278	0.263	0.483843	0.432501	2186	6	3	0	5	strand:	4	2	strand:	2	1	strand:	0	0	strand:	3	2
enclosed	Os01t0198250-00.mrna1	CDS_Nohits	1324	0	0	0.0249865	0	Os01t0198200-01.mrna1	Protein kinase domain	2209	4.42243	1.78549	3.13538	1.54788	1229	8	11	4	10	strand:	0	8	strand:	0	11	strand:	0	4	strand:	0	10
enclosed	Os01t0199550-00.mrna1	ncRNA	700	0.135487	0.248556	0.156129	0	Os01t0199400-01.mrna1	Putative lysophospholipase	1484	1.05032	0.320484	3.56959	0.51051	460	3	1	1	2	strand:	1	2	strand:	0	1	strand:	0	1	strand:	2	0
enclosed	Os01t0200150-00.mrna1	CDS_Nohits	739	0.830419	0.45023	0.18862	0.203679	Os01t0200000-01.mrna1	Autophagocytosis associated protein (Atg3),	1375	3.43648	2.0191	1.32008	1.38834	699	3	2	2	2	strand:	0	3	strand:	0	2	strand:	0	2	strand:	1	1
enclosed	CUFF.410.1	Protein kinase domain	2673	1.83271	1.14429	2.03	0.655707	Os01t0200950-00.mrna1	ncRNA	1047	0	1.75e-05	0.0540462	0	814	5	1	5	3	strand:	3	2	strand:	1	0	strand:	5	0	strand:	3	0
convergent	CUFF.423.2	WD domain, G-beta repeat	2684	0.696283	0.223775	0.255556	0.120888	Os01t0205200-01.mrna1	PPR repeat family	2008	0.278451	0.3503	0.263989	0.147613	996	3	5	3	5	strand:	3	0	strand:	2	3	strand:	3	0	strand:	1	4
enclosed	Os01t0205500-01.mrna1	ribosomal L5P family C-terminus	873	24.6116	16.3198	9.35204	7.95	Os01t0205550-00.mrna1	ncRNA	575	1.21712	2.49333	1.77697	0.273943	490	3	5	4	3	strand:	3	0	strand:	5	0	strand:	4	0	strand:	3	0
convergent	CUFF.425.1	Enoyl-CoA hydratase/isomerase family	1606	0.607763	0.17517	0.948309	0.0483391	Os01t0205700-01.mrna1	CDS_Nohits	1180	2.56e-06	8.77e-07	1.4e-07	0.062019	556	3	2	3	5	strand:	1	2	strand:	0	2	strand:	0	3	strand:	1	4
enclosed	CUFF.439.1	ncRNA	419	18.0361	7.51732	10.6848	3.71143	CUFF.432.1	Peptide N-acetyl-beta-D-glucosaminyl asparaginase a	3303	5.81905	2.66701	3.74945	1.25737	419	1	0	1	0	strand:	1	0	strand:	0	0	strand:	0	1	strand:	0	0
divergent	Os01t0207500-01.mrna1	CDS_Nohits	2040	4.84e-07	0.105	0.0966	0.0856257	Os01t0207600-00.mrna1	Peptide N-acetyl-beta-D-glucosaminyl asparaginase a	1859	0.702395	0	0.872691	1e-10	1847	18	4	5	12	strand:	14	4	strand:	2	2	strand:	2	3	strand:	5	7
divergent	Os01t0210550-00.mrna1	ncRNA	459	9.68341	1.09035	0.202034	0.655258	Os01t0210500-01.mrna1	SOUL heme-binding protein	952	20.0624	0.984927	0.000576	6.08	298	0	0	0	1	strand:	0	0	strand:	0	0	strand:	0	0	strand:	1	0
enclosed	Os01t0214001-00.mrna1	CDS_Nohits	1143	2.72e-08	3.2e-09	5.67e-08	4.2e-09	Os01t0213800-01.mrna1	TCP family transcription factor	2293	0.478694	0.203411	0.740827	0.264762	1143	9	3	5	3	strand:	5	4	strand:	2	1	strand:	3	2	strand:	3	0
divergent	CUFF.463.1	CDS_Nohits	2547	0.216253	0.292427	0.750462	0.116829	Os01t0217000-02.mrna1	GDSL/SGNH-like Acyl-Esterase family found in Pmr	1391	2.33758	4.57	3.8	1.09487	950	1	0	0	5	strand:	0	1	strand:	0	0	strand:	0	0	strand:	1	4
enclosed	Os01t0217900-00.mrna1	ncRNA	1023	0.175	0.287	2.5	0.231945	Os01t0217966-00.mrna1	CDS_Nohits	306	0.241039	0	5e-10	0	306	5	3	3	5	strand:	5	0	strand:	3	0	strand:	3	0	strand:	5	0
convergent	Os01t0220300-01.mrna1	Ribosomal protein S6	794	14.1619	8.04242	5.24297	3.92	CUFF.476.1	CDS_Nohits	1424	7.25256	1.29533	0.944305	0.879506	476	5	3	1	0	strand:	4	1	strand:	2	1	strand:	1	0	strand:	0	0
convergent	CUFF.488.3	ncRNA	1610	0.497802	0.154286	0.246699	0.113497	Os01t0223000-01.mrna1	GDSL-like Lipase/Acylhydrolase	1193	1.3	0.259497	0	0.382	981	1	0	2	1	strand:	1	0	strand:	0	0	strand:	2	0	strand:	1	0
enclosed	Os01t0224100-01.mrna1	AP2 domain	1816	0.372	7.42e-07	9.58	0.157468	Os01t0224133-00.mrna1	CDS_Nohits	972	0.0321799	0	0	7.83e-07	972	0	1	2	3	strand:	0	0	strand:	0	1	strand:	2	0	strand:	2	1
convergent	CUFF.493.4	Mitochondrial carrier protein	2256	0.147554	0.0748987	0.108542	0.0952537	CUFF.495.1	Pfam-B_17066	982	0.663995	0.429799	0.50797	0.336692	480	2	2	0	2	strand:	0	2	strand:	0	2	strand:	0	0	strand:	0	2
convergent	CUFF.498.3	CDS_Nohits	2634	4.64e-08	1.19e-07	2.7e-07	0.00911427	CUFF.499.1	Ketopantoate hydroxymethyltransferase	1952	1.12916	0.533991	0.578374	0.295715	1236	6	6	1	7	strand:	5	1	strand:	5	1	strand:	1	0	strand:	5	2
divergent	Os01t0225550-01.mrna1	ncRNA	1147	0	4.11e-08	0.325772	0.222558	Os01t0225600-00.mrna1	Late embryogenesis abundant protein	636	0.0607211	0.203959	0.44805	5.67e-08	573	0	0	3	0	strand:	0	0	strand:	0	0	strand:	3	0	strand:	0	0
enclosed	CUFF.496.1	Reticulon	1302	3.87102	2.58693	3.92114	2.42417	Os01t0226250-00.mrna1	ncRNA	364	0.033409	0	0	0	201	4	3	2	2	strand:	4	0	strand:	3	0	strand:	2	0	strand:	2	0
enclosed	CUFF.504.1	Protein kinase domain	3013	0.67	0.313	0.570004	0.156411	Os01t0227250-00.mrna1	CDS_Nohits	1162	0.285421	0.247118	0.100152	2.93e-08	1112	3	4	2	8	strand:	1	2	strand:	3	1	strand:	2	0	strand:	7	1
enclosed	Os01t0232000-00.mrna1	Major intrinsic protein	774	0.242	0	0.253	5.03e-08	Os01t0231950-00.mrna1	CDS_Nohits	610	0.269614	0	0.00197062	0.0600625	610	0	1	1	0	strand:	0	0	strand:	1	0	strand:	1	0	strand:	0	0
enclosed	Os01t0234300-00.mrna1	Pectinesterase	1870	1.61968	0.37738	0.301057	0.190665	Os01t0234433-00.mrna1	ncRNA	979	0.358929	0.144079	0.273519	0.306559	974	2	2	7	5	strand:	1	1	strand:	1	1	strand:	6	1	strand:	5	0
enclosed	Os01t0239100-01.mrna1	DnaJ domain	1728	0.926	0.51564	0.164297	0.331994	Os01t0239150-00.mrna1	ncRNA	712	0	0.0699975	1.18e-06	0	604	0	1	3	2	strand:	0	0	strand:	0	1	strand:	1	2	strand:	2	0
convergent	Os01t0239100-02.mrna1	DnaJ domain	5247	0.541	0.189	0.168133	0.139988	Os01t0239200-01.mrna1	Triose-phosphate Transporter family	1602	130.377	70.73	60.0849	42.146	1205	86	61	33	80	strand:	2	84	strand:	1	60	strand:	0	33	strand:	0	80
enclosed	CUFF.585.1	Pfam-B_5368	2603	1.03676	0.259	0.285402	1.64e-08	CUFF.587.1	ncRNA	1355	0	0	0.127839	0.0309	1355	9	8	4	5	strand:	7	2	strand:	7	1	strand:	4	0	strand:	3	2
enclosed	Os01t0252100-02.mrna1	Protein kinase domain	2623	0.648	0.529556	1.61569	0.184016	Os01t0252150-00.mrna1	ncRNA	296	0	0	0.24593	0	273	6	4	4	10	strand:	6	0	strand:	4	0	strand:	4	0	strand:	10	0
divergent	Os01t0252400-01.mrna1	ncRNA	536	0.000111	0.129981	0.100541	0.145665	Os01t0252300-01.mrna1	ncRNA	407	4.88	5.04521	1.2	4.24237	283	2	0	1	0	strand:	0	2	strand:	0	0	strand:	1	0	strand:	0	0
divergent	Os01t0254950-01.mrna1	CDS_Nohits	995	1.85955	0.317793	0.513832	0.274088	Os01t0254900-01.mrna1	SNARE domain	1389	17.8	5.6	10.6	2.92	390	6	0	2	3	strand:	1	5	strand:	0	0	strand:	0	2	strand:	0	3
enclosed	Os01t0258000-01.mrna1	CDS_Nohits	1102	2.36916	1.71853	0.778045	1.04256	Os01t0257900-01.mrna1	CDS_Nohits	3287	0.170375	0.075	0.0563	0.075	1102	6	2	4	9	strand:	2	4	strand:	0	2	strand:	1	3	strand:	2	7
convergent	Os01t0264000-01.mrna1	CDS_Nohits	1721	0.0837669	5.08e-08	3.23611	5.51e-07	CUFF.613.1	Dof domain, zinc finger	1973	0.524699	0.131645	18.9366	0.0425947	1566	6	2	27	10	strand:	3	3	strand:	0	2	strand:	1	26	strand:	3	7
convergent	CUFF.627.1	ncRNA	657	0.873818	0.762606	0.403756	0.265144	CUFF.629.1	EF hand	684	0.637179	1.45832	3.76757	0.488901	607	22	22	20	26	strand:	0	22	strand:	0	22	strand:	0	20	strand:	0	26
enclosed	Os01t0270000-00.mrna1	CDS_Nohits	363	0.0620575	0	0.465415	0	CUFF.646.2	Actin	2298	0.485011	0.224113	1.06e-06	0.0976896	291	1	0	0	0	strand:	0	1	strand:	0	0	strand:	0	0	strand:	0	0
convergent	Os01t0270300-02.mrna1	Peroxidase	1390	3.03972	11.0844	10.3172	2.34994	CUFF.652.1	CDS_Nohits	2257	0.0907565	0.284683	0.697516	0.321849	1376	5	3	5	6	strand:	2	3	strand:	2	1	strand:	3	2	strand:	2	4
enclosed	CUFF.667.2	Ring finger domain	2002	1.4503	0.172183	0.807134	0.614912	CUFF.668.1	ncRNA	1250	0.774616	0.967414	0.440401	2.27e-06	1250	4	2	3	2	strand:	4	0	strand:	2	0	strand:	3	0	strand:	2	0
enclosed	Os01t0282866-00.mrna1	ncRNA	365	17.8104	10.7769	8.80151	3.23637	Os01t0282800-01.mrna1	Tubulin/FtsZ family, GTPase domain	1711	36.699	35.0038	24.5284	15.6	365	11	8	5	3	strand:	0	11	strand:	0	8	strand:	0	5	strand:	0	3
enclosed	Os01t0283300-01.mrna1	Pfam-B_17343	1232	2.92971	2.52564	7.19722	1.64018	CUFF.693.1	ncRNA	974	1.46027	0.570799	2.89604	1.3	965	52	40	20	67	strand:	34	18	strand:	28	12	strand:	13	7	strand:	46	21
enclosed	CUFF.714.1	ncRNA	437	2.60916	1.10222	7.43831	0.470684	CUFF.716.1	Myb-like DNA-binding domain	1830	0.83022	0.489043	0.504373	0.157837	433	3	0	0	2	strand:	0	3	strand:	0	0	strand:	0	0	strand:	0	2
enclosed	CUFF.724.1	WRKY DNA -binding domain	1961	5.3155	1.29059	5.70335	1.83481	CUFF.725.1	ncRNA	524	0	0.0952078	0.630396	0.560623	239	1	2	0	3	strand:	1	0	strand:	2	0	strand:	0	0	strand:	2	1
divergent	Os01t0289950-01.mrna1	CDS_Nohits	2172	0.280662	0.0404489	0.259932	0.183518	Os01t0289900-00.mrna1	Transferase family	1869	0.0788218	7.2e-09	1.19e-07	3.87e-08	1802	2	2	1	3	strand:	1	1	strand:	2	0	strand:	0	1	strand:	2	1
convergent	Os01t0290650-00.mrna1	ncRNA	1412	0.0561	0.065195	1.28286	0.0536942	Os01t0290700-01.mrna1	ncRNA	730	0.308	0.297416	1.49	0	401	6	3	0	5	strand:	1	5	strand:	0	3	strand:	0	0	strand:	2	3
enclosed	Os01t0290800-01.mrna1	ncRNA	2126	0.0251724	0.0465371	0.120253	0	CUFF.727.4	ABC transporter transmembrane region	4545	1.25425	0.674218	2.262	0.26476	1650	12	14	7	11	strand:	1	11	strand:	0	14	strand:	1	6	strand:	0	11
enclosed	CUFF.778.1	ncRNA	483	0.283022	0	12.3491	0.000733904	Os01t0303000-01.mrna1	CP12 domain	710	2020.55	374.937	86.4525	439.66	483	145	89	22	151	strand:	0	145	strand:	0	89	strand:	0	22	strand:	0	151
enclosed	Os01t0308300-00.mrna1	NB-ARC domain	3243	0.0254424	0	0.0224061	1.6e-09	Os01t0308200-01.mrna1	CDS_Nohits	3534	0.0233777	0	3.25e-08	0.0300849	3243	4	4	3	6	strand:	2	2	strand:	2	2	strand:	3	0	strand:	0	6
convergent	Os01t0311400-00.mrna1	Ring finger domain	604	0.478926	0.112791	0	0.272563	Os01t0311450-00.mrna1	ncRNA	591	1.48851	0.761221	0	0.0119517	516	3	2	3	8	strand:	3	0	strand:	1	1	strand:	3	0	strand:	3	5
convergent	CUFF.775.1	Putative lysophospholipase	3128	2.26225	0.93195	0.837487	0.605376	Os01t0315800-01.mrna1	NAD dependent epimerase/dehydratase family	1819	13.5045	7.5086	8.617	4.29712	913	12	9	12	8	strand:	1	11	strand:	0	9	strand:	0	12	strand:	0	8
divergent	Os01t0328450-00.mrna1	ncRNA	636	13.9126	11.2297	11.6131	3.12744	Os01t0328400-01.mrna1	Ubiquitin family	794	70.7713	22.0983	20.4637	14.6121	627	9	3	5	7	strand:	0	9	strand:	0	3	strand:	1	4	strand:	0	7
enclosed	CUFF.876.4	GDSL-like Lipase/Acylhydrolase	1689	0.273005	0.204772	1.52084	0.294	Os01t0330001-00.mrna1	ncRNA	201	3.06826	1.76	5.47324	2.87414	192	1	2	0	1	strand:	1	0	strand:	1	1	strand:	0	0	strand:	1	0
enclosed	CUFF.826.1	CDS_Nohits	4224	0.296212	0.169156	0.332984	0.113331	CUFF.825.2	Pfam-B_4310	1408	0.652951	0.25643	0.512883	0.233661	1377	8	3	3	2	strand:	1	7	strand:	1	2	strand:	0	3	strand:	0	2
enclosed	Os01t0358400-01.mrna1	Ribosomal family S4e	1035	17.9871	9.99385	13.4235	4.19558	Os01t0358551-00.mrna1	CDS_Nohits	908	0.178582	0.134378	0.0548858	7.13e-08	782	5	7	2	9	strand:	5	0	strand:	7	0	strand:	2	0	strand:	8	1
divergent	CUFF.871.1	ncRNA	3982	0.122039	0.126138	0.103735	4.1e-09	Os01t0359400-03.mrna1	NB-ARC domain	4593	1.77045	0.758	0.631632	0.439646	3872	44	40	46	47	strand:	5	39	strand:	4	36	strand:	3	43	strand:	1	46
divergent	CUFF.880.1	CDS_Nohits	1569	0.74485	0.402497	0.288333	0.364111	CUFF.877.4	NB-ARC domain	5911	0.208884	0.105976	5.36e-05	6.17e-07	514	0	1	0	1	strand:	0	0	strand:	1	0	strand:	0	0	strand:	0	1
convergent	CUFF.893.2	Protein kinase domain	2908	0.214639	0.0629646	0.10508	0.0443006	CUFF.891.1	ncRNA	856	2.20743	1	0.528629	0.769504	624	0	0	1	2	strand:	0	0	strand:	0	0	strand:	0	1	strand:	0	2
enclosed	Os01t0367201-00.mrna1	ncRNA	704	0.0593797	0	0.766223	0	CUFF.899.3	CDS_Nohits	1421	1.2833	0.979678	0.366061	0.535479	545	1	7	3	4	strand:	0	1	strand:	0	7	strand:	0	3	strand:	0	4
enclosed	CUFF.898.1	CDS_Nohits	988	0.629783	0.470425	0.246756	0.28923	Os01t0367300-01.mrna1	RNA recognition motif. (a.k.a. RRM, RBD, or RNP dom	3056	1.41	0.637	1.0867	0.566378	988	5	2	2	2	strand:	0	5	strand:	0	2	strand:	0	2	strand:	0	2
enclosed	Os01t0391200-00.mrna1	CDS_Nohits	450	2.1	1.14201	0.216262	1.99e-07	Os01t0391100-02.mrna1	ncRNA	3480	0.400044	0.087514	0.0437549	0.0139	450	1	0	1	0	strand:	0	1	strand:	0	0	strand:	0	1	strand:	0	0
divergent	CUFF.973.1	CDS_Nohits	847	1.03e-05	6.13845	6.03874	1.65018	Os01t0503400-02.mrna1	CDS_Nohits	1521	1.50137	0.337017	0.4169	0.362	740	7	7	1	5	strand:	0	7	strand:	0	7	strand:	0	1	strand:	0	5
enclosed	Os01t0505700-01.mrna1	ncRNA	1243	0.284864	0.100878	0.154448	0.0619395	Os01t0505866-00.mrna1	CDS_Nohits	668	0	0	0.08864	1.68e-08	650	1	1	1	3	strand:	1	0	strand:	0	1	strand:	1	0	strand:	3	0
enclosed	Os01t0512200-01.mrna1	Adaptin N terminal region	3135	1.09534	0.78064	0.339514	0.387552	Os01t0512200-02.mrna1	CDS_Nohits	2813	2.86e-07	0.0763891	0.0568	1.24e-07	2813	16	6	7	11	strand:	13	3	strand:	4	2	strand:	5	2	strand:	10	1
convergent	Os01t0519000-00.mrna1	CDS_Nohits	405	1.47	0	0.453	0	Os01t0519050-01.mrna1	ncRNA	2063	0.109932	0.0487723	0.0302	0.0994982	295	2	3	3	10	strand:	1	1	strand:	1	2	strand:	1	2	strand:	2	8
convergent	CUFF.1011.1	ncRNA	743	0.193264	0.241387	0.332144	3.21e-05	Os01t0519100-01.mrna1	Kelch motif	1269	1.19186	0.516	0.528654	0.443634	702	4	0	0	0	strand:	0	4	strand:	0	0	strand:	0	0	strand:	0	0
enclosed	Os01t0535001-00.mrna1	ncRNA	872	0.339	0.419	0.54	0.646	CUFF.1051.2	Late exocytosis, associated with Golgi transport	2357	0.104161	1.37e-08	1.0823	0.0152134	814	13	3	7	12	strand:	1	12	strand:	0	3	strand:	1	6	strand:	2	10
convergent	CUFF.1053.1	Putative methyltransferase	2322	2.08856	0.613396	0.405558	0.592761	CUFF.1055.1	Protein kinase domain	1835	0.308251	0.306424	1.00662	0.349378	289	8	6	4	13	strand:	3	5	strand:	1	5	strand:	0	4	strand:	2	11
enclosed	CUFF.1059.4	CDS_Nohits	1945	19.8461	9.04709	7.17522	4.82723	Os01t0539300-00.mrna1	CDS_Nohits	480	0	0.00105327	0.247	0.179442	480	2	1	1	1	strand:	1	1	strand:	1	0	strand:	1	0	strand:	1	0
convergent	Os01t0541800-01.mrna1	Sugar efflux transporter for intercellular exchange	1212	7.70343	7.02295	10.9038	2.91392	CUFF.1061.1	Protein phosphatase 2C	4525	1.17	0.494	0.511	0.226	720	8	5	4	5	strand:	4	4	strand:	3	2	strand:	3	1	strand:	4	1
enclosed	Os01t0542700-01.mrna1	bZIP transcription factor	845	1.62477	0.508	1.52	0.434831	Os01t0542850-00.mrna1	ncRNA	329	0.438452	0	0	0	329	10	5	3	21	strand:	7	3	strand:	3	2	strand:	3	0	strand:	13	8
convergent	Os01t0556400-01.mrna1	DnaJ domain	1739	11.9144	8.12281	10.7343	4.67773	CUFF.1104.1	CDS_Nohits	4355	0.476	0.196	0.754	0.164	1523	15	18	30	32	strand:	15	0	strand:	17	1	strand:	27	3	strand:	31	1
enclosed	CUFF.1102.1	POT family	2278	9.749	3.12627	3.4538	2.40668	CUFF.1105.2	ncRNA	1952	0.999956	1.06654	1.12907	0.75953	1952	23	13	11	23	strand:	8	15	strand:	7	6	strand:	6	5	strand:	13	10
divergent	Os01t0566300-00.mrna1	Pfam-B_15063	519	0.311065	0.00934007	0.145134	0	Os01t0566200-01.mrna1	CDS_Nohits	755	0.114427	0.387126	0.34613	0.0650983	478	1	1	1	3	strand:	0	1	strand:	0	1	strand:	0	1	strand:	0	3
divergent	Os01t0571133-01.mrna1	ncRNA	2117	0.513644	0.192	0.662914	0.0987809	Os01t0571100-01.mrna1	CDS_Nohits	889	6.91684	3.05434	10.1786	2.03	738	30	28	19	25	strand:	0	30	strand:	0	28	strand:	0	19	strand:	0	25
enclosed	CUFF.1136.2	ncRNA	2784	7.6e-06	0.125	0.088819	3.69e-06	CUFF.1138.1	CDS_Nohits	557	1.41755	1.79284	0.711073	0.633533	552	1	1	0	1	strand:	0	1	strand:	1	0	strand:	0	0	strand:	1	0
divergent	Os01t0572300-01.mrna1	Zinc finger, C2H2 type	2615	3.58967	2.20578	1.35283	1.2947	Os01t0572200-01.mrna1	CDS_Nohits	1621	1.97631	1.19287	1.0768	0.701901	1198	4	2	0	4	strand:	3	1	strand:	2	0	strand:	0	0	strand:	4	0
enclosed	Os01t0581400-01.mrna1	Protein kinase domain	2820	0	2.06e-07	4.063e-06	1e-10	Os01t0581450-00.mrna1	ncRNA	1250	0	1.33e-07	0.103085	0	1250	1	0	1	2	strand:	1	0	strand:	0	0	strand:	1	0	strand:	1	1
divergent	Os01t0584100-01.mrna1	CDS_Nohits	842	0.492	0.397	0.695	0.488844	Os01t0584032-00.mrna1	CDS_Nohits	939	6.67909	1.9342	4.88605	1.00368	388	0	0	2	4	strand:	0	0	strand:	0	0	strand:	2	0	strand:	3	1
convergent	CUFF.1184.3	Myb-like DNA-binding domain	1855	0.125	7.17e-07	1.32e-07	0.0188608	Os01t0589400-01.mrna1	PPR repeat family	1452	0.191134	0.270619	0.15056	0.191	246	1	0	1	0	strand:	0	1	strand:	0	0	strand:	1	0	strand:	0	0
enclosed	Os01t0593600-01.mrna1	Integral membrane protein S linking to the trans Go	1395	2.60723	1.17	2.04038	0.877663	Os01t0593650-00.mrna1	ncRNA	748	3.91e-08	1.44e-08	1.11e-08	1.25e-08	709	4	4	4	4	strand:	4	0	strand:	4	0	strand:	4	0	strand:	4	0
enclosed	CUFF.1270.2	PPR repeat family	4095	0.278258	0.0422842	0.64084	0.0502007	CUFF.1275.1	Putative Phosphatase	3531	0.145556	0.0546943	1.55624	0.0343	3324	19	7	8	17	strand:	13	6	strand:	6	1	strand:	4	4	strand:	15	2
convergent	Os01t0601651-01.mrna1	CDS_Nohits	1963	0.0722036	0.0879736	0.0317	0.0990832	Os01t0601675-01.mrna1	Leucine rich repeat	3225	0.0119512	0.0122952	0.0413045	1e-10	636	1	0	0	0	strand:	0	1	strand:	0	0	strand:	0	0	strand:	0	0
divergent	Os01t0604600-01.mrna1	CDS_Nohits	1417	0.173363	0.228526	0.55634	0.199434	Os01t0604550-01.mrna1	ncRNA	576	0	0	0.558527	1e-10	382	1	0	1	2	strand:	1	0	strand:	0	0	strand:	0	1	strand:	1	1
enclosed	Os01t0605100-01.mrna1	ATPase family associated with various cellular a	1665	0.540941	0.325666	1.1511	0.184	CUFF.1224.6	DNL zinc finger	2557	0.759638	0.356405	0.33308	0.177375	1572	10	5	6	9	strand:	6	4	strand:	2	3	strand:	3	3	strand:	5	4
divergent	Os01t0606166-01.mrna1	CDS_Nohits	1325	0.165111	7.22e-07	3.63e-07	0.068	Os01t0606133-00.mrna1	Pfam-B_1025	1372	1.62	1.16132	2.75192	0.456	1322	4	5	4	8	strand:	0	4	strand:	0	5	strand:	0	4	strand:	1	7
enclosed	Os01t0606400-01.mrna1	ncRNA	2378	0.540404	0.296561	0.245779	0.183367	Os01t0606500-00.mrna1	ncRNA	297	4.88e-08	0	0	0	297	1	0	0	1	strand:	1	0	strand:	0	0	strand:	0	0	strand:	1	0
enclosed	Os01t0609950-00.mrna1	CDS_Nohits	2031	0	0	0.295	0	Os01t0609900-01.mrna1	ABC-2 type transporter	4826	1.05	0.298381	5.67144	0.232	1393	5	6	7	2	strand:	2	3	strand:	1	5	strand:	0	7	strand:	1	1
enclosed	Os01t0611100-01.mrna1	Ras family	949	5.4574	3.45478	1.76563	1.3453	Os01t0611050-00.mrna1	ncRNA	667	9e-10	0	0	0	553	2	2	1	3	strand:	2	0	strand:	2	0	strand:	1	0	strand:	3	0
enclosed	Os01t0612200-01.mrna1	Cytochrome c oxidase subunit Vb	943	5.75495	3.90626	10.4	2.56698	CUFF.1242.1	CDS_Nohits	3522	0.0237731	0.0267313	0.116085	0.0175663	220	0	1	1	1	strand:	0	0	strand:	1	0	strand:	1	0	strand:	1	0
divergent	Os01t0612700-01.mrna1	LSD1 zinc finger	2968	0.837678	0.42481	0.215187	0.272707	CUFF.1247.1	CDS_Nohits	1906	0.155871	0.0457515	0.0851741	0.0489269	1546	5	0	3	3	strand:	5	0	strand:	0	0	strand:	2	1	strand:	3	0
convergent	CUFF.1264.1	FAD binding domain	1599	1.53951	0.872865	0.260686	0.470295	CUFF.1266.1	CDS_Nohits	1154	0.382059	0.0374247	0.241243	3.57e-07	831	0	0	1	1	strand:	0	0	strand:	0	0	strand:	0	1	strand:	1	0
convergent	CUFF.1283.2	Glycosyl hydrolases family 18	2878	0.000174007	8.73e-07	8.35e-08	3.54e-08	CUFF.1285.2	ncRNA	1301	0.151024	0.104639	0.0639	0.0834684	1019	14	11	6	17	strand:	4	10	strand:	1	10	strand:	1	5	strand:	0	17
divergent	Os01t0621400-01.mrna1	ncRNA	1790	0.0569253	0.0312918	0.251179	0.0278634	Os01t0621300-01.mrna1	Protein of unknown function (DUF3133)	3089	1.82792	1.48963	0.761	0.439713	647	2	1	1	4	strand:	0	2	strand:	0	1	strand:	0	1	strand:	1	3
convergent	Os01t0621900-01.mrna1	Pfam-B_14262	2936	3.70422	1.17883	6.05707	0.72542	CUFF.1294.3	Glycosyl transferases group 1	4963	0.0954433	0.235292	0.122458	0	1171	20	22	15	25	strand:	10	10	strand:	8	14	strand:	10	5	strand:	18	7
divergent	Os01t0622901-01.mrna1	CDS_Nohits	681	0.361	0.166	0.0402559	0.0595	Os01t0622800-01.mrna1	CDS_Nohits	773	0.185836	1.46e-08	0	0.0762127	598	1	1	0	3	strand:	0	1	strand:	0	1	strand:	0	0	strand:	1	2
enclosed	CUFF.1297.1	ncRNA	801	0.925855	1.25911	0.819538	0.338044	Os01t0624000-02.mrna1	Neutral/alkaline non-lysosomal ceramidase	3037	0.994673	0.068447	0.0342632	0.198222	801	4	0	4	4	strand:	0	4	strand:	0	0	strand:	0	4	strand:	0	4
divergent	Os01t0626350-00.mrna1	ncRNA	491	23.5445	9.15414	4.02712	3.26202	Os01t0626300-01.mrna1	ncRNA	579	4.93008	2.40809	3.35686	2.74173	490	3	2	2	3	strand:	0	3	strand:	0	2	strand:	0	2	strand:	1	2
divergent	Os01t0627701-01.mrna1	CDS_Nohits	2103	0	3.38e-06	0.0491264	0	Os01t0627600-01.mrna1	Cytochrome P450	1809	0.0220994	0.0740629	0.210413	0	1566	3	0	3	3	strand:	2	1	strand:	0	0	strand:	2	1	strand:	3	0
convergent	Os01t0635400-01.mrna1	WD domain, G-beta repeat	1313	0.599253	0.271843	0.20232	0.125773	CUFF.1327.3	ZF-HD protein dimerisation region	1469	0.777344	0.379601	0.450928	6.85e-06	248	1	2	0	0	strand:	1	0	strand:	2	0	strand:	0	0	strand:	0	0
enclosed	Os01t0639600-01.mrna1	Protein of unknown function (DUF1645)	1292	2.70972	1.35453	12.0169	0.941	CUFF.1328.1	ncRNA	687	1.54963	0.699376	7.45732	0.494525	687	4	0	5	6	strand:	4	0	strand:	0	0	strand:	5	0	strand:	6	0
enclosed	CUFF.1338.1	alpha/beta hydrolase fold	3469	4.62707	1.53052	1.98228	1.01817	Os01t0642200-01.mrna1	ncRNA	450	212.765	67.0714	80.5792	60.7394	450	46	82	107	76	strand:	1	45	strand:	2	80	strand:	2	105	strand:	2	74
enclosed	CUFF.1359.1	CDS_Nohits	1131	0.945289	0.511522	0.526253	0.160895	Os01t0647850-01.mrna1	ncRNA	3031	0.627443	0.0819869	8.47e-07	1.3788e-05	1131	0	0	1	4	strand:	0	0	strand:	0	0	strand:	1	0	strand:	3	1
enclosed	CUFF.1360.1	CDS_Nohits	2798	0.181552	0	0.37788	0.0692671	CUFF.1356.3	Ankyrin repeats (3 copies)	6871	0.0669559	0.0484527	0.23744	0.0869679	2249	29	23	12	39	strand:	11	18	strand:	15	8	strand:	9	3	strand:	17	22
convergent	CUFF.1372.1	Pfam-B_1204	3013	1.07367	0.45	0.772694	0.198	Os01t0652100-01.mrna1	GDSL/SGNH-like Acyl-Esterase family found in Pmr	2658	0.0132483	0.0320097	0.243357	2.34e-06	1227	3	2	1	4	strand:	1	2	strand:	1	1	strand:	0	1	strand:	2	2
enclosed	CUFF.1381.2	Arp2/3 complex, 34 kD subunit p34-Arc	2540	0.000313287	0.456	0.932078	0.543	Os01t0654400-01.mrna1	ncRNA	477	0.541875	1.91395	1.67379	1.14768	477	1	0	1	1	strand:	0	1	strand:	0	0	strand:	0	1	strand:	0	1
enclosed	CUFF.1386.2	Protein phosphatase 2C	1806	0.457146	0.543136	0.440477	0.494824	Os01t0656250-00.mrna1	ncRNA	899	0.117169	0.185727	0.0940085	6.8e-09	767	2	2	0	3	strand:	2	0	strand:	2	0	strand:	0	0	strand:	3	0
divergent	Os01t0657801-00.mrna1	CDS_Nohits	1674	0	0	0	9.3e-09	Os01t0657400-00.mrna1	AP2 domain	1076	0	0	0	0.0569896	837	1	1	1	1	strand:	0	1	strand:	1	0	strand:	0	1	strand:	0	1
enclosed	Os01t0667600-01.mrna1	Ras family	977	17.2582	16.8986	47.5274	7.19555	CUFF.1428.1	Ring finger domain	4546	0.695959	0.594861	3.38	0.376671	977	7	2	7	9	strand:	7	0	strand:	1	1	strand:	5	2	strand:	9	0
divergent	Os01t0668500-01.mrna1	CDS_Nohits	1447	0.231492	0.182536	0.24679	2.5e-07	Os01t0668400-00.mrna1	Protein kinase domain	2403	0.300702	0.0954155	0.233	0.109204	1170	1	4	1	3	strand:	1	0	strand:	1	3	strand:	1	0	strand:	0	3
enclosed	Os01t0670200-01.mrna1	ncRNA	1572	0.143316	0.0504712	0.0252189	0.0329	Os01t0670300-00.mrna1	Protein kinase domain	2337	0.119032	0.0197421	0.0426627	0.0393782	915	0	0	1	0	strand:	0	0	strand:	0	0	strand:	1	0	strand:	0	0
convergent	Os01t0672400-02.mrna1	Drought induced 19 protein (Di19)	2618	0.938913	0.357674	3.08799	0.245	CUFF.1445.2	1,3-beta-glucan synthase component	8724	0.332676	3.19e-06	1.01052	0.0500798	758	5	7	14	12	strand:	5	0	strand:	7	0	strand:	14	0	strand:	11	1
convergent	Os01t0673700-00.mrna1	Dof domain, zinc finger	646	1.53305	0.157769	0	0	CUFF.1451.1	Pfam-B_7659	2028	5.74072	2.7363	1.10094	1.09279	158	1	3	3	1	strand:	1	0	strand:	2	1	strand:	2	1	strand:	1	0
enclosed	Os01t0674125-00.mrna1	ncRNA	1269	0	0.0393948	0.254851	0	CUFF.1450.2	Protein tyrosine kinase	3544	1.79329	0.6397	1.20521	0.326	1213	7	6	4	8	strand:	0	7	strand:	1	5	strand:	1	3	strand:	0	8
convergent	CUFF.1456.2	AUX/IAA family	2663	0.609156	0.147163	2.93434	0.240949	Os01t0675800-01.mrna1	No apical meristem (NAM) protein	1318	0.195492	0.277	3.46228	4.39e-05	1100	3	2	18	3	strand:	1	2	strand:	1	1	strand:	4	14	strand:	1	2
divergent	Os01t0680200-01.mrna1	Triose-phosphate Transporter family	1584	0.533673	0.455257	0.0659187	0.0718148	Os01t0680100-01.mrna1	CDS_Nohits	1594	0.255	0.0190503	0	0.151	1428	16	13	6	18	strand:	3	13	strand:	2	11	strand:	0	6	strand:	7	11
divergent	Os01t0680950-01.mrna1	ncRNA	1309	0.38	0.250255	0.754	0.259646	Os01t0680900-01.mrna1	Eukaryotic cytochrome b561	1594	3.82951	3.05	1.51164	1.88002	780	1	0	0	3	strand:	1	0	strand:	0	0	strand:	0	0	strand:	3	0
enclosed	CUFF.1469.1	CDS_Nohits	713	17.6936	8.37649	4.58075	8.32962	Os01t0681700-00.mrna1	CDS_Nohits	679	5.75423	5.19	6.08184	4.80817	598	12	8	4	11	strand:	5	7	strand:	2	6	strand:	2	2	strand:	6	5
convergent	CUFF.1506.3	CDS_Nohits	3012	0.380599	0.0989346	0.00347894	0.0531791	CUFF.1503.1	Protein of unknown function (DUF1777)	3342	5.37e-06	5.6e-06	0.522536	2.99e-05	1173	9	3	2	8	strand:	4	5	strand:	2	1	strand:	0	2	strand:	2	6
convergent	Os01t0689800-01.mrna1	Alpha/beta hydrolase family	1638	2.77765	1.4113	1.04228	0.69206	CUFF.1512.3	Protein kinase domain	3031	7.76e-08	0.396861	0.306009	0.0610754	500	8	2	2	12	strand:	6	2	strand:	1	1	strand:	1	1	strand:	6	6
enclosed	CUFF.1513.1	CDS_Nohits	1081	0.418563	0.263797	0.289974	6.76e-08	CUFF.1516.1	Glutathione S-transferase, N-terminal domain	1047	0.539103	0.255	0.189937	0.153285	950	1	0	0	0	strand:	0	1	strand:	0	0	strand:	0	0	strand:	0	0
convergent	CUFF.1520.2	alpha/beta hydrolase fold	2283	0.353228	0.125484	0.0488376	0.0572474	CUFF.1523.1	Ring finger domain	1543	9.90616	4.82	8.04925	3.11	160	0	1	0	2	strand:	0	0	strand:	0	1	strand:	0	0	strand:	1	1
enclosed	CUFF.1539.5	CDS_Nohits	4003	0.0998184	0.0627605	0.0510763	0.0420751	CUFF.1543.1	Ion channel	2191	0.231185	0.117257	0.0169972	0.0142019	2004	9	11	3	9	strand:	8	1	strand:	10	1	strand:	2	1	strand:	8	1
convergent	CUFF.1537.2	ABC transporter transmembrane region	4463	0.897376	0.452988	1.67144	0.344206	CUFF.1538.1	ncRNA	985	0.293648	6.4e-09	0.0623	0.161	808	5	0	5	7	strand:	4	1	strand:	0	0	strand:	5	0	strand:	7	0
enclosed	Os01t0696800-01.mrna1	Eukaryotic aspartyl protease	1642	0.883059	1.00453	0.941138	0.408533	Os01t0696800-02.mrna1	ncRNA	1214	0.597414	0.374	0.24	0.0913	1214	5	5	5	8	strand:	5	0	strand:	5	0	strand:	5	0	strand:	8	0
convergent	CUFF.1542.1	ncRNA	1345	0.83566	0	0	0.333531	Os01t0698000-02.mrna1	CDS_Nohits	1440	1.14742	1.2658	3.12647	4.48e-06	1336	5	3	6	4	strand:	0	5	strand:	0	3	strand:	0	6	strand:	0	4
enclosed	CUFF.1545.1	Surp module	3235	2.12014	0.281578	0.622373	0.35007	Os01t0698150-00.mrna1	ncRNA	342	0.198871	0	0.182327	0	342	5	1	0	0	strand:	5	0	strand:	1	0	strand:	0	0	strand:	0	0
convergent	Os01t0706600-00.mrna1	ncRNA	617	1.66664	0.628345	2.23487	0.389934	CUFF.1684.1	Calcium-activated chloride channel	3128	0.0837634	0.0564624	0.133044	0.0026325	329	2	2	1	0	strand:	2	0	strand:	2	0	strand:	1	0	strand:	0	0
convergent	Os01t0708100-01.mrna1	Myristoyl-CoA:protein N-myristoyltransferase,	1759	4.75828	2.72689	2.2058	1.4701	Os01t0708201-00.mrna1	CDS_Nohits	1438	0.212868	0.237815	5.11e-08	4.996e-06	1373	8	8	3	4	strand:	8	0	strand:	8	0	strand:	3	0	strand:	4	0
enclosed	Os01t0710901-00.mrna1	ncRNA	234	4.43047	1.21134	1.2788	0.712	CUFF.1772.3	CDS_Nohits	2145	1.08e-06	0.116776	7.62e-08	0.119646	234	0	0	1	1	strand:	0	0	strand:	0	0	strand:	0	1	strand:	0	1
enclosed	Os01t0717400-01.mrna1	Allinase	1805	35.0043	18.2324	5.90483	11.2	Os01t0717501-00.mrna1	ncRNA	716	0.919389	0.753688	0.814664	2.2e-08	521	6	0	3	2	strand:	5	1	strand:	0	0	strand:	1	2	strand:	2	0
enclosed	CUFF.1629.1	ncRNA	1291	0.649106	8.4e-09	19.9257	0.0488	Os01t0720400-01.mrna1	Putative Phosphatase	1100	3.11792	1.08981	119.881	0.467511	875	3	2	31	3	strand:	0	3	strand:	1	1	strand:	2	29	strand:	0	3
enclosed	Os01t0720500-01.mrna1	Chlorophyll A-B binding protein	1057	226.615	116.053	173.527	93.5	Os01t0720550-00.mrna1	ncRNA	324	51.2214	12.0251	21.3	13.5817	324	3	3	3	3	strand:	3	0	strand:	3	0	strand:	3	0	strand:	2	1
convergent	Os01t0723700-01.mrna1	B3 DNA binding domain	2789	0.178258	0.0594858	0.139425	0.0141	Os01t0723800-02.mrna1	ABC transporter transmembrane region	2115	0.363284	0.113252	0.0835	0.0459417	142	0	1	1	2	strand:	0	0	strand:	1	0	strand:	0	1	strand:	0	2
enclosed	CUFF.1592.1	CDS_Nohits	3651	0.122369	0.0583564	0.576001	0.110642	Os01t0723800-01.mrna1	ABC transporter transmembrane region	4009	3.73258	2.46	2.02514	1.24908	2854	42	24	17	35	strand:	9	33	strand:	3	21	strand:	4	13	strand:	14	21
convergent	Os01t0727400-01.mrna1	Complex I intermediate-associated protein 30 (CIA30	1065	0.585529	0.25789	0.24958	0.108596	Os01t0727500-02.mrna1	Senescence regulator	2335	0.307692	0.118	3.13918	0.102254	701	1	2	4	2	strand:	0	1	strand:	2	0	strand:	1	3	strand:	2	0
divergent	CUFF.1613.1	GDSL-like Lipase/Acylhydrolase	2391	1.42648	1.03642	1.22832	0.78112	Os01t0727800-01.mrna1	Subtilase family	1306	11.0714	6.63061	2.04267	3.12566	673	5	1	2	1	strand:	0	5	strand:	0	1	strand:	1	1	strand:	1	0
convergent	Os01t0728100-01.mrna1	GDSL-like Lipase/Acylhydrolase	2148	0.0906682	0.158409	0.324409	0.156268	CUFF.1612.1	CDS_Nohits	3058	6.73e-07	3.44e-06	0.383088	4.21e-07	2134	3	3	5	8	strand:	3	0	strand:	3	0	strand:	3	2	strand:	7	1
enclosed	Os01t0733500-01.mrna1	BURP domain	1617	76.7698	37.0278	17.9571	18.0925	Os01t0733550-00.mrna1	CDS_Nohits	582	2.7195	1.8638	1.47001	1.17341	536	9	10	7	17	strand:	9	0	strand:	10	0	strand:	7	0	strand:	17	0
divergent	CUFF.1634.1	Ferric reductase NAD binding domain	3568	2.06059	0.708056	1.71138	0.338171	Os01t0734150-00.mrna1	CDS_Nohits	1237	0.495173	0.393159	0.718836	0.232198	1018	10	6	2	7	strand:	9	1	strand:	6	0	strand:	1	1	strand:	6	1
divergent	Os01t0734800-01.mrna1	UDP-glucoronosyl and UDP-glucosyl transferas	1778	5.4347	1.48183	5.09395	1.58053	Os01t0734701-00.mrna1	CDS_Nohits	708	0.776379	0.224595	0.150461	0.13	674	1	3	3	2	strand:	0	1	strand:	2	1	strand:	2	1	strand:	1	1
divergent	Os01t0736000-01.mrna1	CDS_Nohits	1463	1.56624	0.536775	0.19919	0.537	Os01t0735900-01.mrna1	UDP-glucoronosyl and UDP-glucosyl transferas	1603	1.54709	0.689172	0.272338	0.239	1314	7	2	3	6	strand:	2	5	strand:	0	2	strand:	2	1	strand:	4	2
enclosed	CUFF.1642.1	Aminotransferase class I and II	3458	0.0806948	3.21e-07	0.129626	0.102	Os01t0736300-01.mrna1	UDP-glucoronosyl and UDP-glucosyl transferas	1672	0.557016	0.30757	0.136	7.86e-08	1661	2	0	1	2	strand:	1	1	strand:	0	0	strand:	0	1	strand:	0	2
enclosed	CUFF.1655.2	haloacid dehalogenase-like hydrolase	3690	3.07475	0.962436	3.37612	0.883522	Os01t0739500-01.mrna1	Pfam-B_917	1068	37.7	13.4	143.497	16.7	1068	145	109	161	146	strand:	43	102	strand:	31	78	strand:	27	134	strand:	43	103
convergent	Os01t0742400-02.mrna1	Leucine Rich repeats (2 copies)	3612	1.46783	1.0696	29.8441	0.373607	Os01t0742500-01.mrna1	Hexokinase	2155	8.8989	5.1886	8.87	3.24	145	1	0	4	1	strand:	0	1	strand:	0	0	strand:	3	1	strand:	0	1
enclosed	Os01t0744350-00.mrna1	CDS_Nohits	1338	0	0	0.020486	0	CUFF.1681.1	Protein kinase domain	2789	0.637247	0.0541461	0.484619	0.0960258	1133	10	9	5	9	strand:	0	10	strand:	0	9	strand:	0	5	strand:	0	9
convergent	CUFF.1695.4	Amidohydrolase family	3038	1.01392	0.369	5.43e-08	0.224	CUFF.1698.1	PPR repeat family	1356	0.705179	0.343546	1.21e-07	0.2111	1304	0	0	0	4	strand:	0	0	strand:	0	0	strand:	0	0	strand:	2	2
convergent	CUFF.1705.2	GDSL-like Lipase/Acylhydrolase	2566	0.146741	0.0150109	1.89062	0.0673683	CUFF.1706.1	Protein kinase domain	1973	0.846519	0.00643749	0.977631	0.200467	826	5	5	12	8	strand:	0	5	strand:	0	5	strand:	0	12	strand:	0	8
enclosed	Os01t0750300-03.mrna1	Cellulose synthase	1505	20.2589	20.4857	16.0094	4.57	Os01t0750350-00.mrna1	ncRNA	931	2.11279	1.13542	1.69602	0.476619	903	20	10	4	18	strand:	20	0	strand:	10	0	strand:	3	1	strand:	17	1
convergent	Os01t0752100-01.mrna1	FBD	1640	2.35	1.34893	3.36884	0.689058	Os01t0752200-01.mrna1	2-enoyl-CoA Hydratase C-terminal region	1481	5.63884	2.91308	4.80476	2.0543	89	0	0	1	0	strand:	0	0	strand:	0	0	strand:	0	1	strand:	0	0
enclosed	Os01t0752350-00.mrna1	ncRNA	668	4.83e-07	2.86e-05	4.26e-05	8.16e-07	Os01t0752300-01.mrna1	Ribosomal L18ae/LX protein domain	909	20.1848	12.0672	9.51009	5.71	630	12	15	6	18	strand:	2	10	strand:	1	14	strand:	0	6	strand:	3	15
enclosed	CUFF.1728.1	ncRNA	698	0	0.27719	0.0638051	0	CUFF.1734.1	Lipid-A-disaccharide synthetase	2908	0.257858	0.19382	0.396183	1.12e-06	698	2	3	1	2	strand:	1	1	strand:	2	1	strand:	0	1	strand:	1	1
divergent	Os01t0754300-01.mrna1	CDS_Nohits	1417	0.958525	0.535301	0.436499	0.314404	Os01t0754200-01.mrna1	1,3-beta-glucan synthase component	5769	4.49e-06	0.184851	0.157285	1.5e-05	931	3	1	3	1	strand:	0	3	strand:	0	1	strand:	0	3	strand:	1	0
convergent	Os01t0755500-01.mrna1	CDS_Nohits	1609	1.39235	1.12359	3.34667	0.41396	Os01t0755550-00.mrna1	CDS_Nohits	1310	0.170724	0.311263	2.03468	0.0772746	1120	8	5	8	10	strand:	3	5	strand:	3	2	strand:	7	1	strand:	4	6
convergent	Os01t0755700-01.mrna1	Ring finger domain	1149	9.08915	2.42175	11.2608	2.01	CUFF.1743.1	ncRNA	918	0.68	1.17766	5.54121	0.272	909	15	17	11	18	strand:	8	7	strand:	11	6	strand:	10	1	strand:	9	9
convergent	Os01t0757400-02.mrna1	ATPase family associated with various cellular	2096	0.104996	0.110378	0.218023	0.0262116	Os01t0757500-01.mrna1	CS domain	908	1.96657	0.924012	0.566663	0.736606	351	1	2	2	2	strand:	0	1	strand:	0	2	strand:	0	2	strand:	0	2
convergent	CUFF.1764.4	impB/mucB/samB family	2793	0.207114	0.147605	0.05582	0.312	Os01t0757900-01.mrna1	Haloacid dehalogenase-like hydrolase	1840	0.8864	0.301	0.573577	0.172727	518	1	1	1	0	strand:	1	0	strand:	1	0	strand:	0	1	strand:	0	0
enclosed	Os01t0760701-00.mrna1	CDS_Nohits	993	8.73e-08	0.391479	1.13764	0.601957	Os01t0760600-01.mrna1	Aminotransferase class I and II	1888	9.53865	5.25224	7.10234	3.22278	878	32	15	42	18	strand:	0	32	strand:	0	15	strand:	1	41	strand:	0	18
enclosed	Os01t0764050-00.mrna1	CDS_Nohits	861	2.30583	2.96915	3.59875	0.550635	Os01t0764000-01.mrna1	Glutathione S-transferase, N-terminal domain	1070	76.4073	54.3	121.149	27.9753	809	59	49	52	60	strand:	3	56	strand:	3	46	strand:	5	47	strand:	4	56
convergent	CUFF.1788.1	RNA recognition motif. (a.k.a. RRM, RBD, or RNP dom	4089	0.538973	0.249283	0.421016	0.159	CUFF.1791.1	Pfam-B_15360	4902	1.55e-06	0.00864	0.132	5.42e-08	698	0	2	0	4	strand:	0	0	strand:	1	1	strand:	0	0	strand:	2	2
enclosed	Os01t0766250-00.mrna1	CDS_Nohits	754	4.75e-08	0.166676	6.76e-06	1.95e-07	Os01t0766200-02.mrna1	Zinc finger, C3HC4 type (RING finger)	1577	0.875699	0.955169	3.24611	0.571141	754	2	2	2	4	strand:	0	2	strand:	0	2	strand:	0	2	strand:	1	3
convergent	CUFF.1810.1	CDS_Nohits	2999	5.39351	1.92035	1.80971	1.24784	Os01t0770000-01.mrna1	Protein of unknown function (DUF1298)	1991	14.4878	4.08	1.56221	2.2518	507	1	5	2	7	strand:	0	1	strand:	0	5	strand:	0	2	strand:	0	7
convergent	CUFF.1815.2	Polyketide cyclase / dehydrase and lipid tran	2355	0.420147	0.156927	1.04385	4.69e-08	Os01t0772500-01.mrna1	Core-2/I-Branching enzyme	1550	0.0592734	0.266301	1.85023	0.261751	1029	0	3	2	2	strand:	0	0	strand:	0	3	strand:	1	1	strand:	1	1
convergent	CUFF.1825.2	Dyggve-Melchior-Clausen syndrome protein	3296	0	0	0.49	0.0410761	CUFF.1830.2	Cupin-like domain	3184	0.000296925	0.24	0.183736	0.0550822	1187	26	11	12	18	strand:	19	7	strand:	8	3	strand:	7	5	strand:	11	7
convergent	CUFF.1836.2	Trypsin-like peptidase domain	3675	0.202105	0.13716	0.470324	0.0968751	Os01t0776600-01.mrna1	Calcineurin-like phosphoesterase	2006	7.29366	2.88699	5.38747	1.77797	657	13	7	12	15	strand:	0	13	strand:	0	7	strand:	0	12	strand:	0	15
enclosed	Os01t0780701-00.mrna1	CDS_Nohits	1474	5.6e-09	0	0.216	0	Os01t0780600-01.mrna1	NPH3 family	2306	0.128344	0	0.133537	0.0258474	1374	2	0	3	3	strand:	1	1	strand:	0	0	strand:	1	2	strand:	3	0
convergent	CUFF.1863.4	PPR repeat family	4140	4.8e-07	0	0.000771051	0.0634375	CUFF.1864.3	Diacylglycerol kinase accessory domain	3359	0	0.0366776	2.28097	0.0668328	1668	19	11	15	17	strand:	8	11	strand:	0	11	strand:	1	14	strand:	3	14
enclosed	Os01t0783550-00.mrna1	CDS_Nohits	849	1.15151	1.07	2.72e-07	4.41e-07	Os01t0783500-01.mrna1	Universal stress protein family	1335	10.0317	7.04537	14	3.85	849	1	0	2	4	strand:	0	1	strand:	0	0	strand:	0	2	strand:	1	3
enclosed	CUFF.1850.2	Frataxin-like domain	1776	0.476614	0.208841	1.77222	0.242255	Os01t0783700-01.mrna1	EF-hand domain pair	549	0.423382	0.521744	9.34141	0.216721	549	0	1	3	1	strand:	0	0	strand:	1	0	strand:	0	3	strand:	0	1
convergent	Os01t0784500-01.mrna1	Protein tyrosine kinase	1868	0.234034	0.123	0.0828711	0.0209495	CUFF.1866.1	ncRNA	734	0.765342	0.165304	0.575742	0.145617	480	4	2	0	2	strand:	1	3	strand:	0	2	strand:	0	0	strand:	1	1
enclosed	Os01t0786000-01.mrna1	CDS_Nohits	903	0.437699	0.0513265	1.97552	3.93e-07	Os01t0785900-01.mrna1	CDS_Nohits	1693	0.352126	0.663004	0.792	0.246	668	1	0	2	0	strand:	0	1	strand:	0	0	strand:	0	2	strand:	0	0
enclosed	Os01t0787101-00.mrna1	ncRNA	1077	1e-10	0.0661694	0.298256	0	Os01t0787000-02.mrna1	CDS_Nohits	1969	0.132117	0.0507641	0.842297	0.0363772	1077	1	2	1	1	strand:	0	1	strand:	1	1	strand:	0	1	strand:	0	1
enclosed	Os01t0788200-01.mrna1	CDS_Nohits	750	1.09334	1.12244	1.41	0.766511	Os01t0788001-00.mrna1	ncRNA	391	2.27667	1.88924	0.451863	1.15022	382	0	1	0	0	strand:	0	0	strand:	0	1	strand:	0	0	strand:	0	0
enclosed	Os01t0788400-01.mrna1	Pectinesterase	1859	1.05019	0.923879	1.12609	0.629	Os01t0788451-00.mrna1	ncRNA	505	0.246	0.182989	0.238782	0.0213895	489	1	1	3	1	strand:	1	0	strand:	0	1	strand:	3	0	strand:	1	0
divergent	Os01t0793701-00.mrna1	ncRNA	522	4.83	1.51	0.0917215	0.773675	Os01t0793600-00.mrna1	Pfam-B_5271	426	1.0855	5.42e-06	0	0.781883	375	0	1	1	6	strand:	0	0	strand:	0	1	strand:	0	1	strand:	4	2
convergent	Os01t0794800-01.mrna1	Subtilase family	2462	0.203738	0.157822	0.0548038	0.142926	Os01t0794900-01.mrna1	CDS_Nohits	2875	0.13913	0.0158296	0.131509	0.154225	1903	3	5	1	5	strand:	2	1	strand:	3	2	strand:	1	0	strand:	1	4
convergent	Os01t0795000-01.mrna1	Subtilase family	2390	1.01	0.439759	0.253336	0.216	Os01t0795050-01.mrna1	ncRNA	1287	0.452	0.190548	0.108804	0.0983022	838	1	1	3	3	strand:	1	0	strand:	0	1	strand:	3	0	strand:	2	1
enclosed	Os01t0800266-00.mrna1	Phosphoglycerate kinase	1209	0.205	0.1	3.44e-06	0	Os01t0800250-00.mrna1	CDS_Nohits	1336	2e-10	0.044756	0.0770937	0	993	0	1	0	1	strand:	0	0	strand:	0	1	strand:	0	0	strand:	0	1
enclosed	CUFF.1929.1	ncRNA	351	1.32382	0.618542	0.786736	0.419862	Os01t0801700-01.mrna1	Mitochondrial ribosomal protein subunit L20	1530	2.01161	0.685082	0.423149	0.568706	351	1	0	2	0	strand:	0	1	strand:	0	0	strand:	0	2	strand:	0	0
divergent	CUFF.1930.1	ncRNA	746	0.560542	0.321139	0.218427	0.10458	CUFF.1927.1	NAD-dependent glycerol-3-phosphate dehydrogen	4514	0.44	0.236	0.44	0.121	82	0	0	0	1	strand:	0	0	strand:	0	0	strand:	0	0	strand:	0	1
convergent	Os01t0802900-01.mrna1	ncRNA	1675	9.95	7.7	7.75035	3.04	Os01t0802850-00.mrna1	Triose-phosphate Transporter family	1527	64.5109	34.9	21.4081	13.6878	1519	20	17	17	24	strand:	3	17	strand:	3	14	strand:	4	13	strand:	5	19
divergent	Os01t0804900-01.mrna1	Cytochrome P450	1563	0.862865	0.985135	0.421834	0.260837	Os01t0804732-00.mrna1	CDS_Nohits	1523	0.584741	0.273476	0.948586	0.200628	1465	0	3	1	3	strand:	0	0	strand:	2	1	strand:	0	1	strand:	1	2
convergent	CUFF.1936.2	UDP-glucoronosyl and UDP-glucosyl transferas	2259	0.024046	0.0633	0.188656	0.00313621	Os01t0805600-01.mrna1	Cyclin, N-terminal domain	1251	0.048	4.14e-06	7.22e-06	0	387	3	3	0	5	strand:	2	1	strand:	2	1	strand:	0	0	strand:	3	2
divergent	Os01t0809300-01.mrna1	Leucine Rich repeats (2 copies)	1093	16.7997	6.85	22.6891	4.94	CUFF.1945.1	ncRNA	1754	1.59401	0.363	2.89832	0.162757	557	4	6	4	8	strand:	4	0	strand:	6	0	strand:	4	0	strand:	7	1
convergent	Os01t0810700-01.mrna1	ncRNA	1645	0.616591	0.356657	0.247	0.110886	Os01t0810600-00.mrna1	Carbohydrate-binding protein of the ER	1701	6.93e-08	0.0183125	0.0567054	0.0198451	982	3	1	1	2	strand:	3	0	strand:	0	1	strand:	1	0	strand:	0	2
enclosed	Os01t0810833-01.mrna1	ncRNA	2677	0.11454	0.0492153	0.0584419	0.0463294	Os01t0810800-01.mrna1	Carbohydrate-binding protein of the ER	3164	0.0324	0.0206	1e-10	7.03e-07	1255	5	7	2	9	strand:	2	3	strand:	2	5	strand:	1	1	strand:	1	8
convergent	CUFF.1961.2	YDG/SRA domain	3134	0	3.53e-07	0.135989	0.0583	CUFF.1963.2	Exostosin family	2428	0.52286	0.171	0.0379	0.21898	750	3	2	0	2	strand:	3	0	strand:	2	0	strand:	0	0	strand:	2	0
convergent	Os01t0814150-00.mrna1	CDS_Nohits	806	0.236915	0.177246	0.392	0.144135	CUFF.1973.2	CDS_Nohits	3060	0.0523345	0.0204221	0.129542	0.0284544	312	0	0	0	1	strand:	0	0	strand:	0	0	strand:	0	0	strand:	0	1
divergent	CUFF.1980.1	PPR repeat family	4214	0.053271	1.5e-09	0.168	0.0011646	Os01t0815900-01.mrna1	PPR repeat	1743	0.0110011	0.0230939	0.375687	0.0587122	1719	3	1	3	2	strand:	1	2	strand:	0	1	strand:	1	2	strand:	0	2
enclosed	Os01t0817650-00.mrna1	Tubby C 2	874	4.31703	2.54287	7.957	2.29859	Os01t0817633-01.mrna1	CDS_Nohits	1079	5.52e-08	6.43e-07	1.14	6.91e-08	874	3	3	3	1	strand:	1	2	strand:	3	0	strand:	3	0	strand:	1	0
convergent	CUFF.2002.3	WRKY DNA -binding domain	2185	0.671432	0.286448	5.1994	3.71e-05	Os01t0821700-01.mrna1	Transmembrane proteins 14C	1530	3.5453	2.10223	2.60395	1.42	467	4	1	9	9	strand:	1	3	strand:	0	1	strand:	7	2	strand:	0	9
enclosed	Os01t0822850-00.mrna1	CDS_Nohits	783	2.559e-06	1.76e-06	2.56e-06	0.0448256	Os01t0822800-01.mrna1	Ring finger domain	1293	16.5526	7.43656	10.6889	3.75	783	3	4	2	3	strand:	0	3	strand:	0	4	strand:	1	1	strand:	1	2
convergent	Os01t0823600-01.mrna1	CDS_Nohits	711	5.31121	1.36	7.96	1.19765	CUFF.2011.1	Plant protein of unknown function (DUF641)	3808	0.989919	0.412644	0.186981	0.349	314	1	0	3	0	strand:	0	1	strand:	0	0	strand:	3	0	strand:	0	0
enclosed	Os01t0823800-00.mrna1	Ring finger domain	414	6.07686	1.07008	2.87e-06	0.253149	Os01t0823700-01.mrna1	Plant protein of unknown function (DUF641)	3473	0.575	0.304656	0.17151	0.145343	414	3	1	1	1	strand:	2	1	strand:	0	1	strand:	1	0	strand:	0	1
enclosed	Os01t0827600-01.mrna1	Exo70 exocyst complex subunit	2710	0.456489	0	1.8e-05	0	CUFF.2023.2	GDSL-like Lipase/Acylhydrolase	1372	0.0488	0.233	0.0669226	0.0311151	654	2	2	1	2	strand:	1	1	strand:	1	1	strand:	0	1	strand:	1	1
divergent	Os01t0829700-01.mrna1	CDS_Nohits	1360	0.270861	0.0663323	0.0312508	8.7e-09	Os01t0829600-01.mrna1	Protein of unknown function (DUF688)	1375	0.328	0.452571	0.393475	0.332198	1227	2	1	1	1	strand:	1	1	strand:	0	1	strand:	0	1	strand:	0	1
convergent	CUFF.2035.1	PPR repeat family	5419	0.277306	0.0400334	0.704528	0.0488335	CUFF.2036.1	NLI interacting factor-like phosphatase	2814	2.12	0.547	0.585596	0.600829	1316	3	1	3	7	strand:	1	2	strand:	0	1	strand:	2	1	strand:	4	3
convergent	CUFF.2055.2	Ferric reductase NAD binding domain	3509	4.55041	1.58942	1.70014	1.00783	CUFF.2061.2	Pfam-B_14381	5073	0	0	1.47e-07	0	2541	30	26	21	43	strand:	21	9	strand:	19	7	strand:	14	7	strand:	31	12
divergent	Os01t0836600-01.mrna1	ABC-2 type transporter	2622	2.50208	1.16747	1.51	0.587558	Os01t0836501-00.mrna1	CDS_Nohits	330	4e-10	0	0	0	295	1	0	0	2	strand:	0	1	strand:	0	0	strand:	0	0	strand:	1	1
enclosed	CUFF.2059.1	CDS_Nohits	781	2.44	0.222	5.78	0.182579	Os01t0837000-01.mrna1	Ankyrin repeats (3 copies)	2039	2.37565	1.8659	9.59261	0.770507	607	0	0	0	2	strand:	0	0	strand:	0	0	strand:	0	0	strand:	0	2
convergent	CUFF.2060.1	NAD dependent epimerase/dehydratase family	1900	11.8827	5.34337	6.01889	2.9807	Os01t0837400-00.mrna1	Dirigent-like protein	750	0.0968	0.274	0	0	131	1	0	0	1	strand:	1	0	strand:	0	0	strand:	0	0	strand:	1	0
divergent	CUFF.2064.1	ncRNA	378	5.01691	1.84183	5.81323	1.39457	Os01t0838350-01.mrna1	ncRNA	385	4.77	2.52435	7.15093	2.26333	377	11	4	6	11	strand:	8	3	strand:	2	2	strand:	3	3	strand:	10	1
convergent	CUFF.2067.1	C2H2-type zinc finger	2739	1.07e-06	3.59e-07	0.980753	0.0476624	CUFF.2070.1	Domain of unknown function (DUF966)	3794	1.12321	0.575251	2.6113	0.373465	2429	10	10	8	23	strand:	6	4	strand:	4	6	strand:	3	5	strand:	12	11
enclosed	Os01t0839801-00.mrna1	ncRNA	884	1.27	1.32721	2.46076	1.09	Os01t0839700-02.mrna1	Ubiquitin-conjugating enzyme	1123	1.30281	1.12972	1.75627	0.558064	830	6	5	11	10	strand:	0	6	strand:	0	5	strand:	0	11	strand:	0	10
enclosed	CUFF.2078.1	ncRNA	1248	4.81e-07	0.0939089	0.167413	0.0854922	Os01t0841100-01.mrna1	Fasciclin domain	1587	1.15621	1.25239	2.10493	0.128	1248	0	0	1	1	strand:	0	0	strand:	0	0	strand:	1	0	strand:	0	1
enclosed	Os01t0846300-02.mrna1	Protein phosphatase 2C	1833	3.53	7.15	16.8	3.69	Os01t0846150-00.mrna1	CDS_Nohits	1213	1.10205	0.971207	5.87105	0.875599	1117	24	27	19	33	strand:	23	1	strand:	26	1	strand:	19	0	strand:	27	6
convergent	CUFF.2100.1	Aldo/keto reductase family	1542	4.39903	2.17951	0.569578	1.13962	Os01t0847900-01.mrna1	PRA1 family protein	1196	0.438885	0.62146	0.326034	0.467983	362	1	1	0	2	strand:	0	1	strand:	1	0	strand:	0	0	strand:	1	1
convergent	CUFF.2104.2	Amino acid kinase family	3786	7.44e-05	0	0.04892	4.18e-07	Os01t0848300-01.mrna1	PPR repeat	3710	0.426719	0.26467	0.215543	0.127	1390	2	1	3	5	strand:	2	0	strand:	1	0	strand:	2	1	strand:	3	2
enclosed	Os01t0848766-00.mrna1	CDS_Nohits	685	2.84e-08	0.209	0.45	0.176	Os01t0848700-01.mrna1	Ras family	1130	0.484599	1.34151	2.01879	0.291647	683	2	2	2	0	strand:	0	2	strand:	1	1	strand:	0	2	strand:	0	0
convergent	CUFF.2105.2	Pfam-B_9726	2115	0.199451	0.322489	0.143459	0.129782	Os01t0849000-02.mrna1	Probable lipid transfer	702	0.281636	0.216	1.18109	1.48e-05	694	2	0	2	2	strand:	0	2	strand:	0	0	strand:	1	1	strand:	0	2
enclosed	Os01t0850000-01.mrna1	Pfam-B_3401	1432	6.19	1.89	4.51616	2.18	Os01t0849950-00.mrna1	CDS_Nohits	1367	0.2548	0.184046	0.569362	0.0558355	999	2	3	0	4	strand:	2	0	strand:	3	0	strand:	0	0	strand:	4	0
convergent	CUFF.2116.4	pfkB family carbohydrate kinase	6673	0.0737095	0.0766556	0.21619	0.0588036	CUFF.2117.1	GDP-fucose protein O-fucosyltransferase	3854	0.132359	0.113966	0.128682	0.0611833	3850	45	25	14	41	strand:	14	31	strand:	11	14	strand:	5	9	strand:	16	25
enclosed	CUFF.2124.1	CDS_Nohits	1161	1.64397	2.26e-08	0.388449	0.280627	CUFF.2121.2	Protein kinase domain	1784	1.945	1.21	0.48191	0.65058	899	0	2	4	7	strand:	0	0	strand:	0	2	strand:	1	3	strand:	1	6
enclosed	Os01t0852900-02.mrna1	PPR repeat family	3049	1.12e-05	0.0626	0.10544	0.0616562	Os01t0853000-01.mrna1	CDS_Nohits	999	15.3125	9.21176	4.08172	5.59219	810	22	10	10	24	strand:	0	22	strand:	1	9	strand:	2	8	strand:	3	21
divergent	Os01t0855700-01.mrna1	CDS_Nohits	2125	0.113682	1.02834	32.9358	0.375497	Os01t0855600-01.mrna1	Hs1pro-1 protein C-terminus	1870	10.4	4.57852	358.534	4.76213	1586	10	9	150	18	strand:	1	9	strand:	0	9	strand:	2	148	strand:	3	15
enclosed	CUFF.2130.2	CDS_Nohits	1589	0.408576	6.1e-09	0.513926	0.115733	CUFF.2128.1	Nsp1-like C-terminal region	2857	1.56864	0.752392	0.886764	0.451	1154	2	0	1	1	strand:	1	1	strand:	0	0	strand:	1	0	strand:	0	1
convergent	Os01t0856900-01.mrna1	Starch binding domain	1472	2.6739	0.994	4.52741	0.703671	CUFF.2133.2	NLI interacting factor-like phosphatase	3603	2.12e-05	6.94e-07	0.532582	0.330516	513	13	12	7	17	strand:	6	7	strand:	5	7	strand:	3	4	strand:	6	11
enclosed	Os01t0862200-01.mrna1	CDS_Nohits	832	6.63488	3.32101	1.3954	2.19644	CUFF.2156.1	Vps5 C terminal like	2647	2.63	1.16513	0.967373	0.485176	832	10	5	4	11	strand:	7	3	strand:	4	1	strand:	2	2	strand:	9	2
convergent	CUFF.2163.2	Myb-like DNA-binding domain	1517	0.563803	0.0968781	22.4263	0.551524	CUFF.2164.1	CDS_Nohits	3440	0.419255	0.134736	2.77885	0.12	1510	2	6	26	7	strand:	2	0	strand:	4	2	strand:	23	3	strand:	6	1
divergent	Os01t0864100-01.mrna1	CDS_Nohits	1642	0.1037	2.15e-08	0.0458	1.5e-09	Os01t0864000-01.mrna1	Transcriptional repressor, ovate	1219	0.0567	0.606284	0.937	0.217729	952	0	1	0	1	strand:	0	0	strand:	1	0	strand:	0	0	strand:	0	1
enclosed	CUFF.2179.1	ncRNA	787	1.13293	0.537807	0.753351	0.213846	CUFF.2177.1	bZIP transcription factor	1998	0.166891	0.401462	1.84136	0.228607	568	7	8	4	10	strand:	4	3	strand:	4	4	strand:	1	3	strand:	4	6
enclosed	CUFF.2180.1	ncRNA	625	0.600695	0.0341617	7.36e-06	0.100898	Os01t0867300-01.mrna1	bZIP transcription factor	1638	3.13188	1.67982	3.34803	1.40141	623	5	1	2	4	strand:	2	3	strand:	0	1	strand:	0	2	strand:	0	4
enclosed	Os01t0869550-00.mrna1	ncRNA	1068	0	0.0956109	0.304039	0	Os01t0869500-01.mrna1	Plant nuclear matrix protein 1 (NMP1)	1240	1.42825	0.00211256	0.992844	0.37846	997	3	2	0	0	strand:	2	1	strand:	0	2	strand:	0	0	strand:	0	0
convergent	CUFF.2238.1	Protein kinase domain	2531	11.8343	5.87516	10.4301	5.08028	CUFF.2240.1	Protein of unknown function (DUF1012)	3933	0.0887073	0.0167007	1e-10	0.0783	1057	5	2	2	2	strand:	2	3	strand:	0	2	strand:	0	2	strand:	1	1
enclosed	Os01t0870300-02.mrna1	Ammonium Transporter Family	4066	7.1e-09	0.198029	2.5e-05	0.00041064	Os01t0870350-00.mrna1	CDS_Nohits	1833	0.292357	0.236634	0.877995	0.117565	1749	1	0	1	2	strand:	0	1	strand:	0	0	strand:	1	0	strand:	1	1
enclosed	Os01t0871100-01.mrna1	Alpha/beta hydrolase family	2017	2.60148	0.540896	1.26895	0.585258	Os01t0871150-00.mrna1	CDS_Nohits	739	2e-10	0.0276695	0.4935	0.128	675	4	7	2	8	strand:	3	1	strand:	5	2	strand:	1	1	strand:	7	1
divergent	Os01t0871500-01.mrna1	POT family	1791	101.39	59.851	8.55964	29.07	Os01t0871400-01.mrna1	ncRNA	887	0.702006	0.109337	0.0620951	0.134557	189	1	3	0	9	strand:	1	0	strand:	3	0	strand:	0	0	strand:	9	0
convergent	Os01t0873700-01.mrna1	Magnesium transporter NIPA	1680	3.27252	2.07001	1.33447	1.00152	CUFF.2198.1	Pfam-B_1048	5595	0.808487	0.0418331	0.332328	0.0685	667	4	2	2	4	strand:	4	0	strand:	2	0	strand:	1	1	strand:	3	1
enclosed	CUFF.2400.2	PHD-finger	3016	1.4732	0.463358	0.424353	0.292737	CUFF.2395.3	CDS_Nohits	4556	0	6.83e-08	0	1e-10	2833	94	57	57	106	strand:	61	33	strand:	36	21	strand:	38	19	strand:	71	35
convergent	CUFF.2414.2	Protein kinase domain	3951	0.610053	0.330842	0.144	0.24379	Os01t0878400-01.mrna1	Transmembrane amino acid transporter protein	1760	2.25107	2.0351	1.24136	0.879	579	2	2	0	2	strand:	1	1	strand:	0	2	strand:	0	0	strand:	1	1
enclosed	CUFF.2482.1	CDS_Nohits	2476	1.37396	0.559049	0.900394	0.314659	Os01t0881450-00.mrna1	ncRNA	1080	0	0	0.397452	0.0200618	1055	5	4	2	5	strand:	3	2	strand:	2	2	strand:	0	2	strand:	5	0
enclosed	CUFF.2327.1	ncRNA	2703	1.23758	0.548951	2.63856	0.647	Os01t0881500-01.mrna1	GRAS family transcription factor	2170	8.82244	5.53815	14.2001	3.66	2166	80	86	74	106	strand:	5	75	strand:	2	84	strand:	2	72	strand:	8	98
enclosed	CUFF.2430.1	ncRNA	414	6.18284	9.87644	13.9731	3.96634	Os01t0878900-01.mrna1	Catalytic LigB subunit of aromatic ring-opening dio	1205	250.774	117.703	159.146	56.2942	362	1	2	2	1	strand:	0	1	strand:	0	2	strand:	0	2	strand:	0	1
convergent	CUFF.2212.2	Armadillo/beta-catenin-like repeat	4160	0.10168	0.0616482	0.879221	0.0649401	CUFF.2214.1	Plus-3 domain	3125	0.0720777	6.54e-07	0.277625	0.181074	859	2	4	2	2	strand:	1	1	strand:	1	3	strand:	2	0	strand:	1	1
divergent	Os01t0886400-00.mrna1	CDS_Nohits	384	1.57636	0.616046	0.396	0.338097	Os01t0886350-01.mrna1	CDS_Nohits	1700	0.849936	0.391777	0.217402	0.291675	349	1	0	0	0	strand:	1	0	strand:	0	0	strand:	0	0	strand:	0	0
convergent	Os01t0888600-01.mrna1	Mlo family	2114	1.61349	0.861552	0.616342	0.509298	CUFF.2232.2	RIO1 family	2352	5.18e-07	0.055205	0.354	0.0234	541	0	1	0	1	strand:	0	0	strand:	0	1	strand:	0	0	strand:	0	1
enclosed	Os01t0896300-00.mrna1	Chromatin assembly factor 1 subunit A	2823	0.0368997	0.0119062	4.9e-08	1e-09	Os01t0896350-00.mrna1	ncRNA	417	0	8.88e-08	0.0302974	0	389	0	2	1	1	strand:	0	0	strand:	1	1	strand:	1	0	strand:	0	1
convergent	CUFF.2257.1	Chromatin assembly factor 1 subunit A	3634	3.39e-08	0.0111459	0.141751	0.0222423	Os01t0896400-01.mrna1	Pfam-B_11287	807	0.264218	0.308553	0.456944	0.394153	306	1	0	1	0	strand:	1	0	strand:	0	0	strand:	1	0	strand:	0	0
enclosed	Os01t0898350-00.mrna1	CDS_Nohits	306	0.317612	0	0	0	CUFF.2276.1	Pfam-B_82	4465	0.223642	0.118329	0.424364	4.35e-07	254	2	3	2	3	strand:	0	2	strand:	1	2	strand:	0	2	strand:	0	3
enclosed	CUFF.2287.1	ncRNA	2451	3.63e-06	0.047476	0.276927	0.0273251	Os01t0901000-01.mrna1	U-box domain	2924	0.699725	0.624	1.9495	0.239	1558	15	9	6	10	strand:	3	12	strand:	0	9	strand:	1	5	strand:	1	9
enclosed	Os01t0901950-00.mrna1	ncRNA	656	0.0917815	0.0784694	0.0722048	0	CUFF.2294.1	ABC transporter transmembrane region	7738	0.391816	0.154293	0.155902	0.0745998	398	6	3	2	6	strand:	0	6	strand:	0	3	strand:	0	2	strand:	1	5
enclosed	Os01t0902000-01.mrna1	CDS_Nohits	3626	0.579406	0.284233	0.172043	0.155407	CUFF.2294.4	ABC transporter transmembrane region	5161	1.7e-09	6.9e-09	2.86e-08	0	3205	26	13	10	24	strand:	15	11	strand:	5	8	strand:	8	2	strand:	11	13
convergent	CUFF.2293.1	Peptidase family M3	2684	0.247356	1.46e-06	0.0226503	0.039304	CUFF.2297.1	alpha/beta hydrolase fold	2726	0.558163	0.313703	0.951545	0.33	461	5	0	1	0	strand:	3	2	strand:	0	0	strand:	0	1	strand:	0	0
enclosed	CUFF.2299.1	CDS_Nohits	2068	0.0339491	0	0.0947091	0	Os01t0904500-01.mrna1	Pfam-B_1032	2812	0.301062	0.298661	0.276602	0.170672	1329	1	3	2	4	strand:	0	1	strand:	1	2	strand:	1	1	strand:	2	2
convergent	Os01t0913300-01.mrna1	POT family	2313	1.02802	0.482239	1.4423	0.309242	CUFF.2444.3	PPR repeat	3325	1.6e-05	0.076863	0.0547479	9.8e-07	218	0	1	0	0	strand:	0	0	strand:	0	1	strand:	0	0	strand:	0	0
enclosed	CUFF.2361.1	ncRNA	590	33.5381	21.7698	49.4679	13.9306	Os01t0910900-01.mrna1	ncRNA	592	279.247	113.779	174.588	64.5292	437	5	0	13	6	strand:	1	4	strand:	0	0	strand:	0	13	strand:	0	6
convergent	CUFF.2331.1	Cystatin domain	2801	7.18e-06	0	0.418081	5.23e-05	Os01t0915300-01.mrna1	ncRNA	2858	0.0481289	0.0803941	0.0587745	0.0456159	2335	6	6	4	1	strand:	1	5	strand:	0	6	strand:	2	2	strand:	0	1
divergent	Os01t0916950-00.mrna1	CDS_Nohits	2771	0	0	0.045	0	CUFF.2343.6	Transcription factor/nuclear export subunit protein	5883	0	0	0.924401	0.573891	2454	11	14	6	12	strand:	3	8	strand:	1	13	strand:	0	6	strand:	1	11
divergent	Os01t0917801-00.mrna1	CDS_Nohits	720	1.92	0.257466	0.277	1.34e-06	Os01t0917700-00.mrna1	CDS_Nohits	918	1.51575	0.776	1.31736	1.36966	599	2	2	0	7	strand:	1	1	strand:	1	1	strand:	0	0	strand:	2	5
enclosed	CUFF.2371.1	Exo70 exocyst complex subunit	3551	0.16284	0.0815978	0.122128	0.104947	Os01t0922000-01.mrna1	CDS_Nohits	2606	1.16	0.489	0.388939	0.394	2606	11	2	4	8	strand:	3	8	strand:	2	0	strand:	3	1	strand:	3	5
divergent	CUFF.2377.4	CDS_Nohits	2454	0.266123	0.1411	0.464281	0.141769	CUFF.2378.1	CDS_Nohits	4086	0.32167	0.151506	0.148213	0.215591	2365	21	10	8	19	strand:	13	8	strand:	7	3	strand:	7	1	strand:	8	11
enclosed	Os01t0923000-01.mrna1	CDS_Nohits	735	26.9	13.6	14.9	12.7679	CUFF.2372.1	ncRNA	488	1.48e-08	0.739182	1.97574	0.492742	488	2	2	1	5	strand:	1	1	strand:	2	0	strand:	1	0	strand:	3	2
divergent	CUFF.2390.1	CDS_Nohits	2070	4.91706	3.44639	7.88759	1.42	Os01t0923700-01.mrna1	CHASE domain	4046	0.0782	2.96e-07	0.29079	3.63e-08	1696	25	20	20	33	strand:	3	22	strand:	1	19	strand:	1	19	strand:	4	29
enclosed	Os01t0927950-00.mrna1	ncRNA	428	1.1351	0.786757	0.610418	0.368548	CUFF.2422.1	Amino acid kinase family	2042	0.285453	0.220173	0.0537675	0.127894	402	1	1	2	1	strand:	0	1	strand:	0	1	strand:	1	1	strand:	0	1
convergent	Os01t0935500-01.mrna1	K+ potassium transporter	2939	1.52052	0.804362	0.882915	0.592341	CUFF.2450.1	Protein of unknown function, DUF255	3177	1.97095	1.13	1.97764	0.844725	384	0	2	0	1	strand:	0	0	strand:	0	2	strand:	0	0	strand:	1	0
enclosed	Os01t0936850-00.mrna1	ncRNA	335	0	0	0.153909	0.180994	Os01t0936800-02.mrna1	ncRNA	1150	5.6e-09	1.07e-08	7.5e-09	2.2e-08	141	3	2	1	6	strand:	0	3	strand:	0	2	strand:	0	1	strand:	0	6
divergent	Os01t0940000-01.mrna1	Cytokinin dehydrogenase 1, FAD and cytokinin b	2327	1.32539	0.197084	1.03396	0.108	CUFF.2471.1	CDS_Nohits	2141	0.310371	0.104	1.00115	0.0647159	2018	2	5	6	8	strand:	1	1	strand:	5	0	strand:	6	0	strand:	7	1
enclosed	Os01t0947767-00.mrna1	CDS_Nohits	1513	0.512691	0	0.379073	3.04e-06	Os01t0947700-01.mrna1	Glycosyl hydrolases family 17	3542	3.44695	1.82947	0.690928	0.786068	1513	15	7	1	12	strand:	8	7	strand:	4	3	strand:	1	0	strand:	7	5
divergent	CUFF.2507.1	GRAS family transcription factor	1940	3.77246	1.35482	0.601493	0.983371	CUFF.2503.1	CDS_Nohits	2042	1.47339	0.528245	0.529321	0.268	1645	7	5	5	12	strand:	5	2	strand:	4	1	strand:	3	2	strand:	10	2
divergent	Os01t0948980-00.mrna1	CDS_Nohits	2568	0.0345925	0.0119949	0.070845	0.0163751	Os01t0948900-01.mrna1	CDS_Nohits	2105	0.360061	0.0672	0.858131	0.156743	1833	2	2	3	7	strand:	0	2	strand:	0	2	strand:	0	3	strand:	2	5
enclosed	Os01t0949140-00.mrna1	ncRNA	275	0.447465	0.455449	0.217163	0.102918	Os01t0949060-01.mrna1	Pfam-B_14244	1557	0.644	0.281213	0.14027	0.345095	258	1	1	0	0	strand:	0	1	strand:	0	1	strand:	0	0	strand:	0	0
enclosed	Os01t0952000-02.mrna1	Cupin	1118	16.1019	6.17467	19.6213	7.00017	Os01t0952000-01.mrna1	CDS_Nohits	1043	0.237374	0.0420971	0.937438	0.175267	1042	9	4	4	9	strand:	9	0	strand:	4	0	strand:	4	0	strand:	9	0
convergent	CUFF.2536.1	SNF2 family N-terminal domain	5699	0.24316	0.196358	0.261366	0.0913154	CUFF.2539.1	Regulator of chromosome condensation (RCC1) repeat	3969	1.571	0.782023	1.01	0.564	783	13	13	5	16	strand:	1	12	strand:	2	11	strand:	1	4	strand:	3	13
enclosed	CUFF.2534.3	Amidohydrolase family	2758	0.29352	6.96e-07	0.276115	1.37e-08	CUFF.2535.1	ncRNA	1249	0.133	0	0.249	0.0437415	680	4	0	3	1	strand:	2	2	strand:	0	0	strand:	3	0	strand:	1	0
divergent	Os01t0956300-01.mrna1	CDS_Nohits	1808	2.26148	6.22898	5.63106	1.28729	Os01t0956200-01.mrna1	Protein of unknown function (DUF563)	1869	10.3484	28.2359	21.8843	6.92383	1676	8	2	13	10	strand:	8	0	strand:	2	0	strand:	8	5	strand:	7	3
convergent	CUFF.2577.5	CDS_Nohits	1937	2.15e-06	0.178332	0.215567	0.188176	CUFF.2579.1	CDS_Nohits	2283	0.14932	0.0271737	0.0784	0.0217692	633	3	1	2	3	strand:	2	1	strand:	1	0	strand:	2	0	strand:	2	1
enclosed	Os01t0962650-00.mrna1	CDS_Nohits	425	0	0.303	0.000193669	0	Os01t0962600-01.mrna1	Plectin/S10 domain	899	7.73	4.85794	3.76	2.40847	394	0	1	1	0	strand:	0	0	strand:	0	1	strand:	0	1	strand:	0	0
enclosed	Os01t0966700-01.mrna1	Glycosyl hydrolases family 32 N-terminal dom	2099	1.68148	1.28173	1.17358	0.794116	Os01t0966801-00.mrna1	ncRNA	637	1.56e-05	0.0554048	0.349935	3.9e-09	629	9	4	4	8	strand:	6	3	strand:	3	1	strand:	3	1	strand:	8	0
enclosed	Os01t0966901-00.mrna1	CDS_Nohits	1254	4e-10	0	0	0	Os01t0966900-00.mrna1	Sugar (and other) transporter	1752	0.0537593	0	0	0	1254	1	1	0	1	strand:	0	1	strand:	0	1	strand:	0	0	strand:	1	0
enclosed	CUFF.2590.3	Pfam-B_13708	2454	2.03032	0.877067	1.56	0.626408	CUFF.2591.1	CDS_Nohits	1809	0.769748	1.08306	2.79908	0.587808	1642	23	17	9	20	strand:	21	2	strand:	17	0	strand:	8	1	strand:	20	0
convergent	Os01t0967900-01.mrna1	Aminopeptidase I zinc metalloprotease (M18)	2196	1.49125	0.507	0.116597	0.257563	CUFF.2589.1	Pentatricopeptide repeat domain	2603	0.895238	0.354973	0.632737	0.32764	49	1	1	1	1	strand:	0	1	strand:	0	1	strand:	0	1	strand:	0	1
convergent	CUFF.2595.1	Transcription initiation factor IIA, gamma sub	1789	1.2333	0.452947	1.72146	0.466074	CUFF.2599.2	Helicase conserved C-terminal domain	1796	9.22582	0.925697	0.292386	0.0943816	603	1	1	3	3	strand:	0	1	strand:	0	1	strand:	0	3	strand:	0	3
enclosed	CUFF.2602.1	CDS_Nohits	1603	0.0240106	0.201395	0.0956	0.102153	Os01t0970900-02.mrna1	PPR repeat family	1995	0.374084	0.0691974	0.181462	0.0112208	1603	4	2	4	4	strand:	0	4	strand:	2	0	strand:	2	2	strand:	3	1
enclosed	Os01t0971301-00.mrna1	ncRNA	579	0	0	0.0505922	0	CUFF.2600.2	Protein of unknown function (DUF707)	1985	0.998166	0.890608	0.979916	0.463834	451	14	5	8	9	strand:	2	12	strand:	0	5	strand:	0	8	strand:	2	7
enclosed	Os01t0971950-00.mrna1	ncRNA	1612	0.256532	0.0940877	0.196707	0.0321419	Os01t0971900-01.mrna1	Nucleic acid binding protein NABP	3602	1.07863	0.600553	0.715591	0.457409	1590	5	3	3	2	strand:	1	4	strand:	0	3	strand:	1	2	strand:	1	1
convergent	CUFF.2609.1	Adaptin N terminal region	4381	1.62505	0.691691	0.768053	0.377868	Os01t0973400-02.mrna1	Radical SAM superfamily	1467	8.53	4.24	4.6554	2.89	421	7	2	4	2	strand:	0	7	strand:	1	1	strand:	1	3	strand:	0	2
enclosed	CUFF.2617.1	ncRNA	626	0.918487	0.198252	0.17725	0.241808	CUFF.2613.2	Pectinacetylesterase	1352	0.86056	0.259236	0.356164	0.139542	626	0	1	0	2	strand:	0	0	strand:	0	1	strand:	0	0	strand:	0	2
enclosed	CUFF.2615.1	CDS_Nohits	925	0	0.0788666	1.61635	0	Os01t0975000-01.mrna1	Domain of unknown function (DUF966)	1424	2.25e-07	0.000454793	0.284844	3.17e-07	925	2	1	0	3	strand:	0	2	strand:	0	1	strand:	0	0	strand:	1	2
enclosed	Os01t0975950-00.mrna1	CDS_Nohits	669	2.98898	4.04752	2.96126	3.2528	Os01t0975900-01.mrna1	Major intrinsic protein	1148	33.8156	16.1839	12.6315	14.4651	626	3	0	0	1	strand:	1	2	strand:	0	0	strand:	0	0	strand:	0	1
enclosed	CUFF.2636.1	NAD dependent epimerase/dehydratase family	1378	9.98145	2.30448	1.77102	1.06	CUFF.2634.1	CDS_Nohits	2696	0.511399	0.380611	0.66014	0.317421	1378	16	7	3	21	strand:	10	6	strand:	6	1	strand:	2	1	strand:	13	8
enclosed	CUFF.2641.1	CDS_Nohits	1659	0.255599	0.224432	3.78e-08	0.0498294	Os02t0100200-01.mrna1	Enhancer of polycomb-like	3066	0.859844	0.63834	0.326826	0.399325	1579	12	2	6	7	strand:	5	7	strand:	0	2	strand:	2	4	strand:	3	4
enclosed	Os02t0100300-01.mrna1	TPR repeat	1533	6.48694	3.09034	4.6529	1.61197	Os02t0100333-00.mrna1	CDS_Nohits	1235	3e-10	0.0412	0.0891841	0	1168	5	7	5	12	strand:	5	0	strand:	7	0	strand:	5	0	strand:	12	0
enclosed	Os02t0101350-00.mrna1	Pfam-B_13543	465	1.5e-09	0	0.229329	0.116936	Os02t0101300-01.mrna1	CDS_Nohits	682	0.42617	0.0812373	0.291663	2e-10	465	3	1	1	1	strand:	2	1	strand:	1	0	strand:	0	1	strand:	0	1
convergent	Os02t0101400-01.mrna1	GDSL-like Lipase/Acylhydrolase	967	12.2298	8.60188	9.37503	5.94128	Os02t0101500-02.mrna1	D-isomer specific 2-hydroxyacid dehydrogenase,	2836	27.3639	7.34284	2.60271	2.4174	945	8	4	5	10	strand:	0	8	strand:	0	4	strand:	0	5	strand:	0	10
enclosed	Os02t0101750-00.mrna1	ncRNA	1528	0.0706496	0.0238	0.0819294	0	CUFF.2649.1	HECT-domain (ubiquitin-transferase)	5705	4.43204	2.49397	3.28719	1.46	1371	27	17	19	19	strand:	3	24	strand:	1	16	strand:	1	18	strand:	0	19
convergent	CUFF.2655.1	Rhodanese-like domain	1389	2.61587	1.62381	0.777058	0.729831	Os02t0102400-01.mrna1	Ribosomal protein S5, C-terminal domain	2339	1.35246	0.298363	0.0711154	0.175548	818	4	3	1	4	strand:	1	3	strand:	1	2	strand:	1	0	strand:	2	2
enclosed	Os02t0103850-00.mrna1	ncRNA	969	2.50956	1.6949	4.6389	1.6333	Os02t0103800-01.mrna1	Oxidoreductase NAD-binding domain	1424	49.6611	24.4104	15.0319	10.3091	953	76	33	28	74	strand:	1	75	strand:	0	33	strand:	0	28	strand:	0	74
divergent	Os02t0105400-01.mrna1	lactate/malate dehydrogenase, NAD binding domain	1508	0.429743	0.196	6.84e-07	0.138503	Os02t0105300-01.mrna1	CDS_Nohits	1602	0.425362	0.176945	3.68e-08	0.299	1357	1	2	2	6	strand:	1	0	strand:	1	1	strand:	2	0	strand:	2	4
enclosed	Os02t0106001-00.mrna1	CDS_Nohits	1101	1.71999	0.215198	0.076	0	Os02t0105900-02.mrna1	Ribosomal family S4e	1152	10.9683	4.9835	7.04	2.04257	991	40	23	16	28	strand:	0	40	strand:	1	22	strand:	0	16	strand:	2	26
enclosed	Os02t0106100-01.mrna1	Glycosyl hydrolases family 32 N-terminal dom	2442	3.29451	2.6715	9.06325	1.67788	Os02t0106201-00.mrna1	ncRNA	685	2.9e-08	0.0147191	0.38003	2.7e-09	679	0	0	7	8	strand:	0	0	strand:	0	0	strand:	4	3	strand:	3	5
enclosed	CUFF.2678.2	Sec63 Brl domain	7197	1.99044	1.31798	1.08016	0.811971	CUFF.2679.1	ncRNA	3353	0.226217	0.212944	0.00454604	3.6e-09	3353	29	27	21	35	strand:	29	0	strand:	26	1	strand:	21	0	strand:	32	3
divergent	Os02t0110200-01.mrna1	Cytochrome P450	1742	12.1132	6.82e-05	2.1e-05	0.220869	Os02t0110101-00.mrna1	CDS_Nohits	1569	3.30957	1.84	0	0.310156	1501	2	4	0	6	strand:	1	1	strand:	3	1	strand:	0	0	strand:	6	0
divergent	CUFF.2700.1	CDS_Nohits	2266	1.40331	1.19418	1.18	0.588286	Os02t0110700-01.mrna1	CDS_Nohits	1655	1.38393	1.03537	1.39	0.329543	499	3	2	1	6	strand:	0	3	strand:	0	2	strand:	0	1	strand:	1	5
divergent	CUFF.2712.1	CDS_Nohits	1077	1.22589	9.4e-07	0.478759	0.572441	Os02t0117550-01.mrna1	ncRNA	1774	0	0.0235308	0	0	316	0	1	1	0	strand:	0	0	strand:	1	0	strand:	0	1	strand:	0	0
enclosed	Os02t0119200-01.mrna1	AMP-binding enzyme	1966	7.1	2.49	2.06	1.26	Os02t0119250-00.mrna1	ncRNA	1472	0.517414	0.31398	0.00813685	4.33e-06	1470	2	7	3	8	strand:	2	0	strand:	5	2	strand:	3	0	strand:	7	1
convergent	CUFF.2724.2	GDSL-like Lipase/Acylhydrolase	3004	0.260082	0.212611	0.632777	0.110358	Os02t0120000-01.mrna1	Pentatricopeptide repeat domain	2352	1.93263	1.10385	1.34076	0.584998	2011	11	5	5	5	strand:	6	5	strand:	3	2	strand:	2	3	strand:	2	3
convergent	Os02t0120300-01.mrna1	Putative methyltransferase	1069	1.04427	0.677	0.167	0.248234	CUFF.2723.1	ncRNA	1416	0.426	0.197326	0.0541126	0.136705	469	1	0	0	1	strand:	1	0	strand:	0	0	strand:	0	0	strand:	1	0
enclosed	Os02t0120850-00.mrna1	ncRNA	816	9.8959e-05	0.0944914	5.93e-07	0	Os02t0120800-01.mrna1	Ras family	1384	10.1492	5.52492	9.81993	3.56	786	13	6	5	13	strand:	0	13	strand:	0	6	strand:	1	4	strand:	0	13
enclosed	Os02t0124866-01.mrna1	CDS_Nohits	1842	0.316	0.161	0.347	0.107	CUFF.2755.2	Pfam-B_446	1830	17	8.40685	20.7116	5.63	352	7	3	1	9	strand:	2	5	strand:	0	3	strand:	0	1	strand:	1	8
convergent	Os02t0125300-01.mrna1	Inhibitor of apoptosis-promoting Bax1	1191	12.6351	9.17171	62.9016	5.31877	CUFF.2763.1	ncRNA	3793	0.140452	0.0728905	2.32094	0.0973041	1179	20	13	19	30	strand:	16	4	strand:	11	2	strand:	18	1	strand:	23	7
convergent	Os02t0126800-01.mrna1	Snare region anchored in the vesicle membrane C-t	1093	2.94965	2.07125	2.40945	1.26592	CUFF.2772.1	Cytidylyltransferase family	3885	0.804179	0.363611	0.822414	0.236	1089	2	1	1	2	strand:	2	0	strand:	1	0	strand:	0	1	strand:	2	0
convergent	CUFF.2777.2	G-box binding protein MFMR	1656	2.29307	1.26508	1.65653	0.780622	CUFF.2779.1	CDS_Nohits	3180	0.714	0.358389	0.766379	0.0398	357	5	6	4	7	strand:	3	2	strand:	2	4	strand:	2	2	strand:	5	2
enclosed	Os02t0128600-01.mrna1	ADP-ribosylation factor family	1135	3.62197	1.88813	2.88089	1.21873	Os02t0128501-00.mrna1	ncRNA	627	1.23e-05	1.72e-08	4.3e-09	0	538	4	3	1	5	strand:	4	0	strand:	3	0	strand:	1	0	strand:	4	1
enclosed	CUFF.2797.1	ncRNA	588	1.32247	2.03031	1.89	0.49528	CUFF.2796.1	CDS_Nohits	1351	5.49029	3.10802	2.83663	2.87	588	21	10	6	30	strand:	8	13	strand:	4	6	strand:	2	4	strand:	16	14
enclosed	CUFF.2801.1	CDS_Nohits	676	0.943348	0.511363	0.283229	0	CUFF.2800.1	CDS_Nohits	3686	0.187186	0.000823	0	0.294	676	2	1	2	2	strand:	0	2	strand:	0	1	strand:	0	2	strand:	1	1
convergent	CUFF.2805.1	Cytidylyltransferase	1414	1.74	0.817585	0.596928	0.496456	Os02t0134100-01.mrna1	CDS_Nohits	1442	0.172395	0.148267	0.0666232	0.0672269	662	23	21	23	24	strand:	4	19	strand:	2	19	strand:	1	22	strand:	3	21
enclosed	Os02t0136850-00.mrna1	ncRNA	520	0.257592	0.218453	0.438379	0.43601	Os02t0136800-02.mrna1	Protein of unknown function (DUF1668)	2894	0.452569	0.185	0.107444	0.0251192	520	0	7	1	1	strand:	0	0	strand:	0	7	strand:	1	0	strand:	0	1
enclosed	CUFF.2829.1	ncRNA	265	4.47436	1.58883	0.739799	0.511903	Os02t0140200-01.mrna1	Prenyltransferase and squalene oxidase repeat	1814	1.12	0.646	0.541	0.474	262	1	0	0	1	strand:	0	1	strand:	0	0	strand:	0	0	strand:	0	1
divergent	Os02t0142800-01.mrna1	Protein of unknown function (DUF1668)	1733	0.946134	0.809628	0.360694	0.561977	Os02t0142750-01.mrna1	ncRNA	1544	0.0594299	1.35e-08	8.73e-08	0.0372856	772	1	0	0	2	strand:	0	1	strand:	0	0	strand:	0	0	strand:	1	1
enclosed	CUFF.2938.3	ncRNA	2138	0	1.07e-07	0.077206	0	CUFF.2939.1	ncRNA	831	1.65	0.959392	0.393794	0.492	831	9	5	7	9	strand:	4	5	strand:	4	1	strand:	4	3	strand:	8	1
enclosed	CUFF.2890.1	ncRNA	677	0.569	0.205581	0.624	0	CUFF.2889.4	CDS_Nohits	2757	0.387723	0.0274	0.198758	0.143227	400	2	0	1	1	strand:	2	0	strand:	0	0	strand:	1	0	strand:	1	0
convergent	CUFF.2844.1	CCT motif	2537	2.23578	1.20562	6.3777	0.624184	CUFF.2847.1	CDS_Nohits	3670	2.17182	0.547009	0.57644	0.482593	2381	40	20	9	39	strand:	37	3	strand:	20	0	strand:	9	0	strand:	36	3
enclosed	CUFF.2855.1	CDS_Nohits	899	0.394315	0.558531	0.90682	0.212005	CUFF.2857.4	Carbohydrate-binding protein of the ER	2956	0.243	0.162729	0.00765557	0.00332191	895	1	0	0	0	strand:	0	1	strand:	0	0	strand:	0	0	strand:	0	0
enclosed	Os02t0152400-01.mrna1	Ribulose bisphosphate carboxylase, small chain	999	3.52372	3.19418	5.42529	1.75	CUFF.2863.1	Protein of unknown function (DUF1423)	5447	0.0994	0.0420595	0.616464	0.085	999	11	13	21	14	strand:	2	9	strand:	2	11	strand:	3	18	strand:	2	12
enclosed	CUFF.2869.1	CDS_Nohits	3844	0.814	0.366523	0.175	0.374	Os02t0153400-00.mrna1	Leucine Rich repeats (2 copies)	3463	0.079822	1.11e-07	1.01109	0.0279224	3332	8	13	12	7	strand:	7	1	strand:	10	3	strand:	3	9	strand:	6	1
enclosed	Os02t0153450-01.mrna1	ncRNA	3638	0.0707863	0.0261932	0.0298732	0.00604965	Os02t0153500-00.mrna1	Protein kinase domain	3167	1.08e-08	0.019012	0.0164639	2e-10	3167	1	2	1	3	strand:	0	1	strand:	1	1	strand:	1	0	strand:	2	1
enclosed	CUFF.2870.3	CDS_Nohits	3460	0.115542	0.0906233	0.109018	0.0632	Os02t0153700-01.mrna1	Leucine Rich repeats (2 copies)	3392	0.370646	0.24866	0.489301	0.173807	3286	7	4	7	10	strand:	4	3	strand:	2	2	strand:	1	6	strand:	5	5
enclosed	Os02t0153950-00.mrna1	ncRNA	1222	0.020717	0.0142885	0.24901	0.0101355	Os02t0153900-01.mrna1	Protein kinase domain	3373	0.167563	0.0749923	0.518784	0.0363032	1222	3	1	4	3	strand:	3	0	strand:	1	0	strand:	1	3	strand:	1	2
enclosed	Os02t0154050-00.mrna1	ncRNA	1224	0	2.1e-09	0.0337952	0.0162969	Os02t0154000-00.mrna1	Protein kinase domain	3381	0.0776773	0.0443348	0.0419581	0.0250255	1224	1	1	1	0	strand:	1	0	strand:	0	1	strand:	0	1	strand:	0	0
divergent	Os02t0154300-01.mrna1	ncRNA	1729	0.228	0.126444	0.509147	0.0417101	Os02t0154200-01.mrna1	Protein kinase domain	3502	0.277048	0.254736	1.03896	0.185453	1686	17	3	4	12	strand:	11	6	strand:	1	2	strand:	2	2	strand:	9	3
divergent	Os02t0155000-01.mrna1	CDS_Nohits	1920	0.0422595	0.0634105	0.0901038	0.0252185	Os02t0154975-00.mrna1	Leucine Rich repeats (2 copies)	1932	0.0565534	2e-10	1e-10	0.036	1289	0	2	0	0	strand:	0	0	strand:	2	0	strand:	0	0	strand:	0	0
enclosed	Os02t0155400-01.mrna1	Leucine Rich repeats (2 copies)	2248	0.111942	4.5e-09	7.1e-09	0.0227	Os02t0155300-01.mrna1	CDS_Nohits	2829	0.0263432	0.0530756	0.00907621	0.014792	2148	1	1	1	3	strand:	1	0	strand:	1	0	strand:	0	1	strand:	1	2
convergent	CUFF.2875.2	CDS_Nohits	1204	2.4e-06	6.24e-07	0.508755	0.149682	CUFF.2877.1	ncRNA	1255	0.125736	0.144406	0.340566	0.0187654	576	1	1	1	1	strand:	0	1	strand:	1	0	strand:	1	0	strand:	0	1
enclosed	CUFF.2875.3	CDS_Nohits	1123	1.68	0.216679	0.836605	0.5916	CUFF.2876.1	CDS_Nohits	698	1.28904	0.731129	1.15799	0.486656	557	1	2	2	1	strand:	1	0	strand:	2	0	strand:	2	0	strand:	1	0
divergent	Os02t0156300-01.mrna1	CDS_Nohits	972	1.19618	0.403178	0.411788	0.200641	CUFF.2873.1	Leucine Rich repeats (2 copies)	3260	0.37498	0.122996	0.223	0.0623	966	2	4	0	4	strand:	2	0	strand:	3	1	strand:	0	0	strand:	4	0
divergent	Os02t0156500-01.mrna1	ncRNA	1258	0.0999945	0.106171	0.138	0.0496734	Os02t0156400-01.mrna1	Leucine Rich repeats (2 copies)	2534	0.115751	0.12906	2e-10	0.0699147	1209	2	0	0	3	strand:	0	2	strand:	0	0	strand:	0	0	strand:	2	1
divergent	Os02t0156666-00.mrna1	CDS_Nohits	1185	1.75e-06	3.58e-05	0	1.2e-09	Os02t0156633-00.mrna1	Leucine Rich repeats (2 copies)	2132	0.140643	0.08318	0.00795843	0.0458319	1178	2	0	0	0	strand:	0	2	strand:	0	0	strand:	0	0	strand:	0	0
convergent	CUFF.2881.1	Rhodanese-like domain	1339	0.696007	1.22e-07	0.913278	0.175569	CUFF.2883.5	GTP-binding protein LepA C-terminus	2308	6.47e-07	0.0948014	0.20509	8.54e-08	529	4	4	0	4	strand:	0	4	strand:	0	4	strand:	0	0	strand:	0	4
convergent	Os02t0157950-01.mrna1	CDS_Nohits	1206	0.497651	0.0619001	6.08	0.131	Os02t0158000-00.mrna1	AP2 domain	1014	0.206197	0.241367	5.07937	0.344293	895	2	0	5	0	strand:	0	2	strand:	0	0	strand:	0	5	strand:	0	0
enclosed	CUFF.2891.1	ncRNA	1969	0.856462	0.292112	0.219264	0.298	Os02t0160800-01.mrna1	CDS_Nohits	1578	0.592328	0.0659018	0.393144	0.186122	1452	31	36	34	47	strand:	6	25	strand:	9	27	strand:	11	23	strand:	15	32
enclosed	Os02t0161950-00.mrna1	ncRNA	270	17.7	15.9307	48.2086	4.02331	Os02t0161900-01.mrna1	Ubiquitin family	1641	144.294	126.913	212.174	58.5905	268	41	29	40	38	strand:	0	41	strand:	0	29	strand:	0	40	strand:	0	38
enclosed	Os02t0162050-00.mrna1	ncRNA	360	3.35589	3.6647	3.21649	0.977011	Os02t0162000-01.mrna1	ncRNA	533	23.7757	17.8299	13.7162	11.5054	326	6	5	7	4	strand:	0	6	strand:	0	5	strand:	0	7	strand:	0	4
convergent	Os02t0162600-01.mrna1	CDS_Nohits	898	0.461108	0.276168	2.55607	1.07	CUFF.2909.2	Beige/BEACH domain	11450	0.825809	0.378656	1.03979	0.319797	532	3	4	2	5	strand:	2	1	strand:	2	2	strand:	0	2	strand:	2	3
enclosed	Os02t0167300-02.mrna1	Tubulin C-terminal domain	1235	4.53e-05	1.70213	0.000303969	1.36e-06	Os02t0167432-00.mrna1	ncRNA	353	40.5623	22.8276	26.1454	5.98982	353	9	7	6	9	strand:	7	2	strand:	5	2	strand:	5	1	strand:	7	2
convergent	CUFF.2968.1	S-adenosylmethionine-dependent methyltransfe	2152	2.88814	0.472677	0.472454	0.361075	Os02t0173800-01.mrna1	LEM3 (ligand-effect modulator 3) family / CDC50 fam	1706	3.23779	1.49	1.81646	1.37721	312	2	1	1	1	strand:	0	2	strand:	0	1	strand:	0	1	strand:	0	1
divergent	Os02t0174800-01.mrna1	Protein of unknown function (DUF581)	1236	2.12714	1.02072	1.3369	0.882522	CUFF.2981.3	ncRNA	1441	0.853074	0.252467	0.0777386	0.426759	1202	5	6	7	5	strand:	5	0	strand:	4	2	strand:	6	1	strand:	4	1
enclosed	Os02t0175000-01.mrna1	Cation transport protein	1679	1.1377	0.223807	0.15475	0.407279	Os02t0174900-01.mrna1	ncRNA	1380	0.202496	0.174292	0.179893	3.2e-09	1216	14	9	26	13	strand:	13	1	strand:	8	1	strand:	25	1	strand:	7	6
convergent	Os02t0176300-01.mrna1	ncRNA	1979	1.67771	0.897584	0.379	0.495399	Os02t0176400-01.mrna1	Eukaryotic protein of unknown function (DUF872)	779	12.7	7.31983	7.1982	7.1459	350	3	3	3	3	strand:	2	1	strand:	2	1	strand:	3	0	strand:	2	1
enclosed	CUFF.2989.1	FGGY family of carbohydrate kinases, C-terminal dom	5242	3.14089	1.86154	1.67836	1.10622	CUFF.2991.1	Protein kinase domain	2178	0.818626	0.236	0.145715	0.198093	2141	19	10	2	17	strand:	9	10	strand:	4	6	strand:	2	0	strand:	9	8
convergent	Os02t0178400-01.mrna1	ncRNA	528	47.7302	37.3301	59.8966	20.8437	CUFF.2988.1	CDS_Nohits	1521	0.255771	0.0966609	1.56451	0.092568	222	6	7	7	6	strand:	5	1	strand:	6	1	strand:	6	1	strand:	4	2
convergent	Os02t0180700-01.mrna1	NAD dependent epimerase/dehydratase family	1334	1.93028	0.960244	2.07821	0.628899	CUFF.3007.3	ncRNA	1821	4.16823	2.27363	2.16	1.84383	267	0	1	0	0	strand:	0	0	strand:	0	1	strand:	0	0	strand:	0	0
convergent	Os02t0184100-02.mrna1	CDS_Nohits	875	46.593	25.9687	16.774	13.9644	CUFF.3022.1	Inorganic H+ pyrophosphatase	3337	18.198	9.0927	18.9272	5.14752	344	14	16	5	16	strand:	14	0	strand:	16	0	strand:	5	0	strand:	15	1
enclosed	Os02t0184400-04.mrna1	Glycosyl transferases group 1	2711	0	1.4e-09	0.00018	0	CUFF.3027.1	ncRNA	604	0.529386	0.622245	0.978844	0.0840822	604	5	3	2	3	strand:	5	0	strand:	3	0	strand:	1	1	strand:	3	0
enclosed	Os02t0189150-00.mrna1	ncRNA	386	2.3438	3.70044	0.0447	4.83e-06	CUFF.3037.1	Ribosomal protein S21	1211	2.48	2.60745	3.75979	1.46405	373	3	1	1	2	strand:	2	1	strand:	0	1	strand:	0	1	strand:	0	2
enclosed	Os02t0189450-00.mrna1	CDS_Nohits	755	1.9e-09	2.5e-09	1e-10	0	Os02t0189400-01.mrna1	Cleavage site for pathogenic type III effect	1319	0.804826	0.511	1.29	0.263942	747	3	1	2	6	strand:	0	3	strand:	0	1	strand:	0	2	strand:	3	3
enclosed	CUFF.3039.1	CDS_Nohits	2741	3.34703	2.14434	5.66285	1.55279	Os02t0190000-00.mrna1	ABC transporter transmembrane region	2414	0.197719	0.215937	0.296551	0	1483	39	34	32	40	strand:	37	2	strand:	34	0	strand:	32	0	strand:	39	1
enclosed	CUFF.3043.1	CDS_Nohits	415	9.16611	5.18	1.42	0.305072	Os02t0192700-01.mrna1	Redoxin	910	63.4183	29.6887	13.3	13.5489	415	3	1	0	3	strand:	0	3	strand:	0	1	strand:	0	0	strand:	0	3
enclosed	Os02t0196850-00.mrna1	ncRNA	293	1.28831	0.0154797	0	0	Os02t0196800-01.mrna1	Fumarylacetoacetate (FAA) hydrolase family	1618	8.95	5.40774	4.0341	3.3583	278	2	0	0	1	strand:	0	2	strand:	0	0	strand:	0	0	strand:	0	1
convergent	Os02t0199200-00.mrna1	NB-ARC domain	1548	1.22539	0.44	0.105385	0.206	CUFF.3086.1	ncRNA	1122	0.737308	0.427361	0.0484934	0.380625	296	1	0	0	0	strand:	0	1	strand:	0	0	strand:	0	0	strand:	0	0
enclosed	CUFF.3091.1	ncRNA	958	0.269677	0.103002	3.25136	0.23263	Os02t0201300-01.mrna1	ncRNA	812	1.3208	0.238882	5.7787	0.26128	564	2	1	3	1	strand:	0	2	strand:	0	1	strand:	0	3	strand:	1	0
enclosed	Os02t0202000-00.mrna1	AP2 domain	791	1.55264	1.11956	1.08899	0.738903	Os02t0201900-02.mrna1	Helicase conserved C-terminal domain	1440	0.251402	0.0250163	0.0667745	5.39e-07	531	3	1	0	0	strand:	3	0	strand:	1	0	strand:	0	0	strand:	0	0
convergent	Os02t0203401-00.mrna1	CDS_Nohits	2019	0.298208	0.166586	0.19626	0.129752	CUFF.3103.1	NB-ARC domain	2201	0.633	0.377781	0.403792	0.299949	645	2	1	1	3	strand:	0	2	strand:	0	1	strand:	0	1	strand:	0	3
divergent	Os02t0207800-01.mrna1	CDS_Nohits	1229	1.02143	0.31035	1.11416	0.574839	Os02t0207900-01.mrna1	Alpha/beta hydrolase family	1330	11.6264	2.57	0.460791	1.39244	1138	4	1	0	3	strand:	0	4	strand:	1	0	strand:	0	0	strand:	1	2
convergent	CUFF.3115.2	ABC-2 type transporter	4944	0.0656378	1.87e-07	0.0736017	0.0230008	Os02t0208400-01.mrna1	ncRNA	4884	0.431067	0.192666	0.227	0.0454	3809	9	12	8	17	strand:	4	5	strand:	7	5	strand:	4	4	strand:	9	8
divergent	Os02t0209050-00.mrna1	ncRNA	510	0.175608	0.674	0.730355	0.144745	CUFF.3118.2	Coatomer WD associated region	3121	0.998896	0.28	1.17	0.413015	419	1	0	2	1	strand:	0	1	strand:	0	0	strand:	0	2	strand:	0	1
divergent	Os02t0215500-01.mrna1	Leucine Rich repeats (2 copies)	3747	0.0355163	8.3e-09	0	1e-10	CUFF.3134.1	CDS_Nohits	3197	0.205159	0.129493	2.9e-07	0.132172	2906	7	9	6	8	strand:	3	4	strand:	4	5	strand:	4	2	strand:	1	7
enclosed	Os02t0216800-00.mrna1	CDS_Nohits	498	6.37414	2.36238	0.450935	1.41658	CUFF.3141.3	ncRNA	3660	7.83e-07	0.148	0.0257353	1.2e-07	498	0	0	0	1	strand:	0	0	strand:	0	0	strand:	0	0	strand:	1	0
divergent	Os02t0218500-01.mrna1	CDS_Nohits	1933	0.748864	0.333517	0.298718	0.181502	Os02t0218400-01.mrna1	Protein kinase domain	2644	4.7e-09	1.18e-07	0.0219721	1.14e-07	1128	4	3	0	4	strand:	2	2	strand:	2	1	strand:	0	0	strand:	0	4
enclosed	Os02t0219300-01.mrna1	ncRNA	2570	0.112544	0.0707976	0	0	CUFF.3155.1	Glycosyl hydrolases family 35	2601	3.59135	1.27822	2.74666	0.751593	1703	5	3	2	9	strand:	1	4	strand:	1	2	strand:	1	1	strand:	0	9
convergent	CUFF.3154.2	Tetraspanin family	1557	2.38291	0.927641	0.852912	0.208391	Os02t0219900-01.mrna1	Domain of unknown function (DUF588)	1030	36.5553	22.8498	6.38894	13.8759	518	3	2	2	3	strand:	1	2	strand:	1	1	strand:	0	2	strand:	0	3
divergent	Os02t0220800-01.mrna1	CDS_Nohits	990	0	0.182	1.29215	0.172624	CUFF.3157.1	Ethylene-responsive protein kinase Le-CTR1	3730	0.996348	0.837	1.35611	0.40497	937	3	1	3	5	strand:	2	1	strand:	0	1	strand:	2	1	strand:	0	5
enclosed	Os02t0222600-00.mrna1	Protein kinase domain	1938	0.0340587	0.0140083	5e-10	4.4e-09	Os02t0222500-01.mrna1	ncRNA	3899	0.226	0.0483949	0.0374668	0.0689961	1907	0	0	2	2	strand:	0	0	strand:	0	0	strand:	1	1	strand:	0	2
convergent	Os02t0223700-01.mrna1	Domain of unknown function (DUF3511)	1204	68.5437	25.008	8.10237	24.0492	CUFF.3164.1	ncRNA	999	35.5	23.5	5.32	11.1	960	58	57	16	71	strand:	49	9	strand:	55	2	strand:	14	2	strand:	63	8
convergent	CUFF.3176.3	Uncharacterized protein family UPF0054	5602	9.08e-07	3.45e-08	0.25447	2.87e-07	Os02t0227100-01.mrna1	Pfam-B_917	807	8.9681	2.64841	7.22876	3.07205	713	5	4	2	9	strand:	0	5	strand:	2	2	strand:	0	2	strand:	2	7
enclosed	Os02t0230250-00.mrna1	ncRNA	833	2.31725	1.22956	6.16535	2.17225	CUFF.3185.1	Pfam-B_2998	953	3.92571	1.8557	9.0975	3.73878	669	2	4	7	9	strand:	0	2	strand:	0	4	strand:	2	5	strand:	0	9
enclosed	Os02t0234450-00.mrna1	Protein kinase domain	2511	0.0510138	0.0678626	0.156198	0.0107731	CUFF.3192.1	ncRNA	2207	0.472524	0.131862	0.383267	0.153062	1372	1	2	0	4	strand:	1	0	strand:	0	2	strand:	0	0	strand:	0	4
divergent	Os02t0234750-00.mrna1	ncRNA	364	2.49547	0.332	3.67e-08	0.266	Os02t0234700-01.mrna1	ncRNA	723	1.64198	1.09298	0.821342	1.15935	352	2	0	1	0	strand:	1	1	strand:	0	0	strand:	0	1	strand:	0	0
enclosed	Os02t0235200-00.mrna1	CDS_Nohits	615	0.936096	0.355	0.0568	0.0310007	Os02t0235101-01.mrna1	ncRNA	1450	8.34e-07	5.92e-05	1.84e-06	1.276e-06	615	1	1	1	5	strand:	0	1	strand:	0	1	strand:	0	1	strand:	1	4
enclosed	Os02t0235600-01.mrna1	ribosomal L5P family C-terminus	843	24.2168	13.6437	15.9671	9.53017	Os02t0235701-00.mrna1	ncRNA	738	0.208	0.161215	0.13676	2.7e-09	677	5	1	0	1	strand:	4	1	strand:	1	0	strand:	0	0	strand:	1	0
divergent	Os02t0235900-01.mrna1	FAD binding domain	1844	4.56227	2.64878	0.578676	1.58877	Os02t0235802-00.mrna1	CDS_Nohits	1578	1.92	1.13	1.33e-06	0.22	1519	4	2	1	4	strand:	4	0	strand:	1	1	strand:	1	0	strand:	4	0
convergent	CUFF.3200.1	Aminotransferase class I and II	2513	0.145413	0.0549103	0.508	6.47e-08	CUFF.3202.1	Leucine Rich repeats (2 copies)	2314	0.250878	0.26817	1.17e-05	0.141868	542	6	3	5	10	strand:	4	2	strand:	3	0	strand:	4	1	strand:	5	5
enclosed	CUFF.3206.1	Ethylene-responsive protein kinase Le-CTR1	2998	0.712529	0.281024	0.538	0.440107	Os02t0241650-00.mrna1	ncRNA	1013	0	0	0.0583835	0	832	4	5	4	6	strand:	4	0	strand:	5	0	strand:	4	0	strand:	5	1
enclosed	CUFF.3212.3	ncRNA	1253	0.0519401	0.126545	0.152073	0.0409547	Os02t0244650-00.mrna1	ncRNA	927	0	8.11e-08	0	2.33e-08	796	7	4	8	10	strand:	4	3	strand:	3	1	strand:	5	3	strand:	5	5
enclosed	CUFF.3218.1	ncRNA	2436	0.0206539	0.0118467	0.724217	0.0286	CUFF.3217.2	Ion transport protein	2688	5.75e-07	5e-10	0.67593	5.25e-07	1137	3	2	6	3	strand:	0	3	strand:	0	2	strand:	0	6	strand:	1	2
enclosed	Os02t0255801-00.mrna1	ncRNA	1233	0.12854	0	0.129	0.0172023	CUFF.3241.2	Tetratricopeptide repeat	6252	1.85614	0.366459	0.543428	0.552026	563	14	10	7	9	strand:	1	13	strand:	0	10	strand:	0	7	strand:	0	9
divergent	Os02t0256100-01.mrna1	Glycosyl hydrolases family 28	1813	1.65681	0.45441	0.451455	0.292306	CUFF.3243.2	CDS_Nohits	1959	0.065292	0.0593408	0	0.15	872	1	1	0	0	strand:	0	1	strand:	1	0	strand:	0	0	strand:	0	0
enclosed	Os02t0261100-01.mrna1	Ubiquitin-conjugating enzyme	727	8.45579	6.86582	7.22948	4.48178	Os02t0261150-00.mrna1	ncRNA	450	5.96e-08	1.89e-08	0.024027	1.21e-07	404	6	1	1	6	strand:	6	0	strand:	0	1	strand:	1	0	strand:	6	0
enclosed	Os02t0264501-00.mrna1	CDS_Nohits	526	1.06523	0.0549078	0	0.0103206	Os02t0264300-01.mrna1	Pfam-B_6346	1417	1.35626	0.475	1.53615	0.418982	512	5	2	0	2	strand:	0	5	strand:	0	2	strand:	0	0	strand:	0	2
divergent	Os02t0265200-02.mrna1	CDS_Nohits	1821	4.74e-07	2.34e-08	0.208	0.279891	Os02t0265100-01.mrna1	ncRNA	1713	0.424454	0.154875	0.275	0.142486	1402	2	3	3	1	strand:	2	0	strand:	2	1	strand:	3	0	strand:	1	0
convergent	CUFF.3308.2	Protein kinase domain	5682	5.38e-07	1.11e-07	9.29e-06	0	CUFF.3310.2	Glyoxalase/Bleomycin resistance protein/Dioxyge	1704	25.3	12.8556	14.6456	5.68095	1632	20	12	11	21	strand:	1	19	strand:	2	10	strand:	1	10	strand:	2	19
enclosed	CUFF.3307.3	Protein phosphatase 2C	4358	0.228882	0	0.766119	0.0272693	Os02t0281101-00.mrna1	ncRNA	289	0	0	1.26946	0.346901	263	5	1	0	3	strand:	3	2	strand:	1	0	strand:	0	0	strand:	1	2
convergent	CUFF.3319.2	Elongation factor Tu GTP binding domain	2990	0.567988	0.464837	0.468923	0.163	Os02t0285900-00.mrna1	No apical meristem (NAM) protein	1512	0.32746	0.282172	0.442997	0.179814	671	3	0	1	1	strand:	2	1	strand:	0	0	strand:	1	0	strand:	1	0
enclosed	CUFF.3344.1	Protein of unknown function (DUF707)	2164	1.54	0.676	1.14	0.728	Os02t0297666-00.mrna1	ncRNA	869	0.333161	0	0	0	786	11	9	5	15	strand:	11	0	strand:	9	0	strand:	5	0	strand:	15	0
enclosed	Os02t0298200-01.mrna1	Protein kinase domain	2213	0.483469	0.190605	0.00765912	0.0442954	CUFF.3349.2	CDS_Nohits	3722	1.94336	0.824649	0.767939	0.75837	2213	12	6	5	15	strand:	9	3	strand:	1	5	strand:	1	4	strand:	6	9
divergent	Os02t0302200-01.mrna1	Aminotransferase class I and II	1573	7.95403	4.79177	3.99024	1.5414	CUFF.3358.1	ncRNA	777	1.33818	0.338803	0	1.71e-08	725	0	0	1	3	strand:	0	0	strand:	0	0	strand:	1	0	strand:	3	0
enclosed	Os02t0306900-01.mrna1	DnaJ domain	1362	0.124479	0.156288	0.510306	0.284523	Os02t0306801-00.mrna1	ncRNA	747	0.0693678	0.115	0.423485	0.103	643	0	0	0	5	strand:	0	0	strand:	0	0	strand:	0	0	strand:	5	0
convergent	CUFF.3368.1	DnaJ domain	4270	0.397989	0.252085	0.434899	0.0884159	CUFF.3371.1	CDS_Nohits	5504	0.383271	0.073148	0.488652	0.0299099	3303	36	28	23	40	strand:	8	28	strand:	4	24	strand:	0	23	strand:	2	38
enclosed	Os02t0307050-01.mrna1	ncRNA	3050	0.0333976	0.00695935	0.0323386	0.00553626	Os02t0307000-01.mrna1	Guanylate-binding protein, N-terminal domain	3614	3.09765	1.29443	1.89542	0.785731	228	1	0	0	1	strand:	0	1	strand:	0	0	strand:	0	0	strand:	0	1
enclosed	CUFF.3393.1	CDS_Nohits	1205	1.59	0.769	0.545169	0.582928	Os02t0317600-00.mrna1	CDS_Nohits	432	4.58064	1.52189	1.24	1.39224	432	3	1	1	3	strand:	2	1	strand:	1	0	strand:	1	0	strand:	3	0
enclosed	CUFF.3413.2	ncRNA	3094	1.31e-06	3.25e-07	8.45e-07	3.33e-06	Os02t0326550-00.mrna1	CDS_Nohits	354	6.7392	4.23755	1.43	1.46	333	2	1	0	2	strand:	0	2	strand:	1	0	strand:	0	0	strand:	2	0
divergent	CUFF.3433.2	B3 DNA binding domain	2955	1.73759	0.472181	0.475413	0.118752	Os02t0328550-00.mrna1	CDS_Nohits	501	0.173	0.0354196	0.115947	0.0329123	422	0	0	1	0	strand:	0	0	strand:	0	0	strand:	1	0	strand:	0	0
divergent	CUFF.3441.6	CDS_Nohits	3586	0.000319241	0.0142716	0.0456121	0.0473603	Os02t0435500-00.mrna1	CDS_Nohits	366	0.609403	0	0	0.104529	344	1	0	0	0	strand:	0	1	strand:	0	0	strand:	0	0	strand:	0	0
enclosed	Os02t0457600-01.mrna1	CDS_Nohits	2039	0.212874	0.0419578	0	0.0184737	Os02t0457500-01.mrna1	Ankyrin repeats (3 copies)	2776	0.546322	0.483883	0.423937	9.36e-06	1452	2	0	0	2	strand:	0	2	strand:	0	0	strand:	0	0	strand:	0	2
divergent	Os02t0461400-01.mrna1	ncRNA	435	0.292839	0.523018	0.613429	1.06195	Os02t0461300-00.mrna1	CDS_Nohits	633	0.0964536	0.0806812	0.0599033	0.0375508	192	0	0	0	1	strand:	0	0	strand:	0	0	strand:	0	0	strand:	0	1
enclosed	Os02t0462000-03.mrna1	ncRNA	4719	0.120224	2.66e-07	0	0.0744	Os02t0462200-01.mrna1	CDS_Nohits	1810	0.065451	0.11968	0.00836831	4.6e-09	1810	2	3	2	2	strand:	2	0	strand:	3	0	strand:	1	1	strand:	1	1
enclosed	CUFF.3478.1	CDS_Nohits	1189	1.67043	0.655329	0.983182	0.338271	Os02t0465140-00.mrna1	CDS_Nohits	405	7.2478	0.614669	1.6	0.781929	378	2	0	0	0	strand:	2	0	strand:	0	0	strand:	0	0	strand:	0	0
enclosed	Os02t0467500-01.mrna1	Plant mobile domain	2743	0.0547	0.0167602	0.0362403	0	CUFF.3485.5	ncRNA	4321	1.1e-09	0	0.115023	3.62e-06	2511	5	3	1	5	strand:	2	3	strand:	1	2	strand:	1	0	strand:	1	4
enclosed	Os02t0478600-01.mrna1	Ribosomal protein S8	696	37.684	21.5985	22.447	10.6692	Os02t0478650-00.mrna1	ncRNA	414	0	1e-10	6e-10	0	368	21	6	7	18	strand:	19	2	strand:	6	0	strand:	7	0	strand:	15	3
enclosed	Os02t0495900-01.mrna1	CDS_Nohits	669	3.54944	1.7556	2.38065	1.65003	CUFF.3533.1	ncRNA	795	6.27107	1.49192	1.78942	0.473594	669	4	5	3	8	strand:	3	1	strand:	5	0	strand:	3	0	strand:	8	0
enclosed	Os02t0496300-02.mrna1	ncRNA	1381	0.353	0.203	0.396933	0.0374	Os02t0496400-00.mrna1	CDS_Nohits	885	0.0973913	0.0522981	0.0242401	0	130	18	12	8	15	strand:	1	17	strand:	3	9	strand:	2	6	strand:	1	14
convergent	Os02t0503400-01.mrna1	Ribosomal L29 protein	573	66.2	22.2459	20.6314	14.8501	CUFF.3560.1	short chain dehydrogenase	1953	0.597468	0.260488	0.311416	0.129751	220	11	4	3	2	strand:	11	0	strand:	4	0	strand:	3	0	strand:	2	0
convergent	CUFF.3576.2	Domain of unknown function (DUF3444)	3373	0.462575	0	0.226628	0.10673	Os02t0510100-01.mrna1	LSM domain	627	31.078	14.8658	14.9471	11.2473	324	3	1	0	2	strand:	0	3	strand:	0	1	strand:	0	0	strand:	0	2
enclosed	CUFF.3587.1	Leucine Rich repeats (2 copies)	3464	0	4.4e-09	0	1.01e-07	CUFF.3585.1	CDS_Nohits	3813	0.368	0.13	0.32	0.106	3464	14	6	9	15	strand:	3	11	strand:	2	4	strand:	6	3	strand:	7	8
enclosed	CUFF.3590.1	ncRNA	1031	0.567	0.436491	1.14987	0.0273608	Os02t0515200-01.mrna1	BAR domain	2394	1.04016	0.769733	1.86815	0.624	931	3	5	1	1	strand:	1	2	strand:	1	4	strand:	0	1	strand:	0	1
convergent	CUFF.3592.1	ncRNA	2641	0.107807	0.0465004	0.340051	0.0350853	Os02t0516400-00.mrna1	Pfam-B_1723	862	0.742	0.0884517	0.42427	0.184	722	1	0	0	2	strand:	1	0	strand:	0	0	strand:	0	0	strand:	0	2
divergent	Os02t0516901-00.mrna1	ncRNA	1157	1e-10	0	1e-10	0	CUFF.3594.1	Myb/SANT-like DNA-binding domain	1594	1.22811	0.940158	2.92561	0.52472	1008	3	1	1	4	strand:	1	2	strand:	0	1	strand:	0	1	strand:	1	3
divergent	Os02t0518800-01.mrna1	CDS_Nohits	3086	0.00190328	4.28e-07	0.0468832	0.0834979	CUFF.3605.1	CDS_Nohits	1568	2.82225	1.04432	0.761805	0.435517	1332	0	0	2	2	strand:	0	0	strand:	0	0	strand:	1	1	strand:	2	0
enclosed	CUFF.3631.1	CDS_Nohits	1877	0.41	0.44	0.909859	0.174	CUFF.3629.1	WD domain, G-beta repeat	2771	0.141146	0.30024	0.766178	0.656753	1877	13	18	10	17	strand:	3	10	strand:	2	16	strand:	0	10	strand:	2	15
divergent	CUFF.3649.3	CDS_Nohits	1085	0.912119	0.147014	0.143829	1.8e-08	CUFF.3645.1	Tim17/Tim22/Tim23/Pmp24 family	2187	0.287807	0.375649	0.900207	0.245582	1019	3	2	0	3	strand:	1	2	strand:	1	1	strand:	0	0	strand:	0	3
convergent	CUFF.3636.1	SNF2 family N-terminal domain	3539	0.656	0.261088	0.212802	0.304129	CUFF.3638.1	CDS_Nohits	2222	0.000108793	0.311981	1.2684	0.0705466	511	16	14	16	20	strand:	8	8	strand:	6	8	strand:	6	10	strand:	13	7
divergent	Os02t0528300-00.mrna1	ncRNA	2318	0.0192631	0.0150592	0.0395619	0	CUFF.3643.2	Alpha amylase, C-terminal all-beta domain	1846	0.166778	0.0251723	0.19204	0.0621	1192	5	3	2	4	strand:	1	4	strand:	3	0	strand:	0	2	strand:	2	2
convergent	CUFF.3716.1	Glycosyl hydrolases family 17	2403	2.52	0.557	3.41281	0.666537	CUFF.3718.1	Pfam-B_2152	1005	1.38328	0.884274	1.42512	0.713006	617	13	6	8	13	strand:	1	12	strand:	0	6	strand:	2	6	strand:	0	13
enclosed	Os02t0542500-01.mrna1	CDS_Nohits	1573	0.361138	0.0593	0.454302	0.201039	Os02t0542600-01.mrna1	CDS_Nohits	1481	0.0908767	0.328291	0.334654	0.137045	1385	3	1	1	2	strand:	3	0	strand:	1	0	strand:	0	1	strand:	2	0
enclosed	Os02t0549600-01.mrna1	Plectin/S10 domain	852	9.41574	6.98	9.4286	3.40609	Os02t0549650-00.mrna1	ncRNA	551	4.8e-09	8.1e-09	0.261391	1.1e-09	519	0	0	2	2	strand:	0	0	strand:	0	0	strand:	1	1	strand:	1	1
enclosed	CUFF.3714.1	CDS_Nohits	1962	0.804	0.487294	0.479684	0.535892	Os02t0549800-00.mrna1	CDS_Nohits	522	9.60601	4.56541	8.9402	1.15937	522	4	2	1	3	strand:	4	0	strand:	2	0	strand:	1	0	strand:	3	0
enclosed	CUFF.3680.1	CDS_Nohits	758	0.26189	0.229883	0.1442	1.48e-08	CUFF.3678.1	Protein of unknown function (DUF668)	3267	0.741942	0.291715	0.367515	0.271602	758	1	0	1	0	strand:	0	1	strand:	0	0	strand:	0	1	strand:	0	0
enclosed	Os02t0556300-01.mrna1	CDS_Nohits	811	0.647	1.22e-06	0.153576	0.382	CUFF.3696.2	Putative RNA methylase family UPF0020	1776	0.766433	0.403428	0.0845915	0.264383	667	1	2	4	1	strand:	0	1	strand:	0	2	strand:	0	4	strand:	0	1
enclosed	CUFF.3703.3	T-complex protein 11	4684	2.9408	1.14	2.34567	1.02386	CUFF.3705.2	Pfam-B_19710	2730	2.62779	0.973182	2.3155	0.355145	2012	39	15	27	37	strand:	19	20	strand:	5	10	strand:	8	19	strand:	19	18
enclosed	Os02t0557100-01.mrna1	AIG1 family	1305	7.06412	1.98777	4.6	1.60115	Os02t0557150-00.mrna1	ncRNA	962	8.1e-09	3.69e-08	8.6e-09	3e-10	935	9	10	10	18	strand:	8	1	strand:	9	1	strand:	10	0	strand:	18	0
convergent	CUFF.3708.4	Zinc finger C-x8-C-x5-C-x3-H type (and similar)	3034	0.579487	0.115765	0.266328	6.92e-07	Os02t0557600-01.mrna1	Translation initiation factor SUI1	2331	0.742229	0.694383	1.00814	0.179629	533	9	2	2	10	strand:	3	6	strand:	1	1	strand:	1	1	strand:	4	6
enclosed	Os02t0561850-00.mrna1	ncRNA	663	9.47e-08	1.4e-09	0.249367	0.148303	Os02t0561900-00.mrna1	CDS_Nohits	840	1.31994	0.29508	0.24008	0.134228	663	1	0	0	2	strand:	1	0	strand:	0	0	strand:	0	0	strand:	1	1
enclosed	CUFF.3724.1	Calmodulin binding protein-like	2487	6.38397	3.1395	6.61996	1.88494	Os02t0562350-00.mrna1	ncRNA	581	1.56899	1.41653	4.13	0.93949	538	16	10	8	14	strand:	15	1	strand:	10	0	strand:	7	1	strand:	13	1
convergent	Os02t0564200-01.mrna1	ncRNA	2373	0.722111	0.142378	0.325489	0.0620978	Os02t0564300-01.mrna1	Pfam-B_14700	2034	7.44906	3.62647	2.06238	1.75363	81	1	0	0	0	strand:	0	1	strand:	0	0	strand:	0	0	strand:	0	0
convergent	Os02t0565400-02.mrna1	PPR repeat family	1637	0.387	0.19	0.0965	0.143	Os02t0565500-01.mrna1	Protein tyrosine kinase	1893	0.0187115	0.0511404	0.147375	0.0143332	198	2	2	1	6	strand:	1	1	strand:	1	1	strand:	1	0	strand:	3	3
divergent	Os02t0567450-00.mrna1	ncRNA	2107	8.6e-09	3.4e-09	0.0213212	6.7e-09	Os02t0567200-01.mrna1	Protein phosphatase 2C	2151	0.606	0.354899	3.89711	0.317262	1983	5	4	5	3	strand:	0	5	strand:	0	4	strand:	0	5	strand:	1	2
enclosed	CUFF.3754.1	CDS_Nohits	525	0.396961	0.109771	1.02	4.71e-07	Os02t0572900-01.mrna1	Zinc finger, C2H2 type	1640	1.63835	0.956878	1.20572	0.572727	521	0	0	1	1	strand:	0	0	strand:	0	0	strand:	0	1	strand:	0	1
enclosed	Os02t0573500-01.mrna1	Sugar (and other) transporter	1927	2.30602	1.10926	0.635148	0.545366	Os02t0573601-00.mrna1	CDS_Nohits	1199	4.49e-07	9.3e-09	0.213202	0.121343	1184	3	1	1	0	strand:	3	0	strand:	1	0	strand:	1	0	strand:	0	0
enclosed	Os02t0574701-00.mrna1	ncRNA	778	0.151818	5e-10	0	0.201217	Os02t0574600-01.mrna1	Protein of unknown function (DUF4057)	1150	0.0460635	0.0791227	0.218565	0.00266523	711	1	0	0	0	strand:	1	0	strand:	0	0	strand:	0	0	strand:	0	0
enclosed	Os02t0577700-00.mrna1	UDP-glucoronosyl and UDP-glucosyl transferase	1579	0	0	0.0807645	0	Os02t0577600-00.mrna1	CDS_Nohits	1532	0	0	0.193	0	1475	0	0	2	0	strand:	0	0	strand:	0	0	strand:	2	0	strand:	0	0
divergent	Os02t0578100-00.mrna1	UDP-glucoronosyl and UDP-glucosyl transferas	1578	0.647765	0.0818507	0.278351	0.350343	Os02t0578000-01.mrna1	CDS_Nohits	1505	0.384541	0.0640045	0	0.109021	1303	3	1	2	3	strand:	2	1	strand:	0	1	strand:	1	1	strand:	2	1
divergent	Os02t0578300-01.mrna1	UDP-glucoronosyl and UDP-glucosyl transferase	1764	0.0863179	1.28e-07	4.86e-06	0.0338242	Os02t0578201-01.mrna1	CDS_Nohits	1986	0.0682444	0	0	0.107857	1738	0	2	2	3	strand:	0	0	strand:	2	0	strand:	0	2	strand:	3	0
enclosed	Os02t0580300-02.mrna1	14-3-3 protein	2360	0.813096	0.607	1.7	0.319	Os02t0580333-00.mrna1	ncRNA	557	0.155731	0	0	0.167361	557	1	1	0	0	strand:	0	1	strand:	1	0	strand:	0	0	strand:	0	0
convergent	CUFF.3785.1	14-3-3 protein	1701	2.38755	2.22464	5.02699	2.32028	Os02t0580400-01.mrna1	Dynein light chain type 1	1112	0.491	0.232574	0.23062	0.185525	361	0	0	0	2	strand:	0	0	strand:	0	0	strand:	0	0	strand:	0	2
enclosed	Os02t0580966-00.mrna1	CDS_Nohits	1005	1.43	1.06e-07	11.5	0.299043	Os02t0580900-01.mrna1	POT family	2205	12.9069	8.72339	50.0438	5.57954	886	6	2	6	5	strand:	0	6	strand:	0	2	strand:	1	5	strand:	1	4
enclosed	Os02t0585000-00.mrna1	CDS_Nohits	549	0.884434	0.596816	0.489639	0.355	Os02t0584900-01.mrna1	Protein of unknown function (DUF3778)	1206	0.337358	7.9e-09	0.487403	0.181	549	0	0	0	1	strand:	0	0	strand:	0	0	strand:	0	0	strand:	1	0
enclosed	CUFF.3801.1	CDS_Nohits	1837	3.88959	1.71335	0.604924	0.885892	CUFF.3800.1	Lecithin:cholesterol acyltransferase	1621	1.93	0.639	0.345	1.22745	1577	34	31	23	38	strand:	6	28	strand:	10	21	strand:	3	20	strand:	8	30
enclosed	Os02t0593500-01.mrna1	Phosphate transporter family	2157	13.2324	3.97426	9.01344	2.63437	Os02t0593400-01.mrna1	CDS_Nohits	3594	0.552763	0.237112	0.218002	0.0855495	814	29	22	28	23	strand:	21	8	strand:	16	6	strand:	19	9	strand:	16	7
enclosed	Os02t0593550-00.mrna1	CDS_Nohits	556	0	1.9e-05	0	2.58e-06	Os02t0593400-02.mrna1	ncRNA	629	1.37151	0.903131	0.701518	0.36963	437	2	1	0	2	strand:	2	0	strand:	1	0	strand:	0	0	strand:	0	2
enclosed	CUFF.3822.2	NPH3 family	2477	4.7282	1.01199	5.80566	1.05519	Os02t0594651-00.mrna1	CDS_Nohits	1946	1.15873	1.25831	2.67413	0.223017	1813	9	3	12	15	strand:	8	1	strand:	3	0	strand:	11	1	strand:	10	5
enclosed	Os02t0595200-00.mrna1	CDS_Nohits	528	7.67	0.397	0	0	CUFF.3826.3	CDS_Nohits	2106	0.0905391	2.07e-07	0.403602	5.24e-07	528	1	1	0	2	strand:	0	1	strand:	1	0	strand:	0	0	strand:	2	0
convergent	Os02t0595700-01.mrna1	Elongation factor Tu GTP binding domain	1894	31.1141	17.2063	23.4546	6.94071	CUFF.3832.2	CDS_Nohits	1815	0.541037	0.864	5.93925	0.731	1630	130	82	97	106	strand:	125	5	strand:	80	2	strand:	96	1	strand:	101	5
divergent	Os02t0596366-00.mrna1	CDS_Nohits	1355	0.824462	0.0519083	0.0975152	0	Os02t0596300-01.mrna1	Cytochrome P450	1745	0.250078	0.303899	2.21e-07	0.0530386	1340	0	1	0	1	strand:	0	0	strand:	0	1	strand:	0	0	strand:	0	1
enclosed	CUFF.3844.1	Pfam-B_6714	2512	4.24e-07	0.0843116	0.246359	4e-10	Os02t0597850-01.mrna1	ncRNA	826	0.0732152	0.0452067	0.241448	0.0353508	368	2	0	1	0	strand:	1	1	strand:	0	0	strand:	1	0	strand:	0	0
enclosed	Os02t0597800-01.mrna1	Pfam-B_6714	2408	1.38606	0.646308	0.59133	0.625591	CUFF.3846.1	ncRNA	450	1.17994	0.802	0.808	0.855972	450	0	0	1	0	strand:	0	0	strand:	0	0	strand:	0	1	strand:	0	0
enclosed	Os02t0597950-00.mrna1	ncRNA	903	0.284405	0.468108	0.518575	0.475829	CUFF.3840.1	short chain dehydrogenase	1309	11.5568	4.84442	2.77303	2.20627	896	5	7	3	4	strand:	1	4	strand:	2	5	strand:	1	2	strand:	1	3
enclosed	CUFF.3843.3	Reovirus sigma C capsid protein	5481	9.71e-07	3.49e-07	9.53e-07	0.0534482	Os02t0598350-00.mrna1	ncRNA	1034	0	0	0.0906179	0	1012	9	5	7	8	strand:	9	0	strand:	5	0	strand:	7	0	strand:	7	1
convergent	CUFF.3862.2	mTERF	2232	1.77734	0.864755	0.92429	0.484396	CUFF.3864.1	Isy1-like splicing family	4050	0.201	0.127119	0.180206	0.0488366	2059	29	21	21	21	strand:	15	14	strand:	14	7	strand:	13	8	strand:	11	10
enclosed	CUFF.3854.1	CDS_Nohits	2264	0.42	0.194244	0.153	0.132	CUFF.3859.1	CDS_Nohits	1387	1.6e-09	1e-10	6.11e-08	0.0867851	1387	1	2	1	3	strand:	0	1	strand:	1	1	strand:	1	0	strand:	2	1
divergent	CUFF.3874.1	LUC7 N_terminus	2405	0.879	0.105167	0.264824	0.269988	CUFF.3872.2	TRAF-type zinc finger	2309	0.0474657	0.0109563	0.0957015	0.0342874	582	1	0	0	0	strand:	0	1	strand:	0	0	strand:	0	0	strand:	0	0
enclosed	CUFF.3871.1	CDS_Nohits	641	0.709866	0.777326	0.250909	0.431047	CUFF.3870.2	Eukaryotic translation initiation factor eIF2A	1988	2.50984	0.961	1.23664	0.821774	480	1	0	1	1	strand:	0	1	strand:	0	0	strand:	0	1	strand:	0	1
enclosed	Os02t0614600-01.mrna1	Plant protein of unknown function (DUF869)	2933	4.08	1.13475	0.795598	0.511074	Os02t0614666-00.mrna1	CDS_Nohits	978	2.58801	0.763662	0.426771	0.942149	978	1	4	2	6	strand:	1	0	strand:	4	0	strand:	2	0	strand:	6	0
enclosed	Os02t0622350-00.mrna1	ncRNA	473	3e-10	7e-10	1e-10	6e-10	Os02t0622300-00.mrna1	Ribosomal protein L14	615	38.5407	24.1254	18.6275	14.5	444	7	6	5	8	strand:	0	7	strand:	0	6	strand:	0	5	strand:	0	8
enclosed	Os02t0625300-00.mrna1	Protein kinase domain	1402	25.1	7.44938	50.6977	5.90643	CUFF.3939.1	ncRNA	355	33	13.491	56.4058	13.8846	355	21	12	15	18	strand:	19	2	strand:	8	4	strand:	13	2	strand:	17	1
enclosed	Os02t0626532-01.mrna1	CDS_Nohits	2533	0.251	0.265169	16.4	0.093	Os02t0626600-00.mrna1	Aromatic amino acid lyase	2206	0.335846	0.275484	7.7669	9.56e-08	2206	7	1	13	6	strand:	3	4	strand:	1	0	strand:	3	10	strand:	3	3
convergent	Os02t0628000-00.mrna1	CDS_Nohits	1591	0.0313324	0.0462077	0	0	Os02t0628100-03.mrna1	ncRNA	2187	0.0240148	0.0221912	0	1.14e-08	748	4	2	0	1	strand:	1	3	strand:	0	2	strand:	0	0	strand:	0	1
divergent	Os02t0630000-01.mrna1	F-box-like	1314	0	0	1.01e-06	7.51e-08	Os02t0629900-01.mrna1	CDS_Nohits	1396	0	0	0.218	0.158578	1193	0	1	2	0	strand:	0	0	strand:	1	0	strand:	1	1	strand:	0	0
enclosed	Os02t0633200-01.mrna1	PPR repeat family	1587	1.56	0.698	0.44478	0.383454	CUFF.3958.5	ncRNA	828	0.031602	0.30143	9.44e-07	0.185441	828	7	1	2	6	strand:	7	0	strand:	0	1	strand:	2	0	strand:	6	0
convergent	CUFF.3961.3	OPT oligopeptide transporter protein	1769	0.726479	2.77459	0.645435	4.11e-05	CUFF.3964.3	Replication protein A C terminal	2935	0.231518	1.05e-06	5.4e-05	0	1485	17	19	9	24	strand:	14	3	strand:	16	3	strand:	8	1	strand:	19	5
convergent	CUFF.3970.1	ncRNA	815	0.57	4.66e-08	5.7e-05	5e-10	CUFF.3976.1	GRAM domain	1148	0.926645	0.448517	0.608984	0.371028	616	6	7	5	6	strand:	2	4	strand:	2	5	strand:	1	4	strand:	2	4
convergent	CUFF.3985.1	CDS_Nohits	1288	0.264687	0.148295	6.09e-08	0.216857	CUFF.3987.1	Cytochrome b5-like Heme/Steroid binding domain	2128	0.807813	0.162456	0.543707	0.116	397	1	2	0	2	strand:	1	0	strand:	0	2	strand:	0	0	strand:	1	1
enclosed	Os02t0645600-01.mrna1	GATA zinc finger	1524	1.45177	0.577962	1.30119	0.362689	Os02t0645725-00.mrna1	CDS_Nohits	1103	0.647918	0.64622	2.14118	0.30779	986	5	5	5	9	strand:	1	4	strand:	3	2	strand:	3	2	strand:	6	3
enclosed	CUFF.4032.1	Ubiquitin carboxyl-terminal hydrolase, family	4270	0.402967	0.153252	1.48295	0.158358	CUFF.4033.1	Protein of unknown function (DUF632)	3146	0.368	0.357	6.12	0.0677	3146	5	5	6	11	strand:	4	1	strand:	1	4	strand:	3	3	strand:	6	5
enclosed	Os02t0656300-01.mrna1	Anaphase promoting complex subunit 8 / Cdc23	2719	0.390944	0.0667038	0.228	0.138	Os02t0656400-01.mrna1	ncRNA	499	0.935178	0.310815	0.000521	0.16494	499	5	1	0	1	strand:	1	4	strand:	0	1	strand:	0	0	strand:	1	0
enclosed	Os02t0658800-01.mrna1	Pollen allergen	1378	11.9236	1.56609	0.962582	2.24898	Os02t0658850-00.mrna1	ncRNA	428	7.85161	0.854409	0.716	0.666849	394	5	0	0	2	strand:	5	0	strand:	0	0	strand:	0	0	strand:	2	0
enclosed	Os02t0660100-00.mrna1	CDS_Nohits	588	2.93545	1.71753	0.219167	0.778424	Os02t0660450-00.mrna1	CDS_Nohits	330	11.7661	3.83183	0.829061	3.32	330	2	1	0	2	strand:	2	0	strand:	1	0	strand:	0	0	strand:	2	0
enclosed	CUFF.4067.1	Mitochondrial carrier protein	3261	0.696968	0.51103	0.0654504	0.182432	Os02t0665250-01.mrna1	CDS_Nohits	531	6.73	1.83595	2.07723	1.24685	531	1	1	0	4	strand:	0	1	strand:	0	1	strand:	0	0	strand:	0	4
convergent	Os02t0665300-02.mrna1	Subtilase family	3191	1.36e-07	0	1.23e-07	7.06e-08	Os02t0665350-01.mrna1	CDS_Nohits	2433	0	1.63e-06	0.0337959	0	2182	0	1	2	2	strand:	0	0	strand:	1	0	strand:	1	1	strand:	2	0
enclosed	Os02t0666200-01.mrna1	Major intrinsic protein	1204	27.7	28.9221	29.0941	12.6	Os02t0666250-00.mrna1	ncRNA	321	0.580328	0.513535	0.143093	0	141	8	6	10	6	strand:	7	1	strand:	6	0	strand:	10	0	strand:	6	0
convergent	CUFF.4086.2	Mechanosensitive ion channel	5374	0.0165724	5.1e-09	0.235148	0.0122743	CUFF.4087.1	Polyprenyl synthetase	4202	0.10241	0.083975	0.516536	0.0509931	3262	13	4	9	19	strand:	1	12	strand:	0	4	strand:	0	9	strand:	1	18
divergent	Os02t0669500-01.mrna1	ncRNA	458	0.870736	0.97947	19.1923	0.807	Os02t0669366-00.mrna1	CDS_Nohits	975	0.42871	0.200393	2.04093	0.0686613	325	1	2	16	3	strand:	1	0	strand:	2	0	strand:	16	0	strand:	3	0
convergent	CUFF.4102.1	CDS_Nohits	1894	3.60512	1.42109	1.35401	0.932787	Os02t0672800-01.mrna1	Protein kinase domain	2630	0.839	0.287795	0.665628	0.205	932	13	7	7	5	strand:	7	6	strand:	4	3	strand:	1	6	strand:	1	4
enclosed	CUFF.4108.1	CDS_Nohits	1435	1.47e-08	0	1.2946	0	Os02t0673100-02.mrna1	Aluminium activated malate transporter	2888	0.0179764	1.27e-07	0.0668882	0	1278	0	2	1	2	strand:	0	0	strand:	1	1	strand:	0	1	strand:	0	2
divergent	Os02t0674750-00.mrna1	ncRNA	561	6.75	1.57045	0.837244	0.945	CUFF.4107.1	Pfam-B_992	1273	3.99507	1.05397	0.718554	0.485025	544	2	0	1	1	strand:	0	2	strand:	0	0	strand:	1	0	strand:	0	1
enclosed	CUFF.4118.1	ncRNA	1254	0.133136	0.153467	0.857532	0.0415685	CUFF.4115.2	Putative S-adenosyl-L-methionine-dependent m	1694	0.284	1.4649e-05	6.95e-05	0.00848079	991	11	5	2	5	strand:	1	10	strand:	1	4	strand:	1	1	strand:	0	5
divergent	CUFF.4119.1	CDS_Nohits	912	1.14323	0	0.497082	0.018	Os02t0675700-01.mrna1	Putative S-adenosyl-L-methionine-dependent m	2288	3.76803	2.52	2.83257	0.981	885	0	0	1	0	strand:	0	0	strand:	0	0	strand:	0	1	strand:	0	0
divergent	Os02t0684900-01.mrna1	Transcription factor regulating root and shoot grow	1550	0.112985	0.0196	0.0519269	0.0171	CUFF.4143.6	ncRNA	3020	0.292062	0.165366	0.211854	0.0486877	583	1	1	0	1	strand:	0	1	strand:	0	1	strand:	0	0	strand:	0	1
enclosed	Os02t0685350-00.mrna1	CDS_Nohits	675	0	0	0.869834	0	Os02t0685200-01.mrna1	Myb-like DNA-binding domain	2081	0.194678	0.0521621	19.1232	0	401	2	1	2	2	strand:	1	1	strand:	1	0	strand:	0	2	strand:	1	1
divergent	CUFF.4140.1	Protein kinase domain	2053	1.15523	0.59104	3.7351	0.172856	Os02t0685750-02.mrna1	CDS_Nohits	2893	0.0374804	0	0.0889561	0.0144478	1440	3	4	4	3	strand:	1	2	strand:	4	0	strand:	4	0	strand:	2	1
enclosed	CUFF.4160.2	Helix-loop-helix DNA-binding domain	3043	0.0466348	0.196953	0.702574	0.0537523	Os02t0691650-00.mrna1	CDS_Nohits	548	0.108	1.18e-07	0.0649593	0.124329	535	1	0	0	1	strand:	0	1	strand:	0	0	strand:	0	0	strand:	0	1
enclosed	Os02t0692750-00.mrna1	ncRNA	672	0.0898529	0.073267	9.28e-05	1.51e-08	Os02t0692700-01.mrna1	PLATZ transcription factor	1319	19.6612	10.7009	7.41905	7.1972	666	6	3	4	5	strand:	2	4	strand:	1	2	strand:	0	4	strand:	0	5
enclosed	Os02t0697450-00.mrna1	CDS_Nohits	1039	0.884871	0.573386	0.422827	0.233557	Os02t0697400-01.mrna1	AMP-binding enzyme	2288	2.96564	1.34501	2.24606	0.733829	1029	1	0	0	2	strand:	0	1	strand:	0	0	strand:	0	0	strand:	1	1
enclosed	Os02t0697500-01.mrna1	CDS_Nohits	670	2.82127	1.45166	1.39413	1.67543	Os02t0697500-02.mrna1	PPR repeat	1170	18.4	8.57	8.52	4.38648	383	4	4	3	3	strand:	0	4	strand:	0	4	strand:	0	3	strand:	0	3
enclosed	Os02t0697600-01.mrna1	Domain of unknown function (DUF3523)	2363	0.761711	0.288732	0.42855	0.257061	Os02t0697650-00.mrna1	ncRNA	536	0	0	0.297411	0	526	2	2	1	6	strand:	1	1	strand:	1	1	strand:	1	0	strand:	5	1
divergent	Os02t0698000-03.mrna1	Phosphoribulokinase / Uridine kinase family	1494	1.04e-06	2.56e-06	2.11071	5.23e-05	Os02t0697900-01.mrna1	CDS_Nohits	1476	1.63765	0.639545	0.921802	0.358995	641	45	42	23	45	strand:	42	3	strand:	40	2	strand:	20	3	strand:	42	3
divergent	Os02t0699900-01.mrna1	Bromodomain associated	1092	0.753193	0.29688	0.352808	1.4e-09	Os02t0699850-01.mrna1	ncRNA	1111	1.23329	0.265	1.32e-07	0.319027	881	0	1	1	1	strand:	0	0	strand:	0	1	strand:	0	1	strand:	0	1
enclosed	Os02t0700300-01.mrna1	MYB-CC type transfactor, LHEQLE motif	1504	1.19761	0.399272	0.654395	0.302	Os02t0700350-00.mrna1	ncRNA	666	4.99e-07	0.0596964	0.199206	2e-10	584	1	0	1	1	strand:	1	0	strand:	0	0	strand:	1	0	strand:	1	0
enclosed	Os02t0700901-00.mrna1	CDS_Nohits	1243	0.0678274	4.22e-07	0.352616	2.93e-08	Os02t0700700-01.mrna1	Transcription factor regulating root and shoot grow	2099	1.13	0.862	2.64	0.686639	1058	1	2	2	3	strand:	0	1	strand:	0	2	strand:	0	2	strand:	2	1
enclosed	Os02t0702633-00.mrna1	ncRNA	312	0	0	0.100594	0	Os02t0702600-01.mrna1	PRONE (Plant-specific Rop nucleotide exchanger)	2062	0.476946	0.365653	0.912944	0.179339	299	2	1	1	2	strand:	0	2	strand:	0	1	strand:	0	1	strand:	1	1
enclosed	Os02t0704933-00.mrna1	ncRNA	580	0	0	0.0941912	0	Os02t0704900-03.mrna1	Inorganic pyrophosphatase	1017	26.5418	12.7205	17.4027	8.939	382	8	7	2	13	strand:	0	8	strand:	0	7	strand:	0	2	strand:	0	13
enclosed	Os02t0708000-01.mrna1	CDS_Nohits	905	0.856305	0.421801	2.10144	0.866571	CUFF.4199.1	CDS_Nohits	3427	8.12781	4.91	3.88	2.43051	794	5	4	2	3	strand:	0	5	strand:	1	3	strand:	1	1	strand:	1	2
enclosed	Os02t0710500-01.mrna1	Protein tyrosine kinase	1601	0.718226	1.0196	5.64819	0.454	Os02t0710550-00.mrna1	ncRNA	1058	0.134349	0.0651613	0.361406	0	773	7	8	10	8	strand:	6	1	strand:	5	3	strand:	8	2	strand:	5	3
enclosed	Os02t0714000-01.mrna1	RNA recognition motif. (a.k.a. RRM, RBD, or RNP dom	2189	2.69008	1.89008	3.42826	1.57231	Os02t0714050-00.mrna1	ncRNA	437	0.191626	0.348568	1.54475	0.383817	311	0	2	0	1	strand:	0	0	strand:	2	0	strand:	0	0	strand:	1	0
convergent	Os02t0717500-01.mrna1	CDS_Nohits	1649	2.67098	0.966556	1.94404	0.948462	CUFF.4228.1	Pfam-B_8131	3527	0.203384	0.258935	0.603655	0.268846	971	4	4	6	2	strand:	3	1	strand:	4	0	strand:	6	0	strand:	2	0
enclosed	Os02t0718900-02.mrna1	Mitochondrial carrier protein	1578	18.2444	14.8422	51.9622	9.44199	Os02t0718950-00.mrna1	ncRNA	239	0.110004	0.347415	1.25049	0	238	11	6	8	10	strand:	11	0	strand:	6	0	strand:	8	0	strand:	9	1
divergent	CUFF.4234.1	Microtubule associated protein (MAP65/ASE1 family	3739	0	0.0721	0.554192	0.0332	Os02t0720100-01.mrna1	Plastocyanin-like domain	1033	0.160287	0	1.98044	0.0737472	524	0	0	2	0	strand:	0	0	strand:	0	0	strand:	2	0	strand:	0	0
enclosed	CUFF.4236.1	CDS_Nohits	1361	1.21144	3.12343	3.3305	1.58132	Os02t0720600-01.mrna1	Eukaryotic aspartyl protease	1735	6.33823	5.69682	3.6888	1.57918	1357	2	2	5	4	strand:	0	2	strand:	0	2	strand:	0	5	strand:	0	4
enclosed	Os02t0722400-01.mrna1	Transmembrane amino acid transporter protein	1506	3.50267	1.48007	1.96587	1.18317	Os02t0722450-00.mrna1	ncRNA	231	1.38e-07	5.82e-07	1.38787	3.18e-08	228	1	1	0	0	strand:	0	1	strand:	0	1	strand:	0	0	strand:	0	0
convergent	Os02t0723400-02.mrna1	AUX/IAA family	1003	1.91	1.32702	1.98987	0.680755	CUFF.4251.1	zinc-binding in reverse transcriptase	2001	0.262833	0.165962	0.548281	0.187018	668	0	3	2	4	strand:	0	0	strand:	3	0	strand:	2	0	strand:	2	2
enclosed	CUFF.4252.3	CCT motif	2258	1.98975	0.886684	0.377884	0.597116	CUFF.4255.1	CDS_Nohits	936	0.345767	0.810174	1.89619	0.127442	772	3	4	5	5	strand:	2	1	strand:	2	2	strand:	4	1	strand:	4	1
convergent	CUFF.4273.1	Pfam-B_16105	1455	14.8616	4.75654	1.90523	2.29072	CUFF.4275.1	Helix-loop-helix DNA-binding domain	2661	0.41	0.295924	0.255771	0.125	1396	13	6	6	10	strand:	11	2	strand:	4	2	strand:	6	0	strand:	10	0
divergent	CUFF.4268.1	CDS_Nohits	692	2.87204	0.646752	0.0653908	0.675619	CUFF.4267.1	ncRNA	711	0.142	0.16691	0.339607	0.277	486	0	1	0	0	strand:	0	0	strand:	0	1	strand:	0	0	strand:	0	0
enclosed	Os02t0727300-01.mrna1	U-box domain	4023	7.27e-07	1.7e-07	0.223033	0.125	Os02t0727400-01.mrna1	CDS_Nohits	1747	2.95127	3.1251	0.688941	1.11113	1616	1	0	1	0	strand:	0	1	strand:	0	0	strand:	0	1	strand:	0	0
convergent	CUFF.4279.1	ncRNA	2858	6e-10	0.0398632	0.295255	0.0268608	Os02t0728500-01.mrna1	Leucine rich repeat N-terminal domain	2636	0.0609126	0.00789146	4.4e-09	0.0577143	2205	4	7	2	4	strand:	4	0	strand:	5	2	strand:	2	0	strand:	4	0
convergent	Os02t0731200-01.mrna1	SRF-type transcription factor (DNA-binding and dime	1384	1.87	0.691422	0.969996	0.826336	CUFF.4299.2	ncRNA	2070	1.02548	0.165435	0.209175	0.246473	62	32	21	25	40	strand:	1	31	strand:	0	21	strand:	0	25	strand:	1	39
enclosed	CUFF.4303.1	APO RNA-binding	2736	1.17516	0.162204	0.251966	0.284484	CUFF.4308.1	ncRNA	778	0.110602	1.0379	0.653461	0.316637	778	8	5	1	5	strand:	5	3	strand:	3	2	strand:	0	1	strand:	2	3
divergent	CUFF.4305.1	ncRNA	1101	0.703148	0.622	1.14781	0.517954	Os02t0733166-00.mrna1	CDS_Nohits	576	1.26463	0.391229	0.0292365	0.305418	513	0	2	0	1	strand:	0	0	strand:	2	0	strand:	0	0	strand:	1	0
convergent	Os02t0735100-01.mrna1	Peptidase family M48	1700	1.9659	1.16229	0.751046	0.518512	CUFF.4316.1	ncRNA	1668	0.0949	0.0600095	0.161002	0	516	0	0	2	0	strand:	0	0	strand:	0	0	strand:	2	0	strand:	0	0
convergent	CUFF.4321.3	RNA dependent RNA polymerase	3726	0.0321	0.0342951	0.215541	0.0529931	CUFF.4322.1	MAC/Perforin domain	3296	0.602524	0.219736	0.224482	0.102528	882	4	1	4	4	strand:	4	0	strand:	1	0	strand:	4	0	strand:	2	2
enclosed	Os02t0736550-00.mrna1	ncRNA	1455	0.0617219	0	0	0	CUFF.4320.2	Nicastrin	2662	0.929102	0	0.493495	0.36263	1299	4	3	1	3	strand:	2	2	strand:	1	2	strand:	1	0	strand:	0	3
enclosed	Os02t0738950-00.mrna1	CDS_Nohits	697	0	0	0.000451173	0	Os02t0738900-01.mrna1	Dynamin family	3213	1.83102	0.445189	1.93651	0.532001	652	8	14	14	14	strand:	0	8	strand:	0	14	strand:	0	14	strand:	0	14
convergent	CUFF.4349.2	DSHCT (NUC185) domain	5362	0.430187	0.198403	0.356509	0.146553	Os02t0739100-01.mrna1	Formin Homology 2 Domain	2864	1.42227	2.22024	19.7396	0.807184	1623	26	27	106	44	strand:	2	24	strand:	3	24	strand:	7	99	strand:	8	36
enclosed	Os02t0739501-00.mrna1	ncRNA	1296	0.513614	2.08003	3.62813	0.19599	Os02t0739400-01.mrna1	Glycosyl transferase family 8	1719	5.88805	2.97171	17.8183	2.33287	1296	11	8	19	15	strand:	4	7	strand:	1	7	strand:	2	17	strand:	4	11
enclosed	Os02t0739650-00.mrna1	ncRNA	512	3.64e-08	4.7e-09	8.6e-09	3.3e-09	Os02t0739600-01.mrna1	Dehydrogenase E1 component	1545	22.1	10.1777	20.5592	5.65	446	8	10	3	14	strand:	0	8	strand:	0	10	strand:	0	3	strand:	0	14
divergent	Os02t0740900-01.mrna1	WD domain, G-beta repeat	1380	0.934033	0.37	1.21	0.491	Os02t0740800-01.mrna1	CDS_Nohits	1412	1.89424	1.19667	2.06289	0.513455	1249	1	2	0	1	strand:	1	0	strand:	2	0	strand:	0	0	strand:	1	0
enclosed	CUFF.4337.1	TFIIS helical bundle-like domain	6272	4.10563	2.03077	2.30806	1.26648	CUFF.4338.1	CDS_Nohits	815	10.97	6.95955	11.392	4.84115	733	6	3	4	9	strand:	4	2	strand:	2	1	strand:	4	0	strand:	9	0
convergent	Os02t0742050-00.mrna1	CDS_Nohits	1109	3.94259	2.15507	3.05349	1.72016	Os02t0742051-01.mrna1	CDS_Nohits	1112	0.108207	1.16719	2.71728	0.656251	1069	2	3	2	4	strand:	2	0	strand:	3	0	strand:	2	0	strand:	4	0
convergent	CUFF.4339.1	ncRNA	2515	0.0526153	2.2e-09	0.621	0.0420469	Os02t0743200-01.mrna1	Pfam-B_18724	858	2.46965	1.77141	14.0075	1.03042	845	12	3	13	7	strand:	4	8	strand:	2	1	strand:	4	9	strand:	1	6
convergent	CUFF.4346.1	Ring finger domain	3217	0.893687	0.317958	0.651093	0.190431	Os02t0743800-02.mrna1	CS domain	1518	0.189	0.212413	0.123177	0.0811011	693	0	0	1	4	strand:	0	0	strand:	0	0	strand:	0	1	strand:	0	4
enclosed	Os02t0744800-01.mrna1	CDS_Nohits	1097	5.74e-08	1.16e-06	1.68089	1.39e-07	Os02t0744700-02.mrna1	Starch synthase catalytic domain	1609	8.69	2.53642	2.50913	1.13	1097	5	3	11	11	strand:	0	5	strand:	0	3	strand:	2	9	strand:	1	10
divergent	Os02t0744900-01.mrna1	FAD binding domain	1828	253.448	103.407	115.1	52.0051	Os02t0744851-00.mrna1	CDS_Nohits	919	4.77282	0.644003	0.902673	1.65684	752	15	5	2	22	strand:	15	0	strand:	5	0	strand:	2	0	strand:	21	1
enclosed	Os02t0745300-00.mrna1	No apical meristem (NAM) protein	1161	0.0303516	0	0	0	CUFF.4359.4	ncRNA	3087	0.489879	4.89e-06	0	7.01e-08	942	2	1	0	1	strand:	0	2	strand:	0	1	strand:	0	0	strand:	1	0
divergent	Os02t0749250-00.mrna1	CDS_Nohits	351	0.0935	0	0.296678	0	Os02t0749200-01.mrna1	CDS_Nohits	582	0.168997	0.289987	0.0925665	0.0653982	95	1	0	0	0	strand:	1	0	strand:	0	0	strand:	0	0	strand:	0	0
enclosed	Os02t0750200-01.mrna1	ncRNA	742	3.73522	1.81711	2.13739	1.21654	Os02t0750150-00.mrna1	CDS_Nohits	348	1.49728	0.880743	1.25425	0.515819	284	4	5	6	7	strand:	3	1	strand:	3	2	strand:	5	1	strand:	7	0
divergent	Os02t0750701-00.mrna1	CDS_Nohits	773	0.0852494	0.230334	0.827	0.165158	CUFF.4381.2	Ubiquitin-2 like Rad60 SUMO-like	1210	4.61528	4.52171	6.87903	2.18131	521	3	3	6	5	strand:	0	3	strand:	0	3	strand:	0	6	strand:	0	5
divergent	Os02t0752800-01.mrna1	AP2 domain	1654	15.0113	10.2062	17.1075	5.82532	Os02t0752701-01.mrna1	CDS_Nohits	2094	5.46	2.64582	9.09051	2.09206	1292	88	77	58	102	strand:	53	35	strand:	60	17	strand:	43	15	strand:	78	24
enclosed	CUFF.4401.2	CDS_Nohits	7874	0.103558	0.0590557	1.30222	0.0253495	CUFF.4403.1	CDS_Nohits	3092	0.091739	0.0114538	0.956632	0.0161271	2986	4	4	11	9	strand:	2	2	strand:	4	0	strand:	10	1	strand:	6	3
enclosed	CUFF.4401.1	CDS_Nohits	4348	0.201	0.352781	4.61	0.244449	Os02t0755500-01.mrna1	UDP-glucoronosyl and UDP-glucosyl transferas	1595	2.64205	2.27451	0.525	0.757	1584	5	1	7	0	strand:	2	3	strand:	0	1	strand:	5	2	strand:	0	0
enclosed	Os02t0755900-01.mrna1	UDP-glucoronosyl and UDP-glucosyl transferase	1658	5.35694	3.19101	2.12015	2.23458	Os02t0755966-00.mrna1	CDS_Nohits	1604	0.0520941	0.318849	2.6e-09	1.18e-07	1520	3	6	8	9	strand:	2	1	strand:	6	0	strand:	8	0	strand:	9	0
enclosed	Os02t0756200-01.mrna1	CDS_Nohits	1110	5.42e-06	8.49e-07	8.8219	6.49e-08	Os02t0756200-02.mrna1	Phosphate-induced protein 1 conserved region	1128	0.270434	0.435876	27.0274	0.295	1110	1	0	7	0	strand:	0	1	strand:	0	0	strand:	0	7	strand:	0	0
divergent	Os02t0756850-01.mrna1	CDS_Nohits	1152	0.000839134	1.33	15.7	2.65e-07	Os02t0756800-01.mrna1	Phosphate-induced protein 1 conserved region	1222	3.77063	34.598	92.63	6.46728	1073	2	6	13	3	strand:	0	2	strand:	0	6	strand:	0	13	strand:	0	3
enclosed	CUFF.4434.3	Xyloglucan fucosyltransferase	2055	0.852562	0.382582	1.52	0.284428	CUFF.4437.1	ncRNA	2390	0.166835	0.0485277	0.299	0.0234547	1910	6	6	8	6	strand:	6	0	strand:	6	0	strand:	7	1	strand:	5	1
convergent	CUFF.4443.1	Fms-interacting protein	3677	0.103066	0.0538	0.0438664	0	CUFF.4445.1	Lipase (class 3)	2442	0.362839	0.633741	0.439201	0.353872	800	1	1	1	3	strand:	1	0	strand:	1	0	strand:	1	0	strand:	2	1
convergent	Os02t0770600-02.mrna1	Protein of unknown function (DUF1644)	3856	0.109556	0.0605279	0.240079	0.0395001	CUFF.4460.1	Peptidase family C50	5437	0.230155	0.0920618	0.183319	0.123	1351	21	13	13	21	strand:	19	2	strand:	9	4	strand:	13	0	strand:	20	1
convergent	Os02t0774700-02.mrna1	CDS_Nohits	2290	0.203028	0.1475	4.3e-07	0.243104	Os02t0774800-01.mrna1	CDS_Nohits	1621	0.00610509	0.182738	1.1e-09	0.0395	1595	0	0	1	0	strand:	0	0	strand:	0	0	strand:	1	0	strand:	0	0
convergent	CUFF.4475.1	Cation efflux family	1916	2.7207	1.39	1.25	0.609145	CUFF.4479.1	Replication factor C C-terminal domain	2101	0.454234	0.296309	0.50629	0.165505	845	4	6	12	9	strand:	2	2	strand:	3	3	strand:	10	2	strand:	8	1
enclosed	CUFF.4512.2	CDS_Nohits	393	0	0.236	0	0.128	Os02t0782300-01.mrna1	CDS_Nohits	1401	1.42592	1.6638	1.36118	0.829411	305	0	2	1	2	strand:	0	0	strand:	2	0	strand:	1	0	strand:	1	1
enclosed	Os02t0783050-00.mrna1	CDS_Nohits	1008	1.13e-06	1.15e-08	0.102	0.0681614	Os02t0783000-01.mrna1	Pectinesterase	1775	0.45938	0.261561	9.4e-09	1.54e-08	1000	16	12	11	19	strand:	9	7	strand:	9	3	strand:	6	5	strand:	8	11
enclosed	Os02t0784801-00.mrna1	ncRNA	600	1.95758	1.35	1.29955	0.708123	CUFF.4510.1	ATPase family associated with various cellular acti	1558	5.69168	2.58	3.48276	2.05742	583	14	10	7	12	strand:	0	14	strand:	2	8	strand:	1	6	strand:	1	11
convergent	CUFF.4520.1	Ring finger domain	2270	5.06977	2.04812	3.27196	1.67836	CUFF.4521.1	ncRNA	1482	0	0.100001	0.47077	0.0227	601	3	5	5	5	strand:	3	0	strand:	4	1	strand:	4	1	strand:	5	0
convergent	Os02t0788400-01.mrna1	Eukaryotic translation initiation factor 3 subunit	1153	14.7166	6.80847	6.58967	4.20745	CUFF.4524.1	SnoaL-like domain	1995	1.31581	0.771404	0.639925	0.409362	707	14	7	13	16	strand:	14	0	strand:	5	2	strand:	11	2	strand:	14	2
enclosed	Os02t0793100-01.mrna1	CDS_Nohits	3768	1.07916	0.287694	0.879483	0.35533	Os02t0793150-01.mrna1	ncRNA	1216	0	0.0770645	0.0882	0.0301141	941	3	3	0	5	strand:	2	1	strand:	3	0	strand:	0	0	strand:	5	0
enclosed	CUFF.4547.1	CDS_Nohits	3762	3.8e-06	0.360172	2.43e-06	0.0548297	CUFF.4549.1	CDS_Nohits	1195	0.338405	0.296328	0.397345	0.0407621	1195	2	0	2	0	strand:	2	0	strand:	0	0	strand:	2	0	strand:	0	0
convergent	CUFF.4557.4	Serine carboxypeptidase	3095	0.0833165	0	0.0822	0.0446118	Os02t0794600-01.mrna1	ncRNA	644	2.65912	1.38734	2.69719	0.952561	530	3	1	2	3	strand:	1	2	strand:	1	0	strand:	0	2	strand:	0	3
enclosed	CUFF.4562.1	ncRNA	657	0.610131	0.63736	1.09969	0.100742	Os02t0795300-02.mrna1	Tetratricopeptide repeat	1965	8.43264	4.97	3.99835	2.93378	551	2	2	1	2	strand:	0	2	strand:	0	2	strand:	1	0	strand:	0	2
enclosed	CUFF.4560.1	Pfam-B_8451	763	2.09872	1.73202	0.194202	0.675874	Os02t0795850-00.mrna1	CDS_Nohits	553	0.099	0	0	0	272	1	0	0	1	strand:	0	1	strand:	0	0	strand:	0	0	strand:	1	0
convergent	Os02t0799000-01.mrna1	Protein phosphatase 2C	1659	6.61146	2.81814	25.0983	2.35852	CUFF.4578.2	Shugoshin C terminus	4451	1.01e-07	0.0711501	1.0768	0.00606152	1343	15	7	17	7	strand:	13	2	strand:	5	2	strand:	17	0	strand:	4	3
enclosed	Os02t0801900-01.mrna1	CDS_Nohits	1255	2.72563	0.89179	0.513355	0.405525	Os02t0801950-00.mrna1	ncRNA	267	0	0.299	0.369683	0.256697	267	4	0	0	2	strand:	4	0	strand:	0	0	strand:	0	0	strand:	2	0
enclosed	Os02t0802200-01.mrna1	Glycosyl hydrolase family 79, N-terminal dom	2050	2.58594	2.04141	2.44439	0.582771	Os02t0802250-00.mrna1	ncRNA	914	0	0	0.0824	0	844	3	1	1	2	strand:	3	0	strand:	1	0	strand:	0	1	strand:	1	1
enclosed	CUFF.4603.4	Monogalactosyldiacylglycerol (MGDG) synthase	2222	1.99e-06	1.28e-05	1.2468	9.44e-06	CUFF.4604.1	CDS_Nohits	971	1.36794	2.75063	8.69342	0.128957	757	6	2	6	5	strand:	2	4	strand:	1	1	strand:	6	0	strand:	3	2
enclosed	CUFF.4585.2	ANTH domain	5455	0.121284	0.124695	2.34929	0.0603931	CUFF.4584.3	ncRNA	1744	9.53e-07	0.0903506	0.546944	0.114505	1733	7	7	10	10	strand:	1	6	strand:	1	6	strand:	6	4	strand:	3	7
convergent	CUFF.4588.2	Methyltransferase involved in Williams-Beure	2080	1.80002	0.350395	0.15311	0.0412972	CUFF.4590.1	DnaJ C terminal domain	2134	0.760441	0.117397	0.351419	0.22648	497	2	0	1	1	strand:	0	2	strand:	0	0	strand:	0	1	strand:	1	0
enclosed	Os02t0807850-00.mrna1	ncRNA	1715	0.0272381	6e-10	0.682153	0.0579619	Os02t0807800-01.mrna1	Protein kinase domain	2490	0.102598	0.12961	2.57721	0.0216293	1624	36	34	32	45	strand:	16	20	strand:	11	23	strand:	10	22	strand:	20	25
divergent	CUFF.4598.1	EXS family	3903	0.138086	2.1e-06	0.115219	0.0784179	Os02t0809700-01.mrna1	CDS_Nohits	1922	0.217	0	0.593	0.0770023	1465	12	9	9	15	strand:	8	4	strand:	9	0	strand:	6	3	strand:	13	2
enclosed	CUFF.4768.1	CDS_Nohits	2465	1.68493	0.676171	0.645986	0.325418	Os02t0816200-01.mrna1	GDSL-like Lipase/Acylhydrolase	1525	1.09869	3.45e-05	0.766097	3.02188	1148	5	2	5	8	strand:	1	4	strand:	1	1	strand:	0	5	strand:	2	6
enclosed	Os02t0816300-01.mrna1	CLASP N terminal	3884	0	0	2.24e-08	0	Os02t0816350-00.mrna1	ncRNA	931	0.0342	0	0.0779	0.018965	358	11	2	7	5	strand:	8	3	strand:	2	0	strand:	3	4	strand:	4	1
convergent	CUFF.4816.1	Aldo/keto reductase family	2997	0.372846	0.245496	2.01456	0.147023	Os02t0817600-01.mrna1	AUX/IAA family	1297	21.6671	12.9229	14.6909	7.35164	530	18	17	9	17	strand:	1	17	strand:	3	14	strand:	1	8	strand:	2	15
enclosed	Os02t0818000-01.mrna1	CBS domain	954	183.984	172.273	63.7353	119.108	Os02t0817900-01.mrna1	Cytochrome P450	4216	5.63663	2.13	1.92	1.7622	736	181	168	74	237	strand:	138	43	strand:	134	34	strand:	49	25	strand:	176	61
convergent	CUFF.4650.2	CDS_Nohits	856	3.80483	3.32	3.34507	1.82168	Os02t0823600-01.mrna1	ncRNA	590	16.281	5.19006	10.5281	5.49892	315	2	2	6	6	strand:	1	1	strand:	0	2	strand:	0	6	strand:	1	5
convergent	CUFF.4677.2	Putative integral membrane protein conserved region	3747	1.09e-05	8.51e-07	0.265586	4.69e-06	CUFF.4680.1	Protein of unknown function (DUF3531)	1156	0.682681	0.416694	0.433587	0.270342	403	4	2	1	3	strand:	0	4	strand:	1	1	strand:	1	0	strand:	1	2
enclosed	CUFF.4692.1	ncRNA	1035	0.657338	0.149909	0.448369	0.407401	Os02t0829800-01.mrna1	PPR repeat family	1587	1.58921	1.4313	0.36684	0.177201	1035	3	2	0	3	strand:	1	2	strand:	0	2	strand:	0	0	strand:	1	2
convergent	Os02t0830000-01.mrna1	PPR repeat	1910	0.971546	0.4381	1.12	0.12684	Os02t0830100-03.mrna1	Peptidase family M3	1140	0	1.43924	0.334535	1.07581	27	0	1	0	0	strand:	0	0	strand:	0	1	strand:	0	0	strand:	0	0
convergent	CUFF.4706.2	Pfam-B_15382	3068	6.16e-06	2.12e-07	0.24307	1.48e-07	Os02t0831200-02.mrna1	Uncharacterized ACR, COG1399	1101	1.03111	1.40745	1.209e-06	0.279	589	3	3	0	3	strand:	0	3	strand:	1	2	strand:	0	0	strand:	1	2
enclosed	CUFF.4722.5	1,3-beta-glucan synthase subunit FKS1, domain-1	6635	0.185118	0.139018	0.28805	0.12156	Os02t0832301-01.mrna1	ncRNA	722	1.64	0.49065	1.78	0.96408	722	3	4	2	5	strand:	3	0	strand:	2	2	strand:	2	0	strand:	4	1
enclosed	CUFF.4730.2	N-terminal domain of ribose phosphate pyropho	1386	0.000455291	4.22118	0.000104853	1.35147	CUFF.4733.1	Man1-Src1p-C-terminal domain	2701	2.73	1.63143	1.93334	1.17197	1386	12	6	1	5	strand:	6	6	strand:	3	3	strand:	1	0	strand:	5	0
enclosed	CUFF.4731.1	ncRNA	1106	0.114121	0.0904692	0.322724	0.0139243	Os03t0100050-01.mrna1	Man1-Src1p-C-terminal domain	1815	0.583699	0.211	0.136	0.0843567	744	0	2	1	1	strand:	0	0	strand:	1	1	strand:	0	1	strand:	0	1
convergent	CUFF.4727.2	Plant invertase/pectin methylesterase inhibitor	1507	0.151368	0.399	9.59169	0.584679	Os03t0100200-01.mrna1	Pterin 4 alpha carbinolamine dehydratase	881	68.6621	33.5841	33.4458	13.7775	854	18	18	16	13	strand:	6	12	strand:	9	9	strand:	8	8	strand:	5	8
convergent	CUFF.4737.1	Palmitoyl protein thioesterase	2905	2.05035	1.01905	1.25221	0.824653	Os03t0101200-00.mrna1	Protein kinase domain	2415	0.335641	0.18386	0.313	0.084045	1238	2	0	1	3	strand:	1	1	strand:	0	0	strand:	1	0	strand:	2	1
enclosed	CUFF.4741.1	CDS_Nohits	2963	1.16894	0.62877	0.579639	0.448792	Os03t0101300-01.mrna1	Sugar (and other) transporter	2043	14.4943	9.36297	4.13521	3.8216	2043	28	12	10	27	strand:	9	19	strand:	3	9	strand:	2	8	strand:	8	19
convergent	Os03t0102366-00.mrna1	CCR4-Not complex component, Not1	1286	0.105347	0.0967162	0.0380916	0.0208085	CUFF.4744.1	AAA domain	2417	0.684	0.267842	0.588969	0.251722	346	0	1	0	3	strand:	0	0	strand:	1	0	strand:	0	0	strand:	1	2
enclosed	Os03t0103700-02.mrna1	ncRNA	1313	5.04212	1.29921	0.92759	1.33738	CUFF.4765.1	ncRNA	2699	3.02236	0.875	1.31093	1.02875	1313	16	6	11	9	strand:	16	0	strand:	6	0	strand:	9	2	strand:	9	0
enclosed	Os03t0106250-00.mrna1	ncRNA	1110	0.0889048	0.0750123	0.0324398	0.0445597	Os03t0106200-01.mrna1	Domain of unknown function (DUF4378)	3538	0.046834	0.00352751	0	0.0438831	923	7	3	4	10	strand:	0	7	strand:	0	3	strand:	2	2	strand:	1	9
convergent	Os03t0106100-01.mrna1	ncRNA	2452	0.05239	0.0133723	0	0	CUFF.4769.2	Domain of unknown function (DUF4378)	3948	2.57e-05	0.111022	7.35e-08	1.01e-06	827	7	0	0	3	strand:	1	6	strand:	0	0	strand:	0	0	strand:	0	3
convergent	CUFF.4783.5	Pfam-B_5130	1965	1.02e-06	0.113879	0.0195934	0.0586784	Os03t0108300-01.mrna1	Glycosyl hydrolases family 16	1281	0.824	5.04e-07	0.349589	2.4e-09	325	5	0	1	6	strand:	1	4	strand:	0	0	strand:	1	0	strand:	4	2
convergent	CUFF.4781.1	DEAD/DEAH box helicase	2439	8.26694	3.81918	2.32717	1.65447	Os03t0108700-01.mrna1	CDS_Nohits	861	1.52191	0.630278	0.298401	0.363075	463	4	1	2	3	strand:	3	1	strand:	1	0	strand:	2	0	strand:	2	1
convergent	CUFF.4868.1	Plus-3 domain	5910	1.3577	1.07838	1.84237	0.424713	CUFF.4871.1	Protein of unknown function (DUF726)	6649	0	0	0.266	0	3961	72	45	58	59	strand:	50	22	strand:	37	8	strand:	49	9	strand:	41	18
divergent	CUFF.4953.1	WD domain, G-beta repeat	4133	0.713245	0.36	0.628141	0.228215	Os03t0115350-01.mrna1	CDS_Nohits	1350	0.300625	0.443206	0.371235	0.265385	1163	6	4	6	8	strand:	3	3	strand:	3	1	strand:	4	2	strand:	6	2
enclosed	Os03t0116300-01.mrna1	Alpha/beta hydrolase family	1444	18.2699	10.354	32.0698	6.00622	Os03t0116333-00.mrna1	CDS_Nohits	726	1.16349	1.41	3.27491	0.153485	668	9	9	19	13	strand:	9	0	strand:	9	0	strand:	19	0	strand:	13	0
convergent	CUFF.4814.1	Spinocerebellar ataxia type 10 protein domai	2814	2.74e-08	0.0457623	0.0818395	1.03e-08	Os03t0119000-01.mrna1	2OG-Fe(II) oxygenase superfamily	936	2.66	2.14	1.61	1.29	280	4	0	2	3	strand:	1	3	strand:	0	0	strand:	0	2	strand:	2	1
divergent	Os03t0119401-00.mrna1	CDS_Nohits	2620	0.521657	3.68	11.6	0.563621	Os03t0119300-01.mrna1	Subtilase family	2604	3.28092	13.8184	28.1851	2.7878	2512	12	15	29	15	strand:	2	10	strand:	1	14	strand:	3	26	strand:	3	12
enclosed	Os03t0120425-00.mrna1	ncRNA	1048	0.194	0.103	0.0498154	0.0596499	Os03t0120400-01.mrna1	Heavy-metal-associated domain	1130	1.99628	2.95789	1.24527	0.991008	584	4	7	1	2	strand:	1	3	strand:	1	6	strand:	0	1	strand:	1	1
convergent	Os03t0124300-01.mrna1	Carbohydrate-binding protein of the ER	1593	8.75082	7.27	16.3837	2.44324	Os03t0124300-02.mrna1	ncRNA	1538	0.923127	1.60862	6.49001	1.04742	1427	14	17	23	26	strand:	14	0	strand:	16	1	strand:	23	0	strand:	26	0
convergent	CUFF.4851.1	Glycosyl hydrolases family 28	3298	2.33599	1.32294	1.24055	0.673218	Os03t0125000-01.mrna1	ribosomal L5P family C-terminus	1043	99.3079	58.7025	32.2297	21.3757	1024	19	16	5	21	strand:	1	18	strand:	0	16	strand:	0	5	strand:	0	21
enclosed	Os03t0125900-02.mrna1	Pfam-B_15943	1731	0.478904	0.0560858	0.108693	0.0790409	CUFF.4862.1	Glycosyl transferase family, a/b domain	3528	0.9188	0.137	0.631	0.148906	1731	47	30	30	50	strand:	14	33	strand:	14	16	strand:	11	19	strand:	17	33
enclosed	Os03t0126850-01.mrna1	CDS_Nohits	921	1.05e-07	1.48e-08	6.55e-07	0	Os03t0126900-01.mrna1	CDS_Nohits	645	0.230587	0.258057	0.652739	0	578	2	1	1	1	strand:	1	1	strand:	0	1	strand:	0	1	strand:	1	0
enclosed	Os03t0128000-01.mrna1	Fasciclin domain	1529	76	46.5	16.417	22.3974	CUFF.4869.1	CDS_Nohits	1641	7.30931	11.1	5.87515	6.82743	1437	27	16	10	37	strand:	22	5	strand:	13	3	strand:	9	1	strand:	32	5
enclosed	CUFF.4873.2	Protein kinase domain	2329	7.22305	1.26	3.72757	1.97477	CUFF.4876.1	CDS_Nohits	967	1.87	2.05066	9.76794	1.33	962	34	32	34	33	strand:	33	1	strand:	30	2	strand:	34	0	strand:	28	5
enclosed	Os03t0129400-01.mrna1	ncRNA	554	7.91309	4.95612	2.4375	4.75643	CUFF.4881.3	Nucleotide-diphospho-sugar transferase	2581	2.2e-07	1.25e-07	2.53e-05	2.19e-07	554	69	71	34	79	strand:	69	0	strand:	71	0	strand:	34	0	strand:	79	0
enclosed	Os03t0130550-00.mrna1	ncRNA	353	1.96	0.962603	1.18978	0.390811	Os03t0130500-01.mrna1	Cytoskeletal-regulatory complex EF hand	3781	3.94624	2.24736	3.58623	1.4	332	1	1	0	1	strand:	0	1	strand:	0	1	strand:	0	0	strand:	0	1
enclosed	Os03t0131800-00.mrna1	Protein of unknown function (DUF1014)	806	0.831194	0	0.144701	0.379611	Os03t0131825-00.mrna1	CDS_Nohits	768	2e-10	0	0	3.42e-07	763	2	1	1	0	strand:	1	1	strand:	1	0	strand:	0	1	strand:	0	0
enclosed	CUFF.4916.2	ncRNA	1217	0.48225	0.293062	1.63083	0.0464684	CUFF.4919.1	ncRNA	884	0.0798669	0	2.03	0.0622991	884	26	21	24	25	strand:	22	4	strand:	20	1	strand:	23	1	strand:	25	0
enclosed	CUFF.4917.1	CDS_Nohits	779	7.43	2.02	2.59342	2.67	Os03t0135600-01.mrna1	Ankyrin repeats (3 copies)	1783	0.407468	0.353849	1.56526	7.04e-06	776	2	1	5	3	strand:	0	2	strand:	0	1	strand:	1	4	strand:	0	3
enclosed	Os03t0136450-00.mrna1	CDS_Nohits	1327	0.0255328	0	0	0	Os03t0136400-01.mrna1	Sugar (and other) transporter	2545	1.1e-05	0	6e-10	0	1327	1	0	1	0	strand:	0	1	strand:	0	0	strand:	1	0	strand:	0	0
divergent	Os03t0137200-01.mrna1	Protein phosphatase 2C	1978	4.47898	3.9	12.4709	2.17999	Os03t0137050-00.mrna1	ncRNA	639	0.489	0.585955	6.10306	0.76	496	5	6	7	5	strand:	5	0	strand:	4	2	strand:	7	0	strand:	5	0
enclosed	Os03t0137200-02.mrna1	ncRNA	892	1.15	0.506264	1.37677	0.390556	Os03t0137250-00.mrna1	ncRNA	285	0.210549	0.856	2.69327	0.211821	281	5	6	5	2	strand:	5	0	strand:	5	1	strand:	5	0	strand:	2	0
enclosed	Os03t0137350-00.mrna1	ncRNA	829	0.286227	0.147673	7.09e-08	0	CUFF.4925.2	Protein of unknown function (DUF3353)	886	5.29e-06	1.33352	4.07463	1.0138	774	6	7	8	15	strand:	2	4	strand:	2	5	strand:	3	5	strand:	3	12
convergent	Os03t0137600-02.mrna1	Protein of unknown function (DUF4079)	1067	12.7078	7.78488	5.47432	6.82184	CUFF.4933.1	Pfam-B_359	2459	0.0857231	0.0428706	0.215601	0.0360596	313	8	4	1	3	strand:	7	1	strand:	4	0	strand:	1	0	strand:	3	0
convergent	CUFF.4939.3	CDS_Nohits	3241	1e-10	0.0290593	0	0	Os03t0139200-01.mrna1	Domain of unknown function (DUF3527)	3193	1.56	1.16291	2.40845	0.444836	2127	17	17	11	11	strand:	3	14	strand:	0	17	strand:	1	10	strand:	0	11
convergent	CUFF.4960.4	Cytoplasmic Fragile-X interacting family	4667	0.0573	1.01e-05	0.41138	0	CUFF.4961.1	Pfam-B_12555	3311	0.782478	0.305985	0.319371	0.251251	530	3	0	3	3	strand:	2	1	strand:	0	0	strand:	1	2	strand:	2	1
divergent	Os03t0145200-01.mrna1	GATA zinc finger	1007	0.205	2.29e-08	0.104529	0.198856	Os03t0145150-00.mrna1	ncRNA	1138	0.24082	0.0684361	6.69e-08	0	777	1	0	0	4	strand:	1	0	strand:	0	0	strand:	0	0	strand:	4	0
enclosed	CUFF.4964.2	Core-2/I-Branching enzyme	3113	0	2.4e-09	0.295573	8.7e-09	CUFF.4966.1	CDS_Nohits	2172	0	0	0.0808602	0	2172	0	0	1	0	strand:	0	0	strand:	0	0	strand:	1	0	strand:	0	0
enclosed	CUFF.4972.3	Pfam-B_19893	3762	1.20815	0.45727	0.103929	0.238624	CUFF.4977.2	CDS_Nohits	832	2.61	0.816	0.353188	0.779778	643	0	1	0	0	strand:	0	0	strand:	1	0	strand:	0	0	strand:	0	0
enclosed	CUFF.4972.1	Pfam-B_19893	3022	6.05e-06	0.0972872	1.54e-07	0.111954	Os03t0145751-00.mrna1	CDS_Nohits	414	1.33377	0.157853	0	0	414	5	5	3	9	strand:	2	3	strand:	2	3	strand:	1	2	strand:	3	6
enclosed	Os03t0146200-01.mrna1	CDS_Nohits	1065	4.62109	10.7701	4.49124	3.24292	Os03t0146100-04.mrna1	Major intrinsic protein	1055	101.423	44.8093	31.4571	36.2675	799	111	81	42	121	strand:	26	85	strand:	11	70	strand:	8	34	strand:	23	98
enclosed	Os03t0150500-01.mrna1	Sugar (and other) transporter	1801	0.446936	0.272188	0.66412	9.27e-08	Os03t0150550-00.mrna1	CDS_Nohits	1334	6.8e-09	2.38e-06	1.5e-08	0.173463	1334	1	0	1	2	strand:	1	0	strand:	0	0	strand:	0	1	strand:	2	0
enclosed	Os03t0150633-00.mrna1	CDS_Nohits	1566	3.33433	7.94659	35.8334	4.21758	Os03t0150600-03.mrna1	Sugar (and other) transporter	1921	10.2982	5.55213	20.3984	2.73	1566	18	10	43	23	strand:	2	16	strand:	4	6	strand:	4	39	strand:	6	17
convergent	Os03t0151201-01.mrna1	ncRNA	2158	0	0.00979091	0	0.00247289	CUFF.5046.4	Macro domain	2350	0.301412	0.055	0.0765234	0.127	1198	0	1	0	1	strand:	0	0	strand:	1	0	strand:	0	0	strand:	0	1
enclosed	Os03t0151600-01.mrna1	CDS_Nohits	797	3.7e-09	0.107773	0.173	2.54e-08	Os03t0151600-02.mrna1	Acetyltransferase (GNAT) family	970	3.41679	0.715572	0.826793	0.686806	784	1	1	1	0	strand:	0	1	strand:	1	0	strand:	0	1	strand:	0	0
enclosed	Os03t0151850-00.mrna1	Pfam-B_17242	1735	0	0	0.107132	0.0328527	Os03t0151800-01.mrna1	ATPase family associated with various cellul	2679	5.53765	3.48369	12.5333	1.98493	1699	42	54	33	57	strand:	1	41	strand:	1	53	strand:	0	33	strand:	1	56
convergent	Os03t0152900-01.mrna1	Kinesin motor domain	3107	0.103035	0.0151103	0.0645371	0.0245331	CUFF.5097.1	RNA recognition motif. (a.k.a. RRM, RBD, or RNP dom	2776	1.30486	0.889363	0.663944	0.446316	442	7	6	4	3	strand:	3	4	strand:	3	3	strand:	4	0	strand:	3	0
enclosed	Os03t0154700-01.mrna1	Ribosomal protein S4/S9 N-terminal domain	969	67.7678	32.9034	20.5747	17.2502	CUFF.5034.1	ncRNA	470	15.9397	9.59606	15.4966	3.58054	465	3	0	1	0	strand:	3	0	strand:	0	0	strand:	1	0	strand:	0	0
convergent	Os03t0157500-01.mrna1	Pentapeptide repeats (8 copies)	1515	3.96679	1.78111	2.00018	1.17718	CUFF.4987.1	Hsp20/alpha crystallin family	1635	1.1953	0.24743	1.06626	0.330881	399	2	1	0	1	strand:	1	1	strand:	1	0	strand:	0	0	strand:	1	0
convergent	Os03t0158200-01.mrna1	DEAD/DEAH box helicase	2005	2.6	1.2501	1.6	0.898	CUFF.4994.2	CDS_Nohits	2017	0.60724	0.136537	7.43e-06	0.703	534	7	6	5	6	strand:	3	4	strand:	6	0	strand:	5	0	strand:	6	0
enclosed	Os03t0158550-00.mrna1	CDS_Nohits	995	0	0.144016	0.272	0.0182	Os03t0158500-01.mrna1	YT521-B-like domain	2861	9.83639	6.44622	13.6193	4.52202	974	101	99	75	126	strand:	4	97	strand:	2	97	strand:	0	75	strand:	2	124
divergent	CUFF.4999.2	ncRNA	1078	0.259187	0	0	1.3e-09	Os03t0158700-02.mrna1	Subtilase family	1148	0.142058	0.217531	9.89e-08	0.228497	889	3	3	3	2	strand:	1	2	strand:	0	3	strand:	1	2	strand:	2	0
enclosed	Os03t0160502-00.mrna1	ncRNA	571	0	0.0941613	0.0784293	0	Os03t0160400-01.mrna1	AAA domain	3647	0.363786	0.000916139	0.077723	0.155	460	1	2	0	4	strand:	0	1	strand:	0	2	strand:	0	0	strand:	0	4
enclosed	Os03t0161302-00.mrna1	CDS_Nohits	1367	0.148211	0.0771214	0.392476	4.57e-08	Os03t0161200-01.mrna1	Sulfate transporter family	2325	19.5445	13.1101	40.9946	6.20979	1275	13	9	21	10	strand:	2	11	strand:	0	9	strand:	1	20	strand:	1	9
enclosed	Os03t0161400-01.mrna1	Protein of unknown function (DUF4005)	1575	6.66956	4.00955	5.02408	1.83869	Os03t0161450-00.mrna1	CDS_Nohits	807	0.256	0.593079	0.287768	0.229299	732	3	3	0	2	strand:	2	1	strand:	3	0	strand:	0	0	strand:	1	1
enclosed	Os03t0164100-02.mrna1	ncRNA	3554	1.37	0.345	0.388827	0.313989	CUFF.5039.1	CDS_Nohits	3715	0.116043	0.103615	0.187609	0.089915	3311	2	2	6	5	strand:	2	0	strand:	2	0	strand:	5	1	strand:	2	3
enclosed	CUFF.5037.1	ncRNA	723	0.255637	0	0.30526	0	Os03t0165100-00.mrna1	PPR repeat family	1947	0.181598	0.35	0.129	2.3e-06	723	1	1	0	1	strand:	0	1	strand:	1	0	strand:	0	0	strand:	1	0
convergent	CUFF.5042.2	SNF2 family N-terminal domain	6427	0.466089	0.236	0.710108	0.130456	Os03t0165300-01.mrna1	Associated with HOX	2697	14.3812	6.42076	15.3111	11.71	2668	48	21	14	51	strand:	7	41	strand:	2	19	strand:	2	12	strand:	11	40
convergent	CUFF.5054.1	CDS_Nohits	1365	3.98	3.05831	2.62	1.81	CUFF.5057.1	CDS_Nohits	2659	0.0966914	0.0834011	0.0501295	0	1220	6	1	2	3	strand:	4	2	strand:	1	0	strand:	2	0	strand:	2	1
enclosed	Os03t0167500-01.mrna1	Ring finger domain	2143	2.47	1.65	3.58	0.974427	Os03t0167550-01.mrna1	ncRNA	2047	0.0910332	0.060797	0.109427	0.0655233	822	5	7	3	7	strand:	5	0	strand:	7	0	strand:	3	0	strand:	7	0
convergent	Os03t0168200-01.mrna1	Protein of unknown function (DUF3110)	1141	4.41442	1.86561	2.65049	1.35254	CUFF.5055.2	Protein of unknown function (DUF1997)	1801	0.276554	0.572636	0.454657	9.3e-07	392	2	2	1	2	strand:	2	0	strand:	2	0	strand:	1	0	strand:	2	0
enclosed	CUFF.5056.1	PPR repeat family	5263	0.53	0.241	0.222173	0.16449	Os03t0168500-00.mrna1	Thioredoxin	534	0	0	4.2e-09	0	225	1	1	1	0	strand:	1	0	strand:	1	0	strand:	1	0	strand:	0	0
enclosed	Os03t0169100-01.mrna1	Ribulose-phosphate 3 epimerase family	1274	75.844	44.7	88.8843	26.9905	CUFF.5060.2	GDP-fucose protein O-fucosyltransferase	2795	0.667646	0.0440764	0.0738871	0.0448043	284	3	6	4	3	strand:	3	0	strand:	6	0	strand:	4	0	strand:	3	0
enclosed	Os03t0169600-01.mrna1	Dof domain, zinc finger	1799	20.2039	8.25871	18.7	4.99	Os03t0169700-01.mrna1	CDS_Nohits	1494	5.61113	2.36604	5.10522	0.931869	1220	98	77	47	106	strand:	62	36	strand:	49	28	strand:	33	14	strand:	69	37
divergent	Os03t0170701-00.mrna1	CDS_Nohits	834	1.06298	0.503728	1.03866	0.574655	CUFF.5068.2	Homeobox domain	959	6.47e-07	0.453	0.916896	4.15e-07	760	3	2	0	3	strand:	0	3	strand:	0	2	strand:	0	0	strand:	0	3
enclosed	Os03t0173600-00.mrna1	CDS_Nohits	489	0.112844	0	0	0	CUFF.5079.4	Pfam-B_10816	2044	1.21019	0.187928	1.48218	0.391121	489	2	0	0	2	strand:	0	2	strand:	0	0	strand:	0	0	strand:	0	2
enclosed	Os03t0177400-02.mrna1	Elongation factor Tu C-terminal domain	1357	4.87	4.65	3.54	2.3607	Os03t0177450-00.mrna1	CDS_Nohits	755	9.17395	5.17992	0.0729624	0.240948	755	13	8	7	8	strand:	13	0	strand:	8	0	strand:	6	1	strand:	8	0
enclosed	Os03t0177900-01.mrna1	Elongation factor Tu GTP binding domain	1660	43.772	21.5442	26.7326	13.9492	Os03t0177933-00.mrna1	ncRNA	492	16.005	11.3141	2.72901	1.3331	492	7	8	9	9	strand:	7	0	strand:	8	0	strand:	9	0	strand:	9	0
enclosed	Os03t0178000-02.mrna1	Elongation factor Tu GTP binding domain	2156	0.286474	0.428092	0.697959	0.670511	Os03t0178033-00.mrna1	ncRNA	752	11.3039	10.6922	4.48698	0.902821	752	32	20	12	30	strand:	29	3	strand:	19	1	strand:	12	0	strand:	24	6
convergent	Os03t0178200-01.mrna1	YGGT family	1071	3.41079	6.65853	1.44228	2.43304	CUFF.5101.1	Alpha/beta hydrolase family	2583	0.39431	0.493316	0.252118	0.13471	777	14	8	4	9	strand:	12	2	strand:	7	1	strand:	3	1	strand:	7	2
enclosed	CUFF.5108.1	CDS_Nohits	1805	0.624538	0.476383	0.281	0.229706	CUFF.5105.5	Alpha/beta hydrolase family	2119	0.830253	0.327531	0.455628	0.381	1716	4	4	3	2	strand:	3	1	strand:	2	2	strand:	1	2	strand:	0	2
enclosed	CUFF.5109.1	ncRNA	1184	1.80142	0.76534	0.479739	0.355928	CUFF.5105.2	CDS_Nohits	1018	1.29571	0.805549	0.803979	0.352507	413	0	1	0	0	strand:	0	0	strand:	1	0	strand:	0	0	strand:	0	0
divergent	Os03t0179900-01.mrna1	Lipoxygenase	3066	9.65115	3.67968	3.5983	2.55398	Os03t0179750-01.mrna1	CDS_Nohits	1266	1.03462	0.267455	0.851068	0.139147	572	4	3	4	3	strand:	2	2	strand:	3	0	strand:	2	2	strand:	2	1
enclosed	Os03t0182400-01.mrna1	SacI homology domain	3741	0.804373	0.334714	1.0477	0.301057	CUFF.5129.1	ncRNA	633	1.56e-06	2e-10	0.101923	0	633	2	12	5	8	strand:	2	0	strand:	10	2	strand:	5	0	strand:	7	1
divergent	CUFF.5131.1	SacI homology domain	3780	4.57681	2.49	6.71477	1.57996	CUFF.5128.2	ncRNA	820	0.340836	0.165743	2.34868	0.228988	475	1	5	1	0	strand:	0	1	strand:	5	0	strand:	0	1	strand:	0	0
enclosed	Os03t0183050-00.mrna1	CDS_Nohits	684	0.294466	0.400504	3.67419	0.152634	Os03t0183000-01.mrna1	AP2 domain	1249	16.1873	7.89663	13.6546	4.87582	575	4	4	2	9	strand:	0	4	strand:	1	3	strand:	0	2	strand:	0	9
enclosed	CUFF.5146.1	CDS_Nohits	4063	0.226323	0.11242	0.539153	0.0606898	CUFF.5147.1	CDS_Nohits	1883	0.292804	0.149257	0.146962	0.0382	1860	4	1	2	4	strand:	2	2	strand:	1	0	strand:	1	1	strand:	3	1
convergent	Os03t0186900-01.mrna1	Eukaryotic aspartyl protease	1742	2.08473	1.36	1.91699	0.415	CUFF.5154.1	CDS_Nohits	1910	1.02141	0.887289	0.741	0.452931	1128	13	4	4	5	strand:	12	1	strand:	3	1	strand:	4	0	strand:	4	1
enclosed	CUFF.5157.1	CDS_Nohits	2431	0.193883	0.161615	5.51131	0.105054	CUFF.5158.1	ncRNA	918	0.84	1.32324	29.0048	0.293	745	2	3	6	4	strand:	1	1	strand:	3	0	strand:	5	1	strand:	4	0
enclosed	CUFF.5155.1	CDS_Nohits	2453	0.295134	0.205	0.555	0	CUFF.5161.1	Leucine Rich repeat	2320	1.26362	0.708552	5.21395	0.571345	2182	10	6	6	13	strand:	3	7	strand:	2	4	strand:	2	4	strand:	4	9
enclosed	Os03t0187600-01.mrna1	GRAM domain	1134	3.75783	2.45799	64.5911	0.930792	CUFF.5159.1	CDS_Nohits	2377	0.12	0.0528	4.68031	0.0936	1132	9	5	14	2	strand:	9	0	strand:	5	0	strand:	13	1	strand:	2	0
enclosed	CUFF.5174.1	ncRNA	124	28.2918	92.4837	108.794	5.78302	Os03t0191000-01.mrna1	CG-1 domain	3596	0.137	0.102	0.259	0.0256815	120	0	1	0	1	strand:	0	0	strand:	0	1	strand:	0	0	strand:	0	1
enclosed	Os03t0191850-01.mrna1	CDS_Nohits	1324	0.113958	0.655511	20.7892	0.596093	Os03t0191900-01.mrna1	AP2 domain	1323	2.31219	2.33185	40.4809	1.37036	1323	2	0	7	2	strand:	1	1	strand:	0	0	strand:	0	7	strand:	0	2
enclosed	Os03t0192750-00.mrna1	ncRNA	915	0.204104	0.22	4.14243	0.174	Os03t0192700-01.mrna1	Myo-inositol-1-phosphate synthase	1913	1.77242	1.1228	16.6	0.696608	880	4	5	7	4	strand:	0	4	strand:	1	4	strand:	0	7	strand:	0	4
enclosed	Os03t0194500-01.mrna1	Tim17/Tim22/Tim23/Pmp24 family	917	3.28398	2.54036	4.73159	1.58914	CUFF.5185.2	ncRNA	2152	0.281329	0.048	0.167315	0.0398023	900	0	2	0	2	strand:	0	0	strand:	2	0	strand:	0	0	strand:	2	0
convergent	Os03t0195800-01.mrna1	Sulfate transporter family	2790	0	0.00257347	0	0	Os03t0195900-02.mrna1	CDS_Nohits	1778	0.412093	0.290716	4.14e-06	0.216393	1248	2	1	0	0	strand:	2	0	strand:	0	1	strand:	0	0	strand:	0	0
enclosed	Os03t0197100-01.mrna1	Sugar (and other) transporter	2253	18.9803	5.13934	6.2843	4.34544	Os03t0197125-00.mrna1	CDS_Nohits	1494	1.18	0.255254	0.0951702	0.282	1395	7	1	11	9	strand:	5	2	strand:	1	0	strand:	11	0	strand:	9	0
divergent	CUFF.5207.1	CRT-like	2297	1.18684	0.425343	0.694525	0.356439	CUFF.5205.2	Methyladenine glycosylase	3681	0.401919	0.0791736	7.45e-07	7.38e-07	452	0	3	0	1	strand:	0	0	strand:	2	1	strand:	0	0	strand:	1	0
convergent	Os03t0200500-01.mrna1	Ribosomal S3Ae family	1032	38.2441	24.0783	27.3	11.8659	CUFF.5214.1	TPR repeat	3968	0.435694	0.215055	0.619262	0.194825	796	14	16	7	10	strand:	14	0	strand:	15	1	strand:	6	1	strand:	10	0
convergent	CUFF.5209.1	ncRNA	856	6.44e-07	0.0431284	0.243	5.2e-09	Os03t0200800-01.mrna1	ADP-ribosylation factor family	1041	6.5	3.52	10.1857	2.91	766	12	10	12	14	strand:	0	12	strand:	0	10	strand:	1	11	strand:	1	13
convergent	Os03t0201700-01.mrna1	Histone acetylation protein 2	1554	2.38687	1.32328	0.697184	0.919949	Os03t0201800-01.mrna1	Glycosyl hydrolase family 10	2315	3.33e-08	0	0	1.31e-07	320	0	0	1	2	strand:	0	0	strand:	0	0	strand:	0	1	strand:	1	1
enclosed	Os03t0202250-00.mrna1	CDS_Nohits	1065	0.0278624	0.26677	0.111098	0.122453	Os03t0202200-01.mrna1	Eukaryotic porin	1264	6.05115	3.24601	9.11085	1.93775	1040	9	5	6	15	strand:	1	8	strand:	0	5	strand:	1	5	strand:	2	13
enclosed	CUFF.5233.2	Ring finger domain	1753	0.45	0.735	1.68426	0.46	CUFF.5230.1	CDS_Nohits	1177	0.0178515	0.125292	0.00273862	0.0103482	1177	15	5	5	3	strand:	12	3	strand:	4	1	strand:	5	0	strand:	3	0
convergent	Os03t0209400-01.mrna1	Got1/Sft2-like family	1092	1.82988	1.25801	1.28947	1.37304	CUFF.5238.1	CDS_Nohits	3285	0.0495287	0.112368	0.141073	0.0626539	469	7	4	2	12	strand:	6	1	strand:	2	2	strand:	1	1	strand:	9	3
divergent	CUFF.5241.1	CDS_Nohits	1124	3.68426	2.70814	10.1322	3.77593	Os03t0210600-01.mrna1	CDS_Nohits	1206	13.2713	4.91371	16.6673	4.3811	1052	14	15	12	27	strand:	1	13	strand:	2	13	strand:	0	12	strand:	1	26
convergent	Os03t0210700-01.mrna1	CDS_Nohits	1101	2.05582	1.30482	4.23	1.24	CUFF.5257.4	CDS_Nohits	5615	0	0	0.108909	0	794	21	20	13	17	strand:	21	0	strand:	18	2	strand:	12	1	strand:	15	2
enclosed	CUFF.5283.1	CDS_Nohits	1198	0.152124	1.52058	4.6e-06	0.4128	Os03t0215900-00.mrna1	PPR repeat family	2107	5.04858	2.78844	0.626044	0.992624	1198	5	4	1	7	strand:	0	5	strand:	1	3	strand:	0	1	strand:	0	7
convergent	CUFF.5301.1	Protein of unknown function (DUF1423)	9169	1.95	0.846	1.90481	0.688	Os03t0218400-02.mrna1	Sugar (and other) transporter	1997	9.33e-05	1.01	5.43	2.21753	1761	11	7	19	13	strand:	5	6	strand:	1	6	strand:	4	15	strand:	2	11
enclosed	Os03t0219350-00.mrna1	ncRNA	305	11.8197	4.39035	1.06258	0.316871	Os03t0219300-01.mrna1	Tubulin/FtsZ family, GTPase domain	1583	10.9272	6.76824	5.04699	3.62638	304	0	1	0	0	strand:	0	0	strand:	0	1	strand:	0	0	strand:	0	0
enclosed	Os03t0221700-02.mrna1	Protein kinase domain	2830	4.35721	7.02685	1.72709	3.26393	CUFF.5317.1	Leucine Rich repeats (2 copies)	7179	0.250843	0.325413	1.41135	0.133	2703	37	31	18	55	strand:	32	5	strand:	24	7	strand:	14	4	strand:	49	6
convergent	CUFF.5348.2	ncRNA	769	0.0169884	0.0639507	0.396214	0.00709786	Os03t0228800-01.mrna1	Leucine Rich repeats (2 copies)	3314	0.780599	0.58124	1.64	0.256023	647	0	0	2	0	strand:	0	0	strand:	0	0	strand:	1	1	strand:	0	0
enclosed	CUFF.5354.1	ncRNA	812	1.18402	0.286409	0.700452	0.172	Os03t0229600-01.mrna1	Maf-like protein	2401	0.177455	0.110015	0.53	4.25e-06	812	3	4	2	1	strand:	0	3	strand:	0	4	strand:	0	2	strand:	0	1
divergent	CUFF.5357.4	Inositol 1, 3, 4-trisphosphate 5/6-kinase	741	0.577028	0.142905	3.95	0.203367	CUFF.5355.1	ncRNA	1449	0.151346	0.0225575	2.29386	0.0746916	430	0	1	1	1	strand:	0	0	strand:	1	0	strand:	0	1	strand:	1	0
convergent	Os03t0231600-01.mrna1	Aminotransferase class IV	1736	5.4517	3.13772	11.9315	1.88553	CUFF.5365.1	Squalene epoxidase	6377	2.66	1.09	1.78	0.706859	549	7	6	14	10	strand:	7	0	strand:	6	0	strand:	13	1	strand:	8	2
enclosed	Os03t0234350-00.mrna1	ncRNA	376	0	0	1.8e-09	0	CUFF.5369.1	Ubiquitin family	938	85.0362	46.3	33.1924	23.8	353	10	17	3	15	strand:	0	10	strand:	0	17	strand:	0	3	strand:	0	15
divergent	CUFF.5387.1	CDS_Nohits	989	2.32902	2.75628	1.73649	0.759007	CUFF.5385.2	CDS_Nohits	3128	1.23	0.108	0.434	0.302	914	2	0	3	0	strand:	1	1	strand:	0	0	strand:	1	2	strand:	0	0
enclosed	Os03t0242350-01.mrna1	ncRNA	1002	0.117	4.16e-05	2.73e-07	4e-10	Os03t0242300-01.mrna1	CDS_Nohits	1725	2.15587	0.77558	3.79948	0.33258	1002	6	9	0	13	strand:	5	1	strand:	3	6	strand:	0	0	strand:	7	6
enclosed	CUFF.5409.1	CDS_Nohits	3672	1.37103	0.347857	2.14597	0.288	Os03t0243900-01.mrna1	Thaumatin family	1720	37.0992	9.6668	15.6	4.68793	1720	35	29	17	53	strand:	13	22	strand:	10	19	strand:	4	13	strand:	24	29
enclosed	Os03t0244200-02.mrna1	Thaumatin family	1580	10.866	9.90492	110.557	4.3036	Os03t0244466-00.mrna1	ncRNA	240	0.759375	0.453219	3.20205	0.457746	180	2	3	2	7	strand:	2	0	strand:	3	0	strand:	2	0	strand:	6	1
enclosed	CUFF.5427.2	Dihydrodipicolinate reductase, N-terminus	2803	1.19785	0.730975	0.737356	0.813598	Os03t0245200-01.mrna1	Pollen proteins Ole e I like	974	1.96	0.836	0.21504	0.86	974	8	1	4	9	strand:	0	8	strand:	0	1	strand:	0	4	strand:	0	9
enclosed	Os03t0247900-01.mrna1	ACT domain	1787	7.3244	7.83473	47.9774	2.40578	CUFF.5424.1	Autophagy protein Apg9	8692	0.513099	0.391	3.92078	0.191	1787	5	9	21	16	strand:	5	0	strand:	6	3	strand:	19	2	strand:	13	3
divergent	CUFF.5447.1	CDS_Nohits	1403	7.2	3.98	4.95835	9.73e-05	Os03t0253600-01.mrna1	CDS_Nohits	2042	2.27	0.556	1.03114	0.521	1225	8	1	6	7	strand:	1	7	strand:	0	1	strand:	0	6	strand:	2	5
divergent	Os03t0257700-01.mrna1	CDS_Nohits	1385	1.31268	0.52153	0.299251	0.496534	Os03t0257600-01.mrna1	Regulator of Vps4 activity in the MVB pathway	2099	12.3721	10.6099	4.95864	9.11341	698	3	1	1	4	strand:	0	3	strand:	0	1	strand:	0	1	strand:	0	4
enclosed	Os03t0257900-02.mrna1	CDS_Nohits	2881	0.47592	0.0961	0.0301738	0.0918016	Os03t0258000-01.mrna1	Legume lectin domain	2145	0.0297208	0.105748	0	0.0148087	1935	3	1	2	2	strand:	2	1	strand:	0	1	strand:	1	1	strand:	1	1
convergent	CUFF.5478.1	Mitochondrial carrier protein	2613	1.10024	0.453509	0.4855	0.252345	Os03t0263500-01.mrna1	Zinc-finger of C2H2 type	1228	3.1609	1.8079	2.56356	1.11295	554	3	2	0	2	strand:	0	3	strand:	0	2	strand:	0	0	strand:	1	1
enclosed	Os03t0263900-01.mrna1	TPR repeat	3171	3.13036	1.64295	3.28778	0.947794	CUFF.5482.1	CDS_Nohits	1858	0.654152	0.374981	1.38966	0.432732	1858	22	21	10	25	strand:	18	4	strand:	15	6	strand:	10	0	strand:	15	10
convergent	CUFF.5504.3	Protein of unknown function (DUF620)	5563	0.453	0.180068	0.466	0.129924	CUFF.5506.1	Domain of unknown function (DUF3527)	3274	0.38	0.177	0.521618	0.263	3061	38	32	31	59	strand:	18	20	strand:	7	25	strand:	14	17	strand:	28	31
enclosed	Os03t0268000-02.mrna1	ncRNA	1022	1.50569	0.715142	1.92295	0.661935	Os03t0268050-00.mrna1	ncRNA	703	0	1e-10	2e-10	0.0902476	663	8	14	9	13	strand:	7	1	strand:	14	0	strand:	9	0	strand:	13	0
enclosed	Os03t0268750-00.mrna1	CDS_Nohits	1397	0.44	0.162	2.31141	0.181395	Os03t0268600-01.mrna1	Protein phosphatase 2C	1665	5.99964	8.67954	24.8616	4.21431	1203	1	3	7	6	strand:	0	1	strand:	1	2	strand:	1	6	strand:	0	6
enclosed	Os03t0270300-00.mrna1	CDS_Nohits	432	4.28744	1.94336	1.42485	1.18061	CUFF.5516.1	PWI domain	3259	2.84368	1.55137	1.52902	0.556877	432	3	0	3	5	strand:	1	2	strand:	0	0	strand:	1	2	strand:	1	4
convergent	CUFF.5522.2	PPR repeat	3997	0.745916	0.31169	0.756165	0.27643	CUFF.5524.1	Pfam-B_418	1907	5.39537	3.69867	5.38712	1.70656	1487	8	10	6	11	strand:	0	8	strand:	0	10	strand:	1	5	strand:	2	9
enclosed	CUFF.5523.1	ncRNA	828	2.04	0.890547	2.98	0.428939	CUFF.5524.3	Pfam-B_418	722	3.06096	1.44343	2.01147	0.536844	416	13	5	4	8	strand:	0	13	strand:	0	5	strand:	0	4	strand:	0	8
convergent	CUFF.5536.2	CDS_Nohits	2088	0.576868	0.39533	0.0431321	0.15862	CUFF.5538.1	Protein kinase domain	1719	0.797863	3.55e-06	0.682435	0.167	706	4	6	5	12	strand:	0	4	strand:	0	6	strand:	0	5	strand:	2	10
enclosed	CUFF.5537.1	CDS_Nohits	3103	3.0739	2.66044	13.8205	1.26462	Os03t0275500-01.mrna1	ANTH domain	2378	7.03458	6.1905	9.40716	2.1016	2378	74	68	78	95	strand:	14	60	strand:	9	59	strand:	7	71	strand:	18	77
enclosed	Os03t0277650-00.mrna1	ncRNA	795	3.00081	1.58435	0.858949	0.230624	Os03t0277600-01.mrna1	Salt stress response/antifungal	1133	4.2674	3.46509	2.15776	1.01158	789	4	3	1	2	strand:	0	4	strand:	1	2	strand:	1	0	strand:	0	2
enclosed	Os03t0278333-00.mrna1	ncRNA	911	8.57382	2.37093	3.38021	0.622791	Os03t0278300-04.mrna1	RNA recognition motif. (a.k.a. RRM, RBD, or	2134	2.68932	0.494554	4.58299	0.799174	895	23	18	24	32	strand:	1	22	strand:	2	16	strand:	2	22	strand:	1	31
enclosed	CUFF.5645.2	CDS_Nohits	3979	0.598	0.293803	1.23057	0.241	Os03t0278400-01.mrna1	Putative GTPase activating protein for Arf	1886	10.5045	5.16238	10.8752	3.09445	1886	27	19	18	30	strand:	2	25	strand:	1	18	strand:	1	17	strand:	2	28
convergent	CUFF.5694.3	CDS_Nohits	9701	0	0	1.29e-05	0.00465252	CUFF.5696.1	ABC transporter transmembrane region	6039	0.964208	0.760112	2.51298	0.614245	5584	70	51	48	63	strand:	22	48	strand:	9	42	strand:	7	41	strand:	23	40
enclosed	Os03t0281500-01.mrna1	Protein tyrosine kinase	2988	4.61	6	1.22	2.22	CUFF.5542.1	E1-E2 ATPase	7227	3.21791	1.78449	3.8608	1.48	2988	23	14	14	26	strand:	19	4	strand:	11	3	strand:	9	5	strand:	20	6
enclosed	CUFF.5553.1	Rab-GTPase-TBC domain	3641	0.44743	0.0505876	8.35e-05	0.0350018	CUFF.5551.1	ncRNA	274	0	0.684355	1.59175	0	274	2	2	2	4	strand:	2	0	strand:	2	0	strand:	2	0	strand:	4	0
convergent	CUFF.5555.2	Type IIB DNA topoisomerase	2648	0.0710924	0	0.171573	0.0438892	CUFF.5559.2	PPR repeat family	3504	0.590126	0	0.116961	0.315843	1258	32	20	11	39	strand:	15	17	strand:	13	7	strand:	3	8	strand:	16	23
enclosed	Os03t0285100-01.mrna1	CDS_Nohits	1497	3.33313	1.47849	1.9976	1.41361	Os03t0285133-00.mrna1	ncRNA	246	0	0	1.18269	0.489	223	1	0	1	4	strand:	1	0	strand:	0	0	strand:	1	0	strand:	4	0
enclosed	Os03t0285850-00.mrna1	ncRNA	370	4.09	4.93036	52.8464	0.556	Os03t0285800-01.mrna1	Protein kinase domain	1489	7.84223	9.38328	152.493	3.37845	277	0	0	8	5	strand:	0	0	strand:	0	0	strand:	1	7	strand:	0	5
divergent	Os03t0287800-00.mrna1	Glycosyltransferase family 43	1624	7.08251	4.24	5.16571	1.81807	Os03t0287750-00.mrna1	CDS_Nohits	1191	6.65786	1.21155	2.75555	1.04	890	3	3	6	15	strand:	3	0	strand:	3	0	strand:	6	0	strand:	12	3
enclosed	CUFF.5573.4	ncRNA	2688	0	0.0577618	0.0805036	0.103	Os03t0288100-00.mrna1	ncRNA	270	3.93719	0.211449	0	0.295369	270	0	0	0	2	strand:	0	0	strand:	0	0	strand:	0	0	strand:	2	0
enclosed	CUFF.5575.2	Protein kinase domain	2112	2.29	1.09	3.44	0.904	Os03t0289133-00.mrna1	ncRNA	1505	0	0	0.0388398	0	1169	6	5	4	2	strand:	6	0	strand:	5	0	strand:	4	0	strand:	2	0
divergent	Os03t0291800-01.mrna1	GDSL/SGNH-like Acyl-Esterase family found in Pmr	2263	3.36422	1.59265	2.37053	1.63013	Os03t0291700-01.mrna1	CDS_Nohits	1471	3.04361	1.69	2.2	1.01104	904	10	6	5	12	strand:	5	5	strand:	3	3	strand:	2	3	strand:	7	5
convergent	Os03t0291800-03.mrna1	GDSL/SGNH-like Acyl-Esterase family found in Pmr	1178	1.34e-05	0	2e-10	1.83e-05	CUFF.5588.1	ncRNA	1403	1.12	0.657346	1.37012	0.166	819	7	6	4	9	strand:	6	1	strand:	6	0	strand:	3	1	strand:	7	2
convergent	CUFF.5589.2	Protein kinase domain	3784	0.0345469	0	0.480331	0	Os03t0292800-01.mrna1	RanBP1 domain	1109	6.45519	3.24641	5.68231	1.87	590	9	4	2	6	strand:	0	9	strand:	0	4	strand:	0	2	strand:	0	6
enclosed	CUFF.5590.1	ncRNA	652	0.0832947	0.0958446	0.354886	0.0613182	CUFF.5592.2	RanBP1 domain	795	7.8588	1.35323	6.51e-08	5.83e-07	554	0	3	4	1	strand:	0	0	strand:	0	3	strand:	0	4	strand:	0	1
enclosed	Os03t0294001-01.mrna1	ncRNA	1215	0.132	0.0588095	0.0762252	0.0213969	CUFF.5604.4	ncRNA	3835	0.716	0.201	0.374301	0.268426	618	9	3	0	6	strand:	0	9	strand:	0	3	strand:	0	0	strand:	0	6
divergent	CUFF.5602.1	Pfam-B_1204	5439	1.63531	0.703	0.69682	0.391791	CUFF.5598.2	CDS_Nohits	2919	0.222012	0.138948	0.0409687	0.0306	1040	6	5	1	5	strand:	5	1	strand:	5	0	strand:	1	0	strand:	5	0
enclosed	Os03t0294650-00.mrna1	ncRNA	888	1.75e-08	0	0	0	Os03t0294600-01.mrna1	Pfam-B_10044	1508	0.119946	0	0	0.0330254	881	1	2	0	1	strand:	1	0	strand:	0	2	strand:	0	0	strand:	1	0
enclosed	Os03t0298400-01.mrna1	ATPase family associated with various cellular acti	1578	6.09399	2.49632	1.75206	1.50365	Os03t0298501-00.mrna1	ncRNA	1015	8e-10	2.94e-08	4.9e-08	3.13e-08	981	9	3	3	7	strand:	9	0	strand:	3	0	strand:	3	0	strand:	6	1
enclosed	Os03t0298850-00.mrna1	ncRNA	752	1.83e-08	8.41e-07	0	0	Os03t0298800-01.mrna1	RNA recognition motif. (a.k.a. RRM, RBD, or RNP	918	5.12167	2.91311	5.57852	2.51	714	8	0	0	2	strand:	0	8	strand:	0	0	strand:	0	0	strand:	0	2
enclosed	Os03t0300900-01.mrna1	Glycosyl transferase family 8	2009	12.4299	9.10504	9.13232	5.27467	CUFF.5624.1	CDS_Nohits	2395	0.565	0.816839	1.80935	0.411	1880	54	35	36	58	strand:	27	27	strand:	16	19	strand:	17	19	strand:	24	34
enclosed	CUFF.5631.1	PHD-finger	3654	2.13562	0.516	10.8491	1.6	CUFF.5632.1	ncRNA	698	0.987938	0.683	26.4	0.221212	698	10	3	30	7	strand:	10	0	strand:	3	0	strand:	30	0	strand:	7	0
enclosed	Os03t0304550-00.mrna1	CDS_Nohits	970	0	0.0207332	0.086352	0.0391939	Os03t0304500-01.mrna1	TPR repeat	2464	0.55397	3.16555	3.71425	0.668582	962	0	3	5	4	strand:	0	0	strand:	0	3	strand:	2	3	strand:	1	3
enclosed	CUFF.5643.1	CDS_Nohits	1870	0.120591	0.0497268	0.149582	0.00221052	Os03t0305000-01.mrna1	AMP-binding enzyme	2032	0.780119	0.342936	2.06342	0.258984	1710	3	3	5	2	strand:	1	2	strand:	1	2	strand:	0	5	strand:	0	2
divergent	CUFF.5646.1	CDS_Nohits	2046	1.36	0.599	1.46	0.138858	Os03t0305800-02.mrna1	galactosyl transferase GMA12/MNN10 family	1727	4.78604	3.47283	21.7604	2.67733	1697	12	6	14	11	strand:	3	9	strand:	3	3	strand:	4	10	strand:	3	8
divergent	CUFF.5662.1	Pfam-B_12515	1530	0.539851	0.168	1.13279	0.251075	Os03t0309250-00.mrna1	ncRNA	626	1.08343	0.64868	4.44803	2.28e-06	453	2	1	2	2	strand:	2	0	strand:	1	0	strand:	2	0	strand:	1	1
enclosed	Os03t0310800-01.mrna1	EF hand	941	8.85233	0	57.373	1.18361	CUFF.5674.1	CDS_Nohits	826	3.18372	0.0848083	46.9028	0.879176	826	10	1	24	6	strand:	9	1	strand:	1	0	strand:	23	1	strand:	5	1
enclosed	Os03t0319000-01.mrna1	ncRNA	741	1.38106	0.836234	6.86777	0.700867	Os03t0319050-00.mrna1	ncRNA	481	3.98	0.992366	5.2343	0.853031	390	1	0	0	4	strand:	1	0	strand:	0	0	strand:	0	0	strand:	2	2
convergent	Os03t0321700-01.mrna1	WRKY DNA -binding domain	844	1.68161	0.651	6.88833	1.03	Os03t0321800-01.mrna1	Biotin/lipoate A/B protein ligase family	1891	0.482803	0.150283	0.448347	0.0749104	521	3	2	4	5	strand:	3	0	strand:	1	1	strand:	3	1	strand:	3	2
convergent	CUFF.5717.1	Putative GTPase activating protein for Arf	3992	0.309968	0.049296	0.552886	0.241191	CUFF.5718.2	DnaJ domain	1024	13.8223	2.43655	5.39105	1.22154	854	21	16	17	30	strand:	3	18	strand:	3	13	strand:	1	16	strand:	2	28
convergent	Os03t0324300-04.mrna1	Ethylene insensitive 3	2491	0.0987806	0.594974	2.83697	0.723863	CUFF.5728.1	CDS_Nohits	1460	17.4348	10.2839	23.4232	7.64956	1403	14	9	16	11	strand:	14	0	strand:	8	1	strand:	15	1	strand:	11	0
enclosed	Os03t0324850-00.mrna1	ncRNA	834	0	0	0.00484	0	Os03t0324800-02.mrna1	Pfam-B_15914	1165	0.672058	0.356051	0.0787436	0.16542	738	2	2	2	1	strand:	0	2	strand:	0	2	strand:	0	2	strand:	0	1
enclosed	Os03t0332566-00.mrna1	CDS_Nohits	659	4e-10	0.0567571	0	0	Os03t0332533-01.mrna1	HAD superfamily, subfamily IIIB (Acid phosph	1013	0.266851	3.75e-08	0.051811	0	557	0	1	0	0	strand:	0	0	strand:	1	0	strand:	0	0	strand:	0	0
enclosed	Os03t0336450-00.mrna1	ncRNA	601	1.17e-07	1.14e-07	9.82e-08	0	Os03t0336400-01.mrna1	Pollen allergen	1044	0.331358	0.767687	1.93022	0.206728	601	1	1	0	1	strand:	0	1	strand:	1	0	strand:	0	0	strand:	0	1
enclosed	Os03t0341150-00.mrna1	ncRNA	643	3.08e-08	7.5e-09	6.6e-09	0	Os03t0341100-01.mrna1	Ribosomal protein L18e/L15	769	30.0533	14.6751	14.2613	7.77487	613	1	2	3	3	strand:	0	1	strand:	0	2	strand:	0	3	strand:	0	3
convergent	CUFF.5795.1	CDS_Nohits	573	17.0952	1.8454	1.56037	0.170246	Os03t0341600-01.mrna1	Pollen proteins Ole e I like	738	13.3864	2.51489	4.07506	1.88332	510	1	1	2	3	strand:	1	0	strand:	0	1	strand:	0	2	strand:	0	3
enclosed	Os03t0343900-01.mrna1	Photosystem II reaction centre X protein (PsbX)	665	119.682	36.2017	38.4944	24.7649	CUFF.5801.1	ncRNA	523	110	82.5	41.7672	44.5	397	32	17	11	38	strand:	30	2	strand:	16	1	strand:	11	0	strand:	37	1
enclosed	Os03t0345901-00.mrna1	ncRNA	1033	16.63	8.55397	9.75968	8.40233	CUFF.5811.2	Heavy-metal-associated domain	1539	117.6	40.6745	23.457	29.1635	918	34	26	17	63	strand:	3	31	strand:	4	22	strand:	2	15	strand:	8	55
enclosed	Os03t0346700-01.mrna1	WRC	3471	0.81843	1.09e-05	0.787067	0.00108336	Os03t0346750-00.mrna1	CDS_Nohits	864	0.465406	0.331	1.02093	0.121197	758	0	1	0	2	strand:	0	0	strand:	1	0	strand:	0	0	strand:	2	0
convergent	Os03t0351100-01.mrna1	CCT motif	1638	2.94546	0.48622	3.31872	0.000109788	CUFF.5830.1	NADH(P)-binding	4299	0.996368	0.3239	1.89139	0.279234	1156	15	18	17	18	strand:	12	3	strand:	17	1	strand:	17	0	strand:	18	0
convergent	CUFF.5833.2	Glycosyl hydrolase family 14	6549	0.52831	0.235	4.14226	0.238519	CUFF.5836.1	Tub family	2727	0.958691	1.37029	5.70291	0.823497	2635	11	8	20	11	strand:	4	7	strand:	2	6	strand:	3	17	strand:	1	10
divergent	CUFF.5850.2	ncRNA	1757	0	6.87e-05	0.422634	0	Os03t0355100-01.mrna1	Protein of unknown function (DUF1618)	1797	8.35265	4.71944	1.7164	1.85195	1194	0	1	0	1	strand:	0	0	strand:	0	1	strand:	0	0	strand:	0	1
convergent	CUFF.5845.1	Protein of unknown function (DUF4005)	2246	0.492322	5.32e-07	0.122986	0.125287	CUFF.5848.1	Tetrapyrrole (Corrin/Porphyrin) Methylases	1785	0.159849	0.19172	0.285676	0.189429	823	10	5	3	9	strand:	8	2	strand:	3	2	strand:	3	0	strand:	3	6
enclosed	Os03t0364400-01.mrna1	Protein tyrosine kinase	1889	7.18372	1.21212	0.532858	1.94124	Os03t0364450-00.mrna1	ncRNA	442	24.7	13.5	1.29	5.61	436	8	2	2	5	strand:	6	2	strand:	2	0	strand:	2	0	strand:	5	0
convergent	Os03t0369700-01.mrna1	PPR repeat	1809	0.97503	0.500863	0.11	0.205	CUFF.5884.1	Sec20	1335	3.11398	1.13284	0.890774	0.664842	74	1	0	0	0	strand:	0	1	strand:	0	0	strand:	0	0	strand:	0	0
convergent	CUFF.5886.2	NYN domain	3397	0.430458	0.0901444	0.735913	0.145029	CUFF.5888.1	Protein of unknown function, DUF573	2457	0.635	0.155854	0.314083	0	286	5	0	0	5	strand:	4	1	strand:	0	0	strand:	0	0	strand:	5	0
enclosed	Os03t0372700-02.mrna1	Pfam-B_14835	1872	1.47792	0.413305	0.312149	0.312	Os03t0372650-00.mrna1	CDS_Nohits	1010	0	0	3.01e-08	0	948	2	6	5	6	strand:	2	0	strand:	6	0	strand:	4	1	strand:	5	1
enclosed	Os03t0376701-00.mrna1	ncRNA	433	1.12	0	0.336265	0	CUFF.5905.4	RNA recognition motif. (a.k.a. RRM, RBD, or RNP dom	546	22.4813	2.25308	1.1e-05	0.805	411	6	4	3	4	strand:	0	6	strand:	0	4	strand:	0	3	strand:	0	4
convergent	Os03t0379300-02.mrna1	CDS_Nohits	1133	2.69	2.54	1.54245	0.808	CUFF.5914.1	CDS_Nohits	2321	0.23999	0.0918978	0.198379	0.106475	840	3	2	1	5	strand:	3	0	strand:	2	0	strand:	0	1	strand:	4	1
enclosed	Os03t0382100-01.mrna1	FAE1/Type III polyketide synthase-like prote	2001	14.5516	3.28012	1.38129	1.89784	CUFF.5922.1	FAE1/Type III polyketide synthase-like protei	1076	3.04808	3.35223	0.835893	1.46378	541	2	0	1	3	strand:	2	0	strand:	0	0	strand:	1	0	strand:	3	0
convergent	Os03t0387800-01.mrna1	Protein of unknown function (DUF4057)	1307	7.69069	4.32	7.65656	2.83585	Os03t0387850-01.mrna1	CDS_Nohits	2453	0.0263632	0.025616	0.0913797	0.059557	1044	5	9	13	8	strand:	5	0	strand:	9	0	strand:	12	1	strand:	6	2
enclosed	CUFF.5941.1	Class-II DAHP synthetase family	1044	20.0308	5.65539	5.03768	2.95254	Os03t0389601-00.mrna1	CDS_Nohits	597	0.225017	0.0114463	0.409086	0.305148	597	15	3	2	11	strand:	15	0	strand:	3	0	strand:	2	0	strand:	10	1
enclosed	Os03t0390600-02.mrna1	Core histone H2A/H2B/H3/H4	834	196	116	173.484	75.8	Os03t0390633-00.mrna1	Pfam-B_7696	426	1.99e-08	1.2e-08	1.25e-08	0	402	41	24	22	34	strand:	39	2	strand:	24	0	strand:	22	0	strand:	34	0
enclosed	CUFF.5948.1	OHCU decarboxylase	1359	1.99455	1.29171	1.14274	0.589	CUFF.5949.1	CDS_Nohits	858	0.205573	0.192278	0.552148	0.485439	337	1	0	3	1	strand:	1	0	strand:	0	0	strand:	2	1	strand:	1	0
convergent	Os03t0391400-01.mrna1	CDS_Nohits	1414	0.621	0.208	0.127694	0.333512	CUFF.5955.1	CDS_Nohits	681	0.786	0.257	0.0782122	0	587	3	6	1	0	strand:	1	2	strand:	6	0	strand:	1	0	strand:	0	0
enclosed	CUFF.5961.2	ADP-ribosylation factor family	2146	1.66e-07	0	0.0246625	0.0543369	CUFF.5959.1	ncRNA	441	3e-10	1.25e-05	0.762682	1.08952	438	3	6	0	6	strand:	2	1	strand:	5	1	strand:	0	0	strand:	6	0
convergent	Os03t0406900-01.mrna1	Organic solute transporter Ostalpha	1771	0	0.0217	0.158843	0	CUFF.5998.2	von Willebrand factor type A domain	4139	0.670655	0.112864	2.25847	0.154621	711	5	9	6	7	strand:	3	2	strand:	5	4	strand:	3	3	strand:	3	4
divergent	CUFF.5997.1	ncRNA	3796	0.151039	0.0942071	1.47999	0.0339836	CUFF.5998.1	von Willebrand factor type A domain	3303	4.56742	2.32265	8.04633	1.55966	1587	15	8	16	21	strand:	0	15	strand:	0	8	strand:	0	16	strand:	2	19
enclosed	Os03t0407100-00.mrna1	Protein of unknown function (DUF1677)	684	0.85537	0.252662	0.22363	0.472575	CUFF.5993.1	CDS_Nohits	1097	7.0636	1.73744	6.59074	0.725526	684	13	9	3	15	strand:	13	0	strand:	9	0	strand:	3	0	strand:	15	0
enclosed	Os03t0408101-00.mrna1	ncRNA	637	4.43e-08	2.41e-08	0.283	1.1e-09	Os03t0407900-01.mrna1	Protein tyrosine kinase	1859	6.89888	3.88092	13.9524	2.595	619	56	32	47	47	strand:	22	34	strand:	10	22	strand:	18	29	strand:	16	31
convergent	CUFF.6024.2	Protein of unknown function (DUF1675)	1816	0.778	0.639	3.48013	0.194	Os03t0419200-02.mrna1	ncRNA	1962	0.0356536	0.068371	0.354797	0.0218762	752	8	4	10	11	strand:	5	3	strand:	1	3	strand:	9	1	strand:	7	4
convergent	Os03t0431100-01.mrna1	ncRNA	665	31.0913	16.9492	20.0713	11.6	CUFF.6058.2	Amino acid kinase family	3432	0.270725	7.59e-08	0.175823	1.2e-07	372	9	12	7	12	strand:	8	1	strand:	11	1	strand:	4	3	strand:	10	2
convergent	CUFF.6073.1	CDS_Nohits	1155	0.114564	0.000132	1.94379	0	Os03t0437200-01.mrna1	C2H2-type zinc finger	1097	0.451	0.469	26.1458	0.220305	1013	0	0	3	3	strand:	0	0	strand:	0	0	strand:	0	3	strand:	1	2
enclosed	Os03t0441101-00.mrna1	ncRNA	439	9.5446	4.09	2.67689	1.62321	Os03t0441201-00.mrna1	ncRNA	225	6.18e-07	1.71e-08	1.24e-07	0.240629	225	0	0	1	0	strand:	0	0	strand:	0	0	strand:	1	0	strand:	0	0
divergent	Os03t0442900-01.mrna1	Pfam-B_2257	1322	2.14e-07	1.05e-07	1.46	2.35e-08	Os03t0442800-01.mrna1	ncRNA	1480	0	0	0.0673444	0.0347926	956	0	2	1	3	strand:	0	0	strand:	2	0	strand:	1	0	strand:	3	0
enclosed	CUFF.6097.2	ncRNA	298	2.79318	2.16269	3.07377	4.95e-05	Os03t0452300-02.mrna1	Ribosomal protein S5, N-terminal domain	1295	33.7925	15.7733	16.5762	7.43725	295	5	3	5	5	strand:	0	5	strand:	0	3	strand:	1	4	strand:	0	5
enclosed	CUFF.6098.1	ncRNA	1040	9.11468	9.97542	4.32	5.07197	CUFF.6095.3	Ribosomal protein S5, N-terminal domain	851	10.8508	2.03801	5.06136	2.27556	799	12	15	8	24	strand:	0	12	strand:	2	13	strand:	1	7	strand:	2	22
divergent	Os03t0556600-01.mrna1	Protein tyrosine kinase	2794	0.43794	0.167423	0.199852	0.121409	Os03t0556500-01.mrna1	CDS_Nohits	1603	0.052	0.151956	0.0745841	0.0779736	1390	1	2	0	1	strand:	0	1	strand:	2	0	strand:	0	0	strand:	0	1
enclosed	Os03t0562100-00.mrna1	CDS_Nohits	414	10.7746	3.98682	1.79311	0.976039	CUFF.6108.3	B3 DNA binding domain	1979	0.000189798	1e-10	1.2e-05	0.219	414	1	0	0	0	strand:	0	1	strand:	0	0	strand:	0	0	strand:	0	0
enclosed	CUFF.6107.1	CDS_Nohits	1328	0	0	0.648318	0.148	Os03t0563300-02.mrna1	Magnesium chelatase, subunit ChlI	1574	9.50391	1.58073	3.77101	1.96623	1328	30	15	15	23	strand:	0	30	strand:	1	14	strand:	1	14	strand:	1	22
convergent	Os03t0566600-01.mrna1	Methyltransferase FkbM domain	1158	0.366996	0.0957449	0.0631799	0.13075	Os03t0566700-01.mrna1	Leucine rich repeat	2643	0.0121334	0.0107466	0.00488682	0.00742828	500	0	0	0	1	strand:	0	0	strand:	0	0	strand:	0	0	strand:	1	0
enclosed	Os03t0572050-00.mrna1	ncRNA	1185	2.27e-08	2.2e-09	0.0934012	8.81e-08	Os03t0571900-01.mrna1	MatE	1900	9.6333	5.65521	3.84935	4.18081	961	6	2	2	5	strand:	1	5	strand:	1	1	strand:	0	2	strand:	0	5
enclosed	Os03t0576801-00.mrna1	ncRNA	320	1.02073	5.03e-05	0.449696	0.0843004	Os03t0576700-02.mrna1	Ribosomal protein L13e	1047	7.65021	4.00301	5.01054	1.87543	299	2	0	0	4	strand:	0	2	strand:	0	0	strand:	0	0	strand:	0	4
enclosed	CUFF.6132.1	Mob1/phocein family	1151	2.48599	2.86	0.92732	0.559641	Os03t0577150-00.mrna1	CDS_Nohits	887	0	0	0.0534045	0	809	13	10	10	14	strand:	12	1	strand:	10	0	strand:	10	0	strand:	14	0
enclosed	Os03t0578300-01.mrna1	ncRNA	3891	0.855933	0.16156	0.108174	0.190495	CUFF.6138.1	ncRNA	1241	0.552227	0.730975	0.89884	0.589768	1237	1	0	0	2	strand:	1	0	strand:	0	0	strand:	0	0	strand:	1	1
enclosed	Os03t0579550-00.mrna1	CDS_Nohits	566	84.5996	38.4597	33.1332	20.4533	Os03t0579300-00.mrna1	Ribosomal protein L19e	812	18.1484	8.28	8.4453	5.88833	556	1	0	2	3	strand:	0	1	strand:	0	0	strand:	0	2	strand:	1	2
enclosed	Os03t0582000-01.mrna1	Formiminotransferase domain, N-terminal subdomain	1739	3.72214	1.12333	5.28	1.01617	CUFF.6145.1	ncRNA	2067	4.86238	1.13662	1.56	0.66825	1739	154	102	76	187	strand:	78	76	strand:	44	58	strand:	39	37	strand:	100	87
convergent	Os03t0587100-02.mrna1	Possible lysine decarboxylase	2708	0.141	0.229288	0.0675492	0.0508	Os03t0587200-01.mrna1	Kinesin-related	3723	0.0902482	0.0298427	0.133259	0.0288216	1122	5	4	2	5	strand:	0	5	strand:	1	3	strand:	1	1	strand:	1	4
enclosed	Os03t0592500-02.mrna1	ncRNA	676	367.837	194.666	299.846	85.8384	Os03t0592701-00.mrna1	ncRNA	324	98.6363	55.1466	139.409	51.8059	324	29	18	16	37	strand:	29	0	strand:	18	0	strand:	16	0	strand:	37	0
enclosed	Os03t0593100-01.mrna1	CDS_Nohits	944	2.18272	1.3	0.966853	0.756	CUFF.6187.1	Transporter associated domain	3883	0.338196	0.17444	0.431383	0.134376	944	70	47	45	68	strand:	28	42	strand:	15	32	strand:	16	29	strand:	21	47
enclosed	Os03t0594425-00.mrna1	CDS_Nohits	1138	4.96e-08	0.0824	0.301	2.39e-08	Os03t0594400-01.mrna1	Sugar (and other) transporter	1826	13.1119	11.463	7.92375	4.63598	1038	3	6	3	4	strand:	0	3	strand:	0	6	strand:	0	3	strand:	1	3
enclosed	CUFF.6193.2	Cytochrome P450	2897	0.177635	0	1.0332	0.071724	CUFF.6195.2	CDS_Nohits	2127	0.450963	0.171287	0.54866	0.117	1106	2	2	1	5	strand:	1	1	strand:	2	0	strand:	0	1	strand:	5	0
enclosed	CUFF.6199.1	Pfam-B_2257	1163	2.73915	3.28694	3e-10	0.684043	Os03t0604632-00.mrna1	ncRNA	356	1.4e-09	0	0	0	354	2	0	0	0	strand:	0	2	strand:	0	0	strand:	0	0	strand:	0	0
enclosed	Os03t0604700-01.mrna1	ncRNA	1892	0.0263038	2.36e-06	0	0	CUFF.6200.1	CDS_Nohits	3369	0.900278	0.426937	0.41782	0.203976	1573	14	3	4	8	strand:	1	13	strand:	0	3	strand:	1	3	strand:	4	4
enclosed	Os03t0606333-00.mrna1	CDS_Nohits	1276	0.0364382	0.152871	1.70425	1.4e-08	Os03t0606100-01.mrna1	Protein of unknown function (DUF620)	2011	0.627	0.961	8.23	0.35473	826	2	1	1	0	strand:	2	0	strand:	0	1	strand:	0	1	strand:	0	0
enclosed	CUFF.6213.1	ncRNA	1115	5.72e-08	9.66e-08	2.00558	1.07e-08	Os03t0609500-01.mrna1	Protein of unknown function DUF260	1104	6.15452	5.96767	22.2	3.05823	745	4	5	3	4	strand:	0	4	strand:	0	5	strand:	0	3	strand:	1	3
enclosed	CUFF.6243.1	ncRNA	913	1.63	2.35941	2.2238	1.28	CUFF.6242.1	CDS_Nohits	2948	0.329084	0.256063	0.524684	0.259451	846	30	21	24	37	strand:	29	1	strand:	21	0	strand:	21	3	strand:	32	5
divergent	Os03t0625300-00.mrna1	WD domain, G-beta repeat	1626	1.46874	8.11e-07	0.0826391	0.527994	Os03t0625201-00.mrna1	CDS_Nohits	1389	2.94e-05	0.374545	2e-05	2.62e-05	1309	2	0	1	2	strand:	2	0	strand:	0	0	strand:	1	0	strand:	2	0
convergent	CUFF.6247.2	Zeta toxin	1549	2.37233	0.390268	1.46424	0.506458	Os03t0628900-01.mrna1	Prefoldin subunit	792	18.4326	9.51282	7.5726	5.53431	246	8	0	4	1	strand:	1	7	strand:	0	0	strand:	0	4	strand:	0	1
enclosed	Os03t0637701-00.mrna1	CDS_Nohits	975	0.348	0.346	0.0864	0.322201	Os03t0637600-03.mrna1	Leucine Rich repeats (2 copies)	1450	0.523807	3.9785	7.49e-07	0.651513	975	8	6	3	10	strand:	2	6	strand:	1	5	strand:	2	1	strand:	1	9
enclosed	Os03t0641250-00.mrna1	CDS_Nohits	1757	0.305	0.119	0.291	0.114	CUFF.6273.1	Amino acid permease	832	1.42569	0.692885	0.0488013	2.14e-06	832	0	0	1	0	strand:	0	0	strand:	0	0	strand:	0	1	strand:	0	0
enclosed	Os03t0642300-00.mrna1	Protein kinase domain	1477	0.296821	0.542066	1.06142	0.551983	Os03t0642375-00.mrna1	ncRNA	716	2.9e-09	0.113	0.684	1.41e-06	716	1	0	3	2	strand:	0	1	strand:	0	0	strand:	1	2	strand:	2	0
convergent	CUFF.6283.1	Transketolase, pyrimidine binding domain	2299	4.89829	2.28122	2.00876	1.15588	CUFF.6285.1	Initiation factor 2 subunit family	3694	1.0301	0.624469	0.374598	0.248574	1864	22	14	14	23	strand:	15	7	strand:	6	8	strand:	7	7	strand:	14	9
enclosed	Os03t0645900-00.mrna1	Retinal pigment epithelial membrane protein	2060	0.529974	0.752724	3.59381	0.47448	Os03t0645966-00.mrna1	CDS_Nohits	1340	4.1e-09	1.7e-07	5.83e-07	1.4e-09	1340	0	0	1	2	strand:	0	0	strand:	0	0	strand:	0	1	strand:	1	1
divergent	CUFF.6282.1	Tubulin/FtsZ family, GTPase domain	1441	0.551376	0.553561	1.4637	1.93e-07	Os03t0646032-01.mrna1	CDS_Nohits	2031	0.126643	0.0634664	0.150421	0.0253	1409	1	2	4	2	strand:	1	0	strand:	2	0	strand:	3	1	strand:	2	0
enclosed	Os03t0647400-01.mrna1	GCK domain	879	0.943613	0.569063	0.0578077	1.25e-08	Os03t0647450-00.mrna1	ncRNA	658	0.336	9.4e-07	1.63e-08	0.313035	658	2	0	0	2	strand:	1	1	strand:	0	0	strand:	0	0	strand:	1	1
enclosed	CUFF.6294.3	DnaJ C terminal domain	1814	0	0.186731	0	0	Os03t0648450-00.mrna1	CDS_Nohits	875	5.54743	4.15204	4.84886	2.86866	860	35	23	34	32	strand:	35	0	strand:	23	0	strand:	34	0	strand:	30	2
enclosed	Os03t0651750-00.mrna1	CDS_Nohits	612	0.278398	2e-10	3e-10	0	Os03t0651700-01.mrna1	ncRNA	1047	1.29e-08	0.259	0.0894991	0.247577	612	1	0	0	1	strand:	1	0	strand:	0	0	strand:	0	0	strand:	1	0
enclosed	Os03t0655700-01.mrna1	Isocitrate/isopropylmalate dehydrogenase	1540	10.2	3.11	2.83	2.55	Os03t0655850-00.mrna1	CDS_Nohits	1254	0.0309627	0	0	0	1164	13	13	10	17	strand:	13	0	strand:	13	0	strand:	10	0	strand:	17	0
enclosed	CUFF.6317.4	CDS_Nohits	2175	6.78e-05	0.146678	9.37e-05	0.44	Os03t0657100-01.mrna1	U-box domain	2973	2.48359	1.12801	1.7564	0.818995	2128	5	4	9	14	strand:	1	4	strand:	2	2	strand:	3	6	strand:	6	8
enclosed	CUFF.6327.2	2Fe-2S iron-sulfur cluster binding domain	799	9.65368	4.67922	0.0431436	2.4662e-05	CUFF.6325.1	CDS_Nohits	1970	4.05014	1.47094	1.17	1.05276	799	8	6	4	4	strand:	8	0	strand:	6	0	strand:	4	0	strand:	4	0
enclosed	CUFF.6331.4	Tubulin C-terminal domain	1301	30.1	20.2	5.82	3.54	Os03t0661401-00.mrna1	ncRNA	337	14.1599	6.12	7.02	2.79701	337	2	0	3	7	strand:	2	0	strand:	0	0	strand:	2	1	strand:	7	0
convergent	Os03t0664650-00.mrna1	Probable lipid transfer	868	3.1354	1.85338	1.84999	0.836937	CUFF.6337.1	RNA pol II accessory factor, Cdc73 family	1974	1.2382	0.447145	0.309712	0.44402	301	0	1	0	1	strand:	0	0	strand:	0	1	strand:	0	0	strand:	0	1
divergent	Os03t0664800-01.mrna1	Acetyltransferase (GNAT) domain	861	3.7414	1.38	0.799	0.335	CUFF.6333.1	CDS_Nohits	740	1.1582	0.409456	0.0591647	0.594857	697	2	0	1	4	strand:	1	1	strand:	0	0	strand:	1	0	strand:	3	1
convergent	CUFF.6340.1	Sec7 domain	5796	1.19005	0.530505	0.815727	0.403599	Os03t0666200-01.mrna1	PH domain	1902	6.27727	3.59413	5.09833	2.27128	936	8	14	6	17	strand:	3	5	strand:	3	11	strand:	0	6	strand:	2	15
enclosed	CUFF.6350.2	F-box domain	1872	0.305541	6.8e-06	9.08e-07	0.065433	CUFF.6351.1	CDS_Nohits	819	1.15603	0.621231	0.201397	0.142097	819	2	0	1	3	strand:	2	0	strand:	0	0	strand:	1	0	strand:	2	1
enclosed	CUFF.6376.1	ncRNA	736	0.472898	0.212189	0.0816803	0.150567	CUFF.6374.2	Domain of unknown function DUF221	2484	0.563544	0.0670974	0.181292	3.44e-07	736	3	1	0	6	strand:	1	2	strand:	0	1	strand:	0	0	strand:	3	3
enclosed	Os03t0674700-01.mrna1	WRC	1615	6e-10	5.89e-08	0.0675772	3.5e-09	Os03t0674600-01.mrna1	ncRNA	3433	0.48462	0.174981	0.0742661	0.119	1426	10	5	2	9	strand:	5	5	strand:	2	3	strand:	1	1	strand:	6	3
enclosed	Os03t0686700-01.mrna1	ncRNA	1040	3.29489	0.945297	0.000586321	0.0269935	CUFF.6404.1	CDS_Nohits	835	0.28601	0.633585	0.0877625	0.398	835	0	0	0	1	strand:	0	0	strand:	0	0	strand:	0	0	strand:	1	0
enclosed	Os03t0688300-01.mrna1	Protein kinase domain	2161	1.67416	0.852272	3.73112	0.575656	Os03t0688450-00.mrna1	CDS_Nohits	656	7.91e-08	2.07e-07	0	0	654	1	1	4	2	strand:	1	0	strand:	1	0	strand:	4	0	strand:	1	1
enclosed	CUFF.6415.1	ncRNA	404	1.36739	2.05e-08	0.177	1.57e-07	CUFF.6416.2	Thioesterase superfamily	778	11.7772	5.32025	5.0682	2.64464	402	1	0	0	3	strand:	0	1	strand:	0	0	strand:	0	0	strand:	1	2
convergent	Os03t0694500-01.mrna1	Permease family	1921	2.99131	2.05378	1.63	1.46	CUFF.6423.1	CDS_Nohits	2970	0.083341	3.5e-08	0.236689	0.0611188	873	1	2	0	1	strand:	1	0	strand:	2	0	strand:	0	0	strand:	1	0
convergent	CUFF.6426.2	Protein of unknown function (DUF1517)	2167	4.17094	1.59623	1.20219	0.882395	Os03t0695600-01.mrna1	Proteasome subunit	968	12.4988	6.18673	9.30925	4.95271	537	19	13	9	17	strand:	4	15	strand:	0	13	strand:	1	8	strand:	4	13
convergent	Os03t0700700-01.mrna1	Lipoxygenase	3165	2.13574	1.74733	14.7019	0.863666	CUFF.6440.1	CDS_Nohits	6257	0.0837115	0.0328627	1.21308	0.0382	2946	21	22	27	21	strand:	16	5	strand:	20	2	strand:	25	2	strand:	21	0
enclosed	Os03t0701750-00.mrna1	ncRNA	268	0	0.571	1.35485	0.178	CUFF.6443.1	Histidine kinase-, DNA gyrase B-, and HSP90-like A	4471	1.44122	0.331885	0.675607	0.224138	260	3	4	0	1	strand:	1	2	strand:	0	4	strand:	0	0	strand:	0	1
convergent	CUFF.6447.2	MORN repeat	3687	0.665807	6.49e-05	1.55	0.0207	CUFF.6448.1	pinin/SDK/memA/ protein conserved region	1521	4.59225	2.75873	3.90818	2.06463	586	27	12	15	15	strand:	6	21	strand:	2	10	strand:	3	12	strand:	2	13
divergent	Os03t0702100-01.mrna1	CDS_Nohits	1689	0	1e-10	0.0774	0.0358	Os03t0702000-01.mrna1	UDP-glucoronosyl and UDP-glucosyl transferas	1751	0	1e-10	2.9e-06	6e-10	1525	0	0	0	1	strand:	0	0	strand:	0	0	strand:	0	0	strand:	0	1
enclosed	Os03t0704700-01.mrna1	Oxysterol-binding protein	2352	4.58e-07	0.0581085	0.216345	0.0283001	Os03t0704901-01.mrna1	ncRNA	1771	0.042767	0.0283628	0.438	0.0356081	443	0	0	3	3	strand:	0	0	strand:	0	0	strand:	3	0	strand:	3	0
convergent	Os03t0708800-02.mrna1	ncRNA	872	0.221491	0.0541	0.332508	0.0486801	Os03t0708800-01.mrna1	Protein of unknown function, DUF573	1449	1.18	1.21	1.34851	0.27034	852	0	3	0	3	strand:	0	0	strand:	0	3	strand:	0	0	strand:	2	1
enclosed	Os03t0710000-01.mrna1	Regulator of Vps4 activity in the MVB pathway	1365	12.0257	2.72228	25.4665	1.81	CUFF.6458.1	Tat binding protein 1(TBP-1)-interacting prot	2900	0.763936	0.285	5.83	0.286062	1365	14	12	25	15	strand:	9	5	strand:	10	2	strand:	23	2	strand:	11	4
enclosed	Os03t0710800-01.mrna1	14-3-3 protein	1174	76.3055	39	127	23.9	Os03t0710850-00.mrna1	ncRNA	718	0	0	6.6e-09	1e-10	689	45	55	59	64	strand:	44	1	strand:	55	0	strand:	59	0	strand:	62	2
convergent	Os03t0712700-01.mrna1	Phosphoglucomutase/phosphomannomutase, alpha/bet	2098	14.5	5.53034	15	4.47	Os03t0712733-00.mrna1	ncRNA	821	0.439498	0.0849	0.601002	0.183763	788	24	17	16	19	strand:	24	0	strand:	16	1	strand:	13	3	strand:	19	0
enclosed	CUFF.6490.1	Eukaryotic membrane protein family	2275	0.969888	0.10234	1.43	0.244708	Os03t0715332-00.mrna1	ncRNA	607	0.186514	0	0.0647207	0.0117155	543	11	3	4	8	strand:	2	9	strand:	0	3	strand:	1	3	strand:	2	6
convergent	Os03t0717900-02.mrna1	Protein of unknown function (DUF760)	1392	0.145148	0.668962	0.592473	0.474553	CUFF.6489.1	Glutamine amidotransferase class-I	2498	0.560214	0.342158	0.869291	0.298525	1129	11	6	8	10	strand:	10	1	strand:	6	0	strand:	8	0	strand:	9	1
convergent	Os03t0719700-01.mrna1	CDS_Nohits	3648	0.0679152	8.01e-08	0.0533399	0	CUFF.6500.1	Phytochrome region	3948	1.59776	1.33029	0.903434	0.312137	2623	57	18	20	42	strand:	11	46	strand:	2	16	strand:	3	17	strand:	11	31
convergent	CUFF.6506.1	Domain of unknown function (DUF3554)	10632	3.91333	2.07137	3.44643	1.48509	Os03t0721300-01.mrna1	Plant protein of unknown function (DUF946)	2173	15.1842	8.15006	3.41919	5.64011	2165	38	15	17	29	strand:	9	29	strand:	2	13	strand:	6	11	strand:	6	23
enclosed	Os03t0723600-01.mrna1	Pfam-B_1035	1834	5.64438	2.02781	2.09937	1.55196	CUFF.6520.1	CDS_Nohits	861	0.238893	0.262216	0.967646	0.0426182	444	2	7	9	12	strand:	2	0	strand:	7	0	strand:	7	2	strand:	11	1
enclosed	CUFF.6519.1	Pfam-B_1035	3684	0.199	0.286592	1.58568	0.237286	CUFF.6521.1	CDS_Nohits	2987	0.242757	0.0882	0.353523	0.0455028	2360	3	1	20	11	strand:	2	1	strand:	0	1	strand:	6	14	strand:	4	7
convergent	CUFF.6527.2	Maf-like protein	1825	0.277008	3.59e-06	3.16e-06	9.92e-07	Os03t0724800-01.mrna1	Protein of unknown function (DUF1618)	1694	0	0	0.0365589	0	851	45	31	33	52	strand:	24	21	strand:	14	17	strand:	22	11	strand:	36	16
convergent	Os03t0725400-03.mrna1	WD domain, G-beta repeat	1296	3.01e-07	0.339482	0.205185	0.256379	Os03t0725601-01.mrna1	ncRNA	2517	0.0164835	0	0.0083	0	584	4	0	3	6	strand:	4	0	strand:	0	0	strand:	3	0	strand:	6	0
enclosed	Os03t0726100-01.mrna1	Tubulin/FtsZ family, GTPase domain	1744	300.783	244.395	304	104.924	Os03t0726150-00.mrna1	ncRNA	478	0	0.181001	0	0	474	30	17	14	29	strand:	30	0	strand:	16	1	strand:	14	0	strand:	26	3
convergent	Os03t0731800-01.mrna1	Nucleotide-diphospho-sugar transferase	1389	0.0942	0.0546296	1.73	0.0943	Os03t0731900-03.mrna1	LytB protein	1854	2.32627	0.939	11.0216	1.084	156	3	2	3	1	strand:	0	3	strand:	0	2	strand:	0	3	strand:	0	1
convergent	Os03t0733299-00.mrna1	CDS_Nohits	702	2.05e-06	0.436	0	7.89e-08	Os03t0733332-00.mrna1	Cysteine-rich secretory protein family	789	0.432	2.69e-07	0.109611	0.275	581	0	0	0	1	strand:	0	0	strand:	0	0	strand:	0	0	strand:	0	1
enclosed	CUFF.6587.1	ATP synthase delta (OSCP) subunit	3039	2.77301	0.951466	1.38755	0.478222	Os03t0736700-02.mrna1	GRAM domain	1226	4.81551	2.96157	2.97709	1.56399	1226	9	6	9	14	strand:	2	7	strand:	2	4	strand:	3	6	strand:	5	9
convergent	CUFF.6603.1	Sec23/Sec24 trunk domain	3981	0.282632	0.301782	0.985023	0.216255	Os03t0742900-01.mrna1	AUX/IAA family	1089	6.37752	3.73077	13.4352	6.54459	456	19	11	8	20	strand:	2	17	strand:	0	11	strand:	0	8	strand:	1	19
enclosed	Os03t0743400-01.mrna1	Core histone H2A/H2B/H3/H4	1002	40.6163	24.5	31.0741	18.1816	CUFF.6598.1	ncRNA	653	4.56206	6.69553	10.6881	2.82049	546	35	26	15	22	strand:	35	0	strand:	26	0	strand:	15	0	strand:	21	1
divergent	Os03t0744200-01.mrna1	ncRNA	979	7.1023	2.42203	2.90605	1.87267	Os03t0744100-01.mrna1	ncRNA	870	1.44351	1.86	1.87422	1.28997	740	3	3	1	3	strand:	1	2	strand:	3	0	strand:	1	0	strand:	1	2
convergent	CUFF.6632.1	PHD-finger	5835	1.72581	0.833786	1.93	0.62	CUFF.6633.1	Photosystem II Pbs27	753	5.39291	2.53651	1.13316	2.08324	328	16	11	9	20	strand:	7	9	strand:	2	9	strand:	5	4	strand:	7	13
enclosed	CUFF.6627.2	Pyridoxal-phosphate dependent enzyme	1345	2.92	3.01	3.79921	1.63	Os03t0747850-00.mrna1	ncRNA	467	0	0.128216	0	0	400	1	1	2	6	strand:	1	0	strand:	1	0	strand:	2	0	strand:	5	1
divergent	CUFF.6663.2	CDS_Nohits	1317	2.03	0.544598	1.11641	0.362454	Os03t0754500-00.mrna1	COBRA-like protein	1059	2.73717	1.49	4.15122	1.23663	437	4	0	1	2	strand:	1	3	strand:	0	0	strand:	0	1	strand:	0	2
enclosed	Os03t0757500-01.mrna1	UDP-glucoronosyl and UDP-glucosyl transferas	1678	0.143364	0.00902794	0.145428	0.0232647	CUFF.6673.2	CDS_Nohits	2975	0.389	0.139233	0.150707	0.0624	1678	5	5	0	3	strand:	0	5	strand:	2	3	strand:	0	0	strand:	2	1
divergent	Os03t0759650-00.mrna1	CDS_Nohits	1977	0	0.0347511	0.0659876	0	Os03t0759600-00.mrna1	Carbohydrate-binding protein of the ER	2679	0	0.0121384	9.88e-08	0	1668	2	1	0	2	strand:	1	1	strand:	1	0	strand:	0	0	strand:	2	0
convergent	CUFF.6684.2	Cytochrome P450	4575	1.18007	0.558754	4.47057	0.595263	Os03t0760600-01.mrna1	TIP41-like family	1276	3.22568	2.07715	1.62801	1.01789	372	2	3	0	1	strand:	0	2	strand:	0	3	strand:	0	0	strand:	0	1
enclosed	Os03t0761250-00.mrna1	ncRNA	511	0.158677	0.0813378	2.02e-07	0	Os03t0761200-01.mrna1	Ankyrin repeats (many copies)	1492	0.97513	0.352173	0.113915	0.413752	502	0	2	1	1	strand:	0	0	strand:	1	1	strand:	1	0	strand:	0	1
divergent	Os03t0762300-01.mrna1	Peroxidase	1234	82.2377	34.0614	5.30947	15.1491	Os03t0762200-01.mrna1	CDS_Nohits	1468	12.294	5.69249	0.959	3.39471	1073	11	8	15	23	strand:	11	0	strand:	7	1	strand:	15	0	strand:	19	4
enclosed	Os03t0769800-01.mrna1	Homeobox domain	2347	5.61975	2.30788	1.11189	1.38136	Os03t0769850-00.mrna1	CDS_Nohits	351	0.413733	0.460306	1.6	1.3e-06	351	0	0	1	0	strand:	0	0	strand:	0	0	strand:	1	0	strand:	0	0
enclosed	Os03t0770850-00.mrna1	ncRNA	664	0.263	4.46e-08	0.214517	9e-10	Os03t0770800-01.mrna1	Glycosyltransferase like family 2	2259	0.549181	1.03902	1.11037	0.271021	627	1	2	1	0	strand:	0	1	strand:	1	1	strand:	0	1	strand:	0	0
enclosed	Os03t0774600-01.mrna1	ncRNA	403	7.76979	4.09971	3.01179	3.02	CUFF.6710.1	ncRNA	558	1.86415	1.68922	1.27	1.1364	403	11	6	2	7	strand:	11	0	strand:	6	0	strand:	2	0	strand:	6	1
enclosed	CUFF.6733.7	ncRNA	2503	0.605057	0.268674	0.181394	0.138557	CUFF.6736.5	Ribose 5-phosphate isomerase A (phosphoribois	1645	2.26	1.04758	0.253736	0.637	1559	7	5	3	3	strand:	3	4	strand:	1	4	strand:	1	2	strand:	1	2
enclosed	Os03t0781750-00.mrna1	ncRNA	554	0.000192848	0.498084	2.01e-06	1.55e-07	Os03t0781700-01.mrna1	Reticulon	1086	7.2751	4.02	4.92006	3.20078	505	2	2	2	1	strand:	0	2	strand:	0	2	strand:	0	2	strand:	0	1
enclosed	Os03t0783725-00.mrna1	ncRNA	318	0.402116	0.489	0.754	0	Os03t0783700-00.mrna1	Clathrin adaptor complex small chain	1096	6.52509	3.63657	4.39742	1.74386	113	1	0	0	0	strand:	0	1	strand:	0	0	strand:	0	0	strand:	0	0
convergent	Os03t0784400-01.mrna1	Endoplasmic reticulum vesicle transporter	1519	5.17461	3	4.5	1.61	CUFF.6742.1	Pfam-B_5452	3743	1.93641	0.335107	0.382024	0.44373	396	3	7	2	5	strand:	2	1	strand:	5	2	strand:	2	0	strand:	5	0
enclosed	Os03t0785001-00.mrna1	ncRNA	375	0	0	0.148915	0	Os03t0784900-01.mrna1	Glycolipid transfer protein (GLTP)	1028	6.62879	2.23387	4.4706	1.38522	358	7	1	6	1	strand:	0	7	strand:	0	1	strand:	0	6	strand:	0	1
enclosed	Os03t0785100-01.mrna1	ncRNA	780	17.1251	3.80002	4.17355	4.64739	Os03t0785150-00.mrna1	CDS_Nohits	510	2.09724	1.38926	0.31766	3.18e-07	510	1	5	4	2	strand:	1	0	strand:	5	0	strand:	4	0	strand:	2	0
enclosed	CUFF.6749.2	CDS_Nohits	3091	0	0	0.00848885	0.0378845	Os03t0785300-01.mrna1	C3HC zinc finger-like	3324	2.6939	1.33528	1.82688	0.892105	2392	15	13	14	18	strand:	2	13	strand:	0	13	strand:	0	14	strand:	2	16
enclosed	Os03t0786100-02.mrna1	FMN-dependent dehydrogenase	1524	609.268	376.459	248.045	188.373	Os03t0786250-00.mrna1	CDS_Nohits	1725	4.27589	2.73332	1.60872	1.25735	952	137	98	92	169	strand:	137	0	strand:	98	0	strand:	92	0	strand:	169	0
convergent	CUFF.6745.1	ncRNA	2277	1.22	0.578	0.72792	0.195	CUFF.6746.1	CDS_Nohits	1194	9.18921	4.03448	4.53413	2.6758	827	15	3	4	17	strand:	6	9	strand:	1	2	strand:	3	1	strand:	10	7
enclosed	Os03t0787300-01.mrna1	DnaJ domain	1550	36.9991	24.0105	47.5443	13.1	Os03t0787350-00.mrna1	ncRNA	299	1.07796	0.228276	1.23	0.0609017	260	5	2	2	5	strand:	5	0	strand:	2	0	strand:	2	0	strand:	5	0
enclosed	Os03t0787500-00.mrna1	CDS_Nohits	585	5.56662	3.5915	3.33859	1.8549	Os03t0787600-01.mrna1	CDS_Nohits	930	22.5	18.7048	15.1866	7.67	585	9	7	4	12	strand:	0	9	strand:	0	7	strand:	1	3	strand:	0	12
enclosed	CUFF.6758.1	Pfam-B_14650	5195	1.98805	0.767813	1.61521	0.763	CUFF.6760.1	CDS_Nohits	2794	0.31405	0.319186	0.680739	0.201105	2680	12	11	2	7	strand:	8	4	strand:	5	6	strand:	2	0	strand:	6	1
enclosed	Os03t0791050-00.mrna1	CDS_Nohits	796	0	0	1.1e-09	0	Os03t0790900-01.mrna1	Molybdopterin-binding domain of aldehyde dehyd	4423	13.0828	7.67054	7.96229	3.94834	784	6	3	7	10	strand:	0	6	strand:	0	3	strand:	2	5	strand:	2	8
enclosed	Os03t0792050-00.mrna1	ncRNA	466	79.5347	37.2766	0.0877665	0.0839592	Os03t0791800-01.mrna1	Ubiquitin-conjugating enzyme	846	40.0299	17.606	12.7414	6.34669	432	28	23	28	31	strand:	3	25	strand:	1	22	strand:	2	26	strand:	5	26
convergent	CUFF.6787.1	Frigida-like protein	3469	3.13691	1.43796	3.29635	0.87408	CUFF.6789.1	BT1 family	4091	1.11	0.505878	0.805	0.138492	2339	75	45	26	66	strand:	58	17	strand:	36	9	strand:	20	6	strand:	49	17
enclosed	Os03t0795350-00.mrna1	CDS_Nohits	1026	7.00178	5.18844	9.83024	2.00233	Os03t0795300-01.mrna1	Leucine Rich repeats (2 copies)	1408	10.7931	7.4391	13.6592	3.10366	1025	9	4	11	7	strand:	2	7	strand:	0	4	strand:	0	11	strand:	0	7
convergent	CUFF.6793.1	Guanylate-binding protein, C-terminal domain	4368	0.431603	0.249009	1.07191	0.409323	Os03t0796900-01.mrna1	Basic leucine-zipper C terminal	1718	4.28478	4.63117	8.0641	3.29836	746	11	7	12	11	strand:	1	10	strand:	1	6	strand:	1	11	strand:	1	10
divergent	Os03t0802500-01.mrna1	Domain associated at C-terminal with AAA	1821	2.40427	2.9481	46.1046	0.000147795	Os03t0802400-01.mrna1	ncRNA	1454	0.226	0.587	11.8573	0.351	1199	9	6	41	12	strand:	8	1	strand:	5	1	strand:	40	1	strand:	11	1
convergent	Os03t0802600-01.mrna1	Domain associated at C-terminal with AAA	1896	0.773938	0.430279	0.646228	0.213421	CUFF.6817.2	DEAD/DEAH box helicase	3246	1.37596	0.664674	0.919862	0.247467	1158	4	7	5	5	strand:	2	2	strand:	2	5	strand:	2	3	strand:	4	1
divergent	CUFF.6823.1	CDS_Nohits	939	1.24737	0.525217	0.495883	0.23	Os03t0804000-01.mrna1	CDS_Nohits	948	0.595862	0.0888	0.101848	0.420021	504	0	1	0	1	strand:	0	0	strand:	1	0	strand:	0	0	strand:	1	0
convergent	CUFF.6834.3	Pheophorbide a oxygenase	1854	13.5455	5.60163	21.9844	3.55725	CUFF.6836.1	CDS_Nohits	1309	0.69819	0.529242	3.90013	0.0547158	1018	11	6	8	11	strand:	11	0	strand:	6	0	strand:	8	0	strand:	10	1
convergent	Os03t0808000-00.mrna1	Glycosyl hydrolases family 28	1386	0.0952743	0.105554	0.100934	0.0187114	Os03t0808100-01.mrna1	Glycosyltransferase like family 2	4278	4.87789	3.1	3.36177	1.56	246	1	1	0	0	strand:	1	0	strand:	1	0	strand:	0	0	strand:	0	0
enclosed	Os03t0808150-00.mrna1	ncRNA	782	0.21006	0.342683	0.183575	0.00398711	Os03t0808100-03.mrna1	Cellulose synthase	1562	2.17e-06	1.83e-06	1.32e-06	0	780	2	2	0	4	strand:	0	2	strand:	0	2	strand:	0	0	strand:	0	4
enclosed	CUFF.6850.1	ncRNA	2052	0.0654646	1.21e-07	0.0646095	1.4e-05	CUFF.6847.1	Major Facilitator Superfamily	2308	0.364613	0.227505	1.1508	0.0492742	1966	10	5	6	11	strand:	5	5	strand:	3	2	strand:	3	3	strand:	3	8
convergent	CUFF.6854.4	FHA domain	2731	5.79e-08	5.01e-07	0.0429746	0	CUFF.6856.1	Zinc finger, C3HC4 type (RING finger)	1092	1.37522	0.727761	1.21854	0.706033	650	3	1	1	6	strand:	2	1	strand:	0	1	strand:	1	0	strand:	0	6
enclosed	Os03t0815100-01.mrna1	No apical meristem (NAM) protein	1293	28.6803	30.4496	767.356	20.2061	CUFF.6865.1	Methylenetetrahydrofolate reductase	4041	4.4473	3.1598	35.5354	2.42629	1293	28	31	240	47	strand:	26	2	strand:	30	1	strand:	234	6	strand:	44	3
convergent	CUFF.6878.2	NAD dependent epimerase/dehydratase family	1995	1.18345	0.358248	0.478277	0.291975	Os03t0818300-01.mrna1	Domain of unknown function (DUF3594)	1201	3.74	3.21432	5.53	2.48434	729	4	6	6	6	strand:	1	3	strand:	2	4	strand:	2	4	strand:	0	6
enclosed	CUFF.6939.1	ncRNA	4341	0.153	0.0683868	0.297156	0.0579696	CUFF.6937.2	Pfam-B_9294	1940	0	0.0545385	0.658779	0.0482466	1691	4	4	4	13	strand:	0	4	strand:	1	3	strand:	2	2	strand:	2	11
divergent	CUFF.6946.1	X8 domain	2143	1.16384	0.646	0.446617	0.252916	Os03t0833500-01.mrna1	CDS_Nohits	2967	0	0.0153444	0	0.0093372	1273	1	1	1	3	strand:	0	1	strand:	0	1	strand:	0	1	strand:	1	2
convergent	Os03t0835100-00.mrna1	Domain of unknown function (DUF3406)	3724	0.532181	0.47556	0.388627	0.0384206	CUFF.6957.1	CDS_Nohits	3526	0.0953458	1.43e-06	0.906559	0.0256609	3519	42	23	30	39	strand:	34	8	strand:	20	3	strand:	25	5	strand:	31	8
enclosed	CUFF.6955.1	Domain of unknown function (DUF3406)	4917	0.844313	0.179467	0.946594	0.405796	CUFF.6956.1	ncRNA	619	0	0	0.284186	0	619	2	4	8	3	strand:	1	1	strand:	0	4	strand:	4	4	strand:	1	2
enclosed	Os03t0836300-01.mrna1	Late embryogenesis abundant protein	982	15	8.09502	7.72491	5.30392	CUFF.6954.1	ncRNA	887	3.4993	4.56774	4.78	1.64712	843	3	1	4	4	strand:	2	1	strand:	1	0	strand:	1	3	strand:	2	2
enclosed	CUFF.6973.2	Polyketide cyclase / dehydrase and lipid tra	7040	0.551671	0.223689	1.33835	0.316	Os03t0838100-01.mrna1	Protein kinase domain	3179	3.78948	1.94445	7.82238	2.01331	3179	40	25	29	56	strand:	18	22	strand:	6	19	strand:	4	25	strand:	29	27
enclosed	Os03t0840850-00.mrna1	ncRNA	387	0	0	1.07e-07	0	Os03t0840800-01.mrna1	Phospholipase D C terminal	2730	0.0160914	0	0.0703985	0	387	5	2	1	4	strand:	1	4	strand:	0	2	strand:	0	1	strand:	1	3
enclosed	CUFF.6985.1	CDS_Nohits	1765	0.465	0.17761	0.80818	0.306804	Os03t0843100-01.mrna1	Ras family	1145	8.79787	5.19175	9.73444	3.42997	1061	5	3	3	8	strand:	0	5	strand:	1	2	strand:	0	3	strand:	1	7
convergent	CUFF.6989.2	YacP-like NYN domain	3728	0.145992	0.130326	0.879176	0.0535333	Os03t0843300-03.mrna1	Late embryogenesis abundant protein	1694	3.18598	2.70755	9.95908	1.84799	1692	9	8	11	15	strand:	1	8	strand:	3	5	strand:	0	11	strand:	5	10
convergent	CUFF.6990.1	Ribosomal protein S6	952	0.293971	4.48676	3.46e-05	7.55e-07	CUFF.6993.2	LUC7 N_terminus	2469	5.02388	2.3896	3.18617	0.881937	592	18	10	5	13	strand:	16	2	strand:	6	4	strand:	5	0	strand:	9	4
convergent	CUFF.6998.2	60Kd inner membrane protein	1955	2.26	1.37314	2.39372	1.02753	Os03t0844800-01.mrna1	CDS_Nohits	1304	0.167588	0.231017	0.969482	0.0867017	683	3	2	4	13	strand:	1	2	strand:	1	1	strand:	4	0	strand:	9	4
enclosed	Os03t0844825-00.mrna1	CDS_Nohits	963	2.29e-07	0	0.400166	0	Os03t0844850-00.mrna1	CDS_Nohits	885	0.0536281	0	3.84e-08	0	885	1	0	0	0	strand:	0	1	strand:	0	0	strand:	0	0	strand:	0	0
enclosed	Os03t0847900-02.mrna1	CDS_Nohits	1214	2.17948	2.28765	1.08486	1.44327	CUFF.7014.1	Orn/Lys/Arg decarboxylase, major domain	3629	0.185292	0.0520065	0.275899	0.149651	867	8	5	1	8	strand:	5	3	strand:	5	0	strand:	0	1	strand:	7	1
convergent	Os03t0852101-00.mrna1	ncRNA	826	0	0	0.124969	1.92e-08	Os03t0852200-01.mrna1	Der1-like family	1110	1.07825	0.327579	1.42895	0.559304	739	3	5	2	4	strand:	1	2	strand:	0	5	strand:	0	2	strand:	0	4
convergent	CUFF.7026.1	Protein of unknown function (DUF565)	1321	0.482	0.525656	0.133193	0.118089	Os03t0852700-02.mrna1	PPR repeat family	2181	0.0809165	3.01e-06	0.146	0.00310471	846	3	4	1	3	strand:	2	1	strand:	2	2	strand:	0	1	strand:	0	3
divergent	Os03t0853500-00.mrna1	Transcription factor regulating root and shoot grow	1041	0.157	0.0454	0	0.0425836	Os03t0853350-00.mrna1	ncRNA	2009	0.049	6e-10	0.021773	5e-10	877	1	0	0	0	strand:	1	0	strand:	0	0	strand:	0	0	strand:	0	0
enclosed	Os03t0853800-02.mrna1	Protein of unknown function (DUF1301)	1150	3.18798	1.93266	1.09448	1.33713	CUFF.7034.1	GC-rich sequence DNA-binding factor-like protein	7177	0.0704385	0.0462448	0.308748	2.08e-06	1150	5	3	5	7	strand:	3	2	strand:	3	0	strand:	3	2	strand:	7	0
enclosed	Os03t0854250-00.mrna1	ncRNA	529	0.200934	0.047255	0.0254587	5.7e-09	CUFF.7031.1	3' exoribonuclease family, domain 1	1703	0.609	0.197	0.0987	0.0411	402	0	0	0	1	strand:	0	0	strand:	0	0	strand:	0	0	strand:	0	1
enclosed	Os03t0855500-00.mrna1	Protein of unknown function (DUF295)	1133	0.968	0.131	5e-09	0.167	CUFF.7036.1	CDS_Nohits	1345	2.49751	1.51213	2.71777	0.974421	1003	3	1	2	4	strand:	3	0	strand:	1	0	strand:	1	1	strand:	1	3
enclosed	Os03t0858950-00.mrna1	CDS_Nohits	1292	0.297833	0.55102	0.189178	0.0931443	Os03t0858800-01.mrna1	MatE	1597	3.665	0.944376	1.0767	0.778501	1292	3	6	2	3	strand:	0	3	strand:	3	3	strand:	0	2	strand:	1	2
divergent	Os03t0859550-01.mrna1	ncRNA	792	1.11089	0.692115	0.224371	0.415817	CUFF.7059.3	ncRNA	1479	0.656981	0.4737	0.718529	0.370334	644	11	3	1	5	strand:	3	8	strand:	0	3	strand:	0	1	strand:	3	2
divergent	CUFF.7062.2	Pfam-B_948	2124	0.000107413	6.37e-07	0	0.226095	CUFF.7061.1	ncRNA	4327	0.152389	0.105159	0.767916	0.0375514	2105	20	15	8	18	strand:	7	13	strand:	7	8	strand:	4	4	strand:	10	8
convergent	CUFF.7067.3	WD domain, G-beta repeat	3172	0.682686	0.0959151	4.37e-06	0.238199	Os03t0861000-02.mrna1	CDS_Nohits	1195	0.933159	0.693884	0.254362	0.307895	867	5	3	1	3	strand:	4	1	strand:	2	1	strand:	1	0	strand:	1	2
enclosed	CUFF.7066.1	CDS_Nohits	4456	1.55483	0.598553	1.38141	0.934811	CUFF.7069.1	CDS_Nohits	1491	0.366614	0.366879	0.211369	0.323167	1491	26	13	9	23	strand:	25	1	strand:	12	1	strand:	9	0	strand:	23	0
enclosed	CUFF.7066.2	Pfam-B_991	4407	0.743774	0.635	1.00102	0.415913	Os03t0861200-01.mrna1	CDS_Nohits	1482	0.0491972	0.026343	0.0560217	0	821	10	12	2	12	strand:	7	3	strand:	11	1	strand:	2	0	strand:	9	3
enclosed	CUFF.7073.3	CDS_Nohits	3242	1.83711	0.538723	1.49927	0.614515	Os03t0862150-00.mrna1	ncRNA	1223	1.43e-06	0	0	0	1174	15	5	9	13	strand:	14	1	strand:	4	1	strand:	9	0	strand:	13	0
enclosed	CUFF.7085.1	CDS_Nohits	1708	0.281	0.684	0.812698	0.159	Os04t0101800-01.mrna1	von Willebrand factor type A domain	2398	4.19006	1.39646	1.91706	1.47835	1708	5	2	6	4	strand:	0	5	strand:	0	2	strand:	0	6	strand:	1	3
enclosed	Os04t0105450-00.mrna1	ncRNA	1042	0.471531	0.141823	0.0142474	0.0751273	Os04t0105400-01.mrna1	Ion channel regulatory protein UNC-93	1663	5.56572	2.60078	0.700162	2.00399	1042	6	5	1	5	strand:	3	3	strand:	2	3	strand:	1	0	strand:	1	4
convergent	Os04t0110200-01.mrna1	CDS_Nohits	907	15.4271	6.10206	1.37193	4.87191	CUFF.7113.1	ncRNA	696	0	0.215	0.617201	0.278	139	1	0	0	2	strand:	0	1	strand:	0	0	strand:	0	0	strand:	0	2
enclosed	Os04t0110300-02.mrna1	SWIRM domain	2949	6.24e-05	0.108037	0.169379	0.0440753	Os04t0110350-01.mrna1	ncRNA	2139	0.00374011	0	0.0221485	0	1081	1	4	2	0	strand:	0	1	strand:	4	0	strand:	2	0	strand:	0	0
divergent	Os04t0111250-01.mrna1	CDS_Nohits	1343	0.188	0	0.07	0	CUFF.7107.1	ATP-sulfurylase	2362	1.94408	0.620812	2.1656	0.505773	661	7	4	5	10	strand:	4	3	strand:	3	1	strand:	4	1	strand:	7	3
enclosed	CUFF.7123.1	ncRNA	553	3.24189	1.79447	1.18713	1.2364	Os04t0118500-01.mrna1	PPIC-type PPIASE domain	601	18.4619	9.53491	10.0858	5.66438	503	4	5	3	6	strand:	0	4	strand:	0	5	strand:	0	3	strand:	1	5
divergent	Os04t0160801-01.mrna1	CDS_Nohits	1505	0	0	0.0139126	0	CUFF.7162.1	CDS_Nohits	1345	0.720454	0.253409	0.364389	0.0523651	968	27	17	13	24	strand:	11	16	strand:	4	13	strand:	3	10	strand:	5	19
enclosed	CUFF.7186.1	CDS_Nohits	1965	0.402222	0.351711	0.344774	0.181128	CUFF.7187.3	Zinc knuckle	1122	0.884744	0.319408	0.47285	0.158554	1122	1	3	1	3	strand:	0	1	strand:	0	3	strand:	0	1	strand:	0	3
enclosed	CUFF.7184.1	CDS_Nohits	812	0.44022	0.345	0.469799	0.127836	Os04t0174800-01.mrna1	DYW family of nucleic acid deaminases	865	4.53738	2.71323	1.74893	1.65702	673	2	6	2	5	strand:	0	2	strand:	0	6	strand:	0	2	strand:	0	5
convergent	CUFF.7191.3	Phospholipase/Carboxylesterase	1726	0.1848	0.0544885	0.0506405	0	CUFF.7193.3	CDS_Nohits	3324	0.239379	0.0609299	0.152769	0.0350265	1062	0	2	0	4	strand:	0	0	strand:	2	0	strand:	0	0	strand:	2	2
enclosed	CUFF.7207.3	2OG-Fe(II) oxygenase superfamily	1705	1.15194	1.01483	0.789784	0.364991	CUFF.7208.1	ncRNA	322	1.27e-07	0	0.714702	0.562171	314	1	0	1	0	strand:	1	0	strand:	0	0	strand:	1	0	strand:	0	0
enclosed	Os04t0184100-01.mrna1	Amidase	1793	0.155047	0.153912	0.0179556	0.125921	Os04t0184250-00.mrna1	ncRNA	1111	0.0352158	0.0377034	0	6.2e-09	903	1	0	1	0	strand:	1	0	strand:	0	0	strand:	1	0	strand:	0	0
enclosed	Os04t0185833-00.mrna1	CDS_Nohits	1264	6.1e-09	0	0.349386	1.75e-08	Os04t0185600-00.mrna1	Sugar (and other) transporter	1722	0.174683	0.0485052	1.38222	0.189107	1264	4	3	2	3	strand:	3	1	strand:	3	0	strand:	1	1	strand:	1	2
convergent	Os04t0186400-01.mrna1	Sugar (and other) transporter	2845	0.0892552	0.0458243	0.108849	0	CUFF.7216.1	CDS_Nohits	2070	0.375047	0.698453	0.404	0.36687	1993	6	6	2	8	strand:	5	1	strand:	6	0	strand:	2	0	strand:	7	1
enclosed	Os04t0202200-01.mrna1	ncRNA	3100	0.166	0.133	2.43e-06	0.0398	Os04t0202300-00.mrna1	Protein kinase domain	2436	0.0127326	0.0146	0.0828719	1.64e-06	2436	5	6	3	8	strand:	4	1	strand:	6	0	strand:	2	1	strand:	8	0
convergent	Os04t0202700-01.mrna1	CDS_Nohits	2557	0.121633	0.0985583	0.0788028	0.0598	Os04t0202800-00.mrna1	Protein kinase domain	2442	0.177096	0.0527203	2.58e-08	0.0888994	2372	0	4	1	1	strand:	0	0	strand:	1	3	strand:	0	1	strand:	1	0
divergent	Os04t0208900-00.mrna1	CDS_Nohits	665	1.35e-06	0.117334	5.88e-07	0.0625634	Os04t0208800-01.mrna1	CDS_Nohits	917	1.11	0.472	0.516851	0.371	662	0	1	0	1	strand:	0	0	strand:	1	0	strand:	0	0	strand:	1	0
enclosed	CUFF.7275.1	Leucine Rich repeats (2 copies)	4834	0.187328	0.0957008	0.152316	0.107244	Os04t0227100-01.mrna1	CDS_Nohits	4629	0.502643	0.0342202	0.312809	0.126956	4535	28	18	16	22	strand:	15	13	strand:	5	13	strand:	5	11	strand:	5	17
enclosed	Os04t0278000-01.mrna1	Pfam-B_1035	2038	1.56	0.692	0.614741	0.409997	CUFF.7324.1	CDS_Nohits	883	0.562895	0.63612	1.15	0.399721	560	2	1	0	2	strand:	2	0	strand:	1	0	strand:	0	0	strand:	2	0
enclosed	CUFF.7331.1	ncRNA	435	12.6488	1.11619	1.8e-07	0.964642	Os04t0282400-01.mrna1	Pfam-B_6917	852	15.2449	11.2576	1.86059	5.53709	435	12	5	1	12	strand:	7	5	strand:	3	2	strand:	0	1	strand:	7	5
enclosed	Os04t0288550-00.mrna1	ncRNA	623	1.02e-07	0.278139	0.261317	3.2e-09	Os04t0288500-01.mrna1	Legume lectin domain	2405	1.16601	0.611967	0.150442	0.220854	610	1	0	1	1	strand:	0	1	strand:	0	0	strand:	0	1	strand:	0	1
enclosed	Os04t0290800-00.mrna1	Protein of unknown function (DUF647)	2245	0.333302	0.169	0.10079	1.96e-07	Os04t0290750-00.mrna1	ncRNA	1085	0	0.139638	0	0.0172978	1070	4	1	2	7	strand:	3	1	strand:	1	0	strand:	2	0	strand:	7	0
enclosed	CUFF.7351.1	ncRNA	490	4.21886	2.13064	1.03	0.777097	Os04t0295901-00.mrna1	Ulp1 protease family, C-terminal catalytic dom	2576	0.195305	0.0520409	0.0888891	0.061461	463	1	1	0	2	strand:	1	0	strand:	0	1	strand:	0	0	strand:	1	1
enclosed	Os04t0297800-01.mrna1	Protein of unknown function (DUF3778)	1343	51.8388	18.0616	14.6372	10.9269	CUFF.7354.1	ncRNA	1150	0.202167	0.365622	0.189823	0.00546703	1150	21	13	5	24	strand:	9	12	strand:	7	6	strand:	3	2	strand:	17	7
divergent	Os04t0300100-01.mrna1	CDS_Nohits	767	9.5e-09	0	0.32526	0	Os04t0299500-01.mrna1	ncRNA	762	0.0488319	0	2.42e-08	0	605	1	0	0	0	strand:	0	1	strand:	0	0	strand:	0	0	strand:	0	0
enclosed	Os04t0302400-01.mrna1	CDS_Nohits	2018	0.251457	0.140224	0.0499221	0.0686256	Os04t0302500-00.mrna1	Protein kinase domain	2603	0.134639	5e-10	0.011254	0.0328408	1369	5	3	1	11	strand:	3	2	strand:	1	2	strand:	0	1	strand:	7	4
enclosed	CUFF.7360.1	CDS_Nohits	2174	0.22521	0.105539	0.0541	0.0933728	Os04t0303100-00.mrna1	Protein kinase domain	2511	0	0.014621	3.1e-09	0	1315	1	0	1	1	strand:	0	1	strand:	0	0	strand:	0	1	strand:	1	0
enclosed	Os04t0303250-01.mrna1	CDS_Nohits	2943	0.0618173	0.0479591	0.127837	0.0269152	Os04t0303300-00.mrna1	Protein kinase domain	2202	0.0641686	2.8e-09	1.27e-08	0	2202	1	1	2	2	strand:	0	1	strand:	0	1	strand:	0	2	strand:	0	2
enclosed	Os04t0307500-01.mrna1	Protein kinase domain	3221	2.62	1.13	0.479172	0.785	Os04t0307466-01.mrna1	ncRNA	1093	0.280876	0.150601	0.0972766	0.122177	194	11	9	4	9	strand:	5	6	strand:	4	5	strand:	3	1	strand:	3	6
enclosed	Os04t0320750-00.mrna1	CDS_Nohits	1527	0.287746	0.237984	1.32481	0.445	Os04t0320700-01.mrna1	UDP-glucoronosyl and UDP-glucosyl transferase	1673	6.39637	1.30753	0.253217	0.957736	1504	3	1	4	3	strand:	1	2	strand:	1	0	strand:	0	4	strand:	2	1
convergent	Os04t0321600-01.mrna1	FACT complex subunit (SPT16/CDC68)	3743	1.66	0.488	0.708065	0.887317	CUFF.7393.1	Serine carboxypeptidase	5527	1.5153	0.609408	0.338	0.313	3536	25	34	21	35	strand:	21	4	strand:	30	4	strand:	20	1	strand:	33	2
enclosed	Os04t0359100-01.mrna1	Zinc-binding dehydrogenase	1157	2.0483	1.62978	2.24561	1.12436	Os04t0359201-00.mrna1	CDS_Nohits	581	0.119594	1.47e-08	4.03e-06	1.49e-06	548	2	0	1	2	strand:	2	0	strand:	0	0	strand:	1	0	strand:	1	1
enclosed	CUFF.7442.1	Alcohol dehydrogenase GroES-like domain	1298	1.11889	0.843813	1.19	0.582636	CUFF.7444.1	ncRNA	166	5.96888	3.70544	4.10718	1.38719	166	1	2	0	3	strand:	0	1	strand:	1	1	strand:	0	0	strand:	1	2
convergent	CUFF.7467.1	Zinc-binding dehydrogenase	2383	1.75496	1.3832	11.1833	0.701994	CUFF.7468.1	Nuclear transport factor 2 (NTF2) domain	4308	0.149756	0.12602	1.66718	0.108981	1894	10	15	48	7	strand:	4	6	strand:	6	9	strand:	38	10	strand:	6	1
convergent	CUFF.7478.2	SAM domain (Sterile alpha motif)	1615	0.217057	0.12725	0.505227	0.355936	CUFF.7481.3	ncRNA	1039	0.461679	0.319535	0.438754	0.140739	934	5	4	5	14	strand:	5	0	strand:	4	0	strand:	4	1	strand:	13	1
enclosed	CUFF.7482.1	ncRNA	918	0.13937	0.576384	1.48845	0.552768	Os04t0379900-01.mrna1	Fatty acid desaturase	1677	11.2337	4.77853	15.2769	3.47065	917	28	20	14	34	strand:	0	28	strand:	2	18	strand:	0	14	strand:	1	33
enclosed	CUFF.7492.1	ncRNA	372	1.82484	0.551893	2.56635	0.679534	Os04t0380000-01.mrna1	CDS_Nohits	1508	0.963345	0.472982	0.185308	0.138799	234	0	1	0	0	strand:	0	0	strand:	0	1	strand:	0	0	strand:	0	0
enclosed	Os04t0380500-01.mrna1	Protein of unknown function (DUF1618)	2048	4.34	1.93038	1.32	1.25686	CUFF.7485.1	CDS_Nohits	2265	1.14936	0.756824	0.221	0.265285	1942	26	18	15	34	strand:	23	3	strand:	17	1	strand:	13	2	strand:	29	5
enclosed	Os04t0384100-00.mrna1	CDS_Nohits	369	4.66576	0.836702	2.05513	1.42993	CUFF.7501.1	CDS_Nohits	1767	2.17209	2.494e-05	1.55606	0.346636	369	20	8	5	14	strand:	10	10	strand:	2	6	strand:	2	3	strand:	6	8
divergent	Os04t0384800-01.mrna1	Pfam-B_8240	660	2.82296	1.70864	1.85489	0.909533	Os04t0384650-01.mrna1	ncRNA	665	3.38141	1.4854	2.36592	0.688692	510	2	1	2	7	strand:	2	0	strand:	1	0	strand:	1	1	strand:	4	3
enclosed	Os04t0385700-01.mrna1	RNA recognition motif. (a.k.a. RRM, RBD, or RNP dom	2629	3.68272	2.64586	3.87472	1.64004	CUFF.7502.1	CDS_Nohits	2132	1.47964	0.684131	0.788666	0.299735	2099	4	12	12	12	strand:	4	0	strand:	11	1	strand:	12	0	strand:	11	1
enclosed	Os04t0386300-01.mrna1	ncRNA	753	0.980121	0.600128	3.67e-06	0.340358	CUFF.7503.1	ncRNA	431	1.31571	1.33382	0.396243	0.476396	431	4	0	0	0	strand:	2	2	strand:	0	0	strand:	0	0	strand:	0	0
enclosed	Os04t0386650-00.mrna1	ncRNA	1006	0	0	1.87427	0	Os04t0386600-01.mrna1	Phosphoenolpyruvate phosphomutase	1587	5.42151	1.07029	1.48	1.02	962	9	9	3	10	strand:	1	8	strand:	0	9	strand:	0	3	strand:	1	9
convergent	CUFF.7510.1	Ankyrin repeats (3 copies)	3635	0.383972	0.126132	0.813031	0.261913	CUFF.7512.1	CDS_Nohits	4218	0.464	0.186856	0.6874	0.0918861	2331	22	14	24	32	strand:	13	9	strand:	11	3	strand:	20	4	strand:	18	14
divergent	Os04t0390000-01.mrna1	Transketolase, pyrimidine binding domain	3575	0.000574831	0.630713	4.25997	0.427024	Os04t0389901-01.mrna1	Pfam-B_955	7461	0.187972	0.0952979	0.444422	0.077661	2681	49	42	58	52	strand:	49	0	strand:	42	0	strand:	58	0	strand:	50	2
enclosed	Os04t0394200-02.mrna1	2-oxoacid dehydrogenases acyltransferase (ca	1748	2.21566	0.616018	1.35167	0.168749	Os04t0394250-00.mrna1	CDS_Nohits	1580	0.179121	0	0.0928634	0	1410	10	10	4	12	strand:	10	0	strand:	10	0	strand:	4	0	strand:	11	1
convergent	Os04t0396500-00.mrna1	Pfam-B_3074	1068	1.27e-07	0	3.5e-09	1.6e-09	Os04t0396550-01.mrna1	ncRNA	542	0.266802	0	0	0.0661196	101	3	3	0	2	strand:	0	3	strand:	0	3	strand:	0	0	strand:	0	2
convergent	CUFF.7539.1	Pfam-B_7426	2368	2.74	1	0.707556	0.612	CUFF.7537.6	Myb/SANT-like DNA-binding domain	3084	2.61179	0.819009	4.79473	0.440904	1833	28	15	15	24	strand:	17	11	strand:	8	7	strand:	9	6	strand:	12	12
convergent	Os04t0398500-01.mrna1	Rieske [2Fe-2S] domain	1242	3.36	2.5222	7.72	1.35461	CUFF.7542.1	ncRNA	952	1.54212	2.01765	3.12086	1.11456	923	11	3	8	8	strand:	10	1	strand:	2	1	strand:	7	1	strand:	7	1
convergent	Os04t0398600-02.mrna1	Exostosin family	2767	0.702967	0.968035	0.948036	0.15044	CUFF.7555.1	Hereditary spastic paraplegia protein strumpelli	6845	0	0.0545741	0.395122	0.0702093	1996	11	13	10	17	strand:	10	1	strand:	12	1	strand:	7	3	strand:	16	1
enclosed	CUFF.7547.1	CDS_Nohits	730	0.341925	0.151341	4.49e-08	0.356095	CUFF.7546.1	Pfam-B_2846	1068	14.1626	6.54559	4.96209	4.66151	588	4	0	2	2	strand:	0	4	strand:	0	0	strand:	0	2	strand:	0	2
divergent	CUFF.7543.1	CDS_Nohits	674	1.98184	0.335	0.171852	0.425523	Os04t0400700-00.mrna1	Pfam-B_2846	714	0.497249	0.0534414	0.0754823	0.121791	429	0	0	1	0	strand:	0	0	strand:	0	0	strand:	0	1	strand:	0	0
convergent	CUFF.7545.1	ncRNA	442	3.65255	1.37	2.20707	2.80073	Os04t0401000-01.mrna1	Pfam-B_2846	1183	13.6431	6.1309	1.86404	2.18107	372	7	10	4	6	strand:	1	6	strand:	4	6	strand:	2	2	strand:	2	4
divergent	Os04t0407800-01.mrna1	2OG-Fe(II) oxygenase superfamily	1252	4.59138	1.46172	0.624512	1.50405	Os04t0407350-01.mrna1	CDS_Nohits	1371	0.941	0.343456	0.00290098	0.15	1067	0	1	3	5	strand:	0	0	strand:	1	0	strand:	2	1	strand:	4	1
enclosed	Os04t0408650-00.mrna1	ncRNA	419	2.72	0.726	1.26755	0.333401	CUFF.7574.2	ncRNA	871	3.5501	1.81432	0.238714	1.65827	418	4	7	3	6	strand:	0	4	strand:	1	6	strand:	0	3	strand:	0	6
convergent	Os04t0408801-00.mrna1	ncRNA	418	3.10517	2.15849	3.79989	1.3206	CUFF.7573.2	ncRNA	1921	7.79e-07	0.0604	0.12213	1.5064e-05	398	13	6	5	7	strand:	1	12	strand:	0	6	strand:	0	5	strand:	0	7
convergent	CUFF.7580.2	Alkaline and neutral invertase	4260	0.152	4.05e-06	0.175	5.81e-07	CUFF.7583.1	Protein kinase domain	2801	0.0901317	0.0730684	0.0621643	0.058446	465	4	1	6	3	strand:	4	0	strand:	1	0	strand:	4	2	strand:	3	0
divergent	Os04t0410400-01.mrna1	Root cap	1481	0	0	0.178888	0.0424252	Os04t0410350-00.mrna1	CDS_Nohits	1290	0.0500718	0	0.11105	0.092149	1153	0	0	1	2	strand:	0	0	strand:	0	0	strand:	1	0	strand:	2	0
enclosed	Os04t0412400-00.mrna1	CDS_Nohits	417	2.2e-06	6.74e-08	5e-09	0	CUFF.7633.2	CDS_Nohits	2107	1.02796	0.496603	0.989757	0.521963	417	2	2	1	0	strand:	1	1	strand:	0	2	strand:	1	0	strand:	0	0
convergent	CUFF.7651.2	Sec23/Sec24 trunk domain	3355	4.04e-07	2.6293e-05	0.49205	2e-10	CUFF.7653.3	ABC transporter transmembrane region	2828	0	0.131238	0	0	961	8	5	3	19	strand:	3	5	strand:	4	1	strand:	2	1	strand:	7	12
convergent	Os04t0414700-01.mrna1	Pfam-B_11046	645	316.532	143.1	210.359	125.355	CUFF.7601.2	CDS_Nohits	1066	23.3859	24.1443	9.70276	6.5901	627	168	125	110	222	strand:	168	0	strand:	124	1	strand:	109	1	strand:	222	0
enclosed	Os04t0415000-01.mrna1	Pfam-B_1723	830	8.80534	3.95	2.9218	2.44	CUFF.7582.2	CDS_Nohits	2743	1.1426	0.515	0.17406	0.30089	830	5	6	4	11	strand:	4	1	strand:	5	1	strand:	3	1	strand:	8	3
enclosed	Os04t0418800-02.mrna1	CDS_Nohits	1796	0.376694	0.224115	0.257392	0.0928	CUFF.7593.1	ncRNA	721	0.254126	0	0	4.85e-07	721	3	7	3	6	strand:	2	1	strand:	5	2	strand:	1	2	strand:	5	1
enclosed	Os04t0419600-01.mrna1	Core histone H2A/H2B/H3/H4	1465	0.0457889	0.0496	0.251	0.0388528	Os04t0419650-00.mrna1	ncRNA	420	0.811808	0.502516	0.377052	0.439937	420	1	0	0	1	strand:	0	1	strand:	0	0	strand:	0	0	strand:	1	0
enclosed	Os04t0419900-01.mrna1	Protein kinase domain	2555	0.42371	0.117	7.52286	0.0320407	Os04t0419800-01.mrna1	ncRNA	1468	0.726529	0.571977	3.58	0.181	843	3	1	4	6	strand:	3	0	strand:	0	1	strand:	3	1	strand:	5	1
convergent	Os04t0423600-03.mrna1	ncRNA	1257	70	28.6	68.5126	36.8	CUFF.7597.2	CDS_Nohits	3791	0.832	0.317154	0.143969	0.192	1197	67	42	53	106	strand:	11	56	strand:	13	29	strand:	8	45	strand:	25	81
convergent	Os04t0430100-01.mrna1	Plectin/S10 domain	899	73.6	40.5	39.7943	20.7157	CUFF.7612.2	Pfam-B_398	2505	0.897747	0.418219	1.19113	0.0720838	772	17	13	4	20	strand:	17	0	strand:	13	0	strand:	4	0	strand:	20	0
convergent	Os04t0430700-01.mrna1	Subtilase family	2571	1.46638	0.703718	0.739156	0.220747	CUFF.7614.1	ncRNA	1855	0.0948874	0.165	0.144109	0.145225	112	0	0	1	1	strand:	0	0	strand:	0	0	strand:	0	1	strand:	0	1
convergent	CUFF.7617.1	F-box-like	1854	4.97	1.62	0.715	1.62	Os04t0431300-01.mrna1	ncRNA	672	5.76704	2.64106	2.42508	1.76947	450	5	2	2	4	strand:	2	3	strand:	2	0	strand:	2	0	strand:	2	2
convergent	Os04t0435100-01.mrna1	Amino acid permease	2004	1.52617	0.76811	0.755326	0.472776	Os04t0435200-01.mrna1	CDS_Nohits	1637	0.0314593	8.8e-09	0.0817278	1.5e-09	928	2	0	1	0	strand:	2	0	strand:	0	0	strand:	1	0	strand:	0	0
enclosed	Os04t0435300-01.mrna1	ncRNA	1128	0.0701319	0.0805194	0.158536	0.0512564	Os04t0435402-00.mrna1	ncRNA	429	0.096059	0	0	0	99	8	6	4	6	strand:	8	0	strand:	6	0	strand:	4	0	strand:	6	0
divergent	CUFF.7645.1	ncRNA	491	1.25634	6.11e-07	0.297716	0.372482	Os04t0436100-01.mrna1	Thioesterase superfamily	886	10.4633	4.20371	4.20164	2.95199	415	6	0	1	2	strand:	1	5	strand:	0	0	strand:	0	1	strand:	1	1
enclosed	CUFF.7657.1	ncRNA	499	1.51343	1.20211	4.11205	0.502622	Os04t0437600-01.mrna1	Protein kinase domain	2602	2.54565	1.2871	5.61633	1.40363	499	4	6	1	4	strand:	0	4	strand:	2	4	strand:	0	1	strand:	2	2
enclosed	Os04t0441866-00.mrna1	ncRNA	239	4.72389	2.24502	6.39433	0.527	CUFF.7680.2	POT family	1708	1.76063	0.562	0.903466	1.17e-07	218	0	0	1	0	strand:	0	0	strand:	0	0	strand:	1	0	strand:	0	0
convergent	CUFF.7678.1	Protein of unknown function, DUF482	2738	0.794286	0.357315	1.29388	0.11571	Os04t0442300-01.mrna1	Response regulator receiver domain	1808	0.837697	0.315168	0.957621	0.140815	892	3	3	0	3	strand:	2	1	strand:	3	0	strand:	0	0	strand:	1	2
enclosed	CUFF.7684.2	SWIM zinc finger	2430	0.0930551	0.100176	0.230534	0.183146	Os04t0442850-00.mrna1	CDS_Nohits	462	4.64365	1.08076	1.4	1.13	462	1	0	1	6	strand:	0	1	strand:	0	0	strand:	1	0	strand:	3	3
enclosed	CUFF.7685.1	Calmodulin binding protein-like	2605	0.733	2.55e-06	4.69e-08	0.339	Os04t0444250-00.mrna1	ncRNA	527	1.09816	0.769608	1.21185	0	523	6	9	7	10	strand:	6	0	strand:	9	0	strand:	7	0	strand:	7	3
enclosed	Os04t0446750-01.mrna1	ncRNA	3767	0.301064	0.127349	0.0556279	0.0416384	Os04t0446700-01.mrna1	CDS_Nohits	2796	0.835024	0.308006	0.254991	0.438227	1781	5	5	3	6	strand:	1	4	strand:	0	5	strand:	0	3	strand:	0	6
enclosed	Os04t0447700-01.mrna1	Aldo/keto reductase family	1344	0.909763	0.27766	2.16044	0.314	Os04t0447650-00.mrna1	CDS_Nohits	742	0.0314261	1.13e-07	1.37e-08	0	694	1	0	0	1	strand:	1	0	strand:	0	0	strand:	0	0	strand:	1	0
divergent	Os04t0449450-00.mrna1	CDS_Nohits	1778	0	0	0.331993	3e-10	CUFF.7709.1	Protein phosphatase 2C	2193	1.98399	1.60956	4.71913	0.978323	1625	9	8	14	14	strand:	0	9	strand:	0	8	strand:	0	14	strand:	0	14
enclosed	Os04t0449900-01.mrna1	RNA recognition motif. (a.k.a. RRM, RBD, or RNP dom	1634	28.5	13.9	26.7164	9.40378	Os04t0449950-00.mrna1	ncRNA	616	3e-10	5e-10	0	2e-09	552	25	13	18	30	strand:	21	4	strand:	12	1	strand:	17	1	strand:	23	7
enclosed	Os04t0450000-01.mrna1	CDS_Nohits	994	0.197	0.137	1.1742	0.156	Os04t0450050-00.mrna1	ncRNA	783	0	0	2.5669e-05	0	659	0	0	1	0	strand:	0	0	strand:	0	0	strand:	0	1	strand:	0	0
divergent	CUFF.7713.1	PPR repeat family	1413	0.512523	0.151	0.525745	0.118269	Os04t0450150-00.mrna1	CDS_Nohits	381	0.382927	0	0	0	342	2	0	1	1	strand:	2	0	strand:	0	0	strand:	1	0	strand:	0	1
divergent	Os04t0451000-01.mrna1	CDS_Nohits	2882	0.0348577	0	0.199238	0	CUFF.7719.2	CDS_Nohits	2100	0.641	1.02818	3.77	1.66e-06	2067	2	1	3	2	strand:	2	0	strand:	1	0	strand:	1	2	strand:	0	2
convergent	CUFF.7755.2	Sugar (and other) transporter	3053	3.15e-07	0.155678	6.67e-07	9.64e-07	CUFF.7759.1	Sugar (and other) transporter	2708	2.91662	1.35	0.682537	0.318	2348	16	4	5	16	strand:	7	9	strand:	1	3	strand:	0	5	strand:	4	12
divergent	Os04t0457100-01.mrna1	CDS_Nohits	1377	20.4709	3.92918	5.6842	3.58322	Os04t0457000-01.mrna1	Chlorophyll A-B binding protein	1138	812.247	380.35	463.905	224.712	859	56	45	36	86	strand:	1	55	strand:	0	45	strand:	0	36	strand:	2	84
enclosed	Os04t0457601-00.mrna1	ncRNA	305	5.89294	0.333795	0	0	Os04t0457500-01.mrna1	Gamma-glutamyltranspeptidase	1929	8.84199	3.44979	2.61321	2.27119	300	1	0	2	1	strand:	0	1	strand:	0	0	strand:	1	1	strand:	0	1
enclosed	Os04t0458200-01.mrna1	Pfam-B_14262	2445	3.38316	2.04192	9.0024	1.88189	CUFF.7751.1	CDS_Nohits	3694	0.72354	0.295972	0.625155	0.147597	2445	17	11	14	11	strand:	16	1	strand:	10	1	strand:	12	2	strand:	10	1
enclosed	CUFF.7753.2	ncRNA	1585	0.272448	0.171241	0.104285	0.104519	CUFF.7756.1	ncRNA	4128	0.0234992	0.0410404	0.102977	0.0689161	1514	77	62	56	67	strand:	2	75	strand:	4	58	strand:	1	55	strand:	2	65
enclosed	Os04t0462500-04.mrna1	14-3-3 protein	1493	3.51e-07	1.11e-06	0	5.14e-07	Os04t0462550-00.mrna1	CDS_Nohits	865	1e-10	0.513705	2.01492	4.76e-07	814	31	26	16	44	strand:	31	0	strand:	26	0	strand:	16	0	strand:	42	2
enclosed	CUFF.7797.3	ncRNA	1650	0.421324	0	0.260891	0.167888	Os04t0469800-02.mrna1	Cytochrome P450	2275	0.127413	1.8e-09	7.7e-09	0	665	7	1	7	4	strand:	3	4	strand:	0	1	strand:	3	4	strand:	4	0
enclosed	Os04t0470801-00.mrna1	ncRNA	248	0.428074	0	0.250831	0	Os04t0470700-01.mrna1	Transmembrane amino acid transporter protein	1808	5.08037	3.46604	2.74339	1.76425	228	1	2	0	2	strand:	0	1	strand:	1	1	strand:	0	0	strand:	0	2
convergent	Os04t0474432-01.mrna1	ncRNA	1001	0.713318	0.0518482	0	0.0474697	Os04t0474500-01.mrna1	Glycosyl hydrolase family 1	1974	2.2001	0.983309	0.907007	0.843213	336	2	1	0	1	strand:	1	1	strand:	0	1	strand:	0	0	strand:	1	0
convergent	CUFF.7808.1	Protein kinase domain	4071	0.352667	0.162	0.279894	0.122261	CUFF.7807.4	CDS_Nohits	3149	0.272369	0.111076	0	0	3141	7	4	5	8	strand:	1	6	strand:	1	3	strand:	1	4	strand:	0	8
convergent	CUFF.7812.1	Leucine rich repeat	3391	1.38234	0.566813	0.784672	0.282666	Os04t0476800-01.mrna1	Zinc finger, ZZ type	3121	2.05704	0.946701	1.30103	0.756232	1052	7	2	7	4	strand:	0	7	strand:	0	2	strand:	1	6	strand:	1	3
enclosed	Os04t0477000-01.mrna1	NPH3 family	2206	10.5	3.18874	2.08798	3.05	Os04t0477025-00.mrna1	CDS_Nohits	1865	7.52805	2.86635	3.63826	1.51257	1744	4	3	2	6	strand:	3	1	strand:	3	0	strand:	1	1	strand:	6	0
enclosed	CUFF.7817.1	CDS_Nohits	1244	0.107069	0.655363	0.124822	0.523779	Os04t0478000-01.mrna1	Protein of unknown function (DUF3778)	1258	50.5677	9.866	6.9317	4.45715	1244	12	16	13	25	strand:	4	8	strand:	4	12	strand:	2	11	strand:	5	20
convergent	Os04t0481550-01.mrna1	CDS_Nohits	1705	0.408803	0.13757	4.52093	0.244047	Os04t0481600-00.mrna1	WD domain, G-beta repeat	1554	0.504	0.167978	0.0906	0.408	1461	2	1	2	0	strand:	1	1	strand:	0	1	strand:	1	1	strand:	0	0
convergent	CUFF.7835.1	Pfam-B_6714	3474	0.564457	0.536016	0.534136	0.195571	CUFF.7837.1	Pfam-B_12973	4574	0.36333	0.167791	0.0426	0.111	453	0	0	0	1	strand:	0	0	strand:	0	0	strand:	0	0	strand:	0	1
enclosed	Os04t0483550-00.mrna1	CDS_Nohits	689	0.503	3e-07	1.34e-07	1.2e-07	Os04t0483500-01.mrna1	short chain dehydrogenase	1299	16.4785	10.9	11.2004	5.55	670	15	7	2	11	strand:	0	15	strand:	1	6	strand:	0	2	strand:	1	10
convergent	Os04t0485000-01.mrna1	26S proteasome subunit RPN7	1515	7.25444	3.1451	3.39903	1.90324	CUFF.7841.1	Protein phosphatase 2A regulatory B subunit (B56 fa	3110	1.56424	0.291125	1.26276	0.569222	320	3	3	2	4	strand:	1	2	strand:	2	1	strand:	0	2	strand:	3	1
convergent	Os04t0485300-01.mrna1	Glucose-6-phosphate dehydrogenase, C-terminal domai	1959	7.46	3.60943	4.6947	2.52906	CUFF.7847.1	ParA/MinD ATPase like	1826	1.22308	0.673433	0.294593	0.30935	394	6	2	3	10	strand:	5	1	strand:	2	0	strand:	2	1	strand:	10	0
convergent	CUFF.7850.2	CDS_Nohits	2238	0.0493952	0.0639301	0.86027	0.042873	CUFF.7851.2	CDS_Nohits	3036	0.489501	0.116507	0.510382	0.0448148	1770	17	7	12	15	strand:	6	11	strand:	1	6	strand:	3	9	strand:	6	9
enclosed	CUFF.7855.3	Protein kinase domain	5692	0	0	0.21326	0.0357015	Os04t0488050-00.mrna1	CDS_Nohits	1432	1.56087	1.25611	4.77381	1.00565	1429	18	21	14	16	strand:	18	0	strand:	21	0	strand:	14	0	strand:	15	1
enclosed	Os04t0488300-01.mrna1	ncRNA	2725	0.138077	0.0437049	0.0810031	0.0251563	Os04t0488400-01.mrna1	Phosphatidylethanolamine-binding protein	2976	2.9e-09	0.00730527	0	0.0216557	1087	2	2	1	5	strand:	2	0	strand:	2	0	strand:	1	0	strand:	3	2
convergent	CUFF.7933.1	CDS_Nohits	4848	0.292069	0.108679	1.59359	0.0973069	CUFF.7934.1	Sugar (and other) transporter	2667	0.334609	8.48e-08	0.47473	0.0566718	2663	5	10	17	17	strand:	1	4	strand:	1	9	strand:	1	16	strand:	1	16
enclosed	Os04t0492400-02.mrna1	Putative methyltransferase	1710	5.75	4.35	49.6	3.19	CUFF.7949.1	CDS_Nohits	3894	0.34303	0.151709	3.22164	0.167352	1710	17	17	34	15	strand:	15	2	strand:	17	0	strand:	33	1	strand:	15	0
convergent	CUFF.7915.2	CDS_Nohits	383	90.1112	63.0984	56.9282	47.9556	CUFF.7916.2	B-box zinc finger	1384	425.202	138.497	143.293	92.002	187	5	9	1	7	strand:	2	3	strand:	2	7	strand:	0	1	strand:	4	3
enclosed	Os04t0503250-00.mrna1	CDS_Nohits	432	0.130922	1.22e-08	1.87e-06	3.24e-06	Os04t0503200-01.mrna1	CDS_Nohits	1254	1.67215	0.50679	0.498	0.547	432	0	0	0	1	strand:	0	0	strand:	0	0	strand:	0	0	strand:	0	1
enclosed	Os04t0504600-01.mrna1	Phosphoenolpyruvate phosphomutase	1844	0.190317	0.0401361	0.00463544	0.0633928	Os04t0504650-00.mrna1	ncRNA	960	0	0.016209	0.0029	0	928	2	2	0	1	strand:	2	0	strand:	2	0	strand:	0	0	strand:	0	1
convergent	CUFF.7902.2	Phosphoenolpyruvate phosphomutase	2930	1.01703	0.204875	0.479258	0.194855	Os04t0504700-01.mrna1	CDS_Nohits	1275	16.1571	9.05518	4.88109	4.45376	1105	12	4	8	16	strand:	1	11	strand:	0	4	strand:	0	8	strand:	2	14
divergent	CUFF.7905.3	Plant protein of unknown function (DUF869)	2905	0.6179	0.470392	0.368708	0.142978	Os04t0505132-00.mrna1	CDS_Nohits	390	0.0731773	0	0	0.0897536	336	2	0	0	0	strand:	2	0	strand:	0	0	strand:	0	0	strand:	0	0
divergent	Os04t0505500-01.mrna1	CDS_Nohits	2062	0	0.126304	0	0	Os04t0505400-01.mrna1	Plant protein of unknown function	2109	0.566882	0.453243	0.336	0.370357	1931	4	1	0	1	strand:	0	4	strand:	0	1	strand:	0	0	strand:	0	1
divergent	CUFF.7898.1	CDS_Nohits	1025	0.472054	0.135126	0.218095	0.246782	Os04t0506000-01.mrna1	UDP-glucoronosyl and UDP-glucosyl transferase	1655	0.883781	0.366614	0.298793	0.307679	878	3	3	2	4	strand:	1	2	strand:	2	1	strand:	1	1	strand:	1	3
divergent	Os04t0508200-01.mrna1	Isocitrate/isopropylmalate dehydrogenase	1762	2.25696	0.896752	2.6993	0.567318	Os04t0508150-01.mrna1	CDS_Nohits	644	0.424	0.0348	0.143	0.0972459	290	1	0	1	0	strand:	1	0	strand:	0	0	strand:	1	0	strand:	0	0
convergent	CUFF.7922.1	Lipase (class 3)	3181	1.06	0.534952	1.22854	0.418676	CUFF.7923.1	Pfam-B_1264	1031	2.25938	1.73902	2.35681	1.46653	56	1	0	1	1	strand:	0	1	strand:	0	0	strand:	1	0	strand:	1	0
divergent	Os04t0509600-01.mrna1	Ammonium Transporter Family	2043	2.38731	1.08629	10.1771	0.590089	Os04t0509500-01.mrna1	CDS_Nohits	1817	0.841	1.06834	8.48496	0.164	1460	34	31	38	57	strand:	22	12	strand:	17	14	strand:	25	13	strand:	30	27
convergent	CUFF.8020.2	Nuclear transport factor 2 (NTF2) domain	2745	1.40229	0.844635	1.33092	0.415328	Os04t0510600-02.mrna1	Tetratricopeptide repeat	1612	2.14654	0.120233	0.188964	0.558795	853	2	2	2	3	strand:	2	0	strand:	2	0	strand:	1	1	strand:	1	2
enclosed	CUFF.8059.1	ncRNA	832	0	0.139176	0.93875	0.0504	Os04t0512300-01.mrna1	Arp2/3 complex, 34 kD subunit p34-Arc	1528	1.70852	1.25486	0.644394	1.10875	533	0	0	0	1	strand:	0	0	strand:	0	0	strand:	0	0	strand:	0	1
divergent	CUFF.7976.2	Putative peptidoglycan binding domain	1759	11.7101	4.83	3.8253	2.99042	Os04t0514301-01.mrna1	ncRNA	841	7.31461	0.120351	0.449061	0.715532	680	0	1	0	1	strand:	0	0	strand:	1	0	strand:	0	0	strand:	1	0
enclosed	Os04t0516701-00.mrna1	CDS_Nohits	1162	0	4.12e-08	0.14758	5.01e-08	Os04t0516600-01.mrna1	Beta-eliminating lyase	1389	5.2302	2.29071	9.02739	0.675	999	3	5	7	6	strand:	1	2	strand:	0	5	strand:	0	7	strand:	1	5
enclosed	CUFF.7928.2	CDS_Nohits	1824	0.0595	0.024	0.338	0.0198259	CUFF.7929.1	ncRNA	1044	0.0794	3e-06	0.197	4.39e-07	1044	2	3	2	4	strand:	2	0	strand:	2	1	strand:	1	1	strand:	3	1
enclosed	Os04t0518150-00.mrna1	CDS_Nohits	957	4.31423	1.77891	0.841109	0.266951	Os04t0518100-01.mrna1	Aromatic amino acid lyase	2509	20.9774	18.6587	21.9386	8.19922	841	4	4	11	6	strand:	1	3	strand:	0	4	strand:	3	8	strand:	1	5
enclosed	CUFF.7935.1	CDS_Nohits	3019	0.176883	0.102677	2.9706	3.64e-07	Os04t0518400-01.mrna1	Aromatic amino acid lyase	2549	1.62324	0.854212	15.9287	0.619164	2549	4	3	13	5	strand:	1	3	strand:	1	2	strand:	0	13	strand:	0	5
convergent	CUFF.7944.5	CDS_Nohits	1448	0.00112791	1.21e-05	0.21	0.26611	Os04t0521900-01.mrna1	CDS_Nohits	776	3.04	2.66036	1.15262	0.981411	769	3	1	2	0	strand:	2	1	strand:	0	1	strand:	2	0	strand:	0	0
enclosed	Os04t0523000-00.mrna1	Oxygen evolving enhancer protein 3 (PsbQ)	810	2.16879	1.00422	0.336934	0.609314	CUFF.7948.1	Protein of unknown function (DUF3755)	2657	0.954	0.246	0.196	0.191591	810	8	2	3	7	strand:	3	5	strand:	1	1	strand:	1	2	strand:	1	6
convergent	CUFF.7953.2	Domain of unknown function (DUF3411)	3505	0.141	0	0.0169846	0.0476023	CUFF.7957.2	OPT oligopeptide transporter protein	2432	2.85513	1.90742	0.718912	1.39288	1501	4	4	4	3	strand:	1	3	strand:	0	4	strand:	1	3	strand:	1	2
convergent	CUFF.7951.1	OPT oligopeptide transporter protein	3016	0.0350835	0	0.28267	0	CUFF.7956.1	ncRNA	2061	0	3.34e-07	0.360456	0	1927	2	2	7	2	strand:	0	2	strand:	0	2	strand:	4	3	strand:	2	0
enclosed	CUFF.7951.3	OPT oligopeptide transporter protein	2689	3.19138	0.711	0.459734	0.695122	CUFF.7955.1	CDS_Nohits	624	2.55273	1.64587	0.510653	0.474201	532	1	0	3	2	strand:	1	0	strand:	0	0	strand:	2	1	strand:	2	0
enclosed	Os04t0530900-02.mrna1	Glycosyl transferase family 8	1697	4.64971	3.56	4.73451	2.96394	CUFF.7975.2	CDS_Nohits	1885	0.187692	6.47e-06	0.576	2.7e-06	1697	7	1	4	7	strand:	6	1	strand:	1	0	strand:	3	1	strand:	5	2
enclosed	Os04t0531450-00.mrna1	CDS_Nohits	1926	1.54738	1.60433	5.69087	0.675829	Os04t0531400-01.mrna1	Legume lectin domain	2156	2.16	2.11236	7	0.637234	1815	3	6	7	7	strand:	1	2	strand:	3	3	strand:	2	5	strand:	4	3
convergent	Os04t0531750-00.mrna1	CDS_Nohits	600	2.70056	1.0313	4.46e-07	0.122	CUFF.7993.1	short chain dehydrogenase	1513	1.38414	0.832811	3.7532	1.60089	502	2	0	0	3	strand:	1	1	strand:	0	0	strand:	0	0	strand:	1	2
divergent	Os04t0532800-01.mrna1	Myb-like DNA-binding domain	1309	0.694504	0.437964	0.315761	0.275702	Os04t0532700-01.mrna1	CDS_Nohits	1726	0.0418285	0	0	0.0238081	1091	1	0	0	2	strand:	1	0	strand:	0	0	strand:	0	0	strand:	1	1
divergent	CUFF.8019.1	Glycosyl hydrolases family 32 N-terminal dom	2195	3.52	2.12653	3.82	0.79962	Os04t0535501-01.mrna1	CDS_Nohits	3321	0.178402	0.0618219	0.276887	0.089986	1589	14	14	10	27	strand:	14	0	strand:	13	1	strand:	10	0	strand:	24	3
convergent	CUFF.8026.2	TPR repeat	2567	0	0.0313484	1.39e-07	8e-10	CUFF.8028.1	Elongation factor G, domain IV	2789	8.70816	2.55678	4.32175	1.99731	748	21	11	14	15	strand:	0	21	strand:	2	9	strand:	1	13	strand:	2	13
convergent	CUFF.8052.3	CDS_Nohits	1871	0.924404	0.186538	0.554	0.206	Os04t0543000-01.mrna1	Protein kinase domain	1922	0.156	0.00885	1.20958	0	255	1	3	2	3	strand:	1	0	strand:	3	0	strand:	2	0	strand:	0	3
enclosed	CUFF.8065.1	CDS_Nohits	1585	1.28501	1.13707	6.28215	0.656477	CUFF.8066.1	ncRNA	726	0.360422	0.686874	2.13005	0.154351	726	36	34	46	29	strand:	36	0	strand:	34	0	strand:	44	2	strand:	29	0
enclosed	Os04t0545250-01.mrna1	CDS_Nohits	1226	9.4	7.9924	4.91564	6.53365	Os04t0545300-00.mrna1	CDS_Nohits	882	0.193856	4.1e-08	0.273723	0.0592329	882	6	0	4	7	strand:	6	0	strand:	0	0	strand:	4	0	strand:	7	0
enclosed	Os04t0546300-01.mrna1	Protein kinase domain	2935	2.3	1.08906	1.08823	0.712	CUFF.8075.1	ncRNA	1073	0	0.00266	0	0	1070	6	5	1	6	strand:	4	2	strand:	5	0	strand:	1	0	strand:	6	0
enclosed	CUFF.8077.1	CDS_Nohits	2229	3.23e-08	0.00975919	0.198292	0	Os04t0548100-01.mrna1	NB-ARC domain	3202	0.114045	0.0582561	0.185301	0.0514594	2169	1	1	4	3	strand:	0	1	strand:	0	1	strand:	3	1	strand:	1	2
enclosed	Os04t0549400-01.mrna1	CDS_Nohits	537	2.12936	1.08	0.391694	0.0407337	CUFF.8082.1	Asparaginase	2391	1.29691	0.340099	1.38e-06	1.75e-06	537	2	1	2	2	strand:	0	2	strand:	0	1	strand:	0	2	strand:	0	2
convergent	CUFF.8086.1	Retinal pigment epithelial membrane protein	2513	0.366286	0.146	0.230102	0.138145	CUFF.8088.2	Pfam-B_3868	1961	0.512883	0.0555637	0.201	0.204995	385	2	1	3	7	strand:	0	2	strand:	0	1	strand:	1	2	strand:	2	5
enclosed	CUFF.8100.1	CDS_Nohits	1382	1.13066	0.505344	0.41257	0.33951	CUFF.8101.1	CDS_Nohits	779	0.490726	0.311895	1.00971	0.0517907	666	4	1	1	1	strand:	4	0	strand:	1	0	strand:	1	0	strand:	1	0
divergent	Os04t0555350-00.mrna1	CDS_Nohits	555	0	0	0.0614	0	CUFF.8106.1	Major Facilitator Superfamily	4665	0.0202671	0.0145745	3.87969	0.0182896	187	5	5	3	3	strand:	1	4	strand:	1	4	strand:	1	2	strand:	0	3
convergent	CUFF.8120.1	Major intrinsic protein	914	10.797	27.7569	16.5152	1.75252	CUFF.8123.1	Protein kinase domain	4866	0.73763	0.35598	1.18	0.241729	332	14	8	16	14	strand:	13	1	strand:	8	0	strand:	15	1	strand:	14	0
divergent	CUFF.8105.1	CDS_Nohits	819	0.993294	5e-10	0	0.11563	Os04t0560400-01.mrna1	Alpha-L-fucosidase	1699	0.634665	0.36639	0.0303963	0.183189	776	1	0	0	2	strand:	0	1	strand:	0	0	strand:	0	0	strand:	0	2
convergent	CUFF.8112.4	Flavin containing amine oxidoreductase	2181	0.203604	0.0679664	0.617388	0.09	Os04t0560600-01.mrna1	Protein kinase domain	1867	1.85	1.08	0.383611	0.240981	334	1	0	1	3	strand:	0	1	strand:	0	0	strand:	1	0	strand:	2	1
enclosed	Os04t0562500-00.mrna1	Arabidopsis protein of unknown function	1353	0	0.112508	0.647386	0	Os04t0562650-00.mrna1	CDS_Nohits	953	0	0	0.00911	0	901	0	0	1	0	strand:	0	0	strand:	0	0	strand:	1	0	strand:	0	0
enclosed	Os04t0565500-03.mrna1	ncRNA	1405	0.850031	1.11392	3.85609	0.660871	Os04t0565500-01.mrna1	Transmembrane amino acid transporter protein	1500	0.00298708	8.58e-05	4.16707	7.79e-05	1405	11	8	8	14	strand:	5	6	strand:	3	5	strand:	2	6	strand:	7	7
enclosed	CUFF.8146.2	CDS_Nohits	4352	1.19	0.444164	1.87437	0.318	CUFF.8148.1	CDS_Nohits	2151	4.10067	2.56204	3.67939	1.31402	2145	14	11	8	12	strand:	12	2	strand:	11	0	strand:	5	3	strand:	10	2
convergent	CUFF.8160.1	HSF-type DNA-binding	2412	0.188135	0.167189	0.45244	0.204414	CUFF.8164.2	Protein of unknown function (DUF810)	5483	0.0616755	0.0579547	0.0555667	1.07e-07	1427	10	9	10	12	strand:	6	4	strand:	5	4	strand:	2	8	strand:	6	6
divergent	Os04t0568950-00.mrna1	ncRNA	491	3.3867	1.09354	0.63012	0.204027	Os04t0568900-01.mrna1	Ring finger domain	1308	7.688	4.43889	6.21184	3.17582	225	0	0	2	3	strand:	0	0	strand:	0	0	strand:	1	1	strand:	1	2
enclosed	Os04t0570850-00.mrna1	CDS_Nohits	809	4.30661	2.37433	4.92566	0.712133	CUFF.8167.1	Putative S-adenosyl-L-methionine-dependent m	3236	2.00449	0.874202	2.78142	0.377698	807	2	2	5	1	strand:	0	2	strand:	1	1	strand:	0	5	strand:	1	0
divergent	Os04t0573200-01.mrna1	Copper/zinc superoxide dismutase (SODC)	1146	2.60325	1.3903	0.920442	1.04996	CUFF.8179.1	ncRNA	354	4.25467	1.66133	1.27054	0.510962	278	0	1	0	1	strand:	0	0	strand:	1	0	strand:	0	0	strand:	1	0
enclosed	Os04t0573200-03.mrna1	Copper/zinc superoxide dismutase (SODC)	3493	1.14433	1.00297	1.48295	0.585615	CUFF.8180.1	Subtilase family	3073	0.88721	0.6097	1.24622	0.803	3053	20	10	13	22	strand:	6	14	strand:	5	5	strand:	9	4	strand:	12	10
convergent	Os04t0577700-01.mrna1	Transcriptional repressor, ovate	1234	0.959446	0.755569	2.5184	0.389222	CUFF.8185.2	CDS_Nohits	1219	0.14769	0.424613	1.97	0.422473	1071	0	5	2	3	strand:	0	0	strand:	5	0	strand:	2	0	strand:	2	1
enclosed	CUFF.8204.1	Regulator of chromosome condensation (RCC1) repeat	4926	0.104417	0.0813015	0.578925	0.0482331	CUFF.8205.1	CDS_Nohits	981	0.231531	0.25071	2.1876	0.108903	961	5	2	4	5	strand:	1	4	strand:	0	2	strand:	0	4	strand:	1	4
enclosed	Os04t0584002-00.mrna1	ncRNA	764	0.171282	0	3.02838	1.61e-08	Os04t0583900-01.mrna1	Myb-like DNA-binding domain	2013	0.721609	0.103448	34	0.0976389	486	6	5	6	4	strand:	4	2	strand:	3	2	strand:	0	6	strand:	1	3
divergent	Os04t0584201-01.mrna1	Pfam-B_7792	1503	0.191272	0.105161	0.763334	3.57e-08	Os04t0584100-01.mrna1	Protein kinase domain	1170	2.22e-07	0.0943268	1.17e-07	0.0392634	985	1	0	1	1	strand:	1	0	strand:	0	0	strand:	0	1	strand:	0	1
divergent	Os04t0586700-01.mrna1	Ring finger domain	1421	0.223494	0.162479	0.305102	0.0839702	Os04t0586600-01.mrna1	CDS_Nohits	1558	0.143735	0.0927318	0	0	1175	1	0	1	0	strand:	0	1	strand:	0	0	strand:	1	0	strand:	0	0
divergent	Os04t0589500-01.mrna1	ncRNA	574	11.3149	11	26.6678	4.0295	Os04t0589450-00.mrna1	CDS_Nohits	399	0.0987417	0	0.082604	0	83	1	0	0	0	strand:	1	0	strand:	0	0	strand:	0	0	strand:	0	0
enclosed	CUFF.8229.1	CDS_Nohits	2095	0.722461	0.512755	0.741888	0.171	Os04t0590900-01.mrna1	Ring finger domain	1801	2.17541	0.988034	1.28728	1.17665	1801	12	9	7	9	strand:	4	8	strand:	2	7	strand:	1	6	strand:	3	6
enclosed	CUFF.8230.1	CDS_Nohits	2460	1.00393	0.311371	3.14182	0.245264	Os04t0591100-01.mrna1	PLATZ transcription factor	1473	31.9821	18.0398	50.6	12.0779	1473	22	13	17	13	strand:	5	17	strand:	1	12	strand:	2	15	strand:	3	10
divergent	Os04t0592400-01.mrna1	Plant protein of unknown function (DUF827)	2569	6.55508	5.51968	16.5668	2.04324	Os04t0592300-01.mrna1	CDS_Nohits	1814	3.97003	3.49847	22.8247	1.01965	1507	20	34	51	49	strand:	19	1	strand:	33	1	strand:	44	7	strand:	47	2
convergent	CUFF.8241.1	Eukaryotic aspartyl protease	4608	1.81e-07	0.0315949	0.230914	1.43e-08	CUFF.8243.1	Protein of unknown function (DUF760)	2471	0.91975	0.344052	0.574624	0.112329	2229	12	11	8	13	strand:	5	7	strand:	1	10	strand:	2	6	strand:	4	9
enclosed	CUFF.8242.1	POT family	2144	4.88253	2.71437	1.27807	1.74367	CUFF.8244.1	CDS_Nohits	877	1.21	0.509724	0.184443	0.119	791	4	5	4	6	strand:	4	0	strand:	5	0	strand:	4	0	strand:	6	0
enclosed	Os04t0597600-01.mrna1	POT family	2943	0.000389001	2.19e-08	0.135541	0.0148889	Os04t0597700-01.mrna1	ncRNA	1914	0.302731	0.0367698	0.104582	5.98e-08	1914	2	1	1	1	strand:	1	1	strand:	1	0	strand:	0	1	strand:	1	0
enclosed	CUFF.8280.2	Pfam-B_12601	5241	0.939682	0.553882	1.18495	0.3915	Os04t0598000-01.mrna1	Pfam-B_17095	786	125.631	86.9585	85.6398	59.1478	786	42	35	29	66	strand:	5	37	strand:	0	35	strand:	4	25	strand:	8	58
enclosed	CUFF.8291.1	Protein kinase domain	2917	0.0430239	0.164042	0.03174	0.0336564	Os04t0598500-01.mrna1	ncRNA	4710	0.355	0.113	0.0403	0.0569	2917	7	6	2	3	strand:	2	5	strand:	3	3	strand:	1	1	strand:	2	1
convergent	Os04t0600651-00.mrna1	ncRNA	1320	0.294139	0.0613382	0.164644	0.119172	CUFF.8351.2	Transcription factor regulating root and shoot grow	1401	0.648121	0.428614	9.86e-08	0.25065	629	1	2	1	0	strand:	1	0	strand:	0	2	strand:	0	1	strand:	0	0
convergent	CUFF.8250.2	CDS_Nohits	1554	5.19e-06	0.566336	1.40585	0.397459	CUFF.8253.1	CDS_Nohits	2206	3.5957	1.04324	0.816101	1.04774	453	9	9	7	9	strand:	4	5	strand:	6	3	strand:	5	2	strand:	5	4
convergent	Os04t0602600-01.mrna1	PPR repeat family	3056	1.49146	0.608215	0.730899	0.384912	CUFF.8254.1	2OG-Fe(II) oxygenase superfamily	4733	0.226196	0.00443026	0.178	0.0555517	2932	12	4	6	6	strand:	8	4	strand:	2	2	strand:	2	4	strand:	5	1
convergent	CUFF.8262.1	CDS_Nohits	3154	0.315853	0.0975578	1.18804	0.160967	Os04t0603200-01.mrna1	CDS_Nohits	1490	2.62903	4.41e-06	1.60811	0.022076	1356	20	17	20	33	strand:	7	13	strand:	4	13	strand:	1	19	strand:	10	23
divergent	Os04t0603300-01.mrna1	CDS_Nohits	2082	0.0433661	0	0.383156	0.0266343	CUFF.8264.2	Ring finger domain	1533	3.4404	2.11143	3.53215	1.14001	178	5	2	0	4	strand:	2	3	strand:	0	2	strand:	0	0	strand:	1	3
enclosed	Os04t0603900-01.mrna1	ncRNA	872	0.200232	0.405548	0.818778	0.240715	Os04t0604200-01.mrna1	Glycosyl hydrolases family 16	1041	0.207443	0.124113	0.865899	0.23542	509	1	0	0	1	strand:	1	0	strand:	0	0	strand:	0	0	strand:	1	0
enclosed	Os04t0604251-00.mrna1	ncRNA	624	0.269162	5.23642	8.65853	0.775542	Os04t0604300-01.mrna1	Glycosyl hydrolases family 16	1070	4.58062	75.5568	116.699	10.1205	463	1	9	11	3	strand:	0	1	strand:	0	9	strand:	0	11	strand:	0	3
convergent	Os04t0606800-01.mrna1	Pfam-B_18251	1148	4.82744	3.82852	5.22868	2.55828	CUFF.8277.1	Predicted SPOUT methyltransferase	1786	0.424	0.187284	0.431621	0.153	444	4	3	2	4	strand:	4	0	strand:	3	0	strand:	2	0	strand:	4	0
enclosed	Os04t0611300-01.mrna1	CDS_Nohits	748	12.8884	5.82229	9.88547	5.0895	Os04t0611266-00.mrna1	CDS_Nohits	378	25.1	10.3078	8.33074	10.1687	370	2	1	1	3	strand:	2	0	strand:	1	0	strand:	1	0	strand:	2	1
convergent	CUFF.8317.1	PA domain	2691	3.4656	0.283292	0.409975	0.452065	CUFF.8320.1	RNA recognition motif. (a.k.a. RRM, RBD, or RNP d	3464	0.961	0.502	0.579343	0.325986	737	6	4	7	3	strand:	5	1	strand:	2	2	strand:	5	2	strand:	3	0
enclosed	Os04t0616050-00.mrna1	ncRNA	1198	0.0802957	0.0840209	3.01e-08	0	Os04t0616000-01.mrna1	Pfam-B_2037	1602	0.994	0.68	1.12	0.311	964	4	1	1	0	strand:	0	4	strand:	1	0	strand:	0	1	strand:	0	0
enclosed	Os04t0616350-00.mrna1	ncRNA	465	0.431094	0	0	0	Os04t0616300-01.mrna1	Di-glucose binding within endoplasmic reticulum	3424	6.09034	3.48425	5.29507	2.13459	370	1	6	5	3	strand:	0	1	strand:	0	6	strand:	0	5	strand:	0	3
convergent	CUFF.8344.2	Kelch motif	4325	0.361046	0.26339	2.49532	0.0334947	Os04t0619400-01.mrna1	Protein tyrosine kinase	1606	4.05415	3.81648	44.2639	1.85549	996	9	5	22	16	strand:	2	7	strand:	1	4	strand:	1	21	strand:	0	16
divergent	Os04t0620200-01.mrna1	Remorin, C-terminal region	1108	0.0622	0.0407	0	0.0161	Os04t0620132-00.mrna1	ncRNA	1114	0.114718	0.0582663	0.0725508	0	540	2	2	0	1	strand:	0	2	strand:	1	1	strand:	0	0	strand:	1	0
divergent	CUFF.8354.1	NB-ARC domain	4859	0.27485	0.115	0.0446563	0.0829421	Os04t0621401-00.mrna1	CDS_Nohits	522	1.31876	0.2057	0.23011	0.217521	505	2	0	0	1	strand:	0	2	strand:	0	0	strand:	0	0	strand:	1	0
enclosed	CUFF.8368.1	FMN-dependent dehydrogenase	1490	7.9e-07	0.000292778	3.91e-06	0.218654	CUFF.8371.1	ncRNA	901	4.17039	3.21172	2.8247	0.985191	645	1	2	4	1	strand:	1	0	strand:	2	0	strand:	4	0	strand:	1	0
enclosed	Os04t0623600-01.mrna1	ncRNA	1985	2.05824	0.657138	0.180319	1.14203	Os04t0623650-00.mrna1	ncRNA	1840	0.160182	0.10521	0.0699247	0.100071	1258	0	3	1	4	strand:	0	0	strand:	3	0	strand:	1	0	strand:	4	0
convergent	Os04t0625200-00.mrna1	Acyltransferase	1257	1.6	0.537449	1.09594	0.269	CUFF.8376.1	Pfam-B_665	3550	0.383537	8.16e-07	3.31e-07	0.176263	89	1	0	0	0	strand:	0	1	strand:	0	0	strand:	0	0	strand:	0	0
convergent	Os04t0626900-01.mrna1	Pfam-B_2563	2164	1.58711	0.662745	1.16687	0.538649	CUFF.8383.1	START domain	3896	7.74683	3.00044	5.7404	2.44472	447	1	1	4	2	strand:	1	0	strand:	0	1	strand:	1	3	strand:	0	2
enclosed	CUFF.8386.1	ncRNA	418	1.95509	0.422642	0.03872	0.32595	CUFF.8385.2	P21-Rho-binding domain	1228	0.446505	0.373915	8.91e-08	0.147029	412	3	1	2	1	strand:	1	2	strand:	1	0	strand:	0	2	strand:	0	1
convergent	CUFF.8398.2	Pfam-B_4956	2404	1.71824	0.809766	1.01915	0.609557	Os04t0629100-01.mrna1	SET domain	1856	1.13201	0.437253	0.424614	0.291922	303	1	3	1	1	strand:	0	1	strand:	2	1	strand:	0	1	strand:	1	0
enclosed	Os04t0631200-02.mrna1	Glycosyl hydrolases family 16	1197	0.440397	0.281186	1.08717	0.526549	Os04t0631250-00.mrna1	CDS_Nohits	699	0.0333832	0	0	0.0881	692	4	1	2	7	strand:	2	2	strand:	0	1	strand:	2	0	strand:	5	2
convergent	Os04t0632200-01.mrna1	ncRNA	494	0	0.0903519	0	0	Os04t0632300-01.mrna1	Protein tyrosine kinase	2757	0.602133	0.163013	0.000372783	0.137993	155	0	1	0	0	strand:	0	0	strand:	1	0	strand:	0	0	strand:	0	0
enclosed	CUFF.8418.2	ncRNA	6464	0	4.78e-05	1.03e-08	0.0096422	CUFF.8420.1	Protein tyrosine kinase	3721	1.46e-05	0	0.0516944	0	3667	5	6	4	16	strand:	3	2	strand:	3	3	strand:	1	3	strand:	7	9
enclosed	Os04t0632400-03.mrna1	ncRNA	3574	1.34e-05	0	1.52e-06	2.19e-06	Os04t0632600-00.mrna1	Protein tyrosine kinase	2612	0.0656	0	0.0349944	0.0140449	1287	2	1	1	5	strand:	0	2	strand:	1	0	strand:	1	0	strand:	4	1
convergent	Os04t0633250-01.mrna1	ncRNA	600	0.134537	0.12	0	0.0149157	Os04t0633300-00.mrna1	Protein tyrosine kinase	2472	0.0910793	0.0283903	1.86e-07	6.9e-09	270	2	1	0	0	strand:	1	1	strand:	0	1	strand:	0	0	strand:	0	0
divergent	Os04t0635201-00.mrna1	ncRNA	365	1.15144	0.669503	0	0	Os04t0635100-00.mrna1	ncRNA	514	2.64	11.0938	1.59	3.63834	258	2	1	1	2	strand:	0	2	strand:	0	1	strand:	1	0	strand:	0	2
divergent	Os04t0635450-00.mrna1	ncRNA	481	0.835151	1.4e-09	8.5e-09	8.3e-09	Os04t0635400-00.mrna1	ncRNA	495	0	0.710953	0.0773805	0.753028	333	5	4	2	7	strand:	0	5	strand:	0	4	strand:	0	2	strand:	1	6
convergent	CUFF.8433.2	Mre11 DNA-binding presumed domain	3075	0.772257	0.443392	0.289284	0.130366	Os04t0636000-02.mrna1	AAA domain	2499	0.000560283	4.61e-05	0.329141	7.02e-06	404	2	1	1	2	strand:	0	2	strand:	0	1	strand:	1	0	strand:	1	1
enclosed	Os04t0636400-01.mrna1	S1/P1 Nuclease	1240	3.52099	2.00138	7.33	1.18432	CUFF.8429.1	ncRNA	160	15.7023	2.75992	5.41135	1.43178	156	0	1	0	0	strand:	0	0	strand:	1	0	strand:	0	0	strand:	0	0
convergent	Os04t0636750-00.mrna1	CDS_Nohits	691	40.7732	10.1088	18.0322	9.71871	Os04t0636800-02.mrna1	CDS_Nohits	928	77.8305	32.8044	9.39698	11.3561	685	54	27	33	42	strand:	0	54	strand:	0	27	strand:	0	33	strand:	1	41
enclosed	CUFF.8442.1	CDS_Nohits	2106	0.528174	0.904304	1.40145	0.456321	Os04t0636900-02.mrna1	RNA recognition motif. (a.k.a. RRM, RBD, or RNP dom	2083	1.14232	2.2e-09	1.58	0.615898	2083	19	18	11	19	strand:	6	13	strand:	4	14	strand:	1	10	strand:	5	14
enclosed	CUFF.8494.1	CDS_Nohits	3262	1.3944	0.544742	1.4629	0.228148	CUFF.8495.1	Shikimate kinase	1546	7.54973	3.21618	2.51867	2.9127	438	9	10	7	10	strand:	6	3	strand:	6	4	strand:	6	1	strand:	6	4
enclosed	Os04t0641450-00.mrna1	ncRNA	962	0.91486	0.908906	0.618108	0.314998	CUFF.8530.1	RNA recognition motif. (a.k.a. RRM, RBD, or RNP dom	1228	1.11687	0.493264	0.921515	0.331061	943	9	10	9	15	strand:	3	6	strand:	1	9	strand:	0	9	strand:	0	15
enclosed	CUFF.8471.1	UBA/TS-N domain	3410	2.65466	0.927628	0.904739	0.843074	Os04t0644400-01.mrna1	CDS_Nohits	1271	76.1069	47.1144	11.004	2.89203	1271	38	13	15	22	strand:	4	34	strand:	2	11	strand:	1	14	strand:	2	20
enclosed	Os04t0644650-00.mrna1	CDS_Nohits	426	0.293711	0.373253	0.386419	0.0972699	CUFF.8487.1	CDS_Nohits	3154	0.295692	0.123759	0.258	0.253	426	0	0	1	2	strand:	0	0	strand:	0	0	strand:	0	1	strand:	2	0
convergent	Os04t0647900-01.mrna1	Leucine Rich repeats (2 copies)	3122	0.259763	0.0790063	0.33086	0.0773603	Os04t0648000-01.mrna1	ncRNA	841	0.496	0.31	0.460206	0.291468	494	0	2	0	0	strand:	0	0	strand:	1	1	strand:	0	0	strand:	0	0
convergent	Os04t0648400-00.mrna1	Leucine rich repeat	507	0.151405	0	0.19984	0.0752089	CUFF.8455.1	Zn-finger in ubiquitin-hydrolases and other protein	2040	0.366474	0.118606	0.128672	0.0581791	357	2	1	1	1	strand:	1	1	strand:	0	1	strand:	0	1	strand:	0	1
divergent	CUFF.8456.1	ncRNA	815	3.99	5.13942	0.673884	2.43	Os04t0649500-01.mrna1	CDS_Nohits	819	4.21942	3.34137	0.210504	1.91309	807	9	3	2	8	strand:	3	6	strand:	0	3	strand:	1	1	strand:	0	8
enclosed	CUFF.8457.1	ncRNA	750	3.91356	3.51059	1.944	1.84291	Os04t0649600-01.mrna1	ncRNA	576	0.532942	9.99e-08	2.00649	0.135	576	7	6	8	4	strand:	5	2	strand:	3	3	strand:	3	5	strand:	1	3
divergent	Os04t0650101-00.mrna1	ncRNA	758	23.6344	2.08155	2.81242	5.60952	Os04t0650000-02.mrna1	Papain family cysteine protease	1751	136	60.0423	82.549	41	514	47	27	32	63	strand:	1	46	strand:	0	27	strand:	0	32	strand:	0	63
convergent	Os04t0650333-00.mrna1	CDS_Nohits	1249	0.545548	0.593835	1.13e-05	0.204887	Os04t0650366-00.mrna1	Glycosyltransferase family 43	1236	9.64589	2.46419	0	1.89688	1203	8	7	5	16	strand:	0	8	strand:	2	5	strand:	0	5	strand:	0	16
convergent	CUFF.8470.4	Protein of unknown function (DUF2930)	1318	0.818859	0.151033	0.0823931	0.0267507	CUFF.8468.1	Exonuclease	2661	0.372188	0.156288	0.0936	0.132586	484	0	2	1	2	strand:	0	0	strand:	2	0	strand:	1	0	strand:	2	0
convergent	Os04t0650800-01.mrna1	D-isomer specific 2-hydroxyacid dehydrogenase,	2114	14.0451	6.7154	4.41317	3.33487	CUFF.8472.1	Alpha-N-acetylglucosaminidase (NAGLU) tim-barrel do	4573	1.08588	0.556852	0.874551	0.229118	1067	18	14	13	15	strand:	16	2	strand:	13	1	strand:	12	1	strand:	11	4
enclosed	Os04t0656100-01.mrna1	E1-E2 ATPase	3558	74.5367	56.6627	69.318	29.8774	Os04t0656233-00.mrna1	ncRNA	326	23.9967	8.65375	24.5581	2.28493	303	18	12	15	20	strand:	15	3	strand:	10	2	strand:	15	0	strand:	20	0
convergent	CUFF.8513.2	ENT domain	2503	1.19e-06	0.078083	0.177715	0.0809934	Os04t0659500-02.mrna1	Protein phosphatase 2C	1354	4.41416	2.35901	3.10746	2.16677	454	17	16	13	22	strand:	4	13	strand:	4	12	strand:	3	10	strand:	6	16
enclosed	Os04t0661250-00.mrna1	ncRNA	679	1.43e-06	1.038e-06	6.25e-08	4.97e-07	Os04t0661200-01.mrna1	Inositol-pentakisphosphate 2-kinase	1874	1.43365	1.02119	2.42	0.54	665	4	1	3	5	strand:	0	4	strand:	0	1	strand:	1	2	strand:	0	5
enclosed	Os04t0661900-02.mrna1	Maintenance of mitochondrial structure and functi	1377	4.18054	6.51457	6.9582	3.06403	Os04t0661950-00.mrna1	ncRNA	598	0	0	0	5.58e-08	459	1	4	0	4	strand:	1	0	strand:	4	0	strand:	0	0	strand:	4	0
convergent	CUFF.8541.1	Regulator of chromosome condensation (RCC1) repeat	2796	1.168e-05	0.0653292	1.14729	1.56e-07	Os04t0662900-02.mrna1	Maf1 regulator	1237	2.15813	0.721393	3.17325	0.263803	549	6	3	4	8	strand:	1	5	strand:	2	1	strand:	0	4	strand:	3	5
convergent	Os04t0664250-00.mrna1	CDS_Nohits	1260	2.55e-08	3.61e-08	0	2.03e-08	Os04t0664300-01.mrna1	CDS_Nohits	1526	0.372737	0.128594	0	0.100343	919	1	0	0	1	strand:	0	1	strand:	0	0	strand:	0	0	strand:	1	0
enclosed	Os04t0667033-00.mrna1	ncRNA	876	0.0945	1.93e-06	1.49e-05	0.0941	Os04t0667000-01.mrna1	Acyltransferase	1228	0.321248	0.184402	0.649041	0.164458	843	4	3	2	8	strand:	0	4	strand:	0	3	strand:	0	2	strand:	0	8
convergent	CUFF.8561.2	Actin	2987	2.60148	0	2.18	0.281827	CUFF.8566.1	Ubiquitin-conjugating enzyme	973	44.1577	26.0676	57.6884	13.6	484	63	44	69	67	strand:	2	61	strand:	4	40	strand:	6	63	strand:	3	64
convergent	Os04t0668350-01.mrna1	ncRNA	352	2.85e-07	0	6.37e-08	0	Os04t0668400-01.mrna1	ncRNA	504	0.51	0	0.116	0	344	1	0	0	0	strand:	0	1	strand:	0	0	strand:	0	0	strand:	0	0
convergent	CUFF.8565.1	Protein of unknown function, DUF393	1660	0.727703	0.220136	0.93473	0.143046	Os04t0668900-01.mrna1	Alternative oxidase	1577	1.59	0.635477	1.54495	0.401	719	2	0	3	3	strand:	1	1	strand:	0	0	strand:	1	2	strand:	1	2
enclosed	Os04t0669400-01.mrna1	CDS_Nohits	1168	4.607	1.52946	6.09751	1.01474	CUFF.8568.1	ncRNA	1241	1.32386	0.787828	2.84626	0.44983	985	4	3	5	3	strand:	2	2	strand:	3	0	strand:	4	1	strand:	3	0
enclosed	Os04t0670266-00.mrna1	CDS_Nohits	859	0	0	0.0451032	0	Os04t0670200-01.mrna1	Papain family cysteine protease	1766	6.46209	2.93846	32.7722	1.99738	801	5	7	13	7	strand:	0	5	strand:	0	7	strand:	0	13	strand:	0	7
enclosed	CUFF.8580.2	ncRNA	1276	0	0	1.11682	0	CUFF.8585.7	OTU-like cysteine protease	2426	0.245983	0.0998393	0.0468168	0.0214732	1276	0	3	3	3	strand:	0	0	strand:	1	2	strand:	3	0	strand:	1	2
convergent	CUFF.8574.1	Cytidylyltransferase family	1172	39.3237	9.37951	7.02054	4.36313	Os04t0670600-02.mrna1	Exostosin family	3139	0.291966	6.25e-06	0.220185	0.0645715	731	5	9	10	8	strand:	2	3	strand:	7	2	strand:	9	1	strand:	6	2
enclosed	CUFF.8588.1	CDS_Nohits	1213	0.349235	0.386908	4.36041	0.363649	Os04t0674000-03.mrna1	CDS_Nohits	1366	0.65972	0.00123723	0.00448884	6.64	982	16	10	20	12	strand:	4	12	strand:	1	9	strand:	1	19	strand:	1	11
enclosed	Os04t0679000-00.mrna1	Sugar (and other) transporter	1617	0.241	0.2814	1.19e-06	0.00101485	Os04t0679033-00.mrna1	CDS_Nohits	1122	5.4e-09	2.58e-07	0.498955	0.245323	1122	0	0	0	1	strand:	0	0	strand:	0	0	strand:	0	0	strand:	0	1
convergent	Os04t0679100-01.mrna1	Clathrin light chain	1338	6.48432	2.88705	5.0255	1.80862	CUFF.8617.1	Protein kinase domain	2935	1.76168	0.697372	2.56421	0.606634	894	15	10	14	24	strand:	10	5	strand:	9	1	strand:	12	2	strand:	21	3
divergent	Os04t0679800-02.mrna1	ncRNA	1590	0.174005	0.267835	0.46151	7.42e-07	CUFF.8621.1	CDS_Nohits	639	7.36137	1.81069	0.64774	1.12494	572	11	2	1	9	strand:	11	0	strand:	2	0	strand:	1	0	strand:	9	0
enclosed	Os04t0683950-00.mrna1	ncRNA	368	0.264287	0.301391	3.57	0.089705	Os04t0683900-02.mrna1	Domain of unknown function (DUF296)	1868	73.5269	44.8596	157.585	28.0153	234	1	2	1	6	strand:	0	1	strand:	1	1	strand:	0	1	strand:	3	3
divergent	Os04t0685200-01.mrna1	Eukaryotic aspartyl protease	1192	1.93e-08	3.08e-06	1.1243	0.143248	Os04t0685151-00.mrna1	CDS_Nohits	1179	0.31	0.296766	0.830962	0.301	1060	4	3	7	2	strand:	2	2	strand:	2	1	strand:	2	5	strand:	0	2
enclosed	Os04t0685800-01.mrna1	NUDIX domain	886	22.4931	11.6776	6.77675	6.62335	CUFF.8650.1	ncRNA	1554	0.38747	0.162548	0.295287	0.122432	273	3	2	1	5	strand:	3	0	strand:	2	0	strand:	1	0	strand:	5	0
enclosed	CUFF.8655.1	CDS_Nohits	1746	0.856298	0.2899	0.31896	0.065883	Os04t0685900-01.mrna1	Protein tyrosine kinase	3336	2.38338	1.47794	1.59394	0.933777	1746	12	6	5	4	strand:	5	7	strand:	1	5	strand:	1	4	strand:	1	3
divergent	Os04t0687200-01.mrna1	CDS_Nohits	1151	0.242347	1.65e-07	1.89e-07	0.203692	Os04t0687150-01.mrna1	CDS_Nohits	1124	0.03772	0.0580981	0	0.0460428	796	0	0	1	2	strand:	0	0	strand:	0	0	strand:	1	0	strand:	1	1
enclosed	CUFF.8716.2	POT family	3311	0.777278	0.262709	3.03384	0.307673	Os04t0691433-00.mrna1	ncRNA	472	0.131491	2.12e-07	1.05498	0.0235	376	0	1	0	0	strand:	0	0	strand:	1	0	strand:	0	0	strand:	0	0
enclosed	Os04t0691500-02.mrna1	HEAT-like repeat	3430	2.04e-06	0.373987	0.706665	0.325142	Os04t0691466-00.mrna1	ncRNA	328	0.334348	0.104452	0.111382	0.100917	272	1	0	0	0	strand:	0	1	strand:	0	0	strand:	0	0	strand:	0	0
enclosed	CUFF.8725.1	CDS_Nohits	2717	0.474086	0.0304	0.305875	0.0206	CUFF.8724.3	PHD-finger	5846	1.54899	0.503943	0.682037	0.469985	2717	6	9	8	10	strand:	3	3	strand:	2	7	strand:	2	6	strand:	5	5
enclosed	CUFF.8699.1	Exonuclease	1013	0.616379	0.504659	0.495979	0	CUFF.8701.1	CDS_Nohits	2996	0.616958	0.191747	1.12466	0.033269	1013	6	3	4	10	strand:	5	1	strand:	1	2	strand:	2	2	strand:	7	3
enclosed	Os05t0104100-01.mrna1	Vacuolar sorting protein 39 domain 2	3336	2.1909	1.08105	0.310038	1.77e-05	CUFF.8708.1	CDS_Nohits	1325	0.130754	0	0.252018	0.0233	1302	3	4	1	3	strand:	2	1	strand:	4	0	strand:	1	0	strand:	3	0
enclosed	Os05t0105100-01.mrna1	Ras family	873	7.00096	6.97333	8.43499	3.81339	CUFF.8710.1	Ras family	2252	1.97769	0.648871	0.841266	0.63151	867	4	4	5	3	strand:	2	2	strand:	4	0	strand:	5	0	strand:	3	0
convergent	CUFF.8723.1	Uncharacterized protein conserved in bacteria (DUF2	946	1.58708	0.396509	0.483947	0.117721	CUFF.8720.1	YT521-B-like domain	4394	0.258746	0.128269	0.562677	0.0663691	671	4	2	4	2	strand:	2	2	strand:	1	1	strand:	3	1	strand:	1	1
enclosed	Os05t0106650-00.mrna1	CDS_Nohits	1206	0	0.0386985	5e-10	0	Os05t0106600-02.mrna1	Actin	1480	2.11902	2.31258	2.70313	1.2892	1169	14	10	6	4	strand:	1	13	strand:	0	10	strand:	0	6	strand:	0	4
enclosed	Os05t0108800-01.mrna1	Cytochrome b5-like Heme/Steroid binding domain	740	45.8221	27.2467	18.3182	14	Os05t0108950-00.mrna1	ncRNA	492	0.025206	4.55e-06	0.246777	0.109	476	19	10	9	23	strand:	18	1	strand:	10	0	strand:	8	1	strand:	22	1
enclosed	Os05t0109650-00.mrna1	CDS_Nohits	1638	0.100638	0.0374272	0.0266296	1.97e-07	Os05t0109600-01.mrna1	Nucleic acid binding protein NABP	3609	0.917809	0.494741	0.456618	0.320884	1614	2	1	3	5	strand:	1	1	strand:	0	1	strand:	1	2	strand:	1	4
convergent	CUFF.8739.6	DEAD/DEAH box helicase	2712	0.396183	0.0967935	0.0540843	0.134401	Os05t0110600-01.mrna1	Rab5-interacting protein (Rab5ip)	756	7.6789	4.39711	4.43921	3.08664	443	10	3	3	5	strand:	0	10	strand:	1	2	strand:	0	3	strand:	0	5
convergent	Os05t0116400-00.mrna1	CDS_Nohits	1398	1e-09	0	0	3.73e-07	Os05t0116500-01.mrna1	CDS_Nohits	2236	0.0823247	0.03925	0.0182916	0.0770598	618	0	0	0	1	strand:	0	0	strand:	0	0	strand:	0	0	strand:	0	1
enclosed	Os05t0117798-01.mrna1	Kinesin motor domain	3651	1.34798	0.664	0.905275	0.422	Os05t0117832-00.mrna1	ncRNA	1199	8.7e-09	4e-10	0.0999553	2e-10	806	4	2	1	4	strand:	4	0	strand:	1	1	strand:	0	1	strand:	3	1
enclosed	Os05t0119000-01.mrna1	Uncharacterised protein family (UPF0014)	1139	1.84898	0.776406	0.160877	0.889419	Os05t0118900-01.mrna1	CDS_Nohits	1378	0.737543	0.614161	0.43922	0.217966	1067	7	1	3	3	strand:	6	1	strand:	1	0	strand:	1	2	strand:	3	0
enclosed	Os05t0122600-01.mrna1	Pfam-B_14147	2260	0.277397	0.441261	0.481756	0.203943	Os05t0122650-00.mrna1	CDS_Nohits	1525	0.321657	0.0356404	0	0	1506	3	3	1	2	strand:	0	3	strand:	1	2	strand:	1	0	strand:	1	1
enclosed	Os05t0123100-01.mrna1	Glycosyltransferase family 43	1779	15.0367	5.76935	5.08629	3.62874	Os05t0123150-00.mrna1	CDS_Nohits	824	1.59448	0.113699	8.26e-06	0.128406	801	10	8	2	5	strand:	8	2	strand:	6	2	strand:	2	0	strand:	3	2
enclosed	Os05t0125450-00.mrna1	ncRNA	779	0.0622751	0	0	0.0386	CUFF.8763.2	Acyl-CoA dehydrogenase, C-terminal domain	1657	3.27014	1.17	0	0.257626	706	11	5	8	15	strand:	0	11	strand:	0	5	strand:	0	8	strand:	1	14
enclosed	Os05t0126100-01.mrna1	Tetraspanin family	1354	0.992715	0.55031	0.694716	0.194265	Os05t0126150-00.mrna1	ncRNA	948	1.91e-08	0	3.46e-08	0	834	4	5	6	7	strand:	3	1	strand:	1	4	strand:	2	4	strand:	1	6
divergent	CUFF.8767.1	ncRNA	1161	0.674179	0.381244	2.52138	0.49655	Os05t0126800-01.mrna1	Pfam-B_8199	970	3.45953	2.24191	12.5005	1.52267	781	6	2	4	5	strand:	1	5	strand:	1	1	strand:	0	4	strand:	0	5
convergent	Os05t0129100-00.mrna1	Aminotransferase class-III	1459	3.71117	1.82543	7.61872	1.78752	CUFF.8784.1	Glycosyl hydrolase family 9	2378	1.27806	1.02349	3.71142	0.702063	598	7	2	2	5	strand:	5	2	strand:	2	0	strand:	1	1	strand:	5	0
convergent	CUFF.8781.1	WRKY DNA -binding domain	1479	1.73445	1.24192	1.38881	0.738051	CUFF.8785.1	Potential Monad-binding region of RPAP3	1841	0.680557	1.021e-06	0.0595675	0.206087	492	3	0	0	2	strand:	0	3	strand:	0	0	strand:	0	0	strand:	0	2
enclosed	CUFF.8795.1	ncRNA	898	0.210187	0.383956	0.292016	0.072	CUFF.8792.2	GDP-fucose protein O-fucosyltransferase	2747	0.0430379	0	0.149476	0.0510584	898	3	4	3	3	strand:	0	3	strand:	1	3	strand:	0	3	strand:	0	3
convergent	CUFF.8799.3	CDS_Nohits	4055	0.323067	0.249739	0.838662	0.147268	Os05t0134000-01.mrna1	Protein kinase domain	2018	0.183423	0.0582504	0.413812	0.100743	832	16	12	13	21	strand:	0	16	strand:	2	10	strand:	1	12	strand:	2	19
convergent	CUFF.8797.1	Protein tyrosine kinase	4034	0.549874	0.123797	3.60256	0.0662396	Os05t0135900-01.mrna1	Fez1	1945	0.66898	0.292	1.11359	0.244002	1122	12	9	12	11	strand:	10	2	strand:	8	1	strand:	9	3	strand:	6	5
enclosed	Os05t0136500-00.mrna1	CDS_Nohits	336	1.98e-08	7.02e-08	0.332503	2.88e-08	Os05t0136450-00.mrna1	CDS_Nohits	900	0.703468	0.308511	5.3e-09	0.529777	336	1	0	0	0	strand:	0	1	strand:	0	0	strand:	0	0	strand:	0	0
divergent	Os05t0137100-01.mrna1	ABC transporter transmembrane region	1565	0.348585	0.25684	0.98318	0.177031	CUFF.8814.2	CDS_Nohits	1750	0.315755	0.17063	0.82676	0.217718	1466	10	7	18	8	strand:	7	3	strand:	5	2	strand:	15	3	strand:	5	3
enclosed	CUFF.8818.3	ABC transporter transmembrane region	3188	1.75014	0.43893	0.217136	0.478473	CUFF.8815.1	ncRNA	638	2.07489	1.59946	0.854469	0.762809	625	8	5	8	5	strand:	8	0	strand:	5	0	strand:	7	1	strand:	4	1
convergent	Os05t0137600-01.mrna1	CDS_Nohits	774	1.95416	0.671982	0.538776	0.875865	Os05t0137700-00.mrna1	Thioesterase superfamily	1034	0.0914088	0.0361209	0.136571	0.034673	247	0	1	1	0	strand:	0	0	strand:	1	0	strand:	1	0	strand:	0	0
enclosed	Os05t0140100-01.mrna1	Myb-like DNA-binding domain	3715	0	0	0.075156	0.0322756	Os05t0140000-01.mrna1	CDS_Nohits	1542	0.0857963	0.0498	0.0749	0.015	1075	6	2	5	8	strand:	2	4	strand:	1	1	strand:	3	2	strand:	5	3
enclosed	Os05t0143500-01.mrna1	CDS_Nohits	2713	1.49177	0.642252	2.93684	1.4e-07	CUFF.8842.1	ncRNA	552	0.730332	0.376703	2.30193	0.311362	424	4	1	1	5	strand:	4	0	strand:	1	0	strand:	0	1	strand:	4	1
enclosed	Os05t0145650-00.mrna1	ncRNA	713	0.0822415	7.47e-08	0.0760099	1e-10	Os05t0145600-01.mrna1	PPR repeat family	1914	5.10225	2.14195	2.0605	1.35219	656	0	2	1	1	strand:	0	0	strand:	2	0	strand:	0	1	strand:	0	1
enclosed	Os05t0145900-01.mrna1	ncRNA	1114	1.40363	0.590613	1.00548	0.789	Os05t0146000-00.mrna1	ncRNA	499	3.42	0.643	0.240505	0.155742	499	0	1	0	1	strand:	0	0	strand:	0	1	strand:	0	0	strand:	1	0
enclosed	CUFF.8850.1	CDS_Nohits	1133	0.546943	0.228387	0.309	0.0432662	Os05t0147100-01.mrna1	CDS_Nohits	1527	1.05363	0.83308	0.71789	0.586554	1133	2	3	2	8	strand:	0	2	strand:	2	1	strand:	1	1	strand:	2	6
convergent	CUFF.8855.1	MA3 domain	2879	1.16e-08	0.174014	0.142885	1.3178e-05	CUFF.8857.2	EF-hand domain pair	1724	0.29328	0.244091	0.313748	0.134004	666	2	2	1	1	strand:	2	0	strand:	2	0	strand:	0	1	strand:	1	0
enclosed	Os05t0149400-01.mrna1	2OG-Fe(II) oxygenase superfamily	1314	14.7331	8.64195	39.1796	6.14311	Os05t0149450-00.mrna1	ncRNA	806	1.81505	0.148	7.48e-07	0.421812	801	9	4	12	11	strand:	4	5	strand:	2	2	strand:	10	2	strand:	6	5
enclosed	Os05t0149800-02.mrna1	EF-hand domain pair	1434	0.265739	0.817642	0.757	1.07818	Os05t0149850-00.mrna1	ncRNA	814	0	0	1.3e-08	0.107263	744	42	35	25	42	strand:	42	0	strand:	35	0	strand:	25	0	strand:	42	0
convergent	Os05t0150300-01.mrna1	SNF2 family N-terminal domain	3997	6.00502	2.04295	2.71702	1.43031	CUFF.8868.1	CDS_Nohits	3045	0.353102	0.243226	0.73784	0.153028	219	1	2	0	1	strand:	1	0	strand:	2	0	strand:	0	0	strand:	1	0
enclosed	Os05t0150733-00.mrna1	Heavy-metal-associated domain	1128	0.0962	2.2e-09	3.53e-08	0	Os05t0150766-00.mrna1	ncRNA	982	1.96e-06	0	0	0.0102832	885	3	2	2	2	strand:	2	1	strand:	2	0	strand:	2	0	strand:	1	1
enclosed	CUFF.8877.1	TspO/MBR family	3583	0.287104	0.0259969	3.91912	0.0456675	Os05t0151300-01.mrna1	Rubber elongation factor protein (REF)	1171	65.8647	28.6166	193.04	19.8374	1171	14	19	25	19	strand:	1	13	strand:	3	16	strand:	1	24	strand:	2	17
convergent	Os05t0154800-01.mrna1	RNA recognition motif. (a.k.a. RRM, RBD, or RNP	921	2.36938	1.39728	1.98556	1.21406	CUFF.8883.1	CDS_Nohits	1595	0.866905	0.443104	0.62528	0.291	403	4	3	4	3	strand:	4	0	strand:	3	0	strand:	4	0	strand:	3	0
enclosed	CUFF.8892.1	DnaJ domain	1641	12.1184	5.82349	6.04487	3.37133	Os05t0156401-00.mrna1	ncRNA	369	2.99e-06	5.0586	8.39e-05	5e-10	359	1	3	0	0	strand:	1	0	strand:	3	0	strand:	0	0	strand:	0	0
enclosed	Os05t0157000-01.mrna1	CDS_Nohits	1486	0	0	0.0974236	0	Os05t0156900-01.mrna1	Inorganic H+ pyrophosphatase	2661	0	0	0.182062	0	1084	2	3	2	3	strand:	0	2	strand:	1	2	strand:	0	2	strand:	1	2
enclosed	Os05t0160200-01.mrna1	Ubiquitin family	735	87.7898	40.8657	32.3322	19.2039	Os05t0160150-00.mrna1	ncRNA	315	15.8114	6.18832	7.94225	1.43465	315	4	1	3	3	strand:	4	0	strand:	1	0	strand:	3	0	strand:	3	0
enclosed	Os05t0161500-01.mrna1	Region found in RelA / SpoT proteins	2062	16.495	4.00738	9.4	2.87817	CUFF.8974.1	CDS_Nohits	1282	3.2146	0.329899	0.75293	1.21665	1279	14	6	4	10	strand:	13	1	strand:	6	0	strand:	4	0	strand:	10	0
divergent	Os05t0161800-01.mrna1	Region found in RelA / SpoT proteins	2075	0	0.0318	0.0405898	0	Os05t0161700-01.mrna1	CDS_Nohits	1876	0	2.16e-07	0	0	1667	0	1	0	1	strand:	0	0	strand:	1	0	strand:	0	0	strand:	1	0
divergent	Os05t0163600-01.mrna1	CDS_Nohits	1424	0.287188	0.106529	0.450185	0.130972	Os05t0163500-00.mrna1	D-mannose binding lectin	2322	0.0386202	0.0134048	0.179728	0	1036	0	1	1	0	strand:	0	0	strand:	0	1	strand:	0	1	strand:	0	0
divergent	Os05t0164400-00.mrna1	CDS_Nohits	594	2.64e-08	0	0	0	Os05t0164350-00.mrna1	CDS_Nohits	519	0.134259	0	0	0	470	3	0	0	0	strand:	0	3	strand:	0	0	strand:	0	0	strand:	0	0
enclosed	CUFF.8919.1	Leucine Rich repeats (2 copies)	3290	1.37e-05	8.43e-05	0.112	0.128776	Os05t0170250-01.mrna1	CDS_Nohits	3433	0.368868	0.264709	0.0651662	0.117344	3263	15	11	1	17	strand:	11	4	strand:	6	5	strand:	0	1	strand:	14	3
enclosed	Os05t0176201-00.mrna1	CDS_Nohits	990	0.973	0.880997	2.09	0.275	Os05t0176100-04.mrna1	Glycosyl transferase family group 2	3800	5.38258	1.02882	0.000347787	0.669627	904	30	15	19	19	strand:	3	27	strand:	1	14	strand:	1	18	strand:	0	19
enclosed	Os05t0177650-00.mrna1	CDS_Nohits	1584	3.78e-08	0	0	0	Os05t0177500-01.mrna1	UDP-glucoronosyl and UDP-glucosyl transferase	1837	0.286548	0	0.0976503	0	1584	2	0	1	0	strand:	2	0	strand:	0	0	strand:	0	1	strand:	0	0
divergent	CUFF.8944.1	CDS_Nohits	1148	0.730539	0.0760987	0.556383	0.0992087	Os05t0182100-01.mrna1	Tetratricopeptide repeat	1459	3.66797	0.871393	2.40826	0.566645	787	1	1	3	3	strand:	0	1	strand:	0	1	strand:	0	3	strand:	0	3
convergent	CUFF.8988.1	ABC transporter transmembrane region	5846	1.21603	1.13898	1.2822	0.447566	Os05t0196200-01.mrna1	Ndr family	1322	3.36402	4.52065	7.75	1.2	590	6	3	2	9	strand:	2	4	strand:	1	2	strand:	1	1	strand:	3	6
divergent	Os05t0201300-01.mrna1	ncRNA	853	0.392445	2.43e-08	0.268154	1.52e-07	Os05t0200700-01.mrna1	Cotton fibre expressed protein	1272	0.305398	0.365328	0.830131	0.0700757	634	2	0	1	4	strand:	1	1	strand:	0	0	strand:	1	0	strand:	2	2
enclosed	Os05t0207300-01.mrna1	ribosomal L5P family C-terminus	915	25.161	15.4951	11.4771	8.60803	Os05t0207350-00.mrna1	CDS_Nohits	640	0.957856	1.60597	0.719787	0.760811	593	4	2	1	4	strand:	4	0	strand:	2	0	strand:	1	0	strand:	3	1
divergent	Os05t0209000-01.mrna1	CDS_Nohits	1122	0.656	0.71925	3.96377	0.683024	Os05t0208900-01.mrna1	CDS_Nohits	878	1.25625	0.555881	2.42281	0.118105	843	0	2	2	2	strand:	0	0	strand:	0	2	strand:	0	2	strand:	0	2
convergent	Os05t0209400-01.mrna1	NUDIX domain	1031	1.6621	1.14038	2.65679	1.19023	CUFF.9017.1	ncRNA	634	1.29374	0.358942	0.614782	0.439588	470	1	1	1	2	strand:	1	0	strand:	1	0	strand:	0	1	strand:	2	0
enclosed	Os05t0210100-01.mrna1	GDSL-like Lipase/Acylhydrolase	1551	14.0214	10.9944	3.42308	4.55742	Os05t0210201-00.mrna1	CDS_Nohits	932	6.49	4.29	2.13817	3.57	907	20	9	11	20	strand:	10	10	strand:	3	6	strand:	4	7	strand:	9	11
enclosed	CUFF.9027.1	ncRNA	2562	0.132	0.0935	0.0923181	0.0148702	Os05t0212200-01.mrna1	Leucine Rich repeats (2 copies)	2278	1.53975	0.586556	0.444514	0.631562	2236	6	6	4	9	strand:	1	5	strand:	0	6	strand:	1	3	strand:	1	8
enclosed	Os05t0214100-01.mrna1	CDS_Nohits	892	3.91	1.19085	1.6	0.736	Os05t0214166-00.mrna1	CDS_Nohits	591	1.76358	1.11026	1.53539	0.546479	591	1	0	1	0	strand:	1	0	strand:	0	0	strand:	1	0	strand:	0	0
convergent	Os05t0215600-01.mrna1	Uncharacterized conserved protein (DUF2358)	1331	2.16355	0.996684	3.73749	0.849797	CUFF.9043.1	ncRNA	2787	1.6476	0.621831	0.899337	0.291772	797	9	7	9	13	strand:	7	2	strand:	7	0	strand:	5	4	strand:	8	5
convergent	CUFF.9044.1	ncRNA	2713	0.668752	0.283688	1.54931	0.252867	Os05t0218400-01.mrna1	Protein tyrosine kinase	2392	4.97373	2.94423	6.76	1.54	1572	18	16	29	17	strand:	0	18	strand:	3	13	strand:	2	27	strand:	0	17
divergent	Os05t0229233-00.mrna1	CDS_Nohits	477	4.85065	1.41e-08	0.340838	0.277913	CUFF.9084.3	ncRNA	1836	7.72893	2.56992	2.19111	2.19068	413	1	0	0	1	strand:	0	1	strand:	0	0	strand:	0	0	strand:	0	1
divergent	Os05t0231700-01.mrna1	Major intrinsic protein	1251	146.675	66.747	99.9485	70.6122	Os05t0231600-01.mrna1	CDS_Nohits	872	3.53428	1.94543	4.51972	1.70585	574	44	28	4	44	strand:	44	0	strand:	28	0	strand:	4	0	strand:	44	0
enclosed	CUFF.9076.2	Major intrinsic protein	1272	15.4433	4.35e-07	0	6.28e-08	Os05t0231750-00.mrna1	ncRNA	341	4.08	7.00063	43.3931	5.32781	327	9	9	1	16	strand:	9	0	strand:	9	0	strand:	1	0	strand:	16	0
enclosed	CUFF.9102.1	Di-glucose binding within endoplasmic reticulu	3284	1.62691	0.633352	0.199824	0.461319	Os05t0256801-00.mrna1	ncRNA	506	0.0978264	0	0.0737937	0	383	5	4	2	2	strand:	1	4	strand:	4	0	strand:	1	1	strand:	0	2
enclosed	CUFF.9110.3	Di-glucose binding within endoplasmic reticulu	3085	0.952	0.699317	0.791184	0.461134	CUFF.9115.1	ncRNA	508	0.0353505	0.0914176	0.226528	0	383	3	2	1	1	strand:	3	0	strand:	2	0	strand:	1	0	strand:	1	0
enclosed	CUFF.9101.1	Protein tyrosine kinase	1820	0.576254	0.432285	0.547574	0.240702	Os05t0258501-00.mrna1	ncRNA	451	0	0	0	1.14e-06	366	3	3	3	3	strand:	1	2	strand:	0	3	strand:	2	1	strand:	0	3
enclosed	CUFF.9128.1	Formyl transferase	1321	0.70954	0.334526	0.135248	0.110967	Os05t0270850-01.mrna1	CDS_Nohits	1863	0.0623967	0	0.018811	0	811	0	1	1	3	strand:	0	0	strand:	1	0	strand:	1	0	strand:	1	2
divergent	Os05t0278550-00.mrna1	CDS_Nohits	628	0.498394	0.000170141	2.44e-08	0.0189864	Os05t0278500-01.mrna1	Transferase family	1551	0.460334	0.293962	0.600715	0.261729	561	1	0	0	3	strand:	0	1	strand:	0	0	strand:	0	0	strand:	0	3
enclosed	Os05t0280350-00.mrna1	CDS_Nohits	954	2.18e-06	0.245982	1.30732	0.599415	CUFF.9148.1	Ras family	1235	12.3	7.27	7.38317	4.76	943	25	14	11	15	strand:	1	24	strand:	0	14	strand:	0	11	strand:	0	15
divergent	Os05t0296750-01.mrna1	ncRNA	623	0.315857	1e-09	0.167941	0.151	Os05t0296700-00.mrna1	Hsp20/alpha crystallin family	540	1.03852	0.283	0.0987842	0.174737	477	0	0	0	1	strand:	0	0	strand:	0	0	strand:	0	0	strand:	0	1
enclosed	CUFF.9186.1	ncRNA	831	4.68e-06	0	0.595888	0.100937	Os05t0302300-01.mrna1	JmjC domain, hydroxylase	3420	0.616543	0.45739	0.650521	0.23272	831	5	4	2	3	strand:	0	5	strand:	2	2	strand:	0	2	strand:	0	3
convergent	Os05t0310500-02.mrna1	Papain family cysteine protease	3462	0.0445986	0.0762701	0.986187	0.0199248	Os05t0310600-01.mrna1	Lecithin retinol acyltransferase	1378	5.29885	3.54203	4.28575	2.03562	1041	4	0	1	10	strand:	1	3	strand:	0	0	strand:	1	0	strand:	3	7
enclosed	Os05t0316300-00.mrna1	Pfam-B_1855	1767	0.0425791	0	0.0747592	0	Os05t0316400-01.mrna1	CDS_Nohits	1465	0	0	8e-09	0	1279	1	0	1	1	strand:	1	0	strand:	0	0	strand:	1	0	strand:	0	1
enclosed	Os05t0323900-01.mrna1	Iron/manganese superoxide dismutases, C-terminal do	927	47.2032	15.5	15.6632	10.9912	CUFF.9233.1	ncRNA	350	3.39897	0.502583	1.60353	0.876216	305	0	0	0	1	strand:	0	0	strand:	0	0	strand:	0	0	strand:	1	0
divergent	Os05t0332801-00.mrna1	CDS_Nohits	1754	9.57194	3.90243	8.26618	1.80219	Os05t0332600-01.mrna1	Permease family	1388	0.925385	1.11365	5.42165	0.00389725	1181	11	2	8	13	strand:	5	6	strand:	1	1	strand:	5	3	strand:	2	11
convergent	CUFF.9259.1	POT family	2223	8.84886	5.52776	3.31096	3.94688	CUFF.9261.1	VHS domain	2836	0.422016	0.258981	0.449611	0.0534543	568	5	2	4	16	strand:	3	2	strand:	2	0	strand:	1	3	strand:	10	6
convergent	CUFF.9271.2	Vps5 C terminal like	5705	0.708923	0.2262	0.901876	0.216047	CUFF.9274.2	AP2 domain	1618	1.1909	0.602276	3.62097	0.471622	1611	35	28	38	40	strand:	3	32	strand:	2	26	strand:	4	34	strand:	4	36
enclosed	Os05t0353400-01.mrna1	Importin-beta N-terminal domain	3149	1.33324	0.853617	0.409633	0.501908	CUFF.9294.1	CDS_Nohits	2865	0.00109615	0	0.00342688	0.0262054	2842	14	14	6	19	strand:	14	0	strand:	13	1	strand:	6	0	strand:	19	0
enclosed	Os05t0353550-00.mrna1	ncRNA	216	2.15	0	1.40519	0	CUFF.9287.1	Protein tyrosine kinase	2226	13.4213	9.18452	4.2794	7.54	216	1	2	1	2	strand:	0	1	strand:	1	1	strand:	0	1	strand:	0	2
convergent	CUFF.9291.1	ncRNA	1461	0.517	0.233407	0.676967	0.122061	CUFF.9297.2	Protein of unknown function (DUF3675)	1101	0.713875	0.575	0.359271	7.6e-06	667	1	2	1	1	strand:	0	1	strand:	0	2	strand:	0	1	strand:	0	1
enclosed	Os05t0355601-00.mrna1	ncRNA	323	14.1584	17.0294	30.3656	25.2	Os05t0355500-01.mrna1	ncRNA	506	115.488	37.8038	68.9577	29.5225	317	6	3	2	14	strand:	0	6	strand:	0	3	strand:	0	2	strand:	2	12
enclosed	Os05t0361500-01.mrna1	Pectinesterase	1963	0.326246	0.698072	0.263865	0.0369645	Os05t0361550-00.mrna1	CDS_Nohits	1008	2.19e-07	7.13e-07	0.243819	2.7e-09	998	0	2	0	0	strand:	0	0	strand:	2	0	strand:	0	0	strand:	0	0
convergent	Os05t0363100-01.mrna1	Putative lysophospholipase	1666	10.7555	7.27129	5.83259	4.59484	CUFF.9316.1	NAD dependent epimerase/dehydratase family	1214	1.06235	1.86877	2.66894	0.439165	52	2	0	0	0	strand:	1	1	strand:	0	0	strand:	0	0	strand:	0	0
enclosed	Os05t0368633-00.mrna1	CDS_Nohits	939	3.35e-08	0	0	0	Os05t0368600-01.mrna1	Heavy-metal-associated domain	1133	0.0399	0	0	0	851	1	0	0	0	strand:	1	0	strand:	0	0	strand:	0	0	strand:	0	0
divergent	Os05t0372866-01.mrna1	ncRNA	515	3.31e-06	1.75	0.896	0.581099	Os05t0372833-00.mrna1	ncRNA	551	16.1948	5.73688	3.7958	5.55267	512	6	9	1	11	strand:	1	5	strand:	3	6	strand:	0	1	strand:	0	11
enclosed	CUFF.9348.1	ncRNA	636	0.623059	0.784013	1.04936	0.543776	CUFF.9347.1	CDS_Nohits	1395	0.65399	0.257	0.214259	0.116269	532	3	1	1	2	strand:	2	1	strand:	1	0	strand:	1	0	strand:	1	1
enclosed	Os05t0380250-00.mrna1	CDS_Nohits	366	4.26	2.25	1.01	1.4275	Os05t0380200-01.mrna1	ncRNA	789	13.2395	5.02858	6.42835	4.34135	360	3	1	4	2	strand:	0	3	strand:	0	1	strand:	1	3	strand:	1	1
convergent	Os05t0382900-02.mrna1	Annexin	1208	20.4167	11.2528	25.1088	8.50865	CUFF.9364.1	ncRNA	1216	2.64425	2.12122	4.26894	1.25973	361	5	5	5	8	strand:	3	2	strand:	4	1	strand:	4	1	strand:	7	1
enclosed	Os05t0383150-00.mrna1	ncRNA	1341	0	0	7.4e-09	0	Os05t0383100-01.mrna1	Adaptor complexes medium subunit family	1874	0.725108	0.51611	0.376388	0.265912	1272	1	1	3	1	strand:	0	1	strand:	0	1	strand:	0	3	strand:	0	1
convergent	Os05t0386700-02.mrna1	CDS_Nohits	3796	0.558619	0.341639	0.721195	0.221674	Os05t0386800-01.mrna1	COBRA-like protein	2027	18.0276	11.8856	27.2086	7.57095	1666	48	46	26	49	strand:	12	36	strand:	11	35	strand:	4	22	strand:	16	33
convergent	Os05t0388500-01.mrna1	Ribosomal protein L1p/L10e family	1455	43.8	15.6	19.4844	6.98401	Os05t0388550-00.mrna1	ncRNA	345	6.03362	1.83075	5.20204	1.86233	325	5	1	4	3	strand:	4	1	strand:	1	0	strand:	4	0	strand:	3	0
divergent	Os05t0391000-00.mrna1	CDS_Nohits	423	3.41228	0.732731	1.30019	0.623817	Os05t0390932-01.mrna1	ncRNA	1470	0.327378	0.131397	0.279662	0.057533	387	5	1	0	3	strand:	0	5	strand:	1	0	strand:	0	0	strand:	1	2
enclosed	Os05t0395025-01.mrna1	ncRNA	596	3.72555	0.227802	0.886115	0.266262	CUFF.9404.2	Pfam-B_1998	5137	0.960175	0.47709	0.64139	0.289086	596	3	3	0	0	strand:	1	2	strand:	0	3	strand:	0	0	strand:	0	0
enclosed	CUFF.9402.1	CDS_Nohits	1550	0.279	0.296406	0.463114	5.05e-06	Os05t0396900-01.mrna1	Pfam-B_9884	2204	3.85859	2.17	2.99234	1.30455	1550	13	10	2	16	strand:	7	6	strand:	5	5	strand:	1	1	strand:	9	7
divergent	CUFF.9419.1	Histidine biosynthesis protein	2530	1.79057	1.02618	1.79205	0.861	Os05t0400700-01.mrna1	SHS2 domain found in N terminus of Rpb7p/Rpc25p/	838	36.8213	15.6632	12.6649	12.7332	412	4	3	3	12	strand:	1	3	strand:	0	3	strand:	0	3	strand:	4	8
enclosed	Os05t0401000-01.mrna1	GDSL-like Lipase/Acylhydrolase	1356	2.39	1.57	2.26652	0.864	Os05t0401050-00.mrna1	ncRNA	380	1.16356	0	6.2e-07	3.48e-07	367	1	1	0	1	strand:	1	0	strand:	0	1	strand:	0	0	strand:	0	1
enclosed	CUFF.9429.2	ncRNA	2145	0.0311	0	0.142	0.0438567	Os05t0404600-01.mrna1	CW-type Zinc Finger	912	0.143439	1.35e-06	0.350257	3.77e-08	912	2	2	2	3	strand:	0	2	strand:	0	2	strand:	0	2	strand:	0	3
convergent	Os05t0407500-01.mrna1	alpha/beta hydrolase fold	2156	20.1318	15.3212	15.7936	6.16107	CUFF.9440.1	CDS_Nohits	2837	0.989255	1.2692	2.56534	0.657455	2103	52	40	29	57	strand:	36	16	strand:	26	14	strand:	17	12	strand:	32	25
divergent	Os05t0410200-01.mrna1	alpha/beta hydrolase fold	1377	0.0018	0.104	0.000222	0.20594	Os05t0410100-01.mrna1	CDS_Nohits	1488	1.23682	0.769238	0.747107	0.384398	1215	12	10	17	9	strand:	7	5	strand:	8	2	strand:	14	3	strand:	6	3
enclosed	Os05t0410601-00.mrna1	ncRNA	830	6.23e-08	1.86e-05	0.181479	0	Os05t0410500-01.mrna1	POT family	2048	0.547361	0.34036	0.101	0.0328452	827	3	0	0	0	strand:	3	0	strand:	0	0	strand:	0	0	strand:	0	0
divergent	Os05t0413000-01.mrna1	mTERF	1571	1.57	0.804744	0.306478	0.404078	Os05t0412900-01.mrna1	CDS_Nohits	1501	0.726299	0.144	0.343	4.58e-08	1215	1	1	0	0	strand:	0	1	strand:	0	1	strand:	0	0	strand:	0	0
enclosed	Os05t0413200-01.mrna1	Tubulin/FtsZ family, GTPase domain	1611	21.5116	15.7	21.6893	10.1131	Os05t0413332-00.mrna1	ncRNA	368	2.51405	2.5065	0.0996813	0.564378	368	2	4	3	3	strand:	2	0	strand:	4	0	strand:	3	0	strand:	3	0
enclosed	Os05t0419100-01.mrna1	Domain of unknown function (DUF3594)	1112	2.09381	0.95618	2.65135	1.06405	CUFF.9487.2	ncRNA	1386	0.02229	0.0240984	0.285581	0.0142927	484	1	2	1	0	strand:	0	1	strand:	2	0	strand:	0	1	strand:	0	0
enclosed	CUFF.9486.2	PHD-finger	1925	2.76752	0.966002	0.86614	0.483705	CUFF.9488.1	ncRNA	1490	0.293856	0.181139	0.291551	0.163226	1322	22	10	8	15	strand:	15	7	strand:	7	3	strand:	5	3	strand:	10	5
convergent	CUFF.9495.2	SRF-type transcription factor (DNA-binding and dime	2240	0.0445672	0.0503	0.302935	0.0590875	Os05t0423500-01.mrna1	Protein kinase domain	2162	5.07483	3.09436	5.2887	1.39269	1092	4	1	2	3	strand:	0	4	strand:	1	0	strand:	0	2	strand:	1	2
convergent	CUFF.9509.2	CDS_Nohits	1494	1.36587	0.544475	5.45828	0.482695	Os05t0427400-00.mrna1	Aromatic amino acid lyase	2668	2.50905	1.30796	15.1	0.541964	1248	4	2	22	2	strand:	0	4	strand:	1	1	strand:	0	22	strand:	0	2
convergent	CUFF.9563.1	Domain of unknown function (DUF3475)	3322	0.281348	0.261318	0.513969	0.303842	CUFF.9565.1	CDS_Nohits	1521	5.13777	1.87237	1.42	1.56251	502	11	5	4	9	strand:	3	8	strand:	2	3	strand:	2	2	strand:	2	7
enclosed	CUFF.9580.1	CDS_Nohits	1669	2.13227	1.36159	0.524313	0.893829	CUFF.9579.1	POT family	2443	0.190604	0.103705	0.493617	0.132014	1669	8	8	1	10	strand:	6	2	strand:	6	2	strand:	1	0	strand:	10	0
convergent	CUFF.9588.1	CDS_Nohits	1009	1.30406	0.448864	0.487099	0.828006	Os05t0431700-01.mrna1	POT family	2035	10.8212	8.53651	2.84716	3.69827	999	4	3	1	3	strand:	0	4	strand:	1	2	strand:	0	1	strand:	0	3
enclosed	Os05t0432650-00.mrna1	CDS_Nohits	746	1.02e-08	0	5.374e-06	1e-10	Os05t0432600-01.mrna1	Alpha/beta hydrolase family	2005	0.907418	0.37762	0.692	0.273866	717	2	1	3	1	strand:	1	1	strand:	1	0	strand:	2	1	strand:	1	0
enclosed	Os05t0437700-01.mrna1	bZIP transcription factor	2146	0.341618	0.0629283	0.0273067	0.0462267	Os05t0437750-00.mrna1	ncRNA	606	0.653533	1.03e-06	0	0.192783	604	2	0	1	1	strand:	2	0	strand:	0	0	strand:	1	0	strand:	1	0
enclosed	Os05t0438901-00.mrna1	ncRNA	1223	0.0656633	0.00301	0.0596851	1.9e-09	Os05t0438800-01.mrna1	Actin	1817	3.12649	1.66484	1.19922	1.19842	1196	5	12	7	15	strand:	1	4	strand:	1	11	strand:	0	7	strand:	0	15
enclosed	Os05t0440150-00.mrna1	ncRNA	933	0.187546	0.702048	0.049619	0.178559	Os05t0440100-02.mrna1	Lecithin retinol acyltransferase	1350	5.96361	2.86701	3.60018	2.095	915	6	6	6	8	strand:	1	5	strand:	1	5	strand:	1	5	strand:	0	8
divergent	CUFF.9543.1	CDS_Nohits	566	1.64659	0.554834	1.15	0.225461	CUFF.9542.2	Histone deacetylase domain	1683	0.408884	4.81e-06	0.357	0.369	503	0	1	0	2	strand:	0	0	strand:	0	1	strand:	0	0	strand:	0	2
convergent	CUFF.9569.1	CDS_Nohits	2090	8.99049	17.0502	48.9105	6.29062	Os05t0447700-01.mrna1	TPR repeat	2098	42.6266	28.6649	92.5836	16.0418	1964	16	18	30	32	strand:	1	15	strand:	0	18	strand:	1	29	strand:	1	31
divergent	Os05t0449500-01.mrna1	Leucine rich repeat	2304	11.7968	7.71056	13.433	4.37712	Os05t0449401-00.mrna1	CDS_Nohits	348	0.394406	0.0516753	0.161027	0	129	5	5	3	5	strand:	5	0	strand:	5	0	strand:	3	0	strand:	5	0
enclosed	Os05t0453100-01.mrna1	CDS_Nohits	1038	0.360591	0.17	0.241723	0.0760181	Os05t0453201-00.mrna1	CDS_Nohits	324	0.132113	0	3e-10	0	324	2	0	0	0	strand:	1	1	strand:	0	0	strand:	0	0	strand:	0	0
enclosed	Os05t0453401-00.mrna1	CDS_Nohits	1439	0.171191	0.177429	1.63355	0.140474	Os05t0453300-01.mrna1	Pfam-B_3401	2453	1.51	0.76326	1.59	0.281938	1254	7	3	1	6	strand:	4	3	strand:	2	1	strand:	0	1	strand:	2	4
convergent	CUFF.9612.2	CDS_Nohits	3411	7.91e-07	0	0.118617	6.56e-07	Os05t0456300-02.mrna1	Aldo/keto reductase family	1361	0.509457	0.58563	0.913	0.287206	919	4	1	1	7	strand:	2	2	strand:	0	1	strand:	0	1	strand:	0	7
enclosed	Os05t0460200-01.mrna1	Ubiquitin-conjugating enzyme	1037	22.7034	11.9245	20.8988	9.20636	Os05t0460350-00.mrna1	ncRNA	900	0	0	0.0435936	0	875	17	16	13	18	strand:	15	2	strand:	15	1	strand:	13	0	strand:	17	1
enclosed	CUFF.9642.1	PWWP domain	5140	2.41486	0.958391	1.00469	0.560311	CUFF.9643.1	CDS_Nohits	5243	0.270427	0.134932	0.429624	0.159057	4945	60	63	51	56	strand:	57	3	strand:	60	3	strand:	48	3	strand:	53	3
enclosed	CUFF.9640.1	ncRNA	835	5.38	3.13589	0.357582	0.120105	Os05t0463800-01.mrna1	Histone-like transcription factor (CBF/NF-Y) a	1222	0.292	0.301	0.255	0.0509051	430	5	7	5	14	strand:	0	5	strand:	0	7	strand:	0	5	strand:	0	14
convergent	CUFF.9650.1	NLI interacting factor-like phosphatase	2875	0.266139	0.155374	0.386485	0.10702	CUFF.9651.1	Protein kinase domain	3216	0.625439	0.318272	0.615976	0.239885	1139	7	2	2	4	strand:	6	1	strand:	2	0	strand:	1	1	strand:	3	1
enclosed	Os05t0467150-00.mrna1	CDS_Nohits	621	1.55261	1.93189	3.18781	1.14	Os05t0467000-01.mrna1	Protein kinase domain	2130	2.01172	0.242771	0.45733	0.355762	618	1	0	0	0	strand:	0	1	strand:	0	0	strand:	0	0	strand:	0	0
convergent	Os05t0468700-01.mrna1	Ammonium Transporter Family	1956	15.3256	9.05769	9.52199	4.11466	CUFF.9662.1	Phosphatidylethanolamine-binding protein	1636	0.504702	0.39679	3.55876	0.254614	795	5	4	11	2	strand:	5	0	strand:	4	0	strand:	9	2	strand:	2	0
convergent	CUFF.9663.1	Zinc finger, C3HC4 type (RING finger)	5518	0.133442	8.1e-09	0.885295	0.0475247	Os05t0470800-01.mrna1	Surface antigen	3289	1.1329	0.414636	0.910732	0.247474	2278	5	4	7	4	strand:	1	4	strand:	1	3	strand:	1	6	strand:	2	2
convergent	Os05t0470900-00.mrna1	CDS_Nohits	1531	0.230721	0.187583	0.529321	0.102712	CUFF.9664.2	Protein tyrosine kinase	3797	0.496251	0.265951	1.75174	0.241242	948	2	2	3	3	strand:	2	0	strand:	2	0	strand:	2	1	strand:	2	1
divergent	Os05t0473101-01.mrna1	CDS_Nohits	1030	0.107295	0.275475	0.546473	0.201578	Os05t0473000-01.mrna1	Polyketide cyclase / dehydrase and lipid tra	1466	0.289	3.81e-08	0.368	5.897e-06	1027	3	2	2	2	strand:	1	2	strand:	0	2	strand:	0	2	strand:	0	2
convergent	CUFF.9676.2	GAT domain	4720	0.574	0.377	0.637738	0.274	CUFF.9678.1	Aminotransferase class-III	3717	0.928115	0.615234	1.11051	0.405022	3049	29	26	28	36	strand:	22	7	strand:	18	8	strand:	15	13	strand:	26	10
divergent	Os05t0477200-01.mrna1	Transcriptional repressor, ovate	1593	1.45e-08	0.183396	0.294161	0	Os05t0477100-01.mrna1	CDS_Nohits	1532	0.0479155	1.6e-08	4.4e-09	0	1318	0	1	0	0	strand:	0	0	strand:	1	0	strand:	0	0	strand:	0	0
enclosed	Os05t0492200-01.mrna1	NB-ARC domain	3724	0.0214381	0.0110879	0.013174	0.0194583	Os05t0492100-01.mrna1	CDS_Nohits	4018	0.12537	0.0296087	0.0475268	0.0466322	3108	4	2	7	6	strand:	2	2	strand:	2	0	strand:	2	5	strand:	4	2
enclosed	Os05t0492600-00.mrna1	NB-ARC domain	3635	0.0474416	0	0.00181641	0.0171	Os05t0492500-01.mrna1	CDS_Nohits	3393	0.480563	0.256645	0.237464	0.164729	2646	7	7	4	9	strand:	3	4	strand:	2	5	strand:	3	1	strand:	4	5
divergent	CUFF.9722.2	Cyclin, N-terminal domain	1440	0.299	0.132481	0.548679	8.69e-06	Os05t0493400-01.mrna1	CDS_Nohits	3074	0	0	0.0990286	0.0139743	1380	9	7	2	7	strand:	4	5	strand:	3	4	strand:	2	0	strand:	3	4
convergent	Os05t0494000-01.mrna1	Cytochrome P450	1895	30.2274	19.7761	23.3149	11.3454	CUFF.9723.1	CDS_Nohits	4134	0.353239	0.211089	0.473	0.181001	1887	36	19	15	32	strand:	32	4	strand:	18	1	strand:	15	0	strand:	29	3
convergent	Os05t0494500-01.mrna1	Triose-phosphate Transporter family	1574	22.8345	19.2274	17.4926	7.4537	CUFF.9728.1	F-box-like	5571	0.336428	0.321	1.28914	0.193	1567	13	16	21	22	strand:	7	6	strand:	12	4	strand:	17	4	strand:	11	11
convergent	CUFF.9725.1	SH2 domain	5749	6.08125	2.42496	3.43011	1.85542	Os05t0495000-00.mrna1	Ring finger domain	1354	5.42812	1.29807	2.12195	1.2457	292	1	1	1	3	strand:	1	0	strand:	1	0	strand:	1	0	strand:	3	0
divergent	Os05t0496300-00.mrna1	Chalcone and stilbene synthases, N-terminal	438	0	0	0.430141	0	Os05t0496250-00.mrna1	CDS_Nohits	507	0	0	0.13	0	402	23	14	9	28	strand:	11	12	strand:	10	4	strand:	3	6	strand:	9	19
convergent	Os05t0497675-01.mrna1	Ribosomal protein L11 methyltransferase (Prm	1495	1.49955	0.642579	0.745381	0.426653	CUFF.9742.3	Trypsin-like peptidase domain	3324	0.20149	0.0574014	0.036571	0.102153	246	1	3	0	3	strand:	1	0	strand:	1	2	strand:	0	0	strand:	1	2
enclosed	Os05t0498333-00.mrna1	ncRNA	691	0.633675	0.264	1.73265	0.486	Os05t0498350-00.mrna1	CDS_Nohits	546	0.611016	0.0982692	2.19433	0.289544	546	1	1	2	1	strand:	1	0	strand:	1	0	strand:	1	1	strand:	0	1
convergent	Os05t0499400-01.mrna1	Peroxidase	1492	13	5.18	6.83269	5.13	CUFF.9747.1	TraB family	3630	0.618912	0.23886	1.23093	0.166386	1432	12	8	4	14	strand:	10	2	strand:	7	1	strand:	4	0	strand:	11	3
convergent	Os05t0499800-01.mrna1	UDP-glucoronosyl and UDP-glucosyl transferase	2188	0.415255	0.941924	8.42e-05	1.20224	CUFF.9755.1	CDS_Nohits	2060	0.664257	1.29289	0.527853	0.732133	1423	2	2	3	8	strand:	2	0	strand:	1	1	strand:	2	1	strand:	6	2
convergent	Os05t0500000-00.mrna1	UDP-glucoronosyl and UDP-glucosyl transferase	1477	5.24143	1.69983	0.417268	1.19	Os05t0500101-01.mrna1	CDS_Nohits	1725	1.35264	0.399733	0.0581572	0.0857697	1458	4	1	1	5	strand:	4	0	strand:	1	0	strand:	0	1	strand:	4	1
enclosed	Os05t0501325-00.mrna1	CDS_Nohits	658	2.1e-06	1.32e-07	0.096	7.5e-09	Os05t0501300-01.mrna1	NADPH-dependent FMN reductase	918	5.95617	4.93536	8.91734	2.7273	647	1	1	0	1	strand:	0	1	strand:	0	1	strand:	0	0	strand:	0	1
enclosed	Os05t0516850-00.mrna1	ncRNA	541	0.475	3.88e-08	0.553919	0.173784	Os05t0516800-01.mrna1	Ras family	968	4.83023	3.71	7.28	1.92958	522	3	0	5	2	strand:	0	3	strand:	0	0	strand:	4	1	strand:	1	1
enclosed	Os05t0520300-00.mrna1	GATA zinc finger	1572	1.07126	0.42458	0.682643	0.450259	Os05t0520401-00.mrna1	CDS_Nohits	582	2.04e-08	0.0656	0.176	0	582	0	1	0	2	strand:	0	0	strand:	0	1	strand:	0	0	strand:	2	0
enclosed	CUFF.9797.1	Pfam-B_917	1862	2.39737	1.75947	12.7347	0.925895	CUFF.9799.1	Dual specificity phosphatase, catalytic domain	3437	0.212	1.56e-07	1.12	0.0835276	1862	33	27	58	49	strand:	28	5	strand:	22	5	strand:	54	4	strand:	41	8
enclosed	Os05t0526200-01.mrna1	CDS_Nohits	1215	22.834	12.7096	17.8102	7.35827	CUFF.9802.1	CDS_Nohits	1478	4.03516	1.14	2.22592	1.01	1178	19	14	9	25	strand:	18	1	strand:	11	3	strand:	8	1	strand:	22	3
enclosed	Os05t0526800-01.mrna1	UDP-glucoronosyl and UDP-glucosyl transferase	1820	1.93639	0.72582	0.454862	0.516683	Os05t0526850-00.mrna1	CDS_Nohits	1404	1.12e-06	1.29e-07	4.01e-08	0.0843641	1404	3	2	3	2	strand:	2	1	strand:	1	1	strand:	3	0	strand:	2	0
enclosed	Os05t0528101-00.mrna1	CDS_Nohits	912	2.62	1.94	4.70755	1.35	Os05t0528000-01.mrna1	Ferric reductase NAD binding domain	3489	1.92	1.53	3.9	0.766996	810	1	0	1	2	strand:	0	1	strand:	0	0	strand:	0	1	strand:	0	2
convergent	Os05t0534800-01.mrna1	ncRNA	3628	0	6.43e-07	0.0136042	0.0166923	CUFF.9830.1	ncRNA	735	0.662191	0.26664	0.185322	0.0610864	613	0	2	0	1	strand:	0	0	strand:	0	2	strand:	0	0	strand:	0	1
enclosed	Os05t0536200-01.mrna1	Eukaryotic porin	1228	21.557	12.3138	13.5194	7.37	Os05t0536225-00.mrna1	CDS_Nohits	772	2.07e-08	2.83e-08	0.0512769	8e-10	717	16	5	7	11	strand:	15	1	strand:	5	0	strand:	6	1	strand:	11	0
convergent	CUFF.9840.5	Myosin head (motor domain)	9160	0.0423213	8.54e-08	0.0177051	2.7e-09	CUFF.9843.1	Protein phosphatase 2C	2811	3.40876	1.78575	2.07373	1.1844	2362	19	18	11	41	strand:	3	16	strand:	1	17	strand:	1	10	strand:	6	35
convergent	Os05t0540000-01.mrna1	Glycosyl transferase family 64 domain	2749	1.92628	1.24609	2.07996	0.723403	CUFF.9847.1	CDS_Nohits	5245	0.0557277	2e-08	0.21652	0.0198955	2053	14	19	11	19	strand:	13	1	strand:	18	1	strand:	10	1	strand:	17	2
divergent	Os05t0540500-00.mrna1	CDS_Nohits	381	0.364484	0	0	0.121	CUFF.9849.3	TCP-1/cpn60 chaperonin family	2246	0.0330196	0.0228448	0.0760683	1.04e-08	195	1	0	0	1	strand:	0	1	strand:	0	0	strand:	0	0	strand:	0	1
enclosed	Os05t0543600-01.mrna1	Myb-like DNA-binding domain	1335	9.69767	6.37261	11.8021	2.31743	CUFF.9864.1	CDS_Nohits	1684	1.67962	1.02	5.02	0.499413	1266	5	5	3	7	strand:	4	1	strand:	5	0	strand:	3	0	strand:	7	0
enclosed	Os05t0548500-00.mrna1	ABC transporter transmembrane region	3796	0.00871552	0	0.0315953	0.00590448	Os05t0548400-01.mrna1	CDS_Nohits	1223	0.226	2.91e-07	0.0924481	3.1e-06	165	0	0	1	0	strand:	0	0	strand:	0	0	strand:	0	1	strand:	0	0
enclosed	CUFF.9897.1	ncRNA	654	0.689502	1.36231	5.63448	0.223302	CUFF.9893.2	ANTH domain	2307	0.947465	0.484741	0.471143	0.373	654	2	6	2	4	strand:	1	1	strand:	0	6	strand:	0	2	strand:	0	4
enclosed	CUFF.9898.1	ncRNA	3413	0.0488666	0.0200738	0.116341	0.0333484	Os05t0549000-02.mrna1	ANTH domain	1990	3.04e-06	0.284019	3.90414	0.386199	792	5	6	5	2	strand:	0	5	strand:	0	6	strand:	0	5	strand:	0	2
enclosed	Os05t0549166-00.mrna1	ncRNA	265	0.901	4.5e-06	2.78753	0.153	Os05t0549100-02.mrna1	Protein kinase domain	1939	8.10435	3.59144	16.141	2.55116	264	6	3	10	4	strand:	1	5	strand:	0	3	strand:	2	8	strand:	0	4
enclosed	Os05t0556201-00.mrna1	ncRNA	736	0	0	3.9e-09	0.021475	Os05t0556100-01.mrna1	Dynamin central region	2302	7.41715	3.87224	6.70968	2.61045	524	5	2	5	8	strand:	0	5	strand:	0	2	strand:	0	5	strand:	1	7
enclosed	CUFF.9964.2	Tub family	2038	0.241	0.0919477	0.871129	0.152	CUFF.9966.1	ncRNA	1423	0.228582	5.85e-07	0.103326	0	1333	4	4	2	4	strand:	3	1	strand:	2	2	strand:	0	2	strand:	2	2
enclosed	Os05t0560600-01.mrna1	Myb/SANT-like DNA-binding domain	2034	2.06989	2.0748	13.2348	1.26262	CUFF.9967.1	CDS_Nohits	4015	0.24478	0.152582	2.87272	0.135945	2034	14	13	19	26	strand:	12	2	strand:	11	2	strand:	17	2	strand:	24	2
convergent	CUFF.9971.1	CDS_Nohits	890	2.51e-06	0.110453	0.408	0.117746	Os05t0562300-01.mrna1	DnaJ domain	1453	1.87	2.02291	2.88337	0.777829	641	0	3	1	0	strand:	0	0	strand:	0	3	strand:	0	1	strand:	0	0
convergent	CUFF.9979.2	No apical meristem (NAM) protein	2971	0.358689	0.308	0.402725	0.179855	CUFF.9982.1	Guanylate-binding protein, C-terminal domain	3577	1.87734	0.744347	1.43684	0.647681	1326	11	15	5	18	strand:	0	11	strand:	0	15	strand:	0	5	strand:	2	16
convergent	CUFF.9983.2	ncRNA	605	1.86591	1.25428	38.875	0.718913	Os05t0563950-01.mrna1	CDS_Nohits	969	0.048369	0	0.48874	0	254	1	0	5	1	strand:	1	0	strand:	0	0	strand:	5	0	strand:	1	0
enclosed	Os05t0564450-00.mrna1	ncRNA	581	0.0564	0.264	0.375914	0	Os05t0564400-01.mrna1	Ras family	1096	3.44216	1.42007	4.85519	1.3	559	3	1	2	4	strand:	0	3	strand:	0	1	strand:	0	2	strand:	0	4
enclosed	Os05t0565000-01.mrna1	Ribosomal L18ae/LX protein domain	965	30.5519	15.4837	11.1063	8.36448	Os05t0565050-00.mrna1	ncRNA	607	0.365805	6.31e-08	0.154995	0.10607	539	18	11	13	14	strand:	16	2	strand:	10	1	strand:	13	0	strand:	14	0
divergent	Os05t0565100-01.mrna1	Eukaryotic cytochrome b561	1378	0.379	0.132163	0.545338	0.160632	CUFF.9990.1	CDS_Nohits	1143	0	0	0.286001	2e-10	471	0	0	1	0	strand:	0	0	strand:	0	0	strand:	1	0	strand:	0	0
enclosed	CUFF.10010.1	CDS_Nohits	701	1.99233	0.889948	0.217563	0.871375	CUFF.10009.1	HhH-GPD superfamily base excision DNA repair protei	3740	0.164	0.0403	0.089	0.0309729	644	3	0	0	3	strand:	2	1	strand:	0	0	strand:	0	0	strand:	3	0
enclosed	Os05t0574550-00.mrna1	ncRNA	844	13.3553	0.251665	47.3075	2.90033	Os05t0574500-01.mrna1	Ras family	1019	39.1152	34.5648	90.4131	13.5378	803	32	33	36	52	strand:	0	32	strand:	0	33	strand:	0	36	strand:	1	51
divergent	Os05t0574750-00.mrna1	ncRNA	548	0.151001	0.137541	0	0	Os05t0574700-01.mrna1	Pfam-B_8296	1502	0.352818	0.142644	0.679764	0.216064	235	1	0	0	0	strand:	0	1	strand:	0	0	strand:	0	0	strand:	0	0
divergent	Os05t0578750-00.mrna1	ncRNA	888	0.0343	0	9e-10	0.066	Os05t0578600-01.mrna1	Glycosyl hydrolases family 28	1145	0.142	0.0190693	0.146	0.0861	348	1	0	2	0	strand:	0	1	strand:	0	0	strand:	2	0	strand:	0	0
divergent	Os05t0581700-01.mrna1	Pfam-B_19514	1298	0.322868	2.67e-08	0.280766	0.120945	Os05t0581600-01.mrna1	CDS_Nohits	1164	1.22127	0.919807	0.527214	0.428955	1042	1	3	0	3	strand:	1	0	strand:	1	2	strand:	0	0	strand:	1	2
divergent	Os05t0583050-01.mrna1	CDS_Nohits	714	0	2.96e-06	1.65418	0.165231	Os05t0583000-01.mrna1	WRKY DNA -binding domain	1460	0.216013	0.307789	4.14623	0.0829184	627	0	0	2	0	strand:	0	0	strand:	0	0	strand:	1	1	strand:	0	0
enclosed	Os05t0587350-00.mrna1	ncRNA	402	0.0124201	0.0134574	0.216	0.0285686	CUFF.10074.2	TPR repeat	2581	0.195	0.0610018	1.12573	0.177091	383	2	0	1	1	strand:	0	2	strand:	0	0	strand:	1	0	strand:	0	1
convergent	Os05t0588800-01.mrna1	ncRNA	1115	0.529082	0.502382	1.34292	0.0411681	Os05t0588800-03.mrna1	Domain associated at C-terminal with AAA	1682	0.178919	0	0.520204	6.67e-08	735	1	3	0	1	strand:	0	1	strand:	3	0	strand:	0	0	strand:	0	1
divergent	CUFF.10086.6	ncRNA	2106	0.254439	0.27	0.788428	0.0715353	Os05t0588900-01.mrna1	ATPase family associated with various cellular	1236	0.198117	0.0436655	3.51507	0.152491	1050	6	6	5	4	strand:	2	4	strand:	4	2	strand:	2	3	strand:	1	3
enclosed	Os05t0589500-01.mrna1	ncRNA	1340	1.8759	0.341127	0.405121	0.320735	Os05t0589400-01.mrna1	Myb-like DNA-binding domain	1128	4.41523	3.60263	1.59	2.11082	1128	15	4	4	16	strand:	6	9	strand:	2	2	strand:	2	2	strand:	4	12
enclosed	Os05t0591925-00.mrna1	ncRNA	345	71	36.6	10.8401	15.6	Os05t0591900-05.mrna1	SPFH domain / Band 7 family	2245	9.15714	4.80987	2.48495	3.46	342	12	10	3	18	strand:	0	12	strand:	0	10	strand:	0	3	strand:	0	18
divergent	Os05t0592300-01.mrna1	Protein of unknown function (DUF1637)	1625	1.26	0.278678	0.273706	0.166374	CUFF.10093.1	ncRNA	1188	1.11135	0.463639	0.200533	0.213345	535	2	1	0	3	strand:	0	2	strand:	0	1	strand:	0	0	strand:	1	2
enclosed	Os05t0592400-01.mrna1	Mono-functional DNA-alkylating methyl methanesulfon	3790	4.01845	1.79799	2.21	1.33321	Os05t0592450-00.mrna1	ncRNA	1350	0	1.11e-06	0	0	1315	16	20	8	9	strand:	13	3	strand:	17	3	strand:	7	1	strand:	9	0
enclosed	CUFF.10097.1	ncRNA	2051	0.0586818	0.0841809	0.295135	0.222821	CUFF.10096.2	Elongation factor Tu GTP binding domain	4433	0.859	5.2e-06	0.189231	2.7e-06	2051	30	31	36	39	strand:	2	28	strand:	1	30	strand:	1	35	strand:	5	34
convergent	Os05t0594900-01.mrna1	ncRNA	718	31.9	14.5203	20.5736	12.6375	Os05t0595000-01.mrna1	Cysteine-rich secretory protein family	745	0.311778	0	0.68193	0.158134	73	0	0	1	1	strand:	0	0	strand:	0	0	strand:	1	0	strand:	1	0
enclosed	Os05t0595450-00.mrna1	CDS_Nohits	563	1.3e-09	3.15e-08	0.142951	1.9e-09	Os05t0595400-01.mrna1	Nucleoside diphosphate kinase	1210	13.9	7.69	11.5	4.26	542	22	13	10	21	strand:	7	15	strand:	4	9	strand:	1	9	strand:	7	14
enclosed	Os06t0103200-01.mrna1	Transferase family	1676	0.199641	0.0284	0.134856	0	CUFF.10133.2	homogentisate 1,2-dioxygenase	4083	0.663	0.133426	0.000261	0.109	1676	1	1	2	3	strand:	0	1	strand:	1	0	strand:	0	2	strand:	1	2
enclosed	Os06t0103800-01.mrna1	VIT family	2502	6.09092	1.92251	1.24734	1.35	CUFF.10137.1	Putative S-adenosyl-L-methionine-dependent m	7411	0.15663	0.0157289	0.331	0.0480803	1369	8	10	8	11	strand:	5	3	strand:	5	5	strand:	7	1	strand:	9	2
enclosed	Os06t0104350-00.mrna1	ncRNA	1237	0	0.0183832	0	0	CUFF.10138.1	Multicopper oxidase	2571	4.32e-08	7.99e-08	0.0930704	1.8e-08	967	2	1	1	2	strand:	1	1	strand:	0	1	strand:	0	1	strand:	0	2
enclosed	Os06t0107750-00.mrna1	ncRNA	1085	0.115207	0	0	0	Os06t0107700-02.mrna1	Oxidoreductase NAD-binding domain	1359	23.4	8.58301	4.7	6.16429	1038	100	72	25	124	strand:	0	100	strand:	0	72	strand:	0	25	strand:	0	124
enclosed	Os06t0109400-01.mrna1	ATPase family associated with various cellul	2658	0.691911	0.351817	0.363505	0.289932	CUFF.10161.1	ncRNA	641	0.0239265	9.42e-06	0.119132	0	614	1	0	1	3	strand:	1	0	strand:	0	0	strand:	1	0	strand:	3	0
convergent	CUFF.10160.2	ATPase family associated with various cellul	2567	0.172159	0.0179	0.147	0.0487253	CUFF.10162.1	Haloacid dehalogenase-like hydrolase	931	3.31	0.554601	0.863168	1.58e-06	265	1	0	1	1	strand:	0	1	strand:	0	0	strand:	1	0	strand:	1	0
convergent	Os06t0114366-00.mrna1	PPR repeat	1530	1.4933	0.925412	0.0845153	0.275815	CUFF.10176.1	CDS_Nohits	2154	2.4206	0.834	0.460338	0.879678	1286	1	0	0	0	strand:	1	0	strand:	0	0	strand:	0	0	strand:	0	0
enclosed	Os06t0115550-00.mrna1	ncRNA	328	1.43	0.307862	0	5e-09	CUFF.10182.2	Ribosomal protein L13e	900	2.83e-06	7.35e-06	0.842444	1.06e-06	319	4	3	2	4	strand:	0	4	strand:	0	3	strand:	0	2	strand:	0	4
enclosed	Os06t0115700-01.mrna1	CDS_Nohits	754	5.6e-07	0	0.160914	3.21e-08	Os06t0115700-02.mrna1	CDS_Nohits	955	0.493861	0.0988893	0.134	0.189257	728	0	1	2	0	strand:	0	0	strand:	0	1	strand:	0	2	strand:	0	0
convergent	CUFF.10189.1	CDS_Nohits	653	1.40429	1.18484	0.688094	0.397187	Os06t0116400-01.mrna1	High-affinity nickel-transport protein	1279	10.733	3.86954	2.31	2.31	617	3	2	5	5	strand:	0	3	strand:	0	2	strand:	1	4	strand:	0	5
divergent	Os06t0119100-01.mrna1	Protein of unknown function, DUF594	2724	2.16	1.07359	0.381	0.470388	CUFF.10194.2	CDS_Nohits	2734	0.42	0.410446	0.599364	0.142	2515	15	16	18	21	strand:	6	9	strand:	9	7	strand:	15	3	strand:	12	9
convergent	Os06t0125300-01.mrna1	PPR repeat family	2612	0.76176	0.167583	0.230096	0.129898	Os06t0125400-00.mrna1	OPT oligopeptide transporter protein	2425	7.37161	3.70145	1.42421	2.36023	570	3	3	1	6	strand:	3	0	strand:	1	2	strand:	0	1	strand:	5	1
enclosed	Os06t0125550-00.mrna1	ncRNA	1579	0.114932	0	0.0469943	0.0690465	Os06t0125500-01.mrna1	OPT oligopeptide transporter protein	3206	3.55	0.483	0.614	0.646	1577	10	7	5	16	strand:	2	8	strand:	1	6	strand:	3	2	strand:	5	11
divergent	Os06t0125800-01.mrna1	Ring finger domain	1057	10.5004	6.00183	8.74253	6.37	Os06t0125700-01.mrna1	ncRNA	1331	0.205669	0.068062	0.192546	0.108407	574	10	3	5	21	strand:	10	0	strand:	3	0	strand:	4	1	strand:	21	0
enclosed	Os06t0127700-01.mrna1	OPT oligopeptide transporter protein	2825	1.52143	0.353122	0.165939	0.381425	Os06t0127600-01.mrna1	CDS_Nohits	3553	0.381526	0.167437	0.244	3.2e-09	2496	3	4	0	9	strand:	3	0	strand:	3	1	strand:	0	0	strand:	5	4
divergent	Os06t0128100-01.mrna1	Putative S-adenosyl-L-methionine-dependent m	2405	1.05127	0.66894	0.353126	0.326	CUFF.10210.1	ncRNA	966	1.28838	0.314917	0.285	4.5e-09	804	1	0	1	0	strand:	0	1	strand:	0	0	strand:	0	1	strand:	0	0
convergent	CUFF.10219.1	Major Facilitator Superfamily	2614	2.21158	0.702773	11.9696	0.828431	CUFF.10221.1	ncRNA	3876	0.0465575	0.0182202	1.45843	0.0319036	1827	9	6	18	8	strand:	7	2	strand:	4	2	strand:	18	0	strand:	5	3
enclosed	Os06t0133000-01.mrna1	Starch synthase catalytic domain	2174	0.295	0.235	0.188	0.0401	Os06t0133100-01.mrna1	ncRNA	601	1.33	0.275001	0.443923	0.379779	385	1	2	3	2	strand:	1	0	strand:	0	2	strand:	2	1	strand:	0	2
convergent	CUFF.10243.1	EPSP synthase (3-phosphoshikimate 1-carboxyvin	2411	8.65048	4.54	8.54018	2.10005	Os06t0134000-01.mrna1	Ribosomal protein S10p/S20e	695	7.03777	3.02575	2.93167	2.92708	347	5	3	1	2	strand:	0	5	strand:	0	3	strand:	0	1	strand:	1	1
enclosed	Os06t0134700-01.mrna1	Protein tyrosine kinase	2411	0.060362	0	0.0427913	0.0476294	Os06t0134750-00.mrna1	CDS_Nohits	1702	5.39e-07	0	0.0123	7.85e-07	1534	2	0	2	2	strand:	2	0	strand:	0	0	strand:	1	1	strand:	1	1
divergent	CUFF.10261.2	NAD dependent epimerase/dehydratase family	2848	0.0906	0	0.000673	0.0257	CUFF.10259.1	CDS_Nohits	2201	0.277077	0.150977	0.204849	0.0965846	2053	6	1	6	6	strand:	6	0	strand:	1	0	strand:	5	1	strand:	6	0
convergent	CUFF.10256.1	Bromodomain	2357	1.27449	0.668311	1.40532	0.442487	Os06t0138100-01.mrna1	Peptide methionine sulfoxide reductase	1114	4.94642	2.48038	4.47006	1.85893	678	5	5	3	6	strand:	1	4	strand:	2	3	strand:	1	2	strand:	0	6
enclosed	CUFF.10268.1	CDS_Nohits	794	0.34669	0.0845812	1.1e-09	0.0747	Os06t0139200-01.mrna1	ncRNA	1422	0.510635	0.22	0.153	0.167564	794	1	0	0	0	strand:	0	1	strand:	0	0	strand:	0	0	strand:	0	0
divergent	CUFF.10276.2	Protein tyrosine kinase	1949	0.867867	0.776013	0.684833	0.151733	CUFF.10278.1	CDS_Nohits	1616	0.543776	0.144314	0	0.273908	1591	1	5	1	8	strand:	1	0	strand:	0	5	strand:	0	1	strand:	0	8
enclosed	Os06t0142625-00.mrna1	Pfam-B_7792	1588	0.575003	5.22e-08	0.190355	7.18e-06	Os06t0142650-00.mrna1	Protein kinase domain	1386	0.889698	0.389964	0.0983909	0.308794	1386	2	1	0	0	strand:	1	1	strand:	0	1	strand:	0	0	strand:	0	0
convergent	Os06t0142800-01.mrna1	PRMT5 arginine-N-methyltransferase	1403	2.21267	0.745739	0.440157	0.497	CUFF.10280.3	1-deoxy-D-xylulose-5-phosphate synthase	3383	2.53e-05	0.156255	0	4.36e-06	220	7	3	3	9	strand:	7	0	strand:	1	2	strand:	3	0	strand:	8	1
enclosed	Os06t0142950-00.mrna1	CDS_Nohits	516	0	0	0.229089	0	Os06t0142900-01.mrna1	1-deoxy-D-xylulose-5-phosphate synthase	2997	0.0861	4.67e-06	0.162718	0	280	1	0	1	1	strand:	1	0	strand:	0	0	strand:	0	1	strand:	1	0
enclosed	Os06t0143750-00.mrna1	CDS_Nohits	1665	4.27231	2.87	2.32883	1.16	Os06t0143700-01.mrna1	Sulfate transporter family	2494	10.4415	4.72466	7.09483	2.53247	1570	13	6	9	17	strand:	6	7	strand:	1	5	strand:	2	7	strand:	10	7
enclosed	Os06t0143950-00.mrna1	ncRNA	534	0	0	0	0.0676998	CUFF.10283.1	Coatomer WD associated region	3432	1.37e-05	0.062341	0.756543	5.51e-05	429	5	4	5	4	strand:	0	5	strand:	0	4	strand:	0	5	strand:	0	4
convergent	Os06t0145600-01.mrna1	Transferase family	1674	1.98694	1.7086	0.726761	1.17247	CUFF.10287.1	CDS_Nohits	1969	1.27407	1.09577	0.942626	0.509193	1667	19	7	6	16	strand:	16	3	strand:	5	2	strand:	5	1	strand:	13	3
convergent	CUFF.10294.2	Whirly transcription factor	2283	0.992948	0.259171	0.55908	0.356891	CUFF.10291.1	CDS_Nohits	1718	0.531875	0.0956296	0.580119	0.138724	1520	22	11	16	27	strand:	7	15	strand:	0	11	strand:	4	12	strand:	8	19
divergent	Os06t0146500-00.mrna1	CDS_Nohits	791	0.62	0.161	0.11	0.227	Os06t0146400-01.mrna1	Iron-sulphur cluster biosynthesis	854	11.8478	7.25892	4.90333	2.22784	668	21	19	8	23	strand:	0	21	strand:	1	18	strand:	0	8	strand:	0	23
convergent	CUFF.10309.2	Pfam-B_13223	1892	8.19e-08	0.087584	0.131767	0.0276521	CUFF.10310.1	Pfam-B_8524	1273	1.1	0.26678	0.134668	0.226	852	1	4	0	1	strand:	0	1	strand:	1	3	strand:	0	0	strand:	1	0
enclosed	CUFF.10315.2	AAA domain	4914	0.460597	0.0592194	1.55e-07	0.091221	Os06t0151700-01.mrna1	Protein kinase domain	1867	0.100614	0.214243	0.0583616	0.0700537	1715	2	0	0	2	strand:	1	1	strand:	0	0	strand:	0	0	strand:	2	0
enclosed	Os06t0154550-00.mrna1	CDS_Nohits	548	0.263365	0.371	1.29385	0.0575701	Os06t0154500-01.mrna1	Protein kinase domain	1615	1.25169	3.67e-05	2.68285	0.667557	425	4	4	4	5	strand:	0	4	strand:	0	4	strand:	0	4	strand:	0	5
divergent	Os06t0159500-00.mrna1	Pfam-B_7696	519	0.465734	3.21e-08	3.02e-08	0.268848	Os06t0159450-00.mrna1	Core histone H2A/H2B/H3/H4	625	0.543502	0.59372	1.0849	0.259	492	0	0	1	0	strand:	0	0	strand:	0	0	strand:	1	0	strand:	0	0
enclosed	Os06t0163300-01.mrna1	Late embryogenesis abundant protein	1266	41.4	14	25.8725	10.5	CUFF.10357.1	ncRNA	739	2.9189	1.62871	0.965719	1.28676	538	5	8	3	5	strand:	4	1	strand:	7	1	strand:	3	0	strand:	5	0
convergent	CUFF.10354.1	Subtilase family	3787	0.713754	0.335	0.686143	0.352083	CUFF.10360.1	alpha/beta hydrolase fold	2902	0.925251	0.384	0.711	0.347	782	1	4	2	3	strand:	1	0	strand:	3	1	strand:	2	0	strand:	3	0
enclosed	Os06t0164600-01.mrna1	ncRNA	3762	0.0804495	0.076048	0.0870349	0.0615307	Os06t0164700-00.mrna1	Protein kinase domain	2358	0.0132	4.87e-07	6.48e-06	0.00904	2338	1	1	2	1	strand:	1	0	strand:	1	0	strand:	1	1	strand:	1	0
enclosed	CUFF.10362.2	ncRNA	1731	0.251	0.186	0.0352139	0.0536	Os06t0164900-00.mrna1	Protein kinase domain	2457	0.036277	0.0130894	0.0185948	0.0187597	1034	2	1	2	0	strand:	2	0	strand:	0	1	strand:	1	1	strand:	0	0
enclosed	CUFF.10369.1	ncRNA	392	0.653564	0.447149	1.21217	0	Os06t0166000-01.mrna1	Leucine Rich repeat	1064	2.30915	0.863109	1.8963	0.757018	392	0	0	2	2	strand:	0	0	strand:	0	0	strand:	0	2	strand:	0	2
divergent	CUFF.10371.1	CDS_Nohits	992	0.736326	0.0414626	0.542034	0.23459	CUFF.10367.2	Leucine Rich repeat	1211	3.35352	0.878121	1.23103	0.865668	604	1	1	1	0	strand:	0	1	strand:	0	1	strand:	0	1	strand:	0	0
enclosed	Os06t0167150-01.mrna1	CDS_Nohits	1459	0.141375	0.344587	0.142248	0.0469949	Os06t0167200-01.mrna1	Ring finger domain	1372	1.42205	0.266523	0.892	0.552	1009	6	2	1	4	strand:	4	2	strand:	2	0	strand:	0	1	strand:	1	3
enclosed	Os06t0179050-00.mrna1	CDS_Nohits	894	0.369776	0.277022	0.120646	0.190014	CUFF.10398.2	Glycosyl hydrolase family 79, N-terminal dom	2132	20.3726	10.6753	2.77874	6.88832	819	5	8	1	6	strand:	0	5	strand:	0	8	strand:	0	1	strand:	0	6
enclosed	CUFF.10404.1	ncRNA	523	0.152381	0	0.0182	0	Os06t0179200-01.mrna1	Nodulin-like	2124	8.42e-06	6.9954e-05	3.08e-06	2.34e-06	523	3	0	0	1	strand:	1	2	strand:	0	0	strand:	0	0	strand:	1	0
divergent	CUFF.10405.1	ncRNA	1834	0.285106	0.0790256	0.0762726	0	CUFF.10400.3	Nodulin-like	2345	0.0245845	0.212865	0.198303	0.146275	1455	7	1	3	1	strand:	2	5	strand:	0	1	strand:	0	3	strand:	1	0
enclosed	Os06t0179500-00.mrna1	Plant protein of unknown function	1761	1.26163	0.363	0.569846	0.28178	Os06t0179400-01.mrna1	CDS_Nohits	1948	0.467148	1.57e-06	2.12e-07	0.142719	1761	1	2	2	3	strand:	0	1	strand:	0	2	strand:	2	0	strand:	0	3
enclosed	CUFF.10414.2	Calcineurin-like phosphoesterase	1540	0.602734	0.331857	0.331597	0.171	Os06t0182450-00.mrna1	ncRNA	572	0.118	0.128	1.22	0	540	3	5	0	2	strand:	3	0	strand:	3	2	strand:	0	0	strand:	1	1
enclosed	Os06t0183600-00.mrna1	Exo70 exocyst complex subunit	1461	0	0.200903	0.106091	0	CUFF.10419.3	Domain of Unknown Function (DUF1086)	7616	0.157151	0.155802	0.31	0.163	1461	2	2	0	3	strand:	1	1	strand:	1	1	strand:	0	0	strand:	2	1
enclosed	Os06t0184450-00.mrna1	CDS_Nohits	1687	0.0583104	8.53e-07	0.12219	0.00540184	Os06t0184500-00.mrna1	NPH3 family	2315	0.233809	0.0875	0.189	0.0716	1508	1	1	1	1	strand:	0	1	strand:	0	1	strand:	0	1	strand:	0	1
enclosed	CUFF.10423.1	ABC transporter transmembrane region	5801	1.33404	0.566636	0.695306	0.455289	Os06t0184800-01.mrna1	ncRNA	577	9.49705	5.12726	12.1008	1.83	577	15	13	13	19	strand:	14	1	strand:	12	1	strand:	10	3	strand:	12	7
convergent	Os06t0185700-01.mrna1	PPR repeat family	2974	0.258572	0.122639	1.1e-09	0.0595	Os06t0185800-01.mrna1	PPR repeat family	3527	0.0771546	0.138101	0.0325454	0.0692104	620	0	2	0	0	strand:	0	0	strand:	1	1	strand:	0	0	strand:	0	0
enclosed	Os06t0192000-02.mrna1	CDS_Nohits	1969	0.294	0.285556	0.123011	0.184005	Os06t0192000-01.mrna1	Protein kinase domain	2878	0.00108127	1.47e-07	2.77e-06	0.0278214	1583	2	1	1	1	strand:	0	2	strand:	0	1	strand:	0	1	strand:	0	1
enclosed	Os06t0192600-01.mrna1	ATPase family associated with various cellular acti	1827	7.57142	5.09995	5.05369	3.05924	Os06t0192650-00.mrna1	ncRNA	593	0	0	0.65516	0.0146089	591	7	4	8	6	strand:	6	1	strand:	4	0	strand:	8	0	strand:	5	1
convergent	Os06t0196550-00.mrna1	ncRNA	1699	1.03e-08	3.27e-08	0.0709	3.4e-09	Os06t0196600-01.mrna1	Beta-ketoacyl synthase, N-terminal domain	1852	2.13932	0.935743	1.03014	0.616193	1518	5	2	7	9	strand:	0	5	strand:	0	2	strand:	0	7	strand:	2	7
convergent	CUFF.10515.1	ncRNA	1352	0.461791	0.139789	2.87039	0.136979	CUFF.10517.1	CDS_Nohits	2533	0.736723	0.143687	1.3	0.316	1274	9	4	7	4	strand:	4	5	strand:	1	3	strand:	2	5	strand:	1	3
divergent	Os06t0215100-01.mrna1	Protein of unknown function (DUF1645)	1628	0.328	0.120538	9.76754	0.221066	Os06t0215000-01.mrna1	CDS_Nohits	1505	0.568041	0.325072	2.81473	8.33e-08	1245	0	3	4	0	strand:	0	0	strand:	2	1	strand:	4	0	strand:	0	0
enclosed	Os06t0215750-00.mrna1	ncRNA	1071	0	0	3.8e-09	3.27e-07	Os06t0215600-02.mrna1	NADH:flavin oxidoreductase / NADH oxidase famil	1434	1.48179	0.582635	1.55594	0.133006	1064	2	1	0	1	strand:	0	2	strand:	1	0	strand:	0	0	strand:	0	1
enclosed	Os06t0215925-00.mrna1	ncRNA	1063	0.538402	0.384015	1.10078	0.136799	Os06t0215900-02.mrna1	NADH:flavin oxidoreductase / NADH oxidase famil	1311	2.29186	1.04041	17.9599	0.363717	1056	7	4	10	5	strand:	0	7	strand:	1	3	strand:	2	8	strand:	3	2
enclosed	Os06t0216350-00.mrna1	CDS_Nohits	1087	1.5e-09	0.051711	2.27e-07	0	Os06t0216300-01.mrna1	NADH:flavin oxidoreductase / NADH oxidase famil	1519	4.74e-07	1.71e-07	0.337564	8e-09	1087	1	2	1	0	strand:	0	1	strand:	0	2	strand:	1	0	strand:	0	0
convergent	CUFF.10505.4	GDP-fucose protein O-fucosyltransferase	3882	0.0104	0.355	0.199542	0.139	Os06t0219500-00.mrna1	Hsp20/alpha crystallin family	747	0.221051	0.752031	0.194295	0.0659477	344	2	1	3	4	strand:	0	2	strand:	1	0	strand:	0	3	strand:	0	4
enclosed	CUFF.10508.1	CDS_Nohits	1909	3.06417	3.5321	9.29478	0.68016	Os06t0220000-01.mrna1	Phosphate-induced protein 1 conserved region	962	4.89674	3.76589	3.52483	1.08773	962	2	3	3	4	strand:	0	2	strand:	2	1	strand:	0	3	strand:	0	4
enclosed	Os06t0234100-01.mrna1	Trypsin	2497	0.979643	0.259946	0.654621	0.287153	CUFF.10562.1	CDS_Nohits	545	0.550578	0.389065	0.196607	0.0846735	317	0	1	0	0	strand:	0	0	strand:	1	0	strand:	0	0	strand:	0	0
convergent	Os06t0235850-01.mrna1	ncRNA	1580	0.341703	2e-10	0.0735927	0.0447338	Os06t0235900-00.mrna1	CDS_Nohits	1605	5.3e-09	0.0746529	0	0.0200535	375	1	0	0	0	strand:	1	0	strand:	0	0	strand:	0	0	strand:	0	0
enclosed	Os06t0243900-01.mrna1	ncRNA	1149	0.236529	0.297441	0	0.0393764	CUFF.10584.1	SAM dependent carboxyl methyltransferase	1236	0.296264	6.01e-07	2.86e-06	2.05e-07	628	3	0	3	0	strand:	0	3	strand:	0	0	strand:	1	2	strand:	0	0
enclosed	Os06t0244700-01.mrna1	Pfam-B_3122	2159	3.66	1.57	2.43	1.37489	Os06t0244901-00.mrna1	CDS_Nohits	1420	2.56e-08	1.41e-07	1.6e-09	3.21e-08	1322	15	22	8	23	strand:	14	1	strand:	20	2	strand:	7	1	strand:	22	1
enclosed	CUFF.10589.2	Glycosyl transferase family 8	2639	0.241182	0.147395	0.331362	0.0692542	Os06t0247101-00.mrna1	ncRNA	1034	0.956048	1.52323	3.44347	0.393441	1034	1	0	0	1	strand:	0	1	strand:	0	0	strand:	0	0	strand:	1	0
enclosed	Os06t0247800-01.mrna1	Dynamin family	3306	3.93595	2.32212	5.21085	1.21956	Os06t0247850-00.mrna1	ncRNA	734	0.227805	0.0915502	0.138392	0	710	16	15	5	6	strand:	16	0	strand:	14	1	strand:	5	0	strand:	6	0
enclosed	Os06t0248500-00.mrna1	U-box domain	1600	1.80536	1.07	43.2	0.526	CUFF.10592.1	ncRNA	333	0	0	9.56952	0	333	2	1	2	0	strand:	2	0	strand:	1	0	strand:	2	0	strand:	0	0
divergent	CUFF.10651.1	ncRNA	139	1.97162	33.4173	12.1599	10.4556	CUFF.10653.1	ncRNA	779	0.577864	3.9616	6.73129	1.86429	103	26	19	17	25	strand:	1	25	strand:	0	19	strand:	1	16	strand:	1	24
divergent	Os06t0264750-00.mrna1	ncRNA	493	0.183762	0	4.6e-09	0.103	Os06t0264700-01.mrna1	Acylphosphatase	734	0.372459	0	0.524741	0.463551	423	0	0	0	1	strand:	0	0	strand:	0	0	strand:	0	0	strand:	0	1
enclosed	CUFF.10628.2	Amidase	1370	0.29	0.172267	0.234869	0.127618	Os06t0271350-00.mrna1	CDS_Nohits	1134	5.43e-07	0	0.0352126	0.0637672	886	1	0	1	2	strand:	0	1	strand:	0	0	strand:	0	1	strand:	0	2
convergent	CUFF.10652.1	Protein tyrosine kinase	6080	0.294105	0.230437	0.726427	0.150796	Os06t0283400-01.mrna1	Phosphatidylinositol 3- and 4-kinase	2932	1.67587	1.4014	2.50663	0.921245	2646	49	20	20	48	strand:	15	34	strand:	3	17	strand:	6	14	strand:	17	31
divergent	Os06t0295600-00.mrna1	Domain of unknown function	2787	0.0489515	0.0675527	0.0304838	0.0105351	Os06t0295500-03.mrna1	ncRNA	2364	0	2.57e-07	0.0299107	0.0666509	1947	3	1	2	3	strand:	1	2	strand:	0	1	strand:	1	1	strand:	0	3
convergent	Os06t0298050-00.mrna1	CDS_Nohits	393	0	0	1e-10	0	Os06t0298100-01.mrna1	CDS_Nohits	957	0.543859	0.233591	1.11735	0.109456	287	4	3	3	6	strand:	1	3	strand:	2	1	strand:	2	1	strand:	4	2
enclosed	CUFF.10698.1	CDS_Nohits	1486	1.2	0.669025	0.429112	0.804996	Os06t0299100-01.mrna1	short chain dehydrogenase	1344	4.69906	1.9456	0.248315	1.06144	1266	2	4	0	3	strand:	0	2	strand:	1	3	strand:	0	0	strand:	1	2
convergent	CUFF.10713.2	CRS1 / YhbY (CRM) domain	2912	0.599312	0.235433	0.127865	0.172682	Os06t0304600-01.mrna1	CDS_Nohits	941	7.63e-06	0.478571	0.961	0.812371	390	4	2	1	1	strand:	2	2	strand:	0	2	strand:	0	1	strand:	1	0
enclosed	Os06t0306300-01.mrna1	Peroxidase	1327	18.6	12.8	1.83	7.20639	CUFF.10719.1	CDS_Nohits	1364	0.239856	1.70752	3.5e-07	1.36e-06	1327	11	11	4	6	strand:	11	0	strand:	11	0	strand:	4	0	strand:	4	2
divergent	Os06t0319850-00.mrna1	ncRNA	599	3.12351	1.18	1.22	1.03556	Os06t0319800-00.mrna1	CDS_Nohits	726	13.2	1.33822	0.262	0.903076	553	3	3	0	2	strand:	0	3	strand:	0	3	strand:	0	0	strand:	0	2
enclosed	Os06t0325350-00.mrna1	ncRNA	1549	4.2e-08	2.38e-06	0.0702497	0	Os06t0325200-00.mrna1	Sugar (and other) transporter	1711	0.314662	0.272	2.61e-08	0	1531	1	0	0	1	strand:	0	1	strand:	0	0	strand:	0	0	strand:	1	0
divergent	CUFF.10766.1	CDS_Nohits	1328	2.44163	0.641	0.19083	0.420959	Os06t0328900-01.mrna1	Cytochrome P450	1077	1.17162	0.182552	0.226	0.519	665	0	1	0	1	strand:	0	0	strand:	0	1	strand:	0	0	strand:	1	0
enclosed	CUFF.10765.1	CDS_Nohits	905	8.90738	5.68692	4.51455	3.77905	Os06t0329350-01.mrna1	ncRNA	488	205.132	96.8314	43.8376	49.284	488	13	5	6	13	strand:	3	10	strand:	1	4	strand:	0	6	strand:	3	10
enclosed	Os06t0332400-01.mrna1	VHS domain	2291	1.07816	0.704992	2.34306	0.0832126	Os06t0332450-00.mrna1	ncRNA	1169	0.0333529	0	0	0	969	10	4	7	3	strand:	9	1	strand:	4	0	strand:	7	0	strand:	2	1
convergent	CUFF.10785.1	ncRNA	783	0.535	0.00301721	0.546255	0.303	CUFF.10788.1	ncRNA	583	0.847057	0.576343	0.861386	0.434721	574	2	0	0	0	strand:	2	0	strand:	0	0	strand:	0	0	strand:	0	0
enclosed	Os06t0336200-01.mrna1	Major intrinsic protein	1214	339.53	335.318	274.68	180.803	Os06t0336301-00.mrna1	CDS_Nohits	590	0.314297	1.25674	12.75	1.65e-05	579	24	20	18	33	strand:	19	5	strand:	20	0	strand:	16	2	strand:	30	3
enclosed	Os06t0338700-00.mrna1	Copper amine oxidase, enzyme domain	2082	0.0690225	0.101095	0.0837584	0.0692263	Os06t0338801-00.mrna1	CDS_Nohits	363	0	0.104552	0	0	363	11	14	7	23	strand:	1	10	strand:	0	14	strand:	0	7	strand:	5	18
enclosed	CUFF.10845.1	CDS_Nohits	1446	0	0.114133	0.1275	0.141098	CUFF.10840.3	CDS_Nohits	2339	0.411508	0.144956	0.0899284	0.0833231	1446	4	1	3	0	strand:	0	4	strand:	0	1	strand:	0	3	strand:	0	0
enclosed	Os06t0493600-01.mrna1	EXS family	2880	0.792181	0.339	0.566137	0.175	CUFF.10908.1	CDS_Nohits	1676	0.200506	0.233583	0.0671942	0.143674	1043	0	0	5	1	strand:	0	0	strand:	0	0	strand:	5	0	strand:	1	0
convergent	Os06t0506000-01.mrna1	Pfam-B_6346	934	1.26836	1.18853	1.60271	0.571751	CUFF.10929.1	ncRNA	1652	0.0701	4.5e-09	0.236	0.0419879	544	0	2	0	3	strand:	0	0	strand:	2	0	strand:	0	0	strand:	2	1
enclosed	Os06t0506850-00.mrna1	ncRNA	447	1.38e-08	1e-10	2.2e-09	5e-10	Os06t0506600-01.mrna1	ncRNA	2140	0.17459	0.105094	1.57691	0.0566926	447	4	2	2	4	strand:	0	4	strand:	0	2	strand:	0	2	strand:	0	4
enclosed	CUFF.10942.1	ncRNA	1318	5.12556	1.92905	1.89702	0.817264	CUFF.10941.1	Protein kinase domain	2472	2.56475	0.709945	0.121019	0.297322	1123	2	1	1	3	strand:	1	1	strand:	1	0	strand:	0	1	strand:	2	1
enclosed	CUFF.10969.1	ncRNA	490	0.28946	4.34e-08	0.309	0.194	Os06t0531600-02.mrna1	CDS_Nohits	1263	0.162931	0.057672	0.093562	3.78e-07	490	3	3	2	1	strand:	2	1	strand:	1	2	strand:	1	1	strand:	1	0
divergent	Os06t0532101-00.mrna1	ncRNA	496	12.6075	3.99537	3.94364	1.84882	Os06t0531900-01.mrna1	GDSL-like Lipase/Acylhydrolase	1576	8.43177	4.4528	10.1	4.13325	389	6	1	1	4	strand:	0	6	strand:	0	1	strand:	0	1	strand:	1	3
enclosed	CUFF.11035.1	ncRNA	1172	0.759	0.713887	5.27e-05	5.5e-06	Os06t0539100-00.mrna1	ncRNA	258	1.08752	0	0.128118	0	258	1	0	0	1	strand:	0	1	strand:	0	0	strand:	0	0	strand:	1	0
enclosed	CUFF.10979.1	RNA recognition motif. (a.k.a. RRM, RBD, or RNP dom	1622	11.3742	4.48557	3.96199	3.18811	Os06t0542150-00.mrna1	ncRNA	957	0.0755978	0.132378	5.17e-08	0.0928766	810	8	9	9	12	strand:	7	1	strand:	9	0	strand:	8	1	strand:	11	1
enclosed	CUFF.10986.1	Protein kinase domain	2052	0.870902	0.269115	0.0959043	0.35377	Os06t0547933-00.mrna1	ncRNA	426	0.199856	0	0.0984146	0	363	6	7	0	8	strand:	6	0	strand:	5	2	strand:	0	0	strand:	6	2
enclosed	Os06t0550266-00.mrna1	ncRNA	547	0.213969	0.78515	0.411433	0	Os06t0550000-00.mrna1	ribosomal L5P family C-terminus	709	1e-06	0.500001	0.000224484	0.291577	494	6	0	3	4	strand:	0	6	strand:	0	0	strand:	0	3	strand:	1	3
enclosed	Os06t0551450-00.mrna1	ncRNA	712	0.719481	0.342426	0.300666	4.61e-06	Os06t0551400-01.mrna1	Ras family	1005	8.97179	6.38872	5.35591	4.78	591	1	2	3	7	strand:	0	1	strand:	0	2	strand:	0	3	strand:	0	7
convergent	Os06t0553001-00.mrna1	ncRNA	738	0.562272	0	0	0	CUFF.10997.1	HSF-type DNA-binding	904	2.12326	0.512371	0.657601	0.356164	566	2	1	0	2	strand:	1	1	strand:	0	1	strand:	0	0	strand:	1	1
enclosed	Os06t0555101-00.mrna1	CDS_Nohits	702	0.147136	0.339455	0.267373	5.139e-06	CUFF.11001.1	ABC-2 type transporter	5192	7.59669	2.88244	4.83224	2.06312	693	5	3	3	4	strand:	0	5	strand:	1	2	strand:	0	3	strand:	0	4
enclosed	Os06t0559400-01.mrna1	Pfam-B_917	1175	9.57414	2.55	3.72338	4.82	CUFF.11018.1	HAD superfamily, subfamily IIIB (Acid phosph	2914	2.17223	0.799574	1.22555	0.62404	1175	12	12	9	19	strand:	7	5	strand:	7	5	strand:	8	1	strand:	12	7
convergent	CUFF.11040.2	Multicopper oxidase	3975	0.0972913	0.156502	0.152337	0.138356	CUFF.11041.2	Endomembrane protein 70	3719	3.11417	1.82255	2.10197	1.05828	2917	31	14	13	40	strand:	6	25	strand:	1	13	strand:	4	9	strand:	7	33
enclosed	Os06t0568101-00.mrna1	ncRNA	1425	2.26e-06	0	0.359508	0	CUFF.11039.1	ATP synthase alpha/beta family, nucleotide-bin	2025	5.95561	3.08161	5.60658	2.12003	1330	37	25	25	42	strand:	1	36	strand:	2	23	strand:	0	25	strand:	1	41
convergent	CUFF.11067.1	CDS_Nohits	3019	0.160176	0.0548114	0.0312	0.1	Os06t0581500-01.mrna1	Leucine rich repeat	3656	2.93159	0.970947	0.0933651	0.680665	2947	16	4	3	16	strand:	4	12	strand:	1	3	strand:	3	0	strand:	8	8
divergent	CUFF.11087.1	Leucine Rich repeats (2 copies)	4614	0.158119	0.0755907	0.11621	0.0212122	CUFF.11083.2	CDS_Nohits	4186	0.000170479	0.162807	0.169818	3e-09	3593	3	6	2	9	strand:	2	1	strand:	2	4	strand:	0	2	strand:	2	7
enclosed	Os06t0587000-00.mrna1	Leucine Rich repeats (2 copies)	3441	0.042	0.00220423	0	0	CUFF.11082.1	CDS_Nohits	4933	0.0336379	0.00237134	0.0356374	7.29e-07	3441	5	1	4	9	strand:	1	4	strand:	0	1	strand:	1	3	strand:	2	7
enclosed	Os06t0588800-00.mrna1	Leucine Rich repeats (2 copies)	3414	0.0665828	0.0524771	0.0290999	0.031377	Os06t0588850-00.mrna1	ncRNA	2189	0.0217	0.0146687	6.72e-08	0.00209	2189	3	2	0	7	strand:	0	3	strand:	1	1	strand:	0	0	strand:	2	5
divergent	Os06t0594400-01.mrna1	Kelch motif	1401	58.4204	0.00195537	0.000736165	8.74534	Os06t0594300-01.mrna1	CDS_Nohits	1650	4.45561	7.16698	59.743	7.01225	1400	27	27	77	49	strand:	23	4	strand:	23	4	strand:	68	9	strand:	40	9
enclosed	Os06t0600301-00.mrna1	Ras family	682	0.857982	0.602	0.877412	0.511643	Os06t0600350-00.mrna1	ncRNA	383	0	0.0838493	0	1.01e-06	361	0	1	1	3	strand:	0	0	strand:	0	1	strand:	1	0	strand:	1	2
enclosed	Os06t0601100-02.mrna1	CDS_Nohits	1036	23.8979	8.3512	5.65	7.32807	CUFF.11115.1	CDS_Nohits	862	5.9e-09	0.0543422	2.83835	0.587911	862	35	19	16	45	strand:	34	1	strand:	16	3	strand:	14	2	strand:	41	4
enclosed	Os06t0602950-00.mrna1	CDS_Nohits	918	0	3.68e-07	0	0	Os06t0602900-01.mrna1	Zinc-binding dehydrogenase	1276	0	0.149371	0	0	718	13	6	7	5	strand:	9	4	strand:	5	1	strand:	5	2	strand:	2	3
enclosed	Os06t0604400-01.mrna1	Phospholipase D C terminal	3144	6.09326	2.84584	2.35059	1.3554	Os06t0604450-00.mrna1	ncRNA	507	2.1e-07	0.0897155	0.613071	0.318	441	3	6	3	5	strand:	3	0	strand:	6	0	strand:	3	0	strand:	5	0
enclosed	CUFF.11124.2	Mitochondrial carrier protein	2325	1.37604	0.426861	1.78236	0.268983	CUFF.11125.1	CDS_Nohits	1340	0.865657	0.514438	1.07256	0.38296	1336	10	13	10	10	strand:	9	1	strand:	12	1	strand:	10	0	strand:	10	0
enclosed	Os06t0608700-01.mrna1	Fructose-bisphosphate aldolase class-I	1463	17.9431	7.58131	7.64359	6.52203	CUFF.11151.1	Copine	4234	13.2291	4.45	6.67602	3.42793	1463	86	39	40	100	strand:	70	16	strand:	30	9	strand:	31	9	strand:	79	21
enclosed	CUFF.11150.1	Pfam-B_1239	2100	1.80251	0.305939	0.508208	0.103924	Os06t0609850-00.mrna1	ncRNA	969	0.0497879	0	0	0.0251634	705	2	4	0	4	strand:	2	0	strand:	4	0	strand:	0	0	strand:	3	1
enclosed	Os06t0610000-01.mrna1	CDS_Nohits	660	0.983657	0.335824	1.01981	0.323526	CUFF.11148.1	CDS_Nohits	1921	0.380413	0.0476875	0.0640257	0.0324056	660	1	0	2	0	strand:	1	0	strand:	0	0	strand:	1	1	strand:	0	0
convergent	CUFF.11158.2	Microtubule associated protein (MAP65/ASE1 family	2820	0.428993	0.0731674	0.229493	0.126288	CUFF.11160.1	CDS_Nohits	1760	0.724672	0.379879	0.347598	0.119437	382	2	0	0	1	strand:	1	1	strand:	0	0	strand:	0	0	strand:	0	1
convergent	Os06t0612925-00.mrna1	CDS_Nohits	1078	0.684204	0.0955996	0.083394	0.297	CUFF.11161.3	Putative glycosyl hydrolase of unknown function (DU	1999	4.8e-06	4.3e-07	0.190683	0.213715	424	2	3	0	1	strand:	0	2	strand:	2	1	strand:	0	0	strand:	0	1
divergent	Os06t0614050-00.mrna1	ncRNA	802	0.287	0.0889299	0.20389	0.209	Os06t0614000-01.mrna1	Plant phosphoribosyltransferase C-terminal	2138	0.632442	0.216844	0.268908	0.157795	369	0	1	0	0	strand:	0	0	strand:	0	1	strand:	0	0	strand:	0	0
enclosed	CUFF.11167.2	Rgp1	2800	3.37e-08	1.13e-07	0.106333	0	CUFF.11172.1	ncRNA	518	3.5517	1.27349	1.1238	0.341452	435	1	0	0	2	strand:	1	0	strand:	0	0	strand:	0	0	strand:	2	0
enclosed	Os06t0618600-01.mrna1	Rgp1	1584	0.42968	0.251083	0.415826	0.0119336	CUFF.11173.1	ncRNA	1613	0.0222545	0.0153197	0.0568963	0	311	1	0	0	2	strand:	1	0	strand:	0	0	strand:	0	0	strand:	2	0
enclosed	Os06t0618850-00.mrna1	CDS_Nohits	432	3.67335	1.82094	1.18936	1.01831	Os06t0618700-01.mrna1	VQ motif	915	4.95765	4.04796	11.6045	2.26639	432	1	3	6	2	strand:	0	1	strand:	0	3	strand:	0	6	strand:	1	1
enclosed	CUFF.11183.2	Guanine nucleotide exchange factor in Golgi transpo	2208	2.5e-09	0.000180292	0.06056	0.103875	CUFF.11184.1	CDS_Nohits	1427	0.727114	0.802107	0.271237	0.122747	1423	2	0	1	0	strand:	2	0	strand:	0	0	strand:	0	1	strand:	0	0
enclosed	Os06t0623050-00.mrna1	ncRNA	1277	0.0996797	0.0490945	0.120467	0	CUFF.11185.1	RNA recognition motif. (a.k.a. RRM, RBD, or RNP dom	1777	1.80264	0.71845	3.53663	0.762963	1196	16	13	17	18	strand:	1	15	strand:	5	8	strand:	5	12	strand:	3	15
enclosed	Os06t0624900-01.mrna1	PLATZ transcription factor	1761	1.06026	0.834191	0.857203	0.269761	Os06t0624950-00.mrna1	ncRNA	674	0.165396	0	0.104052	3.28e-07	625	2	1	5	2	strand:	2	0	strand:	1	0	strand:	3	2	strand:	0	2
convergent	Os06t0625700-01.mrna1	Glycosyltransferase like family 2	2097	0	0	0.573918	0.0116884	CUFF.11193.1	K+ potassium transporter	7244	0.350539	0.134549	0.577403	0.126467	1092	0	0	0	2	strand:	0	0	strand:	0	0	strand:	0	0	strand:	2	0
convergent	Os06t0638000-00.mrna1	CDS_Nohits	6216	4.86e-08	0	0	0	CUFF.11219.1	Protein of unknown function (DUF3611)	5253	0.0106851	0.0756645	0.288741	0.0429905	4423	38	19	30	30	strand:	27	11	strand:	14	5	strand:	30	0	strand:	24	6
convergent	CUFF.11223.2	Protein kinase domain	2458	3.971e-06	0.19202	4.76e-06	0.299299	CUFF.11225.1	PAXNEB protein	3020	0.501889	0.143067	0.0190995	0.169841	1247	8	10	9	10	strand:	6	2	strand:	9	1	strand:	7	2	strand:	5	5
enclosed	CUFF.11233.1	CDS_Nohits	3558	0.541111	0.241113	0.61607	0.160124	CUFF.11235.2	Haemolysin-III related	1631	2.78	1.33	2.87	1.1309	1631	13	7	8	10	strand:	3	10	strand:	2	5	strand:	1	7	strand:	1	9
convergent	CUFF.11242.3	Utp21 specific WD40 associated putative domain	5072	0.2732	0.0909	0.136018	0.0716	Os06t0644700-01.mrna1	Transmembrane amino acid transporter protein	2260	0.541838	0.429236	0.78861	0.307155	1580	4	9	4	14	strand:	2	2	strand:	3	6	strand:	1	3	strand:	6	8
convergent	Os06t0646100-01.mrna1	Pfam-B_18724	665	22.8	9.44	75.9274	7.17905	CUFF.11249.1	ncRNA	545	3.25e-06	0.375982	0.835273	0.160581	544	23	17	38	31	strand:	20	3	strand:	15	2	strand:	36	2	strand:	28	3
enclosed	Os06t0650100-01.mrna1	Ubiquitin family	832	12.5986	5.00094	3.46435	4.30754	Os06t0650201-00.mrna1	ncRNA	271	2.59523	7.55e-08	3.62e-08	1.54e-05	267	1	1	2	3	strand:	1	0	strand:	1	0	strand:	2	0	strand:	3	0
enclosed	CUFF.11270.2	Endomembrane protein 70	3034	0.186096	0.0368215	0.41243	0.211044	CUFF.11271.1	CDS_Nohits	2303	1.46038	1.92988	1.28113	0.495486	2078	13	11	6	15	strand:	4	9	strand:	4	7	strand:	4	2	strand:	4	11
enclosed	CUFF.11265.1	CDS_Nohits	2047	0.0716102	0.0132	0.0993622	0	CUFF.11269.1	NAD dependent epimerase/dehydratase family	1554	2.27656	0.74748	0.824305	0.681239	1493	4	5	6	8	strand:	1	3	strand:	1	4	strand:	0	6	strand:	0	8
divergent	Os06t0652400-02.mrna1	NAD dependent epimerase/dehydratase family	1482	4.46339	1.98156	1.54382	1.06539	CUFF.11279.2	ncRNA	1180	0.117914	0.371498	0.278	0.000837607	1006	6	3	2	5	strand:	6	0	strand:	2	1	strand:	2	0	strand:	4	1
enclosed	CUFF.11309.1	CDS_Nohits	1048	0.568868	3.5e-09	0.353841	0.0694082	Os06t0663800-01.mrna1	FKBP-type peptidyl-prolyl cis-trans isomerase	824	17.9126	6.47833	3.44386	5.41883	745	4	5	1	9	strand:	1	3	strand:	0	5	strand:	0	1	strand:	0	9
convergent	Os06t0663900-02.mrna1	Protein kinase domain	2439	7.93351	3.33141	3.16017	2.62612	Os06t0664000-01.mrna1	ncRNA	1784	0.57373	0.194294	0.363704	0.157952	1131	18	10	18	21	strand:	17	1	strand:	10	0	strand:	18	0	strand:	20	1
convergent	Os06t0667900-00.mrna1	NB-ARC domain	3876	0.165928	0.0538744	0.00512	0.0458833	Os06t0668000-01.mrna1	ncRNA	2140	3.91e-05	1.76e-08	0	0	1989	5	2	0	9	strand:	4	1	strand:	1	1	strand:	0	0	strand:	5	4
enclosed	Os06t0668250-00.mrna1	CDS_Nohits	1172	0	0	1.7e-09	3e-10	Os06t0668200-01.mrna1	Phosphoglycerate kinase	1570	1.39	0.971	2.15	0.704315	1024	2	3	6	2	strand:	0	2	strand:	0	3	strand:	0	6	strand:	0	2
divergent	Os06t0675300-01.mrna1	CDS_Nohits	1936	0.0902892	0.0575	0.0513168	0.0274	Os06t0675200-01.mrna1	Pfam-B_12580	1645	0.000234526	0.275463	0.707537	1.05e-08	1359	7	1	1	4	strand:	0	7	strand:	0	1	strand:	0	1	strand:	0	4
enclosed	CUFF.11364.1	CDS_Nohits	2645	0.384	0.277	0.535048	0.309927	CUFF.11360.1	Glycosyl hydrolases family 31	2724	2.86e-05	1.74568	0.340611	0.657507	2348	4	2	3	5	strand:	1	3	strand:	0	2	strand:	0	3	strand:	0	5
convergent	Os06t0676500-01.mrna1	ncRNA	2346	0.0361316	0.0244411	0.0608046	4.86e-08	Os06t0676600-01.mrna1	Protein tyrosine kinase	1849	0.986942	0.631441	0.653299	0.400828	861	6	1	5	4	strand:	1	5	strand:	0	1	strand:	3	2	strand:	4	0
enclosed	CUFF.11393.1	CDS_Nohits	949	0.647028	0.502617	0.0625203	0	CUFF.11392.4	CDS_Nohits	3161	1.95e-06	0	0.060591	1.01e-08	949	0	0	1	0	strand:	0	0	strand:	0	0	strand:	0	1	strand:	0	0
enclosed	Os06t0691800-01.mrna1	Protein kinase domain	3562	0.145958	0.0590839	0.0442698	0.0749557	Os06t0691700-01.mrna1	CDS_Nohits	3805	0.0197	4.43e-08	0.0751169	9.1e-09	3239	11	10	7	12	strand:	6	5	strand:	4	6	strand:	5	2	strand:	4	8
enclosed	CUFF.11428.2	PPR repeat	4906	0.288711	0.177	0.0909	0.0775	CUFF.11430.1	Pfam-B_2257	2998	0.188279	0.0859013	0.145241	0.145088	2847	64	33	21	68	strand:	37	27	strand:	22	11	strand:	16	5	strand:	40	28
enclosed	CUFF.11424.1	ncRNA	891	8.80462	7.79879	11.3219	5.60727	Os06t0694800-01.mrna1	Protein of unknown function (DUF1517)	787	41.0481	20.0628	19	14.2719	601	15	5	7	10	strand:	2	13	strand:	1	4	strand:	0	7	strand:	1	9
enclosed	Os06t0696400-01.mrna1	Glycosyl hydrolases family 16	1208	10.3525	79.9421	182.602	13.4789	Os06t0696450-00.mrna1	CDS_Nohits	897	3.52e-07	0.380742	0.655449	0.00271716	878	7	6	20	13	strand:	7	0	strand:	4	2	strand:	18	2	strand:	11	2
enclosed	Os06t0696600-01.mrna1	Glycosyl hydrolases family 16	1101	22	38.9178	46.2601	12.6832	Os06t0696733-00.mrna1	ncRNA	682	1.14e-06	1.30467	0.0795	0.296567	655	9	11	6	8	strand:	9	0	strand:	11	0	strand:	6	0	strand:	8	0
convergent	CUFF.11446.3	Ring hydroxylating alpha subunit (catalytic	2406	0.503415	0.20328	0.0126818	0.0722232	CUFF.11449.1	CDS_Nohits	3757	0.0286765	0.0436604	0.0618678	0.073835	1615	14	10	12	12	strand:	9	5	strand:	5	5	strand:	8	4	strand:	5	7
divergent	Os06t0698785-01.mrna1	CDS_Nohits	2791	1.17e-06	1.32e-07	0.118739	0.127157	CUFF.11448.1	ncRNA	1060	1.27307	0.46	6.04e-07	0	900	0	2	2	0	strand:	0	0	strand:	0	2	strand:	1	1	strand:	0	0
divergent	Os06t0703700-01.mrna1	CDS_Nohits	1137	0	0	0	1.01e-07	Os06t0703600-01.mrna1	JAB1/Mov34/MPN/PAD-1 ubiquitin protease	1274	0	0	0	0.0360817	1037	0	0	0	1	strand:	0	0	strand:	0	0	strand:	0	0	strand:	0	1
divergent	Os06t0704500-01.mrna1	CDS_Nohits	1446	0.356104	0.274194	0.425711	0.150052	Os06t0704450-00.mrna1	CDS_Nohits	996	0.572368	0.278714	0.219027	0.210741	684	1	0	0	1	strand:	1	0	strand:	0	0	strand:	0	0	strand:	1	0
enclosed	Os06t0705400-02.mrna1	ncRNA	626	4.36412	1.00906	4.99e-08	0.700791	CUFF.11476.2	Ataxin-2 C-terminal region	1645	0.402365	0.225733	0.344558	0.0856162	491	4	0	1	1	strand:	1	3	strand:	0	0	strand:	1	0	strand:	0	1
enclosed	CUFF.11483.2	MatE	5501	1.34589	0.626359	0.909108	0.428	Os06t0707200-02.mrna1	Protein of unknown function (DUF563)	1695	6.37651	5.04205	8.2617	3.3699	1695	62	41	21	68	strand:	14	48	strand:	10	31	strand:	3	18	strand:	27	41
enclosed	Os06t0708000-01.mrna1	Protein kinase domain	2451	4.37429	3.56491	5.52849	1.58316	Os06t0708050-00.mrna1	CDS_Nohits	406	0.177546	0	0.313472	0.0787035	401	1	1	5	2	strand:	1	0	strand:	0	1	strand:	5	0	strand:	1	1
enclosed	Os06t0708600-01.mrna1	Pfam-B_12020	772	0.659975	6.79e-07	1.01e-05	0.353501	CUFF.11502.1	CDS_Nohits	1060	34.5826	13.9	10.1458	4.94	693	15	9	7	11	strand:	12	3	strand:	9	0	strand:	7	0	strand:	9	2
enclosed	CUFF.11489.1	CDS_Nohits	1161	5.678	1.96073	1.95	0.722	CUFF.11491.1	NADP oxidoreductase coenzyme F420-dependent	1408	3.26586	2.88209	1.24738	1.64	921	4	2	3	7	strand:	0	4	strand:	0	2	strand:	0	3	strand:	1	6
divergent	Os06t0709000-01.mrna1	Prephenate dehydrogenase	1529	3.47954	1.01151	1.18549	1.10814	CUFF.11493.2	N-terminal domain of CBF1 interacting co-repressor	3964	1.64267	0.655922	0.508892	0.311705	1459	6	1	0	1	strand:	3	3	strand:	1	0	strand:	0	0	strand:	0	1
enclosed	Os06t0710401-00.mrna1	ncRNA	377	0.976301	0.54494	4.56941	4.09e-07	CUFF.11497.1	Uncharacterized protein family, UPF0114	2956	1.1304	0.521509	4.45787	0.29556	357	6	5	5	4	strand:	1	5	strand:	1	4	strand:	0	5	strand:	1	3
enclosed	Os06t0711851-00.mrna1	CDS_Nohits	749	1.73e-06	8.09e-06	0.469485	0.0567533	Os06t0711800-01.mrna1	Plant invertase/pectin methylesterase inhibitor	894	5.04	1.50485	1.17869	1.08305	749	3	1	0	2	strand:	1	2	strand:	0	1	strand:	0	0	strand:	0	2
enclosed	Os06t0713201-00.mrna1	ncRNA	658	0	1e-10	0	0	Os06t0713100-01.mrna1	Protein of unknown function (DUF1640)	1105	2.20712	1.37187	2.67742	0.52469	547	3	1	2	4	strand:	0	3	strand:	0	1	strand:	0	2	strand:	2	2
divergent	Os06t0714366-00.mrna1	ncRNA	753	0.138129	0.622298	1.35361	0.501349	Os06t0714300-01.mrna1	Auxin responsive protein	899	3.2213	0.676806	2.64481	1.5045	717	20	6	6	17	strand:	6	14	strand:	2	4	strand:	1	5	strand:	5	12
convergent	CUFF.11516.1	ATPase family associated with various cellular	2057	1.17	0.571168	0.344584	0.195932	Os06t0714600-01.mrna1	Ras family	951	1.36775	0.2384	1.63	0.654505	382	1	2	1	4	strand:	0	1	strand:	0	2	strand:	1	0	strand:	4	0
enclosed	CUFF.11528.1	Protein of unknown function (DUF668)	2957	0.735398	0.562029	1.66624	0.368817	CUFF.11529.1	ncRNA	2409	0.885942	0.572291	1.09067	0.409064	740	4	4	6	4	strand:	3	1	strand:	4	0	strand:	5	1	strand:	2	2
enclosed	Os06t0716000-02.mrna1	CDS_Nohits	1054	1.04844	1.96026	1.59296	1.05486	Os06t0716050-00.mrna1	ncRNA	577	0.717337	1.31361	1.31445	0.276684	526	11	8	14	8	strand:	10	1	strand:	7	1	strand:	14	0	strand:	7	1
enclosed	Os06t0716200-01.mrna1	Thaumatin family	1139	0.159	0.245693	0.704397	0.252	Os06t0716401-00.mrna1	ncRNA	745	0.20157	0.093269	2.67e-08	0	744	1	0	0	0	strand:	0	1	strand:	0	0	strand:	0	0	strand:	0	0
convergent	CUFF.11533.2	ncRNA	799	2.13098	0.768435	0.483	0.875973	CUFF.11535.1	RNA pseudouridylate synthase	2593	0.875155	0.119153	0.219008	0.000747135	699	4	0	1	3	strand:	3	1	strand:	0	0	strand:	0	1	strand:	3	0
convergent	CUFF.11543.1	Pfam-B_14868	2041	0.0609551	0.157829	0.0305114	0.0131	CUFF.11544.1	Protein of unknown function (DUF616)	2648	0.258234	0.154035	0.242256	0.150053	1363	12	3	2	9	strand:	8	4	strand:	2	1	strand:	1	1	strand:	4	5
enclosed	Os06t0725300-01.mrna1	Pollen allergen	1288	0.74179	0.478544	1.13451	0.117328	Os06t0725350-00.mrna1	ncRNA	670	0.386874	0	0.057625	0.106722	667	1	0	1	3	strand:	1	0	strand:	0	0	strand:	1	0	strand:	2	1
convergent	Os06t0728200-00.mrna1	Domain of unknown function (DUF4378)	2556	0	0.0178359	0.157504	0	CUFF.11556.2	CDS_Nohits	2796	0.327	0.455	0.244428	0.045	2138	4	4	1	11	strand:	2	2	strand:	3	1	strand:	1	0	strand:	3	8
convergent	CUFF.11565.1	Gibberellin regulated protein	1693	0.369142	0.272233	1.09266	0.285293	CUFF.11567.1	Protein of unknown function (DUF789)	4227	2.57931	1.36367	0.894353	0.669	1051	6	2	3	8	strand:	0	6	strand:	0	2	strand:	1	2	strand:	4	4
convergent	Os06t0731750-00.mrna1	ncRNA	905	1.19524	1.55368	1.54707	1.02	Os06t0731800-01.mrna1	Clathrin light chain	1301	19.5624	10.2185	15.0247	6.09709	836	44	40	44	54	strand:	1	43	strand:	0	40	strand:	0	44	strand:	0	54
convergent	CUFF.11588.2	Protein of unknown function (DUF707)	1594	0.545	0	0	0	CUFF.11591.6	Ribosomal L29 protein	3226	0.00345382	0	0	0.113485	480	53	34	23	54	strand:	33	20	strand:	24	10	strand:	12	11	strand:	31	23
convergent	CUFF.11596.2	PPR repeat family	7283	0.650957	0.0264	0.352193	0.135	Os07t0101400-01.mrna1	BTB/POZ domain	1709	3.77815	2.09867	1.95807	1.37704	480	5	1	5	1	strand:	2	3	strand:	0	1	strand:	2	3	strand:	0	1
convergent	Os07t0103100-01.mrna1	Receptor family ligand binding region	3647	9.11666	4.17945	6.48133	2.69212	CUFF.11605.1	DDRGK domain	2111	0.28745	0.344246	0.526749	0.526415	707	18	7	12	20	strand:	14	4	strand:	6	1	strand:	10	2	strand:	16	4
enclosed	Os07t0105600-01.mrna1	Oxygen evolving enhancer protein 3 (PsbQ)	779	109.665	60.7446	5.36176	31.0834	CUFF.11611.1	Kinesin motor domain	3053	2.62659	1.36937	0.442928	0.959571	779	26	23	5	33	strand:	25	1	strand:	19	4	strand:	4	1	strand:	31	2
divergent	CUFF.11609.1	CDS_Nohits	908	0.704	2.58e-08	0.894348	0.552886	Os07t0105900-01.mrna1	NB-ARC domain	1504	1.26041	0.843764	2.56476	0.318324	851	0	0	0	2	strand:	0	0	strand:	0	0	strand:	0	0	strand:	1	1
convergent	CUFF.11614.1	Leucine Rich repeats (2 copies)	4456	2.12	0.721697	1.2932	0.444261	Os07t0106200-03.mrna1	Sugar (and other) transporter	1394	4.48071	3.28187	2.95799	0.518487	1343	16	7	6	11	strand:	5	11	strand:	3	4	strand:	2	4	strand:	6	5
divergent	Os07t0107366-01.mrna1	ncRNA	1001	1.28	0.566	0	0.197	Os07t0107300-01.mrna1	Dirigent-like protein	958	0.670727	0.832145	1.98262	1.96276	790	12	10	14	14	strand:	8	4	strand:	4	6	strand:	10	4	strand:	10	4
enclosed	Os07t0115300-01.mrna1	Peroxidase	1601	1.67843	0.461	0.237846	0.437611	Os07t0115350-00.mrna1	CDS_Nohits	561	1.8e-05	0.186519	7e-10	2.77e-07	521	0	0	0	1	strand:	0	0	strand:	0	0	strand:	0	0	strand:	0	1
divergent	Os07t0121500-00.mrna1	ncRNA	589	1.17814	0.0929303	8.5e-08	3.48e-08	Os07t0121401-01.mrna1	ncRNA	568	3.15067	1.19965	5.94555	0.406753	554	0	0	1	0	strand:	0	0	strand:	0	0	strand:	0	1	strand:	0	0
divergent	Os07t0121775-00.mrna1	Domain of unknown function (DUF1719)	1842	0.424	0.128	0	0.147828	Os07t0121750-01.mrna1	CDS_Nohits	1869	0.470956	0.256187	0	0.134325	1424	8	3	4	8	strand:	3	5	strand:	3	0	strand:	3	1	strand:	4	4
divergent	Os07t0123450-01.mrna1	CDS_Nohits	1011	0.410301	0.24	0.0623145	0.126968	Os07t0123400-01.mrna1	CDS_Nohits	711	0.885328	0.421294	0.308411	0.16872	498	0	0	0	2	strand:	0	0	strand:	0	0	strand:	0	0	strand:	2	0
enclosed	Os07t0130500-02.mrna1	CDS_Nohits	2359	0	1.14e-05	0.0521999	0	CUFF.11671.1	Legume lectin domain	2109	0.0652492	9e-10	0.0960401	0.126704	1923	6	2	6	4	strand:	2	4	strand:	1	1	strand:	5	1	strand:	3	1
enclosed	CUFF.11666.4	CDS_Nohits	2471	0.108902	0	0.097107	0	CUFF.11672.1	Legume lectin domain	3209	0.0425365	0.0388528	0.0189976	0.0199877	2283	13	12	12	21	strand:	7	6	strand:	4	8	strand:	9	3	strand:	11	10
convergent	CUFF.11664.1	Sugar (and other) transporter	2709	0.6603	0.537877	0.307751	0.285287	CUFF.11665.1	Legume lectin domain	3776	0	0	0.0881656	0	2473	53	42	37	58	strand:	21	32	strand:	15	27	strand:	14	23	strand:	21	37
divergent	Os07t0132300-01.mrna1	Pfam-B_1252	1056	2.98904	3.03099	1.91	1.33	CUFF.11659.1	ncRNA	1385	1.04208	1.02311	0.65043	0.456721	1027	2	4	3	6	strand:	1	1	strand:	1	3	strand:	2	1	strand:	4	2
enclosed	Os07t0133601-00.mrna1	CDS_Nohits	1498	3.52e-07	3.13e-05	0.221203	1.9e-07	Os07t0133500-01.mrna1	Protein of unknown function (DUF1005)	1833	4.28404	9.78231	11.4224	3.32762	1498	5	7	7	8	strand:	3	2	strand:	1	6	strand:	2	5	strand:	1	7
convergent	Os07t0134700-00.mrna1	mTERF	1864	2.09435	1.11	0.654026	0.348	CUFF.11679.1	FAD binding domain	3178	1.4971	0.966218	0.949153	0.453142	528	9	4	6	10	strand:	6	3	strand:	1	3	strand:	4	2	strand:	3	7
enclosed	Os07t0142000-01.mrna1	Reticulon	1129	7.55525	4.8543	2.90531	3.87786	Os07t0142050-00.mrna1	ncRNA	522	0.0306168	3.91e-07	0.0257282	6.44e-06	450	7	0	1	4	strand:	7	0	strand:	0	0	strand:	1	0	strand:	3	1
enclosed	Os07t0147700-01.mrna1	BadF/BadG/BcrA/BcrD ATPase family	1366	0.163	0.0429112	0.180063	0.0408421	CUFF.11691.1	Pfam-B_5452	5247	0.246651	0.200077	0.395572	0.075042	591	1	0	0	1	strand:	1	0	strand:	0	0	strand:	0	0	strand:	0	1
enclosed	CUFF.11694.4	Photosystem I psaG / psaK	745	45.0305	51.5763	47.4207	54.2318	CUFF.11693.1	ncRNA	472	4.66e-07	1.72419	0	0.198781	406	56	40	29	61	strand:	56	0	strand:	40	0	strand:	29	0	strand:	61	0
convergent	Os07t0149250-01.mrna1	ncRNA	1415	0	0.0194475	0	0	Os07t0149300-00.mrna1	ncRNA	282	0	0.355028	0	0.303908	245	0	1	0	0	strand:	0	0	strand:	1	0	strand:	0	0	strand:	0	0
enclosed	Os07t0152900-03.mrna1	FMN-dependent dehydrogenase	1501	192	126.105	130.509	71.2711	Os07t0152950-00.mrna1	ncRNA	1774	1.65176	0.5088	2.76712	0.239953	923	41	39	27	56	strand:	41	0	strand:	39	0	strand:	27	0	strand:	56	0
enclosed	Os07t0154100-01.mrna1	Retinal pigment epithelial membrane protein	2144	0.495981	1.02052	10.5889	0.531605	Os07t0154201-00.mrna1	CDS_Nohits	1327	5e-10	1.2e-06	4.38e-08	4.53e-07	1327	0	1	7	2	strand:	0	0	strand:	1	0	strand:	7	0	strand:	2	0
convergent	Os07t0154300-01.mrna1	ncRNA	583	3.85887	1.02678	0.0291037	1.37525	CUFF.11705.1	ncRNA	1047	0.175347	0.257919	0.689668	0.231	549	4	1	1	4	strand:	2	2	strand:	1	0	strand:	0	1	strand:	0	4
convergent	Os07t0155100-01.mrna1	FAD dependent oxidoreductase	1364	9.72	4.86522	1.56797	2.58	CUFF.11706.1	Uncharacterised BCR, YhbC family COG0779	2277	0.558929	0.214551	0.149389	0.0925694	857	2	6	4	7	strand:	2	0	strand:	4	2	strand:	4	0	strand:	6	1
enclosed	Os07t0158000-00.mrna1	CDS_Nohits	354	0	3.2e-09	0	4.01e-06	CUFF.11718.1	ncRNA	1080	0.545494	0.578285	0.974321	0.574232	354	0	0	1	1	strand:	0	0	strand:	0	0	strand:	0	1	strand:	0	1
enclosed	Os07t0159550-01.mrna1	ncRNA	2359	0.102918	0.0461209	0.0362152	0.0223194	Os07t0159500-01.mrna1	Pfam-B_8010	1698	2.47775	2.06089	2.28872	1.21594	546	0	0	0	3	strand:	0	0	strand:	0	0	strand:	0	0	strand:	0	3
enclosed	Os07t0162425-00.mrna1	CDS_Nohits	1047	8.42e-06	0.0786515	0.90454	0.792582	Os07t0162400-01.mrna1	alpha/beta hydrolase fold	1248	12.9531	5.30427	1.25167	3.62886	1047	12	7	6	23	strand:	7	5	strand:	1	6	strand:	1	5	strand:	5	18
enclosed	Os07t0162950-00.mrna1	CDS_Nohits	947	6.15e-06	1.57e-06	0	0.22822	Os07t0162900-01.mrna1	alpha/beta hydrolase fold	1559	3.64	1.62513	0.100392	1.4689	947	1	2	2	4	strand:	1	0	strand:	0	2	strand:	1	1	strand:	3	1
convergent	Os07t0164200-02.mrna1	Protein of unknown function (DUF3148)	1903	0.740915	0.854305	0.929	0.423	CUFF.11746.1	SNARE domain	1508	1.31185	0.802775	1.31221	0.609486	664	14	13	6	9	strand:	6	8	strand:	7	6	strand:	3	3	strand:	5	4
enclosed	Os07t0166850-00.mrna1	CDS_Nohits	712	1.35e-08	0.0517456	4.6e-09	0	Os07t0166800-01.mrna1	Ubiquitin-conjugating enzyme	894	16.5647	8.22186	27.9092	7.3	653	9	9	19	16	strand:	0	9	strand:	1	8	strand:	0	19	strand:	0	16
enclosed	Os07t0170016-01.mrna1	CDS_Nohits	980	2.77537	0.829236	0.823948	0.844366	Os07t0170033-00.mrna1	Enoyl-(Acyl carrier protein) reductase	862	3.45722	0.705094	0.112	0.181872	862	3	1	1	2	strand:	1	2	strand:	0	1	strand:	0	1	strand:	0	2
convergent	CUFF.11767.1	HNH endonuclease	1327	21.6652	5.66917	3.90891	4.1839	CUFF.11770.1	YT521-B-like domain	3505	0.696059	0.304971	0.320165	0.309425	623	4	5	2	2	strand:	4	0	strand:	3	2	strand:	1	1	strand:	1	1
enclosed	Os07t0173501-00.mrna1	Ribosomal protein S13/S18	711	3.46	2.18131	1.99	1.28965	CUFF.11777.1	ncRNA	317	6.34238	0.912534	0.258366	0.417172	161	2	1	1	2	strand:	2	0	strand:	1	0	strand:	1	0	strand:	2	0
enclosed	CUFF.11781.1	CDS_Nohits	895	1.48603	1.09	0.45957	0.97	CUFF.11782.1	ncRNA	350	1.51663	0.137	0.134241	1e-09	350	0	2	0	2	strand:	0	0	strand:	0	2	strand:	0	0	strand:	1	1
enclosed	CUFF.11788.1	ncRNA	428	0.588677	0.519399	0.315202	0.330302	Os07t0175300-01.mrna1	Pfam-B_6901	2673	0.298635	0.0932028	0.0584461	0.0212033	428	3	5	2	4	strand:	2	1	strand:	1	4	strand:	1	1	strand:	1	3
convergent	CUFF.11808.2	Guanylate-binding protein, N-terminal domain	3028	0.370428	0.113277	0.237853	0.0786573	Os07t0181800-01.mrna1	ncRNA	663	9.02	4.82872	6.21571	3.93038	374	6	4	3	7	strand:	1	5	strand:	0	4	strand:	0	3	strand:	0	7
convergent	CUFF.11825.1	Ku70/Ku80 N-terminal alpha/beta domain	7537	0.146999	0.0528846	0.0659	0.00133201	Os07t0185000-02.mrna1	Pfam-B_13358	2460	0.227662	1.92435	1.63404	0.201	2214	26	9	13	24	strand:	4	22	strand:	0	9	strand:	1	12	strand:	9	15
convergent	CUFF.11826.5	FAD linked oxidases, C-terminal domain	4964	8.94e-07	0	0	0	Os07t0187300-01.mrna1	RNA recognition motif. (a.k.a. RRM, RBD, or RNP dom	1392	17.4689	7.66953	10.7771	5.4602	1134	32	25	22	43	strand:	8	24	strand:	8	17	strand:	2	20	strand:	8	35
divergent	Os07t0194351-01.mrna1	ncRNA	2089	0.441	0.239661	0.0400764	0.18	CUFF.11853.1	ncRNA	1577	0.0260229	3.94e-07	1.12e-08	0	1441	19	15	11	17	strand:	9	10	strand:	5	10	strand:	4	7	strand:	8	9
enclosed	Os07t0194550-00.mrna1	ncRNA	1166	0.015825	0	0	0	Os07t0194500-01.mrna1	2OG-Fe(II) oxygenase superfamily	1125	0.168591	0.0251936	0.0297305	0.113077	756	4	7	4	9	strand:	1	3	strand:	1	6	strand:	0	4	strand:	5	4
enclosed	CUFF.11863.3	ncRNA	1592	0.362154	0.078195	0.283823	0.175	CUFF.11862.2	ncRNA	1845	0.768498	0.705941	0.515412	0.689321	1592	14	8	5	19	strand:	8	6	strand:	1	7	strand:	1	4	strand:	5	14
enclosed	Os07t0205200-01.mrna1	WD40 associated region in TFIID subunit	2635	0	0	0.0463401	4.54e-08	Os07t0205350-00.mrna1	ncRNA	604	0	0	0	0.0248786	552	4	4	3	1	strand:	4	0	strand:	4	0	strand:	3	0	strand:	1	0
divergent	Os07t0207400-01.mrna1	ncRNA	869	2.45957	1.65611	1.24939	0.907863	Os07t0207301-00.mrna1	CDS_Nohits	530	6.73064	1.6747	0.868443	1.12907	321	1	0	0	2	strand:	1	0	strand:	0	0	strand:	0	0	strand:	2	0
enclosed	Os07t0208050-00.mrna1	ncRNA	398	0.350099	7.25e-07	5.5e-09	1.4e-09	Os07t0208000-01.mrna1	Ribosomal protein S8	743	55.1845	34.1076	29.2841	13.8882	374	22	16	5	18	strand:	0	22	strand:	0	16	strand:	0	5	strand:	0	18
enclosed	Os07t0208533-00.mrna1	ncRNA	628	9.06786	11.0676	14.4	4.77458	Os07t0208500-02.mrna1	Cellulose synthase	1241	8.12e-08	3.77e-07	1.26e-05	0.000118	626	32	28	14	37	strand:	3	29	strand:	1	27	strand:	2	12	strand:	1	36
convergent	CUFF.11894.1	Pfam-B_17347	2627	1.01605	0.26396	0.659	0.225	CUFF.11895.1	ncRNA	1023	3.86562	2.78673	2.72222	1.65504	434	1	1	0	2	strand:	0	1	strand:	1	0	strand:	0	0	strand:	0	2
convergent	CUFF.11911.3	KDPG and KHG aldolase	1855	2.01e-07	0.288503	0.103617	0.0918682	Os07t0223001-01.mrna1	ncRNA	3131	0.065464	0.0533795	0.0175	0.0223025	1654	2	2	3	2	strand:	1	1	strand:	2	0	strand:	3	0	strand:	2	0
enclosed	Os07t0223700-00.mrna1	Pfam-B_14082	952	0.100166	6.06e-08	7.51e-07	3.1e-08	Os07t0223733-00.mrna1	ncRNA	452	1.65e-08	0	2.8e-09	0	412	2	1	0	1	strand:	2	0	strand:	1	0	strand:	0	0	strand:	1	0
enclosed	Os07t0224900-02.mrna1	UTP15 C terminal	1992	0.721151	0.687	0.332	0.17158	Os07t0224900-03.mrna1	CDS_Nohits	1561	0.522	6.62e-05	0	0.0278595	1561	3	3	3	7	strand:	1	2	strand:	3	0	strand:	3	0	strand:	6	1
enclosed	CUFF.11951.1	ncRNA	1597	1.18928	0.837213	1.25116	0.673645	Os07t0228000-04.mrna1	CDS_Nohits	2968	0.833138	0.458733	0.542343	0.208908	1597	6	3	0	8	strand:	0	6	strand:	0	3	strand:	0	0	strand:	0	8
enclosed	Os07t0233000-00.mrna1	ncRNA	1061	1e-09	0	0	2e-10	Os07t0232900-00.mrna1	E1-E2 ATPase	3015	1.65734	0.6225	0.170087	0.573921	1014	0	0	1	6	strand:	0	0	strand:	0	0	strand:	0	1	strand:	3	3
enclosed	Os07t0241500-01.mrna1	UDP-glucoronosyl and UDP-glucosyl transferase	1618	3.39224	0.815933	1.32995	1.10674	Os07t0241550-00.mrna1	ncRNA	1493	0.466061	0.235	0.348602	0.170491	1387	54	32	23	78	strand:	43	11	strand:	27	5	strand:	20	3	strand:	59	19
enclosed	Os07t0241600-00.mrna1	CDS_Nohits	1622	0.61105	0.205886	0.166955	0.0437116	Os07t0241650-00.mrna1	CDS_Nohits	569	0.122902	0	0.0654677	0	569	1	0	0	0	strand:	1	0	strand:	0	0	strand:	0	0	strand:	0	0
enclosed	Os07t0241800-01.mrna1	UDP-glucoronosyl and UDP-glucosyl transferase	1641	2.48694	0.762777	1.11304	0.952422	Os07t0241866-00.mrna1	CDS_Nohits	1355	1.3e-06	0.257357	0.257375	4.72e-08	1262	0	1	0	3	strand:	0	0	strand:	1	0	strand:	0	0	strand:	3	0
enclosed	Os07t0243150-01.mrna1	ncRNA	499	35.7701	9.46592	10.7999	8.22828	CUFF.11946.1	Nucleotidyl transferase	2777	2.78	0.427637	0.705496	0.393298	499	6	9	0	10	strand:	6	0	strand:	9	0	strand:	0	0	strand:	10	0
enclosed	CUFF.12011.1	CDS_Nohits	1188	3.5	2.25636	2.47969	1.54167	CUFF.12012.1	CDS_Nohits	1481	0.401803	0.234483	0.647289	0.182593	674	14	15	0	21	strand:	14	0	strand:	15	0	strand:	0	0	strand:	19	2
enclosed	CUFF.12016.1	ncRNA	850	0.0433	0	0.215	7.23e-07	Os07t0289600-01.mrna1	ncRNA	2461	0.850861	0.120922	0.175	0.100577	850	6	3	4	6	strand:	2	4	strand:	0	3	strand:	3	1	strand:	2	4
enclosed	CUFF.12017.1	CDS_Nohits	1310	0.205641	0.0576001	0.98669	0.0379005	CUFF.12015.1	ncRNA	2738	0.387279	0.38	0.314	0.376737	791	2	2	1	1	strand:	1	1	strand:	2	0	strand:	1	0	strand:	1	0
divergent	CUFF.12079.1	ncRNA	902	1.30439	0.571167	0.258918	0.25694	Os07t0418600-01.mrna1	Procyclic acidic repetitive protein (PARP)	1057	1.73421	1.07046	1.02969	0.503367	901	32	27	14	36	strand:	24	8	strand:	16	11	strand:	8	6	strand:	20	16
enclosed	CUFF.12086.1	Translation initiation factor eIF3 subunit 135	6756	9.42	3.36226	3.54	1.89552	Os07t0421932-00.mrna1	ncRNA	1193	0.0363335	0	0.0537512	0	541	4	4	4	5	strand:	3	1	strand:	3	1	strand:	2	2	strand:	5	0
enclosed	CUFF.12098.1	CDS_Nohits	3713	0.466	0.0564706	0.0812125	0.0517	CUFF.12099.1	ncRNA	387	0.632697	1.07384	0.567565	0.288159	360	0	0	1	0	strand:	0	0	strand:	0	0	strand:	1	0	strand:	0	0
enclosed	CUFF.12104.1	CDS_Nohits	1537	0.790261	1.1691	7.56846	1.36	CUFF.12103.2	CDS_Nohits	1411	0.855387	0	1.1946	0.0630179	1349	14	5	7	13	strand:	3	11	strand:	2	3	strand:	1	6	strand:	1	12
enclosed	Os07t0442000-01.mrna1	F-box domain	2496	19.1787	7.34414	6.25985	3.97176	Os07t0442201-00.mrna1	CDS_Nohits	600	38.5216	27.7369	53.5	14.3814	600	11	7	5	17	strand:	10	1	strand:	6	1	strand:	5	0	strand:	15	2
enclosed	CUFF.12110.1	ncRNA	375	1.52e-07	0.0273031	0.0321715	2e-10	Os07t0446600-01.mrna1	Protein of unknown function (DUF3317)	2330	0.103908	0.0624185	0.423128	0.0560612	375	0	0	0	2	strand:	0	0	strand:	0	0	strand:	0	0	strand:	1	1
enclosed	Os07t0462450-00.mrna1	ncRNA	326	5.64e-07	0.000207894	0.152355	1.84e-05	Os07t0462200-01.mrna1	Protein of unknown function (DUF1218)	908	168.684	96.0715	34.0395	36.7755	312	11	2	1	6	strand:	4	7	strand:	0	2	strand:	0	1	strand:	3	3
enclosed	Os07t0471100-01.mrna1	SET domain	1832	0.763	0.501395	0.444369	0.253969	CUFF.12160.1	ncRNA	854	0.170805	0.106267	0.0279	0.0663299	726	5	1	2	7	strand:	4	1	strand:	0	1	strand:	1	1	strand:	4	3
divergent	CUFF.12161.1	Piwi domain	3343	0.53462	0.344775	0.452625	1.917e-06	Os07t0471200-01.mrna1	CDS_Nohits	1686	0.811456	0.16922	0	0.219057	1017	2	0	2	3	strand:	1	1	strand:	0	0	strand:	2	0	strand:	3	0
convergent	CUFF.12174.2	Histone deacetylation protein Rxt3	3050	1.25e-06	0.47629	0.323169	0.209047	Os07t0477866-01.mrna1	ncRNA	2041	0.0851468	0.129	0.145	0.0600888	828	8	4	9	8	strand:	4	4	strand:	3	1	strand:	8	1	strand:	6	2
enclosed	CUFF.12178.1	Ring finger domain	1267	8.32037	2.55617	6.98661	1.90141	CUFF.12179.1	CDS_Nohits	1025	0.721086	0.535	1.7	0.4	674	5	2	3	3	strand:	5	0	strand:	2	0	strand:	3	0	strand:	3	0
enclosed	Os07t0479350-00.mrna1	ncRNA	387	10.5539	2.4364	0.706183	0.238634	Os07t0479300-01.mrna1	Serine carboxypeptidase	1947	12.6038	4.18851	5.43098	3.70289	375	0	0	0	2	strand:	0	0	strand:	0	0	strand:	0	0	strand:	0	2
convergent	CUFF.12194.2	ncRNA	3325	2.19207	1.1004	0.884825	0.826267	Os07t0483500-01.mrna1	Plant phosphoribosyltransferase C-terminal	3592	3.70776	2.31	10	1.76116	3262	87	60	70	83	strand:	21	66	strand:	10	50	strand:	9	61	strand:	9	74
enclosed	CUFF.12203.1	ncRNA	1699	0.127127	0.0950037	0.677628	0.0225354	Os07t0484300-02.mrna1	Ring finger domain	1350	0.352502	0.465171	0.497161	0.195237	351	3	2	1	4	strand:	0	3	strand:	0	2	strand:	0	1	strand:	0	4
divergent	Os07t0491800-01.mrna1	Cytochrome P450	1839	5.17	1.89	0.468245	0.753	Os07t0491750-00.mrna1	CDS_Nohits	1149	1.31551	0.370551	0.732299	0.831	1098	1	3	0	5	strand:	1	0	strand:	1	2	strand:	0	0	strand:	3	2
enclosed	Os07t0503001-00.mrna1	CDS_Nohits	1410	0.071	3.94e-07	0.281731	0	Os07t0502900-00.mrna1	UDP-glucoronosyl and UDP-glucosyl transferas	1575	1.01861	0.448964	0.158955	0.307808	1410	1	2	2	1	strand:	0	1	strand:	1	1	strand:	1	1	strand:	0	1
divergent	Os07t0503300-01.mrna1	UDP-glucoronosyl and UDP-glucosyl transferas	1709	2.93691	0.613928	1.87e-06	0	Os07t0503200-01.mrna1	CDS_Nohits	1747	7.17e-06	4.11e-06	1.61e-06	0.00226983	1680	8	3	4	10	strand:	5	3	strand:	2	1	strand:	1	3	strand:	8	2
enclosed	Os07t0503500-01.mrna1	UDP-glucoronosyl and UDP-glucosyl transferas	1501	22.169	8.6011	4.86874	5.59061	Os07t0503550-00.mrna1	CDS_Nohits	1388	0.135029	0.000399742	0.613155	0.117994	1388	15	9	7	16	strand:	14	1	strand:	8	1	strand:	6	1	strand:	14	2
enclosed	Os07t0503500-02.mrna1	UDP-glucoronosyl and UDP-glucosyl transferas	2027	15.0836	7.24157	8.23807	6.59652	Os07t0503600-00.mrna1	ncRNA	263	11.3585	3.01659	0.122	0	263	2	2	1	3	strand:	2	0	strand:	0	2	strand:	1	0	strand:	1	2
enclosed	Os07t0503900-01.mrna1	UDP-glucoronosyl and UDP-glucosyl transferase	1785	0.295	0.113	0.285031	0.0865721	Os07t0503950-00.mrna1	CDS_Nohits	1416	5.1e-09	0	0.085102	0.0601445	1416	2	1	0	0	strand:	2	0	strand:	1	0	strand:	0	0	strand:	0	0
convergent	CUFF.12259.1	CDS_Nohits	1490	6.69e-08	0.116189	0.139924	0.0711099	CUFF.12261.1	K+ potassium transporter	2874	0.733118	0.346959	0.210359	0.198857	1390	4	3	3	10	strand:	1	3	strand:	2	1	strand:	1	2	strand:	2	8
convergent	CUFF.12264.1	CDS_Nohits	2654	0.0353157	0.116573	0.110188	0.0449	CUFF.12265.1	ATP-dependent protease La (LON) domain	1996	0.132066	0.110525	0.290172	0.00524228	652	0	0	0	1	strand:	0	0	strand:	0	0	strand:	0	0	strand:	0	1
enclosed	Os07t0510450-00.mrna1	CDS_Nohits	1401	4.31e-05	3.37e-06	5.82e-07	1.17e-06	Os07t0510400-01.mrna1	UDP-glucoronosyl and UDP-glucosyl transferase	1645	12.3352	5.14659	3.71261	3.42286	1401	20	7	8	20	strand:	8	12	strand:	3	4	strand:	4	4	strand:	6	14
enclosed	Os07t0510600-01.mrna1	CDS_Nohits	1633	2.1e-07	6.51e-08	4.7e-08	0.145057	Os07t0510500-01.mrna1	UDP-glucoronosyl and UDP-glucosyl transferase	1912	9.64712	3.97083	2.87	2.68875	1633	8	6	2	12	strand:	3	5	strand:	2	4	strand:	1	1	strand:	8	4
enclosed	CUFF.12293.2	ncRNA	1022	19.4882	5.13523	1.92814	4.23333	Os07t0516451-00.mrna1	ncRNA	288	29.6535	1.59	0.89	1.43	177	4	4	6	12	strand:	4	0	strand:	4	0	strand:	6	0	strand:	11	1
enclosed	Os07t0518100-01.mrna1	Cytochrome P450	1822	0.63469	0.656127	0.226	0.101487	Os07t0518150-00.mrna1	CDS_Nohits	986	8.91e-06	0.250292	0	0.0724635	969	0	2	0	1	strand:	0	0	strand:	2	0	strand:	0	0	strand:	1	0
convergent	CUFF.12304.1	Ankyrin repeats (many copies)	1894	14.3965	2.54653	2.78	1.43818	CUFF.12306.1	Patatin-like phospholipase	5449	0.317548	0.0755346	0.0610888	0.165311	1375	12	11	8	27	strand:	9	3	strand:	11	0	strand:	3	5	strand:	18	9
convergent	CUFF.12332.2	SNARE domain	2040	0	0	0.0953337	0	Os07t0529000-02.mrna1	Isocitrate lyase family	2154	0.329065	1.66e-05	1.1e-06	1.97e-06	846	4	1	9	0	strand:	0	4	strand:	0	1	strand:	1	8	strand:	0	0
convergent	Os07t0529600-02.mrna1	Thi4 family	1489	3.38977	1.69e-06	1.836e-06	0.633715	CUFF.12329.1	CDS_Nohits	1372	207.384	255.65	32.7177	96.2057	1323	616	423	44	695	strand:	612	4	strand:	422	1	strand:	44	0	strand:	690	5
convergent	CUFF.12337.1	Kinase/pyrophosphorylase	3534	0.880185	0.256727	2.63364	0.133795	CUFF.12339.2	CDS_Nohits	5222	1.37515	0.586412	0.663523	0.538685	2404	11	8	12	21	strand:	4	7	strand:	6	2	strand:	8	4	strand:	12	9
divergent	Os07t0533850-00.mrna1	CDS_Nohits	1842	0.590438	0.201231	0.333005	0.190582	Os07t0533800-01.mrna1	Eukaryotic aspartyl protease	1596	1.76157	0.937597	1.94079	0.0775146	1406	4	2	1	3	strand:	1	3	strand:	1	1	strand:	0	1	strand:	0	3
divergent	CUFF.12345.2	Repair protein	1259	1.12	0.545	1.08826	0.395	Os07t0533900-00.mrna1	CDS_Nohits	627	1.15066	0.232	0.597057	0.248099	505	0	1	0	0	strand:	0	0	strand:	1	0	strand:	0	0	strand:	0	0
enclosed	Os07t0534500-01.mrna1	Salt stress response/antifungal	2076	0.278	0.0542784	0.0116	0.0453	Os07t0534400-01.mrna1	CDS_Nohits	1378	0.575058	0.550624	0.230246	0.251216	796	3	1	1	1	strand:	3	0	strand:	1	0	strand:	1	0	strand:	1	0
enclosed	CUFF.12346.1	Protein tyrosine kinase	2321	1.26013	0.575223	0.828764	0.5965	CUFF.12347.1	ncRNA	396	1.61	0.891992	0.648	1.10486	396	0	0	0	1	strand:	0	0	strand:	0	0	strand:	0	0	strand:	1	0
enclosed	CUFF.12351.1	Protein tyrosine kinase	3040	1.27587	1.95396	3.72111	0.655322	CUFF.12356.1	ncRNA	691	0	0	0.945024	1.34e-07	691	2	1	2	0	strand:	2	0	strand:	1	0	strand:	2	0	strand:	0	0
convergent	Os07t0546100-01.mrna1	CDS_Nohits	2194	3.02795	2.74516	4.48887	1.45005	CUFF.12391.1	CDS_Nohits	1893	0.587482	0.367148	0.552972	0.33354	935	5	1	0	11	strand:	3	2	strand:	0	1	strand:	0	0	strand:	3	8
divergent	CUFF.12394.3	NPH3 family	2540	1.73e-06	0	0.0460066	0.0491565	CUFF.12395.1	CDS_Nohits	1104	1.03193	0.433331	1.87745	0.569139	896	1	4	2	5	strand:	1	0	strand:	4	0	strand:	0	2	strand:	4	1
enclosed	CUFF.12394.1	NPH3 family	2837	0.698288	0.539506	1.69846	0.150607	Os07t0546501-00.mrna1	ncRNA	470	4.24449	0.0183588	3.89217	0.623408	456	1	3	1	0	strand:	1	0	strand:	3	0	strand:	1	0	strand:	0	0
convergent	Os07t0549150-00.mrna1	CDS_Nohits	872	0.501596	0.547486	0.221469	0.0118391	Os07t0549200-01.mrna1	PPR repeat family	1224	0.534684	0.109653	0.124279	0.305392	761	1	0	0	2	strand:	0	1	strand:	0	0	strand:	0	0	strand:	1	1
enclosed	CUFF.12599.2	CDS_Nohits	1628	1.86156	1.03802	2.3	0.614945	Os07t0551400-02.mrna1	Universal stress protein family	1330	0.446982	0.223101	1.17457	0.26209	1330	1	3	4	10	strand:	0	1	strand:	1	2	strand:	0	4	strand:	0	10
convergent	CUFF.12725.1	CDS_Nohits	1980	2.61719	0.971681	2.53	0.941458	Os07t0559400-00.mrna1	Protein of unknown function (DUF1223)	1386	15.0858	7.49863	9.66596	3.56266	1327	5	3	1	3	strand:	2	3	strand:	0	3	strand:	0	1	strand:	1	2
enclosed	Os07t0562050-00.mrna1	CDS_Nohits	594	0.0957796	0.14462	1.839e-06	0	Os07t0561900-01.mrna1	Protein of unknown function (DUF3678)	2369	0.139041	0.0653866	2.5836	0	594	0	0	1	1	strand:	0	0	strand:	0	0	strand:	0	1	strand:	0	1
enclosed	Os07t0562700-01.mrna1	Chlorophyll A-B binding protein	1032	342.788	103.286	97.5276	61.981	Os07t0562750-00.mrna1	CDS_Nohits	744	125.819	88.9092	53.0253	37.738	711	65	40	35	68	strand:	61	4	strand:	39	1	strand:	34	1	strand:	66	2
enclosed	CUFF.12406.2	CDS_Nohits	2777	1.94e-07	0	0.84436	1.57e-05	CUFF.12408.1	Alpha/beta hydrolase family	1308	0.117	0.00200304	0	4.99e-05	1308	7	3	8	6	strand:	6	1	strand:	3	0	strand:	4	4	strand:	3	3
enclosed	Os07t0566650-00.mrna1	ncRNA	598	3e-10	0	0	0	Os07t0566500-01.mrna1	No apical meristem (NAM) protein	1817	0.0229757	0.154855	0.263509	0	363	1	0	0	0	strand:	1	0	strand:	0	0	strand:	0	0	strand:	0	0
enclosed	Os07t0567700-02.mrna1	GRAS family transcription factor	1581	4.93599	1.59023	0.88395	1.48803	CUFF.12411.1	CDS_Nohits	1885	2.03639	2.48752	0.707445	1.43018	1581	19	18	14	28	strand:	9	10	strand:	8	10	strand:	5	9	strand:	8	20
enclosed	Os07t0573900-00.mrna1	ncRNA	517	103.275	131.887	844.55	59.1308	Os07t0574050-00.mrna1	ncRNA	284	3.41e-08	1.46e-08	3.86e-08	1.89e-08	284	32	38	27	52	strand:	20	12	strand:	30	8	strand:	27	0	strand:	45	7
enclosed	Os07t0574800-02.mrna1	Tubulin/FtsZ family, GTPase domain	1725	92.3	74.6	70.4	33.2	Os07t0574850-00.mrna1	ncRNA	497	0	0.107735	0.467122	0	489	33	14	10	23	strand:	32	1	strand:	12	2	strand:	9	1	strand:	19	4
divergent	Os07t0581366-00.mrna1	Pfam-B_11119	1506	0.01196	3.54e-07	0.10343	0	Os07t0581333-00.mrna1	ncRNA	456	1.76099	1.65116	9.57275	0.235152	425	0	3	3	3	strand:	0	0	strand:	3	0	strand:	3	0	strand:	3	0
convergent	CUFF.12480.3	GRAS family transcription factor	2505	1.45966	1.19584	20	0.633205	CUFF.12482.2	WRKY DNA -binding domain	4205	0.15729	0.296706	0.141796	0.25371	2090	42	32	64	40	strand:	36	6	strand:	32	0	strand:	61	3	strand:	32	8
enclosed	CUFF.12501.2	Mo25-like	2488	1.16	0.31	0.770764	0.408934	Os07t0585150-00.mrna1	CDS_Nohits	354	5.487	0.1956	0.473545	3.96e-07	354	1	0	1	1	strand:	1	0	strand:	0	0	strand:	1	0	strand:	0	1
enclosed	Os07t0589400-01.mrna1	WD domain, G-beta repeat	1377	3	1.68769	2.54	1.45	Os07t0589466-00.mrna1	ncRNA	279	0.861419	0	0.25767	0	255	0	0	1	1	strand:	0	0	strand:	0	0	strand:	1	0	strand:	0	1
enclosed	Os07t0591202-00.mrna1	ncRNA	603	0.723656	1.31426	0.39911	0.250545	Os07t0591100-01.mrna1	Protein of unknown function (DUF620)	1963	1.04404	1.16485	0.409562	0.525249	596	0	0	3	2	strand:	0	0	strand:	0	0	strand:	0	3	strand:	0	2
divergent	CUFF.12527.11	CDS_Nohits	1570	1.8392	0.710078	0.404682	0.447245	Os07t0591900-00.mrna1	CDS_Nohits	483	0.596739	0.186424	0.173676	0.236153	138	0	1	0	2	strand:	0	0	strand:	1	0	strand:	0	0	strand:	0	2
enclosed	Os07t0593332-00.mrna1	ncRNA	478	1.74203	0.412441	0.000123799	0	CUFF.12507.1	ncRNA	1413	4.75038	4.79896	6.48237	2.5139	436	2	1	2	0	strand:	2	0	strand:	1	0	strand:	2	0	strand:	0	0
convergent	CUFF.12518.2	ncRNA	5227	0.170309	0.210079	1.67518	0.123127	Os07t0603300-01.mrna1	Domain of unknown function (DUF4378)	3128	1.65021	1.56938	12.2997	0.892	3124	80	52	48	76	strand:	20	60	strand:	11	41	strand:	11	37	strand:	17	59
convergent	Os07t0608450-01.mrna1	ncRNA	1241	0.0861138	0.0919806	0.0836788	0.037661	Os07t0608500-01.mrna1	Ribosomal protein S3, C-terminal domain	924	53.8731	22.3848	16.4665	9.93761	257	1	1	1	0	strand:	0	1	strand:	0	1	strand:	1	0	strand:	0	0
enclosed	CUFF.12574.2	Protein tyrosine kinase	2952	4.37087	1.91114	6.44386	1.31448	CUFF.12575.1	CDS_Nohits	3058	0.364	0.139005	0.54524	0.0528742	2078	11	9	10	10	strand:	11	0	strand:	8	1	strand:	10	0	strand:	9	1
divergent	Os07t0613833-00.mrna1	ncRNA	467	4.79493	0.214	7.23082	1.14	CUFF.12571.1	Protein of unknown function (DUF1677)	2095	0.385965	0.0850318	1.66672	0.0603474	265	7	3	3	5	strand:	0	7	strand:	0	3	strand:	0	3	strand:	0	5
convergent	Os07t0614000-02.mrna1	Strictosidine synthase	1468	2.34447	2.01355	1.92112	1.44111	Os07t0614100-01.mrna1	Proteasome subunit	1609	0.8277	0.00120618	0.439753	0.274923	729	3	5	1	1	strand:	2	1	strand:	3	2	strand:	1	0	strand:	0	1
enclosed	Os07t0622250-00.mrna1	CDS_Nohits	534	0.318051	0.131744	5.2	0.657854	Os07t0622200-01.mrna1	Class-II DAHP synthetase family	1966	55.0679	27.6785	128.293	14.2311	534	5	3	10	11	strand:	0	5	strand:	1	2	strand:	1	9	strand:	2	9
enclosed	Os07t0622300-00.mrna1	CDS_Nohits	1436	3.18e-08	8.8e-09	0	0	Os07t0622400-01.mrna1	CDS_Nohits	1039	0.497459	0.350059	0	0	913	1	1	1	1	strand:	0	1	strand:	0	1	strand:	0	1	strand:	0	1
convergent	CUFF.12645.3	RNA recognition motif. (a.k.a. RRM, RBD, or RNP dom	2846	2.57	0.435	0.553852	0.239046	CUFF.12646.1	Spt4/RpoE2 zinc finger	2651	0.966942	0.557688	0.395225	0.321094	2067	54	32	19	42	strand:	32	22	strand:	16	16	strand:	14	5	strand:	21	21
enclosed	Os07t0626466-00.mrna1	ncRNA	1084	1e-08	5.91e-08	1.92e-08	3.4e-09	Os07t0626500-01.mrna1	Leucine Rich repeats (2 copies)	3571	0.453767	0.262	0.500957	0.273	1080	5	8	3	13	strand:	3	2	strand:	5	3	strand:	0	3	strand:	6	7
convergent	Os07t0628301-00.mrna1	ncRNA	744	1.57217	0.584524	0.311592	0.510132	Os07t0628400-00.mrna1	ncRNA	592	4.12607	2.00648	1.15988	0.805592	566	2	3	0	2	strand:	0	2	strand:	0	3	strand:	0	0	strand:	0	2
convergent	Os07t0630900-01.mrna1	Glycosyl transferase family group 2	2103	0.573271	0.438046	1.54156	0.104848	CUFF.12669.1	Cullin binding	2870	0.0430619	0	0.326434	0	893	14	7	1	10	strand:	7	7	strand:	7	0	strand:	0	1	strand:	7	3
divergent	Os07t0631100-01.mrna1	ncRNA	769	55.1816	25.3	34.137	14.451	Os07t0631050-00.mrna1	CDS_Nohits	381	0	0	0.293738	0	177	2	2	1	0	strand:	2	0	strand:	1	1	strand:	1	0	strand:	0	0
enclosed	Os07t0631900-01.mrna1	RNA recognition motif. (a.k.a. RRM, RBD, or RNP dom	1053	202.149	101.049	518.307	68.0791	Os07t0631950-00.mrna1	ncRNA	410	2.42319	11.9506	69.0588	2.25	400	23	10	6	23	strand:	23	0	strand:	9	1	strand:	6	0	strand:	22	1
enclosed	Os07t0633400-01.mrna1	CDS_Nohits	2122	0.0687422	0	0.0701298	0.0130712	Os07t0633450-00.mrna1	CDS_Nohits	876	0.081843	0	0.123533	0	729	1	1	1	0	strand:	1	0	strand:	1	0	strand:	1	0	strand:	0	0
convergent	Os07t0637000-01.mrna1	Protein kinase domain	1778	0.17601	0.0833	0.983177	0.049678	CUFF.12694.2	PPR repeat	2166	0.291568	0.162807	0.229369	0.0614306	413	0	4	1	0	strand:	0	0	strand:	3	1	strand:	1	0	strand:	0	0
divergent	Os07t0637700-00.mrna1	Dirigent-like protein	1023	5.03694	4.32313	1.09972	2.7217	CUFF.12697.1	ncRNA	580	0.780767	0.85944	0.124659	0.227821	544	0	0	0	1	strand:	0	0	strand:	0	0	strand:	0	0	strand:	1	0
divergent	Os07t0643000-01.mrna1	alpha/beta hydrolase fold	1159	0.32148	0	0.191	0	Os07t0642950-00.mrna1	CDS_Nohits	1117	6.74e-08	0	0	0	1073	5	1	4	6	strand:	0	5	strand:	0	1	strand:	3	1	strand:	0	6
enclosed	Os07t0643600-00.mrna1	CDS_Nohits	1011	9.17e-07	0.3363	0.106708	1.12e-06	Os07t0643601-00.mrna1	alpha/beta hydrolase fold	1066	1.08085	1.13e-06	2.73e-07	0.0962549	1011	7	0	4	11	strand:	4	3	strand:	0	0	strand:	1	3	strand:	5	6
enclosed	Os07t0645050-00.mrna1	ncRNA	453	0.12979	0.508973	0.911456	0.309988	Os07t0645000-01.mrna1	Pfam-B_10529	919	7.32675	4.94239	6.97137	1.98786	442	10	6	4	4	strand:	1	9	strand:	0	6	strand:	0	4	strand:	0	4
enclosed	Os07t0648200-00.mrna1	ncRNA	288	0.199191	0.206697	0.201915	0	Os07t0648100-01.mrna1	ncRNA	1225	0.105045	0.245	4.56e-08	0.159	253	1	0	0	0	strand:	0	1	strand:	0	0	strand:	0	0	strand:	0	0
enclosed	Os07t0648566-01.mrna1	ncRNA	699	1.17239	0.865	0.203	0.19623	Os07t0648700-00.mrna1	CDS_Nohits	414	4.03683	1.4079	0.346323	1.13185	414	0	0	1	0	strand:	0	0	strand:	0	0	strand:	1	0	strand:	0	0
enclosed	Os07t0650100-00.mrna1	CDS_Nohits	2743	0.0654445	0	0.0787861	0	Os07t0650000-01.mrna1	CDS_Nohits	2971	1.49e-07	0.0653487	0.0962541	0.0540048	2308	3	4	1	4	strand:	2	1	strand:	1	3	strand:	0	1	strand:	2	2
convergent	Os07t0650200-00.mrna1	CDS_Nohits	2007	0	1.76e-06	6e-10	0	Os07t0650300-01.mrna1	CDS_Nohits	1721	0	0.0213	0.019	0	1557	0	1	1	0	strand:	0	0	strand:	0	1	strand:	1	0	strand:	0	0
enclosed	Os07t0653900-01.mrna1	CDS_Nohits	3131	3.3e-08	0.0171008	0.0386816	1.77e-08	Os07t0653800-01.mrna1	CDS_Nohits	3093	0.122564	0.0314946	3e-10	0.0441448	2575	4	4	2	4	strand:	2	2	strand:	2	2	strand:	0	2	strand:	1	3
convergent	Os07t0654700-00.mrna1	CDS_Nohits	2647	0.0479754	0.0347615	0.0210663	0.0191656	Os07t0654800-01.mrna1	ncRNA	1388	0	1.99e-07	0.0170708	7e-10	1203	0	0	0	1	strand:	0	0	strand:	0	0	strand:	0	0	strand:	0	1
divergent	Os07t0655900-01.mrna1	SNARE associated Golgi protein	1140	2.42586	1.66	3.06828	1.01185	Os07t0655850-00.mrna1	CDS_Nohits	562	1.47568	0.131267	0.59519	0.18782	249	1	0	0	2	strand:	1	0	strand:	0	0	strand:	0	0	strand:	2	0
divergent	Os07t0657400-01.mrna1	Protein of unknown function (DUF563)	2011	13.9875	4.58	19.8838	4.40732	Os07t0657300-01.mrna1	CDS_Nohits	2122	2.25	1.93	6.58529	0.892211	1755	119	79	92	131	strand:	61	58	strand:	42	37	strand:	46	46	strand:	57	74
enclosed	Os07t0657900-01.mrna1	Thioredoxin	1819	4.266	2.19827	3.89221	1.57441	Os07t0657950-00.mrna1	ncRNA	566	0	0	0.0754565	0	355	7	6	6	6	strand:	6	1	strand:	5	1	strand:	4	2	strand:	6	0
enclosed	CUFF.12785.2	Ubiquitin carboxyl-terminal hydrolase	2357	1.98842	0.447603	2.08805	0.300237	Os07t0661201-00.mrna1	ncRNA	1666	0	0	0.921673	0	1607	11	19	54	25	strand:	10	1	strand:	18	1	strand:	26	28	strand:	24	1
convergent	CUFF.12788.2	CDS_Nohits	5497	0.0784109	0.011	2.16726	0.00472457	CUFF.12789.2	DDT domain	8428	0.64734	0.355787	0.502053	0.17	4645	38	32	80	67	strand:	27	11	strand:	22	10	strand:	66	14	strand:	46	21
convergent	CUFF.12811.2	Protein kinase domain	2671	1.74645	0.820176	0.757	0.658298	CUFF.12813.2	CDS_Nohits	2020	0.195355	0	0.128728	0.0486999	426	2	1	0	1	strand:	2	0	strand:	1	0	strand:	0	0	strand:	0	1
enclosed	CUFF.12823.1	CW-type Zinc Finger	6081	1.23669	0.494986	0.915355	0.325123	Os07t0669750-00.mrna1	ncRNA	511	0	0.238116	0.0568016	7e-10	497	3	0	1	3	strand:	3	0	strand:	0	0	strand:	0	1	strand:	3	0
convergent	CUFF.12824.1	Nucleoporin complex subunit 54	1753	0.737453	0.324	0.31	0.328397	CUFF.12827.1	PPR repeat family	2538	0.311276	0.178858	0.0478134	0.0534133	1236	1	1	1	0	strand:	0	1	strand:	0	1	strand:	0	1	strand:	0	0
divergent	Os07t0671400-01.mrna1	Heavy-metal-associated domain	1242	8.153	3.70639	2.58009	2.95085	Os07t0671301-00.mrna1	ncRNA	1219	3.93929	0.278228	0.457594	0.63563	855	1	2	3	6	strand:	1	0	strand:	1	1	strand:	3	0	strand:	2	4
enclosed	Os07t0673400-02.mrna1	ncRNA	936	0.582204	0.792977	1.96878	0.162925	Os07t0673450-00.mrna1	ncRNA	492	2.32e-05	0.685	1.27e-07	1.32e-07	492	2	0	1	6	strand:	2	0	strand:	0	0	strand:	1	0	strand:	3	3
divergent	Os07t0673600-00.mrna1	CDS_Nohits	588	189.321	54.9629	32.8129	42.2	Os07t0673550-00.mrna1	Photosystem II reaction centre X protein (PsbX)	738	416.793	77.7568	100.525	50.253	489	26	13	13	28	strand:	2	24	strand:	1	12	strand:	1	12	strand:	5	23
enclosed	Os07t0674700-01.mrna1	Ribosomal protein L18e/L15	849	4.69	3.86	0.93805	1.67	Os07t0674750-00.mrna1	ncRNA	653	0.293	0.000895	0.962757	0.154	633	0	1	2	2	strand:	0	0	strand:	1	0	strand:	2	0	strand:	2	0
convergent	CUFF.12845.2	Phosphotransferase enzyme family	4429	2.57837	1.36667	1.21696	0.929829	Os07t0675100-01.mrna1	Pectinesterase	2033	2.8261	1.16	0.711	0.649319	1515	6	2	3	5	strand:	5	1	strand:	1	1	strand:	1	2	strand:	3	2
enclosed	Os07t0679200-01.mrna1	Transcriptional repressor, ovate	1261	0.191842	0	0	1.7e-08	Os07t0679250-00.mrna1	CDS_Nohits	484	6e-10	0	0	0.109679	484	0	1	1	2	strand:	0	0	strand:	0	1	strand:	1	0	strand:	0	2
divergent	Os07t0682500-01.mrna1	CDS_Nohits	2719	1.95736	2.10732	8.95576	1.56082	Os07t0682400-01.mrna1	RNA recognition motif (a.k.a. RRM, RBD, or RNP doma	3219	10.5052	5.60313	7.50953	3.28223	2115	35	15	12	37	strand:	11	24	strand:	5	10	strand:	4	8	strand:	13	24
enclosed	Os07t0682800-01.mrna1	GDA1/CD39 (nucleoside phosphatase) family	2037	1.28936	0.949728	1.68645	0.541709	Os07t0682850-00.mrna1	CDS_Nohits	668	1.5e-09	2.28e-06	0.119752	5.5e-09	629	1	2	1	1	strand:	1	0	strand:	2	0	strand:	0	1	strand:	1	0
divergent	Os07t0684400-01.mrna1	CDS_Nohits	4590	0.793	0.243836	0.0974	0.215	CUFF.12875.2	ncRNA	3089	4.85159	1.8809	1.18256	1.15506	2077	87	58	35	105	strand:	28	59	strand:	19	39	strand:	8	27	strand:	40	65
enclosed	Os07t0685600-01.mrna1	CDS_Nohits	3096	0.0368245	0.0305351	2.1183	0	Os07t0685650-01.mrna1	ncRNA	529	0.166401	0.0716716	5.75327	0	529	2	0	10	0	strand:	1	1	strand:	0	0	strand:	3	7	strand:	0	0
enclosed	CUFF.12884.3	Alpha-L-arabinofuranosidase C-terminus	2751	0.378	0.166933	0.163059	6.99e-06	Os07t0686950-01.mrna1	ncRNA	410	0	0	0.120382	0.117136	305	0	1	0	1	strand:	0	0	strand:	0	1	strand:	0	0	strand:	1	0
divergent	Os07t0690400-01.mrna1	Protein phosphatase 2C	1897	1.52625	1.28024	1.3601	0.935231	CUFF.12901.1	ncRNA	549	0.35339	0.729688	1.06635	0.25842	453	1	1	1	0	strand:	0	1	strand:	1	0	strand:	1	0	strand:	0	0
enclosed	Os07t0692001-00.mrna1	ncRNA	1014	0	1.29e-08	7.82e-07	0	Os07t0691800-01.mrna1	ATPase family associated with various cellular acti	1592	10.2191	5.47353	7.40329	3.05237	985	32	25	29	29	strand:	1	31	strand:	0	25	strand:	0	29	strand:	1	28
convergent	CUFF.12917.3	Adenosine/AMP deaminase	7790	0.0278399	0.0363153	0.0421512	0.0182369	CUFF.12920.1	GDSL/SGNH-like Acyl-Esterase family found in Pmr	2674	0.923646	1.10042	0.86359	0.585551	1338	25	9	19	24	strand:	14	11	strand:	9	0	strand:	15	4	strand:	14	10
enclosed	CUFF.12915.1	CDS_Nohits	1593	2.94059	2.97709	5.53613	1.55433	CUFF.12910.3	Phosphatidylinositol-specific phospholipase C, X	1558	22.0842	15.0773	19.1516	6.99122	1496	23	20	13	19	strand:	1	22	strand:	1	19	strand:	1	12	strand:	4	15
convergent	CUFF.12936.1	CDS_Nohits	2263	0.424	0.458	0.424	0.0939	CUFF.12938.2	CDS_Nohits	3721	1.19e-07	3.46e-08	1.25e-07	1e-08	1640	4	2	2	6	strand:	0	4	strand:	0	2	strand:	1	1	strand:	0	6
enclosed	Os08t0101900-00.mrna1	Domain of unknown function (DUF588)	714	5.59e-07	1.51e-08	0.377177	3.91e-08	CUFF.12937.1	Acetyltransferase (GNAT) family	2397	2.68182	1.05	0.954	0.785541	714	2	2	1	0	strand:	0	2	strand:	0	2	strand:	0	1	strand:	0	0
divergent	CUFF.12941.1	CDS_Nohits	1365	1.24	0.516147	1.8e-07	0.417	Os08t0102700-01.mrna1	Late embryogenesis abundant protein	1519	13.6781	3.6198	0	5.21	1280	52	42	18	60	strand:	33	19	strand:	16	26	strand:	8	10	strand:	25	35
convergent	Os08t0103300-01.mrna1	Tub family	3118	2.04771	0.961616	1.49653	0.721712	CUFF.12947.1	DHHC palmitoyltransferase	3416	0.877556	0.35459	0.799442	0.208688	2114	14	17	6	29	strand:	10	4	strand:	11	6	strand:	4	2	strand:	23	6
enclosed	Os08t0106200-00.mrna1	CDS_Nohits	405	0.76036	0	0.288951	0.0647629	Os08t0106100-01.mrna1	ncRNA	904	1.46888	1.60832	1.3734	1.56289	405	2	1	1	3	strand:	1	1	strand:	1	0	strand:	1	0	strand:	0	3
enclosed	CUFF.12966.2	Glycosyl hydrolases family 28	8936	0.0685627	0.0435679	0.770799	0.0294487	Os08t0107400-02.mrna1	Pfam-B_1583	2821	0	1e-10	0.447674	1.8e-09	2821	6	11	12	13	strand:	0	6	strand:	3	8	strand:	0	12	strand:	0	13
convergent	CUFF.12963.2	Mago nashi protein	1036	6.70715	3.434	2.04044	1.36393	CUFF.12965.1	Plant invertase/pectin methylesterase inhibitor	2753	0.412	0.0945015	5.38102	0.136417	226	0	0	1	0	strand:	0	0	strand:	0	0	strand:	0	1	strand:	0	0
convergent	CUFF.12961.2	WD domain, G-beta repeat	2650	0.544	0.280989	0.290754	0.0548452	Os08t0108300-01.mrna1	CDS_Nohits	1290	1.92285	1.44846	1.71095	0.815408	749	1	0	0	0	strand:	0	1	strand:	0	0	strand:	0	0	strand:	0	0
enclosed	Os08t0112450-01.mrna1	ncRNA	649	0.0173568	0.0644381	2.05e-08	0	Os08t0112400-01.mrna1	PPR repeat	2737	0.435722	0.325824	0.200416	0.142399	400	0	1	0	1	strand:	0	0	strand:	0	1	strand:	0	0	strand:	0	1
enclosed	Os08t0112700-01.mrna1	SRF-type transcription factor (DNA-binding and dime	1162	1.16895	0.384463	0.606976	0.434701	CUFF.13027.1	ncRNA	513	1.93109	1.60604	1.79123	0.515833	485	0	1	0	2	strand:	0	0	strand:	0	1	strand:	0	0	strand:	1	1
enclosed	Os08t0113100-01.mrna1	pfkB family carbohydrate kinase	1421	34.0242	23.8297	50.1714	10.9072	Os08t0113150-00.mrna1	CDS_Nohits	853	3.85402	2.08716	1.35284	0.80845	848	16	8	21	11	strand:	16	0	strand:	8	0	strand:	21	0	strand:	11	0
convergent	CUFF.13044.1	U-box domain	1122	0.131239	0.525111	0.254376	9.76e-05	Os08t0113400-01.mrna1	Methyltransferase domain	1348	0.162238	0	0.258715	0.0759945	56	1	0	0	0	strand:	1	0	strand:	0	0	strand:	0	0	strand:	0	0
enclosed	CUFF.12988.2	ncRNA	686	0.656667	0.725401	0.538369	0.162563	CUFF.12985.2	Protein of unknown function (DUF1162)	8206	1.79878	0.382	0.646819	1.03e-05	646	1	5	4	4	strand:	0	1	strand:	2	3	strand:	2	2	strand:	0	4
enclosed	Os08t0117700-01.mrna1	Protein tyrosine kinase	2386	0.0464913	0.0247473	0.0201622	0.0422749	Os08t0117750-00.mrna1	CDS_Nohits	1700	0	0	0.135531	0	1567	2	3	1	1	strand:	2	0	strand:	2	1	strand:	1	0	strand:	0	1
divergent	Os08t0120400-00.mrna1	CDS_Nohits	399	0.195385	0	0	0	CUFF.12993.2	CDS_Nohits	2537	0.877	0.0937	0.158	0.149	364	1	1	2	1	strand:	0	1	strand:	0	1	strand:	0	2	strand:	0	1
enclosed	CUFF.13009.1	CDS_Nohits	2997	0.372935	0.362929	1.27385	0.105286	Os08t0124000-02.mrna1	Protein kinase domain	2544	2.04788	2.54043	6.17109	1.04294	2544	23	12	19	27	strand:	11	12	strand:	6	6	strand:	7	12	strand:	14	13
enclosed	Os08t0125850-00.mrna1	ncRNA	523	4.06e-05	0	0	0	Os08t0125800-01.mrna1	Legume lectin domain	2355	0.361458	0.161993	0.257012	0.0877	509	27	13	9	25	strand:	9	18	strand:	4	9	strand:	1	8	strand:	10	15
convergent	Os08t0128200-01.mrna1	Protein of unknown function (DUF3537)	1936	1.77317	0.699574	0.529941	0.504255	CUFF.13028.2	Actin	2632	1.43e-06	9.32e-07	0.274418	5.46e-08	624	3	1	0	3	strand:	2	1	strand:	1	0	strand:	0	0	strand:	3	0
convergent	CUFF.13045.1	Copine	3145	0.436741	0.169	0.175	0.0416	CUFF.13047.1	Subunit 21 of Mediator complex	1187	1.27554	0.410757	0.777204	0.363078	354	0	0	1	0	strand:	0	0	strand:	0	0	strand:	1	0	strand:	0	0
enclosed	Os08t0143500-01.mrna1	Core-2/I-Branching enzyme	1707	1.94183	1.13	0.888587	0.845273	Os08t0143500-02.mrna1	ncRNA	957	4e-10	2.3e-07	0.0261056	0.0369328	532	2	1	0	0	strand:	1	1	strand:	1	0	strand:	0	0	strand:	0	0
enclosed	Os08t0153000-00.mrna1	ABC transporter transmembrane region	3786	0	0	0.0105989	0.00956693	CUFF.13089.1	ncRNA	1345	0.138	0	0.120924	0.0181842	806	4	0	0	1	strand:	2	2	strand:	0	0	strand:	0	0	strand:	1	0
divergent	Os08t0155550-00.mrna1	ncRNA	959	1.71046	0.119364	3.58306	0.699652	Os08t0155400-01.mrna1	POT family	1990	11.2528	4.79989	16.844	3.60869	612	3	1	4	6	strand:	2	1	strand:	0	1	strand:	1	3	strand:	2	4
enclosed	Os08t0157000-00.mrna1	Protein kinase domain	1577	0.675204	0.358809	0.519723	0.253023	Os08t0156950-00.mrna1	ncRNA	462	0.197784	0.114166	0.143798	0.00503209	377	0	1	0	1	strand:	0	0	strand:	1	0	strand:	0	0	strand:	0	1
enclosed	Os08t0160600-01.mrna1	CDS_Nohits	2084	13.329	15.305	10.9788	2.72916	Os08t0160500-01.mrna1	Cellulose synthase	3705	63.21	56.8281	63.8578	19.4565	1863	72	43	50	75	strand:	25	47	strand:	8	35	strand:	13	37	strand:	26	49
enclosed	Os08t0162300-01.mrna1	CDS_Nohits	2522	0	0	0	0.040054	Os08t0162400-01.mrna1	Zinc finger, C3HC4 type (RING finger)	1953	1.04122	0.32	0.741699	0.601	1747	21	11	11	15	strand:	6	15	strand:	6	5	strand:	3	8	strand:	2	13
divergent	Os08t0162700-01.mrna1	CDS_Nohits	770	0.837523	0.260374	0.35653	0.445771	Os08t0162650-00.mrna1	ncRNA	1076	0.19047	1.52e-06	0.0883207	0.0712963	625	1	0	0	2	strand:	1	0	strand:	0	0	strand:	0	0	strand:	1	1
convergent	CUFF.13134.4	Haloacid dehalogenase-like hydrolase	1096	2.50786	0.919859	0.381227	0.120117	Os08t0169900-00.mrna1	NB-ARC domain	2943	0.0537126	0.0380772	0.0632198	0.019555	214	0	1	0	0	strand:	0	0	strand:	0	1	strand:	0	0	strand:	0	0
enclosed	CUFF.13146.1	UvrB/uvrC motif	1977	2.12	0.427814	0.156212	5.14e-08	Os08t0172250-00.mrna1	ncRNA	276	8.0369	1.9631	0.95297	0.848	276	1	0	0	0	strand:	1	0	strand:	0	0	strand:	0	0	strand:	0	0
enclosed	Os08t0177000-01.mrna1	CDS_Nohits	1327	0.93491	0.165	0.385	0.306	Os08t0176900-01.mrna1	Seed dormancy control	1974	1.94623	0.458009	3.05e-06	1.12e-06	1101	2	2	2	5	strand:	0	2	strand:	0	2	strand:	0	2	strand:	0	5
divergent	CUFF.13197.1	CDS_Nohits	514	2.61447	0.648945	0.556174	0.289815	Os08t0190300-00.mrna1	NB-ARC domain	3096	1.72563	0.890677	0.427091	0.57313	503	7	4	22	6	strand:	0	7	strand:	0	4	strand:	0	22	strand:	0	6
enclosed	Os08t0190901-00.mrna1	ncRNA	398	6.91626	3.65683	3.97786	1.4237	Os08t0190800-01.mrna1	ncRNA	600	17.5	10.759	7.23387	5.85634	388	3	3	2	3	strand:	1	2	strand:	0	3	strand:	0	2	strand:	0	3
enclosed	Os08t0191150-00.mrna1	ncRNA	621	0.0987568	0	0	0	CUFF.13202.1	Aconitase family (aconitate hydratase)	3846	29.9566	17.0609	8.43046	9.28523	469	14	8	5	21	strand:	0	14	strand:	1	7	strand:	0	5	strand:	0	21
enclosed	Os08t0199525-00.mrna1	CDS_Nohits	1104	0.0425649	3.63e-08	0	1.88e-06	Os08t0199400-01.mrna1	Fatty acid desaturase	1564	0.299714	0.360067	0.255891	0.248475	1076	0	0	0	1	strand:	0	0	strand:	0	0	strand:	0	0	strand:	0	1
enclosed	Os08t0200201-00.mrna1	CDS_Nohits	1047	2.34358	0.474502	0.412867	8.36e-07	Os08t0200100-01.mrna1	Fatty acid desaturase	1471	3.48193	3.29739	2.49399	2.44925	1047	0	0	1	0	strand:	0	0	strand:	0	0	strand:	0	1	strand:	0	0
enclosed	CUFF.13239.1	Protein kinase domain	2184	1.38e-05	5.32e-07	0.137662	0.0261306	Os08t0203150-00.mrna1	ncRNA	559	0	0	0.135592	0	383	8	8	6	9	strand:	5	3	strand:	6	2	strand:	2	4	strand:	5	4
enclosed	Os08t0203300-01.mrna1	Di-glucose binding within endoplasmic reticulu	3549	1.93633	0.688338	0.177442	0.3935	Os08t0203325-00.mrna1	ncRNA	502	0	4e-10	7e-10	1.4e-09	383	4	3	3	5	strand:	3	1	strand:	3	0	strand:	1	2	strand:	3	2
enclosed	Os08t0203400-01.mrna1	Di-glucose binding within endoplasmic reticulu	3364	1.23318	0.923323	1.66221	0.26095	Os08t0203501-00.mrna1	ncRNA	499	0.124235	6.71e-05	1.24e-07	0	383	16	12	15	20	strand:	14	2	strand:	9	3	strand:	15	0	strand:	17	3
enclosed	Os08t0203600-02.mrna1	Protein kinase domain	3710	0.361322	0.321061	0.194321	0.11823	Os08t0203650-00.mrna1	ncRNA	486	0.379122	0.168258	0	0.0632257	383	5	3	4	7	strand:	4	1	strand:	3	0	strand:	2	2	strand:	5	2
enclosed	CUFF.13240.2	Di-glucose binding within endoplasmic reticulum	3988	6.63e-08	2.48e-07	2.53e-07	5.8e-08	Os08t0203750-00.mrna1	ncRNA	536	0	0	0.138059	0	383	2	2	1	0	strand:	1	1	strand:	1	1	strand:	1	0	strand:	0	0
enclosed	CUFF.13251.1	K+ potassium transporter	2797	0.291474	0.44522	3.53e-06	0.349992	CUFF.13256.1	CDS_Nohits	1617	1.94e-05	0.215962	3.13e-06	0	1467	8	4	3	6	strand:	6	2	strand:	3	1	strand:	3	0	strand:	5	1
enclosed	Os08t0206600-01.mrna1	AICARFT/IMPCHase bienzyme	2105	2.34378	0.58955	0.71944	0.4914	Os08t0206650-00.mrna1	ncRNA	399	0.186268	0.162491	0	0	234	2	0	1	1	strand:	2	0	strand:	0	0	strand:	1	0	strand:	1	0
divergent	Os08t0207500-01.mrna1	ZIP Zinc transporter	1722	1.77075	0.764094	0.38092	0.489167	Os08t0207401-00.mrna1	CDS_Nohits	1195	0.0902246	0.00424368	9e-10	1.3e-09	1023	2	0	1	3	strand:	1	1	strand:	0	0	strand:	1	0	strand:	2	1
convergent	CUFF.13271.1	ncRNA	636	1.04861	0.143	1.12	0.393	Os08t0225000-00.mrna1	FabA-like domain	874	3.32169	1.63995	1.04209	0.33478	402	1	3	3	2	strand:	1	0	strand:	0	3	strand:	0	3	strand:	0	2
enclosed	Os08t0229601-01.mrna1	Exo70 exocyst complex subunit	2116	0.123672	0.106443	1.07775	0.0725995	CUFF.13281.2	CDS_Nohits	2389	1.18e-08	1.22e-05	0.157629	1.8e-09	2116	4	2	19	2	strand:	1	3	strand:	1	1	strand:	14	5	strand:	0	2
enclosed	Os08t0232100-01.mrna1	ncRNA	1881	1.47872	0.314244	0.0949	0.221043	CUFF.13292.1	ncRNA	785	0.204587	0.229947	0.0464195	0.23448	513	0	1	0	0	strand:	0	0	strand:	0	1	strand:	0	0	strand:	0	0
enclosed	Os08t0237000-01.mrna1	Glycosyl hydrolases family 16	1127	164.613	118.701	131.836	61.5145	Os08t0237050-00.mrna1	ncRNA	725	17.9082	3.12387	29.5608	2.42503	703	56	49	40	60	strand:	49	7	strand:	45	4	strand:	35	5	strand:	57	3
enclosed	Os08t0243001-00.mrna1	ncRNA	839	0	0	0.3048	0	Os08t0242900-01.mrna1	Afadin- and alpha -actinin-Binding	1556	0.426496	3.35e-06	0.141848	6.42e-06	706	10	1	6	7	strand:	2	8	strand:	0	1	strand:	2	4	strand:	0	7
enclosed	Os08t0245200-01.mrna1	AMP-binding enzyme	2065	1.13051	0.688112	0.303224	0.393008	Os08t0245301-00.mrna1	CDS_Nohits	1019	0.423173	0.200523	0.168736	0.0966849	1015	2	0	0	4	strand:	1	1	strand:	0	0	strand:	0	0	strand:	3	1
convergent	Os08t0254500-02.mrna1	SecY translocase	3220	0.861504	0.305098	0.292006	0.139799	Os08t0254600-01.mrna1	Cyclic nucleotide-binding domain	2756	0.0449436	0	0.0376896	0	1258	1	1	0	1	strand:	1	0	strand:	0	1	strand:	0	0	strand:	1	0
enclosed	CUFF.13348.1	Pfam-B_8914	1289	10.2108	4.55016	2.19576	3.18409	CUFF.13349.1	ncRNA	501	3.23e-05	1.08047	0.859605	0.612573	218	4	4	1	1	strand:	4	0	strand:	4	0	strand:	1	0	strand:	1	0
convergent	Os08t0276100-01.mrna1	CDS_Nohits	1709	49.5574	27.3	7.5368	12.8	CUFF.13362.1	WRKY DNA -binding domain	2641	3.42103	1.35456	1.51679	1.08124	446	12	16	4	18	strand:	5	7	strand:	5	11	strand:	2	2	strand:	11	7
enclosed	Os08t0305200-00.mrna1	CDS_Nohits	324	0.33676	0.128706	0.269638	0	Os08t0305000-01.mrna1	ncRNA	1101	4.38747	1.44242	3.65e-06	0.275307	324	2	1	0	4	strand:	1	1	strand:	1	0	strand:	0	0	strand:	3	1
enclosed	CUFF.13406.1	CDS_Nohits	816	0.904606	0.827749	0.479472	0.423827	Os08t0307501-00.mrna1	ncRNA	258	1.30363	4.64e-07	0.894137	0	258	0	0	1	0	strand:	0	0	strand:	0	0	strand:	1	0	strand:	0	0
enclosed	Os08t0320100-01.mrna1	RNA recognition motif. (a.k.a. RRM, RBD, or RNP dom	1426	1.7	1.36659	0.999261	0.972967	CUFF.13429.1	CDS_Nohits	1861	0.378875	0.19332	0.278967	0.314221	1367	12	1	9	14	strand:	11	1	strand:	1	0	strand:	8	1	strand:	14	0
enclosed	Os08t0320250-00.mrna1	CDS_Nohits	1549	0.0272961	0.0611225	0.159	0	Os08t0320200-02.mrna1	OPT oligopeptide transporter protein	2878	1.81e-08	3e-10	7.5e-09	0	1487	1	4	0	2	strand:	0	1	strand:	4	0	strand:	0	0	strand:	1	1
convergent	CUFF.13439.1	ncRNA	1746	4.59681	5.35323	3.94131	2.65344	Os08t0321000-01.mrna1	Fasciclin domain	1758	14.737	7.5e-09	8.80135	2.75361	1730	64	44	30	73	strand:	11	53	strand:	10	34	strand:	9	21	strand:	10	63
enclosed	Os08t0326600-01.mrna1	GMP synthase C terminal domain	1988	4.88858	2.28	0.916811	1.56939	CUFF.13450.1	ncRNA	554	0.470683	0.304214	0.141221	0.274925	550	7	10	1	3	strand:	7	0	strand:	10	0	strand:	1	0	strand:	3	0
enclosed	CUFF.13535.1	ncRNA	982	1.83648	2.01343	2.37472	1.19431	Os08t0366000-01.mrna1	Phosphoenolpyruvate carboxylase	3535	10.115	5.91104	15.5571	2.89526	967	24	10	27	27	strand:	2	22	strand:	1	9	strand:	1	26	strand:	6	21
enclosed	Os08t0377500-01.mrna1	Protein of unknown function, DUF599	1047	1.72941	0.922	1.94344	0.759642	CUFF.13552.2	Exonuclease	2744	0.707428	0.272415	0.203	0.227319	1047	4	3	2	6	strand:	1	3	strand:	0	3	strand:	1	1	strand:	4	2
enclosed	Os08t0384602-00.mrna1	CDS_Nohits	2258	0	0	0.111854	0	CUFF.13568.2	ABC-2 type transporter	5134	0.373481	1.916e-06	2.72419	6.05e-06	1559	17	4	10	9	strand:	6	11	strand:	3	1	strand:	1	9	strand:	4	5
convergent	CUFF.13570.3	CDS_Nohits	1927	1.6e-07	9.84e-08	0.343059	2e-10	Os08t0385000-01.mrna1	ncRNA	456	0.702974	0	0	0	426	3	2	1	4	strand:	1	2	strand:	0	2	strand:	0	1	strand:	1	3
enclosed	Os08t0386200-01.mrna1	WRKY DNA -binding domain	1376	10.8413	3.88886	17.3273	2.9221	CUFF.13576.3	CDS_Nohits	2883	1.02575	0.9	0.306247	0.468335	1376	5	5	8	7	strand:	5	0	strand:	4	1	strand:	8	0	strand:	6	1
convergent	CUFF.13597.2	Glycosyl hydrolase family 9	2554	0.0886442	4.66e-08	0.058296	0.0679227	CUFF.13599.1	Pfam-B_16622	1787	0.878293	0.749098	0.909273	0.421998	795	1	6	2	0	strand:	0	1	strand:	0	6	strand:	1	1	strand:	0	0
convergent	Os08t0389550-00.mrna1	CDS_Nohits	327	4.16e-08	7.3e-09	0.273034	1e-10	Os08t0389601-01.mrna1	ncRNA	514	1.31484	0.869963	1.2711	1.00082	325	8	10	5	12	strand:	1	7	strand:	2	8	strand:	1	4	strand:	2	10
convergent	Os08t0397900-01.mrna1	Pfam-B_14722	1358	0.912852	0.209658	0.560059	0.238033	Os08t0398000-01.mrna1	ABC-2 family transporter protein	3288	0.856736	0.422	0.645	0.306	385	1	3	6	2	strand:	0	1	strand:	0	3	strand:	0	6	strand:	1	1
enclosed	CUFF.13594.2	SPFH domain / Band 7 family	1372	0.224864	0.215769	2.30827	0.461464	Os08t0398450-00.mrna1	ncRNA	366	0.509466	0.594	0.431213	0.585	357	3	3	3	4	strand:	3	0	strand:	3	0	strand:	3	0	strand:	4	0
divergent	Os08t0400000-01.mrna1	YDG/SRA domain	4016	0.108874	0.0597372	0.0311406	0.0461527	Os08t0399900-01.mrna1	CDS_Nohits	1499	0.0522995	2e-10	0.0199545	3.21e-08	865	0	0	1	1	strand:	0	0	strand:	0	0	strand:	1	0	strand:	0	1
enclosed	Os08t0401550-00.mrna1	ncRNA	426	0.174	0	0.0146431	0	Os08t0401500-01.mrna1	GMC oxidoreductase	2112	8.96e-05	1.28e-05	0.109847	0.0306912	389	2	2	0	1	strand:	0	2	strand:	1	1	strand:	0	0	strand:	1	0
enclosed	CUFF.13614.1	CDS_Nohits	1197	1.21395	1.73	2.92	0.69482	Os08t0407600-01.mrna1	Protein of unknown function (DUF581)	1108	38.9576	9.26613	14.6263	8.00203	1053	19	11	14	24	strand:	2	17	strand:	1	10	strand:	3	11	strand:	0	24
enclosed	Os08t0412401-01.mrna1	Pfam-B_14690	1465	6.16e-07	2e-09	0.0769635	1e-10	CUFF.13625.1	ncRNA	955	0	0.0699804	0.205037	0	948	11	7	6	11	strand:	11	0	strand:	7	0	strand:	6	0	strand:	11	0
enclosed	Os08t0421825-01.mrna1	CDS_Nohits	2081	0.655779	0.511	1.49603	0.778832	CUFF.13649.1	U-box domain	3014	0.487563	0.165382	0.321	0.0664904	2081	4	10	7	21	strand:	0	4	strand:	4	6	strand:	3	4	strand:	8	13
convergent	CUFF.13668.3	Myb-like DNA-binding domain	1845	1.78897	0.326531	2.14273	0.469713	CUFF.13670.1	CDS_Nohits	2153	0.347501	0.243368	2.56678	0.172337	1828	7	4	7	9	strand:	5	2	strand:	3	1	strand:	6	1	strand:	3	6
enclosed	CUFF.13682.1	CDS_Nohits	4158	0.175718	0.0356074	0.12119	0.0487881	CUFF.13678.2	Pfam-B_15828	5381	1.23828	0.455	1.67588	0.279781	4045	50	43	34	46	strand:	7	43	strand:	4	39	strand:	1	33	strand:	9	37
divergent	Os08t0434100-01.mrna1	Ribonuclease T2 family	1177	10.5788	5.83585	19.2	5.07	CUFF.13697.1	CDS_Nohits	2346	0.688333	0.15478	1.01773	0.0875832	1175	98	78	66	109	strand:	52	46	strand:	39	39	strand:	38	28	strand:	61	48
divergent	CUFF.13701.1	CDS_Nohits	1775	1.33064	0.734555	2.70695	0.712536	Os08t0434700-01.mrna1	MYB-CC type transfactor, LHEQLE motif	1762	6.71712	1.54346	2.68157	1.98423	1342	19	17	10	19	strand:	4	15	strand:	2	15	strand:	0	10	strand:	3	16
enclosed	Os08t0438501-00.mrna1	CDS_Nohits	979	0.238437	8.4853e-05	5.6e-09	3.9e-09	Os08t0438400-01.mrna1	ZF-HD protein dimerisation region	1406	4.17687	1.38532	1.4	0.677125	931	7	5	4	11	strand:	0	7	strand:	0	5	strand:	0	4	strand:	4	7
enclosed	Os08t0439600-00.mrna1	Plant protein of unknown function (DUF868)	1469	1.0429	0.499767	0.1606	0.2756	Os08t0439750-00.mrna1	ncRNA	567	2.13e-08	1.32e-07	0.191742	0.0869638	567	1	0	0	2	strand:	0	1	strand:	0	0	strand:	0	0	strand:	2	0
enclosed	Os08t0440800-01.mrna1	Aldehyde dehydrogenase family	1963	13.4491	5.65154	32.1671	2.89903	Os08t0440850-00.mrna1	ncRNA	255	4.4e-05	0	0	1.69e-05	194	1	1	2	1	strand:	1	0	strand:	0	1	strand:	2	0	strand:	1	0
enclosed	Os08t0446250-00.mrna1	CDS_Nohits	1662	0	1e-10	1.609e-06	0	Os08t0446200-01.mrna1	Protein kinase domain	3774	0.218064	0.11	0.216426	0.068	1647	3	0	3	5	strand:	1	2	strand:	0	0	strand:	2	1	strand:	1	4
divergent	Os08t0446800-01.mrna1	CDS_Nohits	885	3.67056	1.78993	2.35643	1.14921	Os08t0446750-00.mrna1	CDS_Nohits	766	0.0822443	1.03e-08	2.1e-07	1.05e-07	716	1	2	2	2	strand:	1	0	strand:	1	1	strand:	1	1	strand:	2	0
convergent	Os08t0449400-00.mrna1	CDS_Nohits	357	0	0.0452773	0.284	0	CUFF.13738.1	ncRNA	1813	1.44612	0.627056	0.579725	0.380202	220	0	1	1	0	strand:	0	0	strand:	0	1	strand:	0	1	strand:	0	0
convergent	Os08t0452100-00.mrna1	Subtilase family	2465	0.055	0.100405	0.172568	0.109758	CUFF.13749.1	CDS_Nohits	1631	0.500931	0.252074	5e-09	2.3e-09	1348	2	0	2	4	strand:	2	0	strand:	0	0	strand:	2	0	strand:	2	2
convergent	CUFF.13759.3	Ferric reductase NAD binding domain	1965	0.0453902	2.56e-08	0	3.44e-08	Os08t0453766-01.mrna1	Protein kinase domain	1409	0.832467	0.418394	0.522484	0.281999	228	0	1	0	0	strand:	0	0	strand:	1	0	strand:	0	0	strand:	0	0
convergent	CUFF.13761.3	CDS_Nohits	780	0.0664489	0.286327	0.459297	0.364668	CUFF.13762.1	ncRNA	623	1.29699	0.887084	0.508	0.296	619	3	2	1	4	strand:	3	0	strand:	2	0	strand:	1	0	strand:	2	2
divergent	Os08t0459333-00.mrna1	CDS_Nohits	1094	3.41e-07	6.53e-05	0.333751	0.182182	Os08t0459300-01.mrna1	Pfam-B_16178	1146	1.17375	0.955977	3e-06	3.76e-07	1077	7	9	6	14	strand:	0	7	strand:	0	9	strand:	1	5	strand:	0	14
enclosed	CUFF.13766.1	CDS_Nohits	1016	4.9587	4.06864	5.72907	1.74968	Os08t0460000-02.mrna1	Cupin	993	11.4412	11.8824	20.2431	4.77519	934	17	9	3	16	strand:	0	17	strand:	0	9	strand:	0	3	strand:	2	14
enclosed	CUFF.13775.2	CDS_Nohits	2004	0	4e-10	0.0376	0.0242	Os08t0460600-01.mrna1	Cytokinin dehydrogenase 1, FAD and cytokinin bi	1707	0	0	0.168926	0	1707	19	6	10	24	strand:	4	15	strand:	0	6	strand:	3	7	strand:	5	19
divergent	Os08t0464400-01.mrna1	Ring finger domain	1176	1.44649	1.14217	3.21142	0.641676	CUFF.13784.1	CDS_Nohits	948	0.777499	0.44763	1.37496	0.0912893	611	2	0	2	4	strand:	2	0	strand:	0	0	strand:	2	0	strand:	4	0
enclosed	CUFF.13797.1	ncRNA	326	2.79023	1.00319	2.18336	0.449764	Os08t0470200-02.mrna1	Eukaryotic-type carbonic anhydrase	1128	5.2315	6.09687	9.54573	2.09173	325	2	0	0	0	strand:	0	2	strand:	0	0	strand:	0	0	strand:	0	0
enclosed	Os08t0475050-00.mrna1	CDS_Nohits	901	0.0128184	2.72e-08	0	0.281359	Os08t0475000-00.mrna1	alpha/beta hydrolase fold	1242	0.914558	0.373539	0.275709	0.155802	901	1	0	3	0	strand:	0	1	strand:	0	0	strand:	2	1	strand:	0	0
enclosed	Os08t0475200-00.mrna1	CDS_Nohits	1074	1.07754	1.42e-05	0.347718	1.18761	Os08t0475100-01.mrna1	alpha/beta hydrolase fold	1228	9.50428	3.90228	0.55556	1.50728	1074	4	2	5	7	strand:	2	2	strand:	0	2	strand:	2	3	strand:	2	5
enclosed	Os08t0478000-01.mrna1	CDS_Nohits	741	13.1715	8.78084	8.76708	5.90545	Os08t0478000-02.mrna1	CDS_Nohits	652	0.33501	0.497357	0.188862	0.131431	652	2	2	1	4	strand:	1	1	strand:	2	0	strand:	1	0	strand:	2	2
enclosed	Os08t0478750-00.mrna1	CDS_Nohits	315	0	5.14e-07	0	1.76e-06	CUFF.13819.2	Mitochondrial carrier protein	903	3.18466	7.30162	78.8519	2.64936	315	8	5	11	7	strand:	1	7	strand:	0	5	strand:	0	11	strand:	0	7
divergent	Os08t0480800-01.mrna1	14-3-3 protein	1151	40.7646	24.786	50.2191	17.1055	CUFF.13823.1	ncRNA	1820	1.65633	0.556878	0.500838	0.463491	832	19	11	15	20	strand:	17	2	strand:	6	5	strand:	15	0	strand:	19	1
enclosed	CUFF.13833.1	CDS_Nohits	1870	0.397145	0.166681	1.44e-06	0.249675	CUFF.13830.1	PPR repeat	3827	0.204528	0.0339	0.0251737	0	1437	6	4	7	2	strand:	6	0	strand:	2	2	strand:	5	2	strand:	1	1
enclosed	Os08t0484533-00.mrna1	ncRNA	1186	4.52273	2.85115	3.41688	1.53423	Os08t0484500-01.mrna1	Class-II DAHP synthetase family	1745	8.96809	3.89143	5.12749	3.30906	1157	16	14	8	10	strand:	3	13	strand:	0	14	strand:	0	8	strand:	0	10
divergent	CUFF.13845.1	Protein kinase domain	2215	0.357	0.167985	0.230628	9.71e-05	Os08t0484566-00.mrna1	CDS_Nohits	306	0.55	0.138128	0.17072	0	241	0	0	1	1	strand:	0	0	strand:	0	0	strand:	1	0	strand:	0	1
convergent	Os08t0492000-01.mrna1	OPT oligopeptide transporter protein	2504	4.62497	2.58516	3.03656	1.19216	Os08t0492100-02.mrna1	RNA recognition motif. (a.k.a. RRM, RBD, or RNP do	1871	0.47334	0.160181	1.81	0.0806	831	2	0	1	2	strand:	2	0	strand:	0	0	strand:	0	1	strand:	0	2
enclosed	CUFF.13900.1	Sodium:sulfate symporter transmembrane region	2210	6.84362	0	7.44085	0	Os08t0503600-01.mrna1	CDS_Nohits	2693	11.5189	19.0898	7.8349	6.55648	2070	60	50	49	93	strand:	58	2	strand:	49	1	strand:	49	0	strand:	89	4
convergent	CUFF.13923.2	Domain of unknown function (DUF4187)	3408	0.494626	0.125396	0.184392	0.11834	CUFF.13928.2	CDS_Nohits	2010	0.164726	0.147289	0.378411	0.105655	1659	9	4	1	7	strand:	5	4	strand:	2	2	strand:	1	0	strand:	3	4
enclosed	Os08t0510750-00.mrna1	ncRNA	773	0	0	0.263347	0	Os08t0510700-01.mrna1	Bromodomain	2518	1.1051	0.537177	4.40486	0.18222	694	2	2	4	4	strand:	1	1	strand:	0	2	strand:	1	3	strand:	0	4
divergent	Os08t0513100-01.mrna1	ncRNA	518	1.58206	0.715624	0.527366	0.0685791	Os08t0513050-00.mrna1	CDS_Nohits	330	0.421412	0	0.631229	2.5e-08	283	0	0	1	1	strand:	0	0	strand:	0	0	strand:	1	0	strand:	1	0
enclosed	CUFF.13957.1	Protein of unknown function, DUF547	3954	0.808755	0.427	0.658381	0.214148	Os08t0515600-01.mrna1	ncRNA	1225	0.11428	0.0384095	0.213706	0.0434686	933	8	1	2	7	strand:	7	1	strand:	1	0	strand:	2	0	strand:	6	1
enclosed	Os08t0516900-01.mrna1	Pfam-B_917	1158	13.8058	3.94776	25.7115	5.32238	CUFF.13956.1	CDS_Nohits	2505	4.31486	1.38006	6.51745	1.2174	1158	31	21	25	42	strand:	21	10	strand:	15	6	strand:	21	4	strand:	30	12
enclosed	Os08t0517650-00.mrna1	ncRNA	721	0.000543483	0	0	0.0450144	CUFF.13962.2	Methyltransferase domain	1064	2.62526	1.36253	1.52402	0.53745	640	6	1	1	3	strand:	1	5	strand:	0	1	strand:	0	1	strand:	0	3
enclosed	CUFF.13990.1	ncRNA	2008	0.330857	0.272893	1.14998	0.172372	CUFF.13991.6	Peroxidase	1013	8.72576	5.00917	3.3454	3.81902	734	6	5	2	9	strand:	0	6	strand:	0	5	strand:	0	2	strand:	1	8
convergent	Os08t0522600-01.mrna1	X-domain of DnaJ-containing	1782	3.28	1.75	3.16936	1.34968	Os08t0522700-00.mrna1	BTB/POZ domain	1122	0.0827052	0	0.636406	0	56	1	0	0	0	strand:	1	0	strand:	0	0	strand:	0	0	strand:	0	0
enclosed	Os08t0524400-00.mrna1	Protein of unknown function (DUF568)	953	3.77	0.688856	1.01565	0.759436	CUFF.13989.1	ncRNA	1081	1.5277	0.839	0.903986	0.454	806	8	4	4	4	strand:	5	3	strand:	4	0	strand:	3	1	strand:	3	1
enclosed	CUFF.14001.1	Pfam-B_17882	2750	0.225088	0.113029	1e-10	0.0762779	Os08t0526633-01.mrna1	ncRNA	710	6.40087	4.79222	0.748168	3.77	710	2	0	0	1	strand:	0	2	strand:	0	0	strand:	0	0	strand:	0	1
enclosed	CUFF.14006.1	ncRNA	622	1.25431	0.703	0.626	0.885	Os08t0527900-00.mrna1	Ubiquitin carboxyl-terminal hydrolase	2253	0.0588254	0.0745988	3.96e-08	0.040546	306	1	1	0	1	strand:	0	1	strand:	1	0	strand:	0	0	strand:	1	0
convergent	CUFF.14013.1	Microtubule associated protein (MAP65/ASE1 family	2413	0.114064	0.0228451	0.102477	0.103046	Os08t0531200-01.mrna1	WD domain, G-beta repeat	3155	0.98028	0.515528	0.505387	0.325599	266	2	0	2	1	strand:	0	2	strand:	0	0	strand:	1	1	strand:	1	0
enclosed	Os08t0532350-00.mrna1	CDS_Nohits	499	9.79431	2.19952	2.5527	0.922	Os08t0532300-01.mrna1	Nuclear transport factor 2 (NTF2) domain	672	55.5	32.9152	33.2693	21.0979	466	5	8	11	11	strand:	1	4	strand:	0	8	strand:	1	10	strand:	1	10
enclosed	CUFF.14038.2	Pfam-B_13660	1889	0.928419	0.453798	0.344461	0.158	CUFF.14035.1	ncRNA	780	0.371	0	0.322	0.0429	390	0	0	1	0	strand:	0	0	strand:	0	0	strand:	1	0	strand:	0	0
divergent	Os08t0535800-02.mrna1	No apical meristem (NAM) protein	1523	44.1237	18.0107	13.1449	14.4574	CUFF.14029.1	CDS_Nohits	3381	2.10663	1.02737	0.557693	0.710557	1514	49	36	33	46	strand:	35	14	strand:	27	9	strand:	25	8	strand:	32	14
convergent	CUFF.14109.1	Domain of unknown function	2511	3.31e-05	0.104424	0.200284	1.71e-06	Os08t0542800-01.mrna1	CDS_Nohits	1899	0.0501158	9.97e-08	0.169413	0.0110842	1416	2	0	1	3	strand:	2	0	strand:	0	0	strand:	1	0	strand:	1	2
convergent	Os08t0542900-01.mrna1	La domain	1641	2.82671	1.29771	1.25333	0.815767	CUFF.14113.1	Pfam-B_1855	1712	0.0506293	0.0365788	0.153159	0.0539008	501	2	1	0	1	strand:	2	0	strand:	0	1	strand:	0	0	strand:	1	0
divergent	Os08t0544400-01.mrna1	ABC-2 type transporter	1638	0.160061	0.107037	0.156099	0.0851239	Os08t0544250-00.mrna1	ncRNA	805	9e-10	4.4e-09	0.0882131	0.010053	647	1	1	0	2	strand:	0	1	strand:	0	1	strand:	0	0	strand:	1	1
convergent	CUFF.14056.1	CDS_Nohits	4571	3.39623	1.50142	2.7134	0.969705	CUFF.14058.1	CDS_Nohits	3649	0.454547	0.703942	1.1812	0.12473	3170	26	27	40	47	strand:	14	12	strand:	16	11	strand:	22	18	strand:	29	18
enclosed	CUFF.14077.2	Thaumatin family	2291	0.569112	0	0.768917	0.206903	Os08t0548650-00.mrna1	ncRNA	723	0.584558	0.15285	0.368344	0.26585	690	0	1	0	1	strand:	0	0	strand:	0	1	strand:	0	0	strand:	0	1
convergent	Os08t0553400-00.mrna1	Arabidopsis protein of unknown function	1428	0.0317328	0	0.00153504	0	Os08t0553450-01.mrna1	CDS_Nohits	1509	0.110314	0.021488	0.0990731	0.0956573	1239	4	2	0	1	strand:	2	2	strand:	1	1	strand:	0	0	strand:	0	1
enclosed	Os08t0553900-00.mrna1	Arabidopsis protein of unknown function	1121	0.178657	0.159703	0	0.084495	Os08t0553800-03.mrna1	NmrA-like family	3495	0.255209	0.0625694	0.092108	0.0687621	953	5	2	2	1	strand:	0	5	strand:	1	1	strand:	1	1	strand:	0	1
enclosed	Os08t0554501-00.mrna1	ncRNA	651	2.99245	1.04518	1.52003	0.719629	Os08t0554400-02.mrna1	Zinc-finger double-stranded RNA-binding	2459	0.429167	0.306407	0.101153	0.632499	560	2	2	1	3	strand:	0	2	strand:	0	2	strand:	0	1	strand:	0	3
enclosed	Os08t0557150-00.mrna1	CDS_Nohits	856	1.40985	0.125242	0	0.0548381	Os08t0557100-03.mrna1	RNA recognition motif. (a.k.a. RRM, RBD, or RNP dom	1301	17.3287	6.59811	7.96003	6.88213	824	24	14	5	13	strand:	0	24	strand:	0	14	strand:	0	5	strand:	0	13
enclosed	CUFF.14089.1	ncRNA	406	7.93818	1.04266	1.90975	0.36166	Os08t0557400-01.mrna1	Low molecular weight phosphotyrosine protein phosph	1139	8.87728	5.55934	8.94513	3.87075	406	0	0	0	2	strand:	0	0	strand:	0	0	strand:	0	0	strand:	0	2
convergent	Os08t0558300-00.mrna1	Late embryogenesis abundant protein	713	0.261688	0	0.590233	0.190877	CUFF.14101.1	Kinesin motor domain	3859	0.202398	0.000536804	0.0929413	0.000489063	449	0	0	0	2	strand:	0	0	strand:	0	0	strand:	0	0	strand:	1	1
[truncated: 467 more rows]
