# Supplementary material for: Strand-specific RNA-seq reveals widespread occurrence of novel cis-natural antisense transcripts in rice
Source: BMC Genomics. 2012 Dec 22;13:721. doi: 10.1186/1471-2164-13-721 (PMC3549290; doi:10.1186/1471-2164-13-721)
Supplement: Additional file 7 — Lists of 166cis-NATs that produced nat-siRNAs exclusively in the overlapping regions with more than five unique small RNAs from four different conditions. Of 166 cis-NATs, 72, 58, 66 and 75 cis-NATs were obtained from normal, salt, cold and drought treatments, respectively. These cis-NATs are listed separately in four tables, respectively indicated by blue, orange, red and green colour. [file 1471-2164-13-721-S7.xlsx]

## Sheet: control
Additional file 7：72 cis-NATs produced siRNAs (more than five small RNA reads) exclusively in the overlapping regions from normal conditions
types	plus_transcript_id	PFAM	plus_len	chr.	L6-control-plusFPKM	minus_transcript_id	PFAM	minus_len	L6-control-minusFPKM	overlap_len	smRNAs_depth	overlap_control_smRNAs
enclosed	CUFF.4916.2	ncRNA	1217	chromosome03	0.48225	CUFF.4919.1	ncRNA	884	0.0798669	884	depth:	464
convergent	CUFF.13439.1	ncRNA	1746	chromosome08	4.59681	Os08t0321000-01.mrna1	Fasciclin domain	1758	14.737	1730	depth:	68
enclosed	CUFF.13009.1	CDS_Nohits	2997	chromosome08	0.372935	Os08t0124000-02.mrna1	Protein kinase domain	2544	2.04788	2544	depth:	33
enclosed	Os05t0280350-00.mrna1	CDS_Nohits	954	chromosome05	2.18e-06	CUFF.9148.1	Ras family	1235	12.2827	943	depth:	29
enclosed	Os06t0192000-02.mrna1	CDS_Nohits	1969	chromosome06	0.294087	Os06t0192000-01.mrna1	Protein kinase domain	2878	0.00108127	1583	depth:	29
convergent	Os06t0646100-01.mrna1	Pfam-B_18724	665	chromosome06	22.7726	CUFF.11249.1	ncRNA	545	3.25e-06	544	depth:	29
divergent	Os01t0207500-01.mrna1	CDS_Nohits	2040	chromosome01	4.84e-07	Os01t0207600-00.mrna1	Peptide N-acetyl-beta-D-glucosaminyl asparaginase a	1859	0.702	1847	depth:	23
enclosed	CUFF.15242.1	CDS_Nohits	474	chromosome10	4.7e-07	CUFF.15238.5	ncRNA	1184	1.62961	474	depth:	23
enclosed	Os10t0580800-01.mrna1	Clp protease	1125	chromosome10	17.6177	CUFF.16129.1	CDS_Nohits	1173	1.39867	1027	depth:	23
enclosed	Os04t0458200-01.mrna1	Pfam-B_14262	2445	chromosome04	3.38316	CUFF.7751.1	CDS_Nohits	3694	0.72354	2445	depth:	20
enclosed	CUFF.13614.1	CDS_Nohits	1197	chromosome08	1.21395	Os08t0407600-01.mrna1	Protein of unknown function (DUF581)	1108	38.9576	1053	depth:	20
enclosed	CUFF.8442.1	CDS_Nohits	2106	chromosome04	0.528174	Os04t0636900-02.mrna1	RNA recognition motif. (a.k.a. RRM, RBD, or RNP dom	2083	1.14232	2083	depth:	19
divergent	Os01t0680200-01.mrna1	Triose-phosphate Transporter family	1584	chromosome01	0.533673	Os01t0680100-01.mrna1	CDS_Nohits	1594	0.255201	1428	depth:	18
divergent	Os05t0372866-01.mrna1	ncRNA	515	chromosome05	3.31e-06	Os05t0372833-00.mrna1	ncRNA	551	16.1948	512	depth:	18
enclosed	Os01t0512200-01.mrna1	Adaptin N terminal region	3135	chromosome01	1.09534	Os01t0512200-02.mrna1	CDS_Nohits	2813	2.86e-07	2813	depth:	17
enclosed	Os05t0560600-01.mrna1	Myb/SANT-like DNA-binding domain	2034	chromosome05	2.06989	CUFF.9967.1	CDS_Nohits	4015	0.24478	2034	depth:	16
convergent	Os03t0124300-01.mrna1	Carbohydrate-binding protein of the ER	1593	chromosome03	8.75082	Os03t0124300-02.mrna1	ncRNA	1538	0.923127	1427	depth:	15
enclosed	CUFF.5233.2	Ring finger domain	1753	chromosome03	0.450265	CUFF.5230.1	CDS_Nohits	1177	0.0178515	1177	depth:	15
enclosed	CUFF.7331.1	ncRNA	435	chromosome04	12.6488	Os04t0282400-01.mrna1	Pfam-B_6917	852	15.2449	435	depth:	15
enclosed	CUFF.8919.1	Leucine Rich repeats (2 copies)	3290	chromosome05	1.37e-05	Os05t0170250-01.mrna1	CDS_Nohits	3433	0.368868	3263	depth:	15
convergent	Os03t0324300-04.mrna1	Ethylene insensitive 3	2491	chromosome03	0.0987806	CUFF.5728.1	CDS_Nohits	1460	17.4348	1403	depth:	14
enclosed	Os03t0407100-00.mrna1	Protein of unknown function (DUF1677)	684	chromosome03	0.85537	CUFF.5993.1	CDS_Nohits	1097	7.0636	684	depth:	14
enclosed	CUFF.7817.1	CDS_Nohits	1244	chromosome04	0.107069	Os04t0478000-01.mrna1	Protein of unknown function (DUF3778)	1258	50.5677	1244	depth:	14
enclosed	CUFF.9580.1	CDS_Nohits	1669	chromosome05	2.13227	CUFF.9579.1	POT family	2443	0.190604	1669	depth:	14
enclosed	CUFF.15844.1	CDS_Nohits	1055	chromosome10	2.69e-05	CUFF.15839.2	Cytochrome P450	1171	9.92733	1055	depth:	14
convergent	CUFF.5209.1	ncRNA	856	chromosome03	6.44e-07	Os03t0200800-01.mrna1	ADP-ribosylation factor family	1041	6.49875	766	depth:	13
enclosed	CUFF.6098.1	ncRNA	1040	chromosome03	9.11468	CUFF.6095.3	Ribosomal protein S5, N-terminal domain	851	10.8508	799	depth:	13
divergent	CUFF.2064.1	ncRNA	378	chromosome01	5.01691	Os01t0838350-01.mrna1	ncRNA	385	4.76606	377	depth:	12
divergent	Os03t0119401-00.mrna1	CDS_Nohits	2620	chromosome03	0.521657	Os03t0119300-01.mrna1	Subtilase family	2604	3.28092	2512	depth:	12
enclosed	CUFF.8229.1	CDS_Nohits	2095	chromosome04	0.722461	Os04t0590900-01.mrna1	Ring finger domain	1801	2.17541	1801	depth:	12
enclosed	Os07t0162425-00.mrna1	CDS_Nohits	1047	chromosome07	8.42e-06	Os07t0162400-01.mrna1	alpha/beta hydrolase fold	1248	12.9531	1047	depth:	12
convergent	CUFF.16948.2	CDS_Nohits	5794	chromosome11	0.0781378	CUFF.16949.1	NB-ARC domain	5958	0.56049	5736	depth:	12
enclosed	CUFF.5155.1	CDS_Nohits	2453	chromosome03	0.295134	CUFF.5161.1	Leucine Rich repeat	2320	1.26362	2182	depth:	11
enclosed	Os06t0306300-01.mrna1	Peroxidase	1327	chromosome06	18.6289	CUFF.10719.1	CDS_Nohits	1364	0.239856	1327	depth:	11
divergent	Os05t0137100-01.mrna1	ABC transporter transmembrane region	1565	chromosome05	0.348585	CUFF.8814.2	CDS_Nohits	1750	0.315755	1466	depth:	10
enclosed	Os03t0298850-00.mrna1	ncRNA	752	chromosome03	1.83e-08	Os03t0298800-01.mrna1	RNA recognition motif. (a.k.a. RRM, RBD, or RNP	918	5.12167	714	depth:	9
enclosed	Os03t0376701-00.mrna1	ncRNA	433	chromosome03	1.11785	CUFF.5905.4	RNA recognition motif. (a.k.a. RRM, RBD, or RNP dom	546	22.4813	411	depth:	9
divergent	CUFF.8456.1	ncRNA	815	chromosome04	3.98806	Os04t0649500-01.mrna1	CDS_Nohits	819	4.21942	807	depth:	9
convergent	Os01t0708100-01.mrna1	Myristoyl-CoA:protein N-myristoyltransferase,	1759	chromosome01	4.75828	Os01t0708201-00.mrna1	CDS_Nohits	1438	0.212868	1373	depth:	8
enclosed	Os02t0626532-01.mrna1	CDS_Nohits	2533	chromosome02	0.250893	Os02t0626600-00.mrna1	Aromatic amino acid lyase	2206	0.335846	2206	depth:	8
enclosed	CUFF.8457.1	ncRNA	750	chromosome04	3.91356	Os04t0649600-01.mrna1	ncRNA	576	0.532942	576	depth:	8
divergent	Os07t0503300-01.mrna1	UDP-glucoronosyl and UDP-glucosyl transferas	1709	chromosome07	2.93691	Os07t0503200-01.mrna1	CDS_Nohits	1747	7.17e-06	1680	depth:	8
enclosed	Os11t0160900-00.mrna1	NB-ARC domain	1482	chromosome11	0.129226	Os11t0160850-01.mrna1	ncRNA	1749	2.93e-08	1482	depth:	8
enclosed	Os12t0117500-01.mrna1	CDS_Nohits	1800	chromosome12	0.715345	Os12t0117400-01.mrna1	NPH3 family	1995	9.80885	1637	depth:	8
enclosed	Os12t0497544-00.mrna1	ncRNA	1081	chromosome12	0.0828719	Os12t0497400-01.mrna1	Initiation factor 2 subunit family	1371	2.71335	1046	depth:	8
divergent	Os01t0736000-01.mrna1	CDS_Nohits	1463	chromosome01	1.56624	Os01t0735900-01.mrna1	UDP-glucoronosyl and UDP-glucosyl transferas	1603	1.54709	1314	depth:	7
enclosed	CUFF.2870.3	CDS_Nohits	3460	chromosome02	0.115542	Os02t0153700-01.mrna1	Leucine Rich repeats (2 copies)	3392	0.370646	3286	depth:	7
divergent	CUFF.10261.2	NAD dependent epimerase/dehydratase family	2848	chromosome06	0.090581	CUFF.10259.1	CDS_Nohits	2201	0.277077	2053	depth:	7
enclosed	Os07t0643600-00.mrna1	CDS_Nohits	1011	chromosome07	9.17e-07	Os07t0643601-00.mrna1	alpha/beta hydrolase fold	1066	1.08085	1011	depth:	7
divergent	Os08t0459333-00.mrna1	CDS_Nohits	1094	chromosome08	3.41e-07	Os08t0459300-01.mrna1	Pfam-B_16178	1146	1.17375	1077	depth:	7
enclosed	CUFF.15675.1	ncRNA	576	chromosome10	6.72059	CUFF.15680.1	TPR repeat	1518	3.60337	571	depth:	7
enclosed	Os11t0692100-00.mrna1	Leucine rich repeat	3312	chromosome11	1.55e-08	Os11t0692000-01.mrna1	CDS_Nohits	4503	0.0992803	3312	depth:	7
enclosed	Os01t0184050-00.mrna1	CDS_Nohits	853	chromosome01	4.08782	Os01t0184100-01.mrna1	Hsp20/alpha crystallin family	807	7.11703	807	depth:	6
enclosed	CUFF.4434.3	Xyloglucan fucosyltransferase	2055	chromosome02	0.852562	CUFF.4437.1	ncRNA	2390	0.166835	1910	depth:	6
enclosed	Os05t0440150-00.mrna1	ncRNA	933	chromosome05	0.187546	Os05t0440100-02.mrna1	Lecithin retinol acyltransferase	1350	5.96361	915	depth:	6
divergent	Os06t0652400-02.mrna1	NAD dependent epimerase/dehydratase family	1482	chromosome06	4.46339	CUFF.11279.2	ncRNA	1180	0.117914	1006	depth:	6
enclosed	Os07t0133601-00.mrna1	CDS_Nohits	1498	chromosome07	3.52e-07	Os07t0133500-01.mrna1	Protein of unknown function (DUF1005)	1833	4.28404	1498	depth:	6
enclosed	Os10t0456100-00.mrna1	short chain dehydrogenase	786	chromosome10	38.411	Os10t0456000-01.mrna1	CDS_Nohits	1183	29.6164	786	depth:	6
divergent	Os10t0530900-01.mrna1	Glutathione S-transferase, N-terminal domain	1038	chromosome10	5.99604	Os10t0530800-01.mrna1	ncRNA	1401	2.64699	827	depth:	6
enclosed	CUFF.91.1	Amidase	1456	chromosome01	1.00945	Os01t0115300-01.mrna1	ncRNA	1809	0.453083	1299	depth:	5
enclosed	Os01t0143350-00.mrna1	ncRNA	808	chromosome01	1.24e-08	Os01t0143300-01.mrna1	Mitochondrial glycoprotein	1075	5.41096	770	depth:	5
convergent	Os01t0270300-02.mrna1	Peroxidase	1390	chromosome01	3.03972	CUFF.652.1	CDS_Nohits	2257	0.0907565	1376	depth:	5
enclosed	Os01t0308300-00.mrna1	NB-ARC domain	3243	chromosome01	0.0254424	Os01t0308200-01.mrna1	CDS_Nohits	3534	0.0234	3243	depth:	5
convergent	CUFF.1542.1	ncRNA	1345	chromosome01	0.83566	Os01t0698000-02.mrna1	CDS_Nohits	1440	1.14742	1336	depth:	5
divergent	Os02t0174800-01.mrna1	Protein of unknown function (DUF581)	1236	chromosome02	2.12714	CUFF.2981.3	ncRNA	1441	0.853074	1202	depth:	5
enclosed	Os02t0235600-01.mrna1	ribosomal L5P family C-terminus	843	chromosome02	24.2168	Os02t0235701-00.mrna1	ncRNA	738	0.208257	677	depth:	5
enclosed	Os03t0277650-00.mrna1	ncRNA	795	chromosome03	3.00081	Os03t0277600-01.mrna1	Salt stress response/antifungal	1133	4.2674	789	depth:	5
enclosed	CUFF.6213.1	ncRNA	1115	chromosome03	5.72e-08	Os03t0609500-01.mrna1	Protein of unknown function DUF260	1104	6.15452	745	depth:	5
enclosed	Os05t0543600-01.mrna1	Myb-like DNA-binding domain	1335	chromosome05	9.69767	CUFF.9864.1	CDS_Nohits	1684	1.67962	1266	depth:	5
convergent	Os06t0196550-00.mrna1	ncRNA	1699	chromosome06	1.03e-08	Os06t0196600-01.mrna1	Beta-ketoacyl synthase, N-terminal domain	1852	2.13932	1518	depth:	5
enclosed	Os09t0501200-01.mrna1	Ribosomal protein L32	744	chromosome09	17.7257	Os09t0501150-00.mrna1	ncRNA	527	1.42e-07	521	depth:	5
enclosed	Os09t0502033-00.mrna1	ncRNA	418	chromosome09	1.5e-07	Os09t0502000-01.mrna1	Ribosomal protein L32	656	38.2278	397	depth:	5

## Sheet: salt
Additional file 7: 58 cis-NATs produced siRNAs (more than five small RNA reads) exclusively in the overlapping regions under salt stressed conditions
types	plus_transcript_id	PFAM	plus_len	chr.	L3-salt-plusFPKM	minus_transcript_id	PFAM	minus_len	L3-salt-minusFPKM	overlap_len	smRNAs_depth	overlap_ST
enclosed	Os11t0654100-01.mrna1	NB-ARC domain	3246	chromosome11	4.79e-06	Os11t0654000-01.mrna1	CDS_Nohits	3627	0.0535371	3186	depth:	193
convergent	Os04t0602600-01.mrna1	PPR repeat family	3056	chromosome04	0.608215	CUFF.8254.1	2OG-Fe(II) oxygenase superfamily	4733	0.00443026	2932	depth:	73
divergent	CUFF.871.1	ncRNA	3982	chromosome01	0.126138	Os01t0359400-03.mrna1	NB-ARC domain	4593	0.75776	3872	depth:	45
convergent	CUFF.13439.1	ncRNA	1746	chromosome08	5.35323	Os08t0321000-01.mrna1	Fasciclin domain	1758	7.5e-09	1730	depth:	45
divergent	Os06t0594400-01.mrna1	Kelch motif	1401	chromosome06	0.00195537	Os06t0594300-01.mrna1	CDS_Nohits	1650	7.16698	1400	depth:	27
enclosed	CUFF.13009.1	CDS_Nohits	2997	chromosome08	0.362929	Os08t0124000-02.mrna1	Protein kinase domain	2544	2.54043	2544	depth:	21
convergent	Os06t0646100-01.mrna1	Pfam-B_18724	665	chromosome06	9.43573	CUFF.11249.1	ncRNA	545	0.375982	544	depth:	20
enclosed	CUFF.12915.1	CDS_Nohits	1593	chromosome07	2.97709	CUFF.12910.3	Phosphatidylinositol-specific phospholipase C, X	1558	15.0773	1496	depth:	20
enclosed	CUFF.8442.1	CDS_Nohits	2106	chromosome04	0.904304	Os04t0636900-02.mrna1	RNA recognition motif. (a.k.a. RRM, RBD, or RNP dom	2083	2.2e-09	2083	depth:	18
enclosed	Os07t0567700-02.mrna1	GRAS family transcription factor	1581	chromosome07	1.59023	CUFF.12411.1	CDS_Nohits	1885	2.48752	1581	depth:	18
enclosed	CUFF.7817.1	CDS_Nohits	1244	chromosome04	0.655363	Os04t0478000-01.mrna1	Protein of unknown function (DUF3778)	1258	9.866	1244	depth:	17
enclosed	CUFF.6098.1	ncRNA	1040	chromosome03	9.97542	CUFF.6095.3	Ribosomal protein S5, N-terminal domain	851	2.03801	799	depth:	15
enclosed	Os05t0280350-00.mrna1	CDS_Nohits	954	chromosome05	0.245982	CUFF.9148.1	Ras family	1235	7.26746	943	depth:	14
enclosed	Os05t0526200-01.mrna1	CDS_Nohits	1215	chromosome05	12.7096	CUFF.9802.1	CDS_Nohits	1478	1.14112	1178	depth:	14
divergent	Os01t0680200-01.mrna1	Triose-phosphate Transporter family	1584	chromosome01	0.455257	Os01t0680100-01.mrna1	CDS_Nohits	1594	0.0190503	1428	depth:	13
enclosed	Os06t0602950-00.mrna1	CDS_Nohits	918	chromosome06	3.68e-07	Os06t0602900-01.mrna1	Zinc-binding dehydrogenase	1276	0.149371	718	depth:	13
enclosed	Os04t0385700-01.mrna1	RNA recognition motif. (a.k.a. RRM, RBD, or RNP dom	2629	chromosome04	2.64586	CUFF.7502.1	CDS_Nohits	2132	0.684131	2099	depth:	12
enclosed	CUFF.8919.1	Leucine Rich repeats (2 copies)	3290	chromosome05	8.43e-05	Os05t0170250-01.mrna1	CDS_Nohits	3433	0.264709	3263	depth:	12
divergent	Os05t0372866-01.mrna1	ncRNA	515	chromosome05	1.75443	Os05t0372833-00.mrna1	ncRNA	551	5.73688	512	depth:	12
enclosed	Os06t0306300-01.mrna1	Peroxidase	1327	chromosome06	12.8418	CUFF.10719.1	CDS_Nohits	1364	1.70752	1327	depth:	11
divergent	Os07t0107366-01.mrna1	ncRNA	1001	chromosome07	0.566155	Os07t0107300-01.mrna1	Dirigent-like protein	958	0.832145	790	depth:	11
convergent	CUFF.2067.1	C2H2-type zinc finger	2739	chromosome01	3.59e-07	CUFF.2070.1	Domain of unknown function (DUF966)	3794	0.575251	2429	depth:	10
convergent	Os03t0324300-04.mrna1	Ethylene insensitive 3	2491	chromosome03	0.594974	CUFF.5728.1	CDS_Nohits	1460	10.2839	1403	depth:	10
enclosed	CUFF.8229.1	CDS_Nohits	2095	chromosome04	0.512755	Os04t0590900-01.mrna1	Ring finger domain	1801	0.988034	1801	depth:	10
enclosed	Os05t0106650-00.mrna1	CDS_Nohits	1206	chromosome05	0.0386985	Os05t0106600-02.mrna1	Actin	1480	2.31258	1169	depth:	10
enclosed	CUFF.9402.1	CDS_Nohits	1550	chromosome05	0.296406	Os05t0396900-01.mrna1	Pfam-B_9884	2204	2.17385	1550	depth:	10
enclosed	Os07t0166850-00.mrna1	CDS_Nohits	712	chromosome07	0.0517456	Os07t0166800-01.mrna1	Ubiquitin-conjugating enzyme	894	8.22186	653	depth:	10
enclosed	Os10t0580800-01.mrna1	Clp protease	1125	chromosome10	9.5357	CUFF.16129.1	CDS_Nohits	1173	1.42752	1027	depth:	10
convergent	Os01t0708100-01.mrna1	Myristoyl-CoA:protein N-myristoyltransferase,	1759	chromosome01	2.72689	Os01t0708201-00.mrna1	CDS_Nohits	1438	0.237815	1373	depth:	9
enclosed	Os02t0739501-00.mrna1	ncRNA	1296	chromosome02	2.08003	Os02t0739400-01.mrna1	Glycosyl transferase family 8	1719	2.97171	1296	depth:	9
enclosed	CUFF.9580.1	CDS_Nohits	1669	chromosome05	1.36159	CUFF.9579.1	POT family	2443	0.103705	1669	depth:	9
divergent	Os08t0459333-00.mrna1	CDS_Nohits	1094	chromosome08	6.53e-05	Os08t0459300-01.mrna1	Pfam-B_16178	1146	0.955977	1077	depth:	9
enclosed	CUFF.4434.3	Xyloglucan fucosyltransferase	2055	chromosome02	0.382582	CUFF.4437.1	ncRNA	2390	0.0485277	1910	depth:	8
enclosed	CUFF.3587.1	Leucine Rich repeats (2 copies)	3464	chromosome02	4.4e-09	CUFF.3585.1	CDS_Nohits	3813	0.130022	3464	depth:	7
enclosed	Os03t0137200-02.mrna1	ncRNA	892	chromosome03	0.506264	Os03t0137250-00.mrna1	ncRNA	285	0.85594	281	depth:	7
enclosed	Os07t0133601-00.mrna1	CDS_Nohits	1498	chromosome07	3.13e-05	Os07t0133500-01.mrna1	Protein of unknown function (DUF1005)	1833	9.78231	1498	depth:	7
enclosed	Os08t0412401-01.mrna1	Pfam-B_14690	1465	chromosome08	2e-09	CUFF.13625.1	ncRNA	955	0.0699804	948	depth:	7
enclosed	Os01t0184050-00.mrna1	CDS_Nohits	853	chromosome01	2.87124	Os01t0184100-01.mrna1	Hsp20/alpha crystallin family	807	4.08305	807	depth:	6
enclosed	Os01t0512200-01.mrna1	Adaptin N terminal region	3135	chromosome01	0.78064	Os01t0512200-02.mrna1	CDS_Nohits	2813	0.0763891	2813	depth:	6
convergent	Os01t0755500-01.mrna1	CDS_Nohits	1609	chromosome01	1.12359	Os01t0755550-00.mrna1	CDS_Nohits	1310	0.311263	1120	depth:	6
divergent	Os02t0174800-01.mrna1	Protein of unknown function (DUF581)	1236	chromosome02	1.02072	CUFF.2981.3	ncRNA	1441	0.252467	1202	depth:	6
enclosed	Os03t0637701-00.mrna1	CDS_Nohits	975	chromosome03	0.345879	Os03t0637600-03.mrna1	Leucine Rich repeats (2 copies)	1450	3.9785	975	depth:	6
convergent	Os04t0186400-01.mrna1	Sugar (and other) transporter	2845	chromosome04	0.0458243	CUFF.7216.1	CDS_Nohits	2070	0.698453	1993	depth:	6
enclosed	Os04t0202200-01.mrna1	ncRNA	3100	chromosome04	0.132727	Os04t0202300-00.mrna1	Protein kinase domain	2436	0.0146086	2436	depth:	6
enclosed	CUFF.8457.1	ncRNA	750	chromosome04	3.51059	Os04t0649600-01.mrna1	ncRNA	576	9.99e-08	576	depth:	6
divergent	CUFF.11087.1	Leucine Rich repeats (2 copies)	4614	chromosome06	0.0755907	CUFF.11083.2	CDS_Nohits	4186	0.162807	3593	depth:	6
convergent	CUFF.16948.2	CDS_Nohits	5794	chromosome11	0.0674286	CUFF.16949.1	NB-ARC domain	5958	0.318908	5736	depth:	6
convergent	Os01t0159800-01.mrna1	CDS_Nohits	1473	chromosome01	5.03e-08	CUFF.252.1	CDS_Nohits	1566	0.254899	1397	depth:	5
divergent	Os01t0606166-01.mrna1	CDS_Nohits	1325	chromosome01	7.22e-07	Os01t0606133-00.mrna1	Pfam-B_1025	1372	1.16132	1322	depth:	5
divergent	CUFF.2064.1	ncRNA	378	chromosome01	1.84183	Os01t0838350-01.mrna1	ncRNA	385	2.52435	377	depth:	5
enclosed	Os02t0495900-01.mrna1	CDS_Nohits	669	chromosome02	1.7556	CUFF.3533.1	ncRNA	795	1.49192	669	depth:	5
enclosed	Os03t0202250-00.mrna1	CDS_Nohits	1065	chromosome03	0.26677	Os03t0202200-01.mrna1	Eukaryotic porin	1264	3.24601	1040	depth:	5
enclosed	CUFF.7123.1	ncRNA	553	chromosome04	1.79447	Os04t0118500-01.mrna1	PPIC-type PPIASE domain	601	9.53491	503	depth:	5
enclosed	Os04t0516701-00.mrna1	CDS_Nohits	1162	chromosome04	4.12e-08	Os04t0516600-01.mrna1	Beta-eliminating lyase	1389	2.29071	999	depth:	5
enclosed	Os05t0543600-01.mrna1	Myb-like DNA-binding domain	1335	chromosome05	6.37261	CUFF.9864.1	CDS_Nohits	1684	1.01785	1266	depth:	5
divergent	CUFF.10276.2	Protein tyrosine kinase	1949	chromosome06	0.776013	CUFF.10278.1	CDS_Nohits	1616	0.144314	1591	depth:	5
enclosed	CUFF.10414.2	Calcineurin-like phosphoesterase	1540	chromosome06	0.331857	Os06t0182450-00.mrna1	ncRNA	572	0.127708	540	depth:	5
enclosed	Os11t0442380-01.mrna1	CDS_Nohits	2918	chromosome11	0.112222	CUFF.16700.1	Helix-loop-helix DNA-binding domain	2084	1.15719	2084	depth:	5

## Sheet: cold
Additional file 7: 66 cis-NATs produced siRNAs (more than five small RNA reads) exclusively in the overlapping regions under cold stressed conditions
types	plus_transcript_id	PFAM	plus_len	chr.	L4-cold-plusFPKM	minus_transcript_id	PFAM	minus_len	L4-cold-minusFPKM	overlap_len	AllsmRNAs_depth	overlap_CD_smRNAs
divergent	Os08t0434100-01.mrna1	Ribonuclease T2 family	1177	chromosome08	19.2302	CUFF.13697.1	CDS_Nohits	2346	1.01773	1175	depth:	125
divergent	Os06t0594400-01.mrna1	Kelch motif	1401	chromosome06	0.000736165	Os06t0594300-01.mrna1	CDS_Nohits	1650	59.743	1400	depth:	86
convergent	Os07t0529600-02.mrna1	Thi4 family	1489	chromosome07	1.836e-06	CUFF.12329.1	CDS_Nohits	1372	32.7177	1323	depth:	48
enclosed	Os01t0135900-04.mrna1	Hsp20/alpha crystallin family	863	chromosome01	138.893	CUFF.164.1	CDS_Nohits	972	10.5028	863	depth:	33
convergent	Os05t0407500-01.mrna1	alpha/beta hydrolase fold	2156	chromosome05	15.7936	CUFF.9440.1	CDS_Nohits	2837	2.56534	2103	depth:	31
enclosed	CUFF.13009.1	CDS_Nohits	2997	chromosome08	1.27385	Os08t0124000-02.mrna1	Protein kinase domain	2544	6.17109	2544	depth:	27
divergent	Os06t0119100-01.mrna1	Protein of unknown function, DUF594	2724	chromosome06	0.380867	CUFF.10194.2	CDS_Nohits	2734	0.599364	2515	depth:	24
enclosed	Os08t0229601-01.mrna1	Exo70 exocyst complex subunit	2116	chromosome08	1.07775	CUFF.13281.2	CDS_Nohits	2389	0.157629	2116	depth:	20
convergent	Os03t0324300-04.mrna1	Ethylene insensitive 3	2491	chromosome03	2.83697	CUFF.5728.1	CDS_Nohits	1460	23.4232	1403	depth:	18
convergent	CUFF.16948.2	CDS_Nohits	5794	chromosome11	0.0813525	CUFF.16949.1	NB-ARC domain	5958	0.302745	5736	depth:	17
enclosed	Os02t0106001-00.mrna1	CDS_Nohits	1101	chromosome02	0.0759536	Os02t0105900-02.mrna1	Ribosomal family S4e	1152	7.03791	991	depth:	16
enclosed	CUFF.6107.1	CDS_Nohits	1328	chromosome03	0.648318	Os03t0563300-02.mrna1	Magnesium chelatase, subunit ChlI	1574	3.77101	1328	depth:	16
enclosed	Os04t0573200-03.mrna1	Copper/zinc superoxide dismutase (SODC)	3493	chromosome04	1.48295	CUFF.8180.1	Subtilase family	3073	1.25	3053	depth:	16
enclosed	Os02t0626532-01.mrna1	CDS_Nohits	2533	chromosome02	16.424	Os02t0626600-00.mrna1	Aromatic amino acid lyase	2206	7.7669	2206	depth:	15
enclosed	CUFF.2361.1	ncRNA	590	chromosome01	49.4679	Os01t0910900-01.mrna1	ncRNA	592	174.588	437	depth:	14
enclosed	Os04t0458200-01.mrna1	Pfam-B_14262	2445	chromosome04	9.0024	CUFF.7751.1	CDS_Nohits	3694	0.625	2445	depth:	14
enclosed	CUFF.12915.1	CDS_Nohits	1593	chromosome07	5.53613	CUFF.12910.3	Phosphatidylinositol-specific phospholipase C, X	1558	19.1516	1496	depth:	14
enclosed	Os01t0184050-00.mrna1	CDS_Nohits	853	chromosome01	0.163308	Os01t0184100-01.mrna1	Hsp20/alpha crystallin family	807	4.15608	807	depth:	13
enclosed	CUFF.7817.1	CDS_Nohits	1244	chromosome04	0.124822	Os04t0478000-01.mrna1	Protein of unknown function (DUF3778)	1258	6.9317	1244	depth:	13
enclosed	Os05t0280350-00.mrna1	CDS_Nohits	954	chromosome05	1.30732	CUFF.9148.1	Ras family	1235	7.38317	943	depth:	11
enclosed	Os05t0526200-01.mrna1	CDS_Nohits	1215	chromosome05	17.8102	CUFF.9802.1	CDS_Nohits	1478	2.22592	1178	depth:	11
enclosed	CUFF.15608.1	ncRNA	1746	chromosome10	3.16e-07	CUFF.15604.1	Protein kinase domain	2790	2.76096	1743	depth:	11
enclosed	CUFF.3631.1	CDS_Nohits	1877	chromosome02	0.909859	CUFF.3629.1	WD domain, G-beta repeat	2771	0.766178	1877	depth:	10
enclosed	Os02t0557100-01.mrna1	AIG1 family	1305	chromosome02	4.60427	Os02t0557150-00.mrna1	ncRNA	962	8.6e-09	935	depth:	10
enclosed	CUFF.67.2	CDS_Nohits	1912	chromosome01	0.196782	CUFF.70.1	Cyclophilin type peptidyl-prolyl cis-trans iso	1261	0.947437	1261	depth:	9
enclosed	CUFF.8457.1	ncRNA	750	chromosome04	1.944	Os04t0649600-01.mrna1	ncRNA	576	2.00649	576	depth:	9
convergent	Os01t0755500-01.mrna1	CDS_Nohits	1609	chromosome01	3.34667	Os01t0755550-00.mrna1	CDS_Nohits	1310	2.03468	1120	depth:	8
divergent	Os02t0174800-01.mrna1	Protein of unknown function (DUF581)	1236	chromosome02	1.3369	CUFF.2981.3	ncRNA	1441	0.0777386	1202	depth:	8
enclosed	CUFF.6098.1	ncRNA	1040	chromosome03	4.32131	CUFF.6095.3	Ribosomal protein S5, N-terminal domain	851	5.06136	799	depth:	8
enclosed	Os01t0234300-00.mrna1	Pectinesterase	1870	chromosome01	0.301057	Os01t0234433-00.mrna1	ncRNA	979	0.273519	974	depth:	7
enclosed	Os01t0512200-01.mrna1	Adaptin N terminal region	3135	chromosome01	0.339514	Os01t0512200-02.mrna1	CDS_Nohits	2813	0.0568055	2813	depth:	7
enclosed	CUFF.2870.3	CDS_Nohits	3460	chromosome02	0.109018	Os02t0153700-01.mrna1	Leucine Rich repeats (2 copies)	3392	0.489301	3286	depth:	7
enclosed	Os02t0756200-01.mrna1	CDS_Nohits	1110	chromosome02	8.8219	Os02t0756200-02.mrna1	Phosphate-induced protein 1 conserved region	1128	27.0274	1110	depth:	7
enclosed	Os03t0191850-01.mrna1	CDS_Nohits	1324	chromosome03	20.7892	Os03t0191900-01.mrna1	AP2 domain	1323	40.4809	1323	depth:	7
divergent	Os04t0685200-01.mrna1	Eukaryotic aspartyl protease	1192	chromosome04	1.1243	Os04t0685151-00.mrna1	CDS_Nohits	1179	0.830962	1060	depth:	7
enclosed	Os05t0353400-01.mrna1	Importin-beta N-terminal domain	3149	chromosome05	0.409633	CUFF.9294.1	CDS_Nohits	2865	0.00342688	2842	depth:	7
enclosed	Os05t0440150-00.mrna1	ncRNA	933	chromosome05	0.049619	Os05t0440100-02.mrna1	Lecithin retinol acyltransferase	1350	3.60018	915	depth:	7
enclosed	Os05t0492200-01.mrna1	NB-ARC domain	3724	chromosome05	0.013174	Os05t0492100-01.mrna1	CDS_Nohits	4018	0.0475268	3108	depth:	7
convergent	CUFF.10189.1	CDS_Nohits	653	chromosome06	0.688094	Os06t0116400-01.mrna1	High-affinity nickel-transport protein	1279	2.30668	617	depth:	7
convergent	Os06t0196550-00.mrna1	ncRNA	1699	chromosome06	0.070913	Os06t0196600-01.mrna1	Beta-ketoacyl synthase, N-terminal domain	1852	1.03014	1518	depth:	7
enclosed	CUFF.10765.1	CDS_Nohits	905	chromosome06	4.51455	Os06t0329350-01.mrna1	ncRNA	488	43.8376	488	depth:	7
enclosed	Os07t0133601-00.mrna1	CDS_Nohits	1498	chromosome07	0.221203	Os07t0133500-01.mrna1	Protein of unknown function (DUF1005)	1833	11.4224	1498	depth:	7
enclosed	Os08t0412401-01.mrna1	Pfam-B_14690	1465	chromosome08	0.0769635	CUFF.13625.1	ncRNA	955	0.205037	948	depth:	7
enclosed	Os08t0421825-01.mrna1	CDS_Nohits	2081	chromosome08	1.49603	CUFF.13649.1	U-box domain	3014	0.321018	2081	depth:	7
enclosed	Os01t0696800-01.mrna1	Eukaryotic aspartyl protease	1642	chromosome01	0.941138	Os01t0696800-02.mrna1	ncRNA	1214	0.239887	1214	depth:	6
divergent	CUFF.2064.1	ncRNA	378	chromosome01	5.81323	Os01t0838350-01.mrna1	ncRNA	385	7.15093	377	depth:	6
convergent	CUFF.4273.1	Pfam-B_16105	1455	chromosome02	1.90523	CUFF.4275.1	Helix-loop-helix DNA-binding domain	2661	0.255771	1396	depth:	6
enclosed	Os03t0164100-02.mrna1	ncRNA	3554	chromosome03	0.388827	CUFF.5039.1	CDS_Nohits	3715	0.187609	3311	depth:	6
convergent	Os03t0178200-01.mrna1	YGGT family	1071	chromosome03	1.44228	CUFF.5101.1	Alpha/beta hydrolase family	2583	0.252118	777	depth:	6
enclosed	CUFF.5155.1	CDS_Nohits	2453	chromosome03	0.55512	CUFF.5161.1	Leucine Rich repeat	2320	5.21395	2182	depth:	6
enclosed	CUFF.6850.1	ncRNA	2052	chromosome03	0.0646095	CUFF.6847.1	Major Facilitator Superfamily	2308	1.1508	1966	depth:	6
convergent	Os06t0145600-01.mrna1	Transferase family	1674	chromosome06	0.726761	CUFF.10287.1	CDS_Nohits	1969	0.942626	1667	depth:	6
divergent	Os08t0459333-00.mrna1	CDS_Nohits	1094	chromosome08	0.333751	Os08t0459300-01.mrna1	Pfam-B_16178	1146	3e-06	1077	depth:	6
enclosed	Os11t0129101-00.mrna1	ncRNA	1270	chromosome11	0.181066	Os11t0129000-00.mrna1	MatE	1542	0.0435792	1017	depth:	6
convergent	CUFF.16578.3	NB-ARC domain	2727	chromosome11	0.0466268	Os11t0270700-01.mrna1	CDS_Nohits	3371	0.0245723	2503	depth:	6
divergent	Os01t0207500-01.mrna1	CDS_Nohits	2040	chromosome01	0.0965506	Os01t0207600-00.mrna1	Peptide N-acetyl-beta-D-glucosaminyl asparaginase a	1859	0.872691	1847	depth:	5
convergent	Os01t0270300-02.mrna1	Peroxidase	1390	chromosome01	10.3172	CUFF.652.1	CDS_Nohits	2257	0.697516	1376	depth:	5
enclosed	CUFF.2371.1	Exo70 exocyst complex subunit	3551	chromosome01	0.122128	Os01t0922000-01.mrna1	CDS_Nohits	2606	0.389	2606	depth:	5
enclosed	Os02t0622350-00.mrna1	ncRNA	473	chromosome02	1e-10	Os02t0622300-00.mrna1	Ribosomal protein L14	615	18.6275	444	depth:	5
enclosed	CUFF.9640.1	ncRNA	835	chromosome05	0.357582	Os05t0463800-01.mrna1	Histone-like transcription factor (CBF/NF-Y) a	1222	0.255175	430	depth:	5
enclosed	Os05t0516850-00.mrna1	ncRNA	541	chromosome05	0.553919	Os05t0516800-01.mrna1	Ras family	968	7.27628	522	depth:	5
enclosed	Os07t0633400-01.mrna1	CDS_Nohits	2122	chromosome07	0.0701298	Os07t0633450-00.mrna1	CDS_Nohits	876	0.123533	729	depth:	5
enclosed	Os10t0456100-00.mrna1	short chain dehydrogenase	786	chromosome10	10.714	Os10t0456000-01.mrna1	CDS_Nohits	1183	10.3895	786	depth:	5
convergent	Os11t0531700-01.mrna1	NUDIX domain	1096	chromosome11	0.771489	Os11t0531800-01.mrna1	CDS_Nohits	2023	0.0608669	677	depth:	5
divergent	Os12t0151500-01.mrna1	Glycosyltransferase family 29 (sialyltransfe	1475	chromosome12	1.68775	CUFF.17344.1	CDS_Nohits	1769	0.201583	1248	depth:	5
enclosed	Os12t0163750-00.mrna1	ncRNA	1148	chromosome12	0.945525	Os12t0163700-01.mrna1	Actin	1464	3.52497	1075	depth:	5

## Sheet: drought
Additional file 7: 75 cis-NATs produced siRNAs (more than five small RNA reads) exclusively in the overlapping regions under drought stressed conditions
types	plus_transcript_id	PFAM	plus_len	chr.	L8-drought-plusFPKM	minus_transcript_id	PFAM	minus_len	L8-drought-minusFPKM	overlap_len	smRNAs_depth	overlap_DT_smRNAs
enclosed	CUFF.4916.2	ncRNA	1217	chromosome03	0.0464684	CUFF.4919.1	ncRNA	884	0.0622991	884	depth:	580
convergent	CUFF.13439.1	ncRNA	1746	chromosome08	2.65344	Os08t0321000-01.mrna1	Fasciclin domain	1758	2.75361	1730	depth:	79
divergent	Os06t0594400-01.mrna1	Kelch motif	1401	chromosome06	8.74534	Os06t0594300-01.mrna1	CDS_Nohits	1650	7.01225	1400	depth:	56
enclosed	CUFF.13009.1	CDS_Nohits	2997	chromosome08	0.105286	Os08t0124000-02.mrna1	Protein kinase domain	2544	1.04294	2544	depth:	47
convergent	CUFF.16476.1	CDS_Nohits	3554	chromosome11	0.171006	Os11t0222900-01.mrna1	NB-ARC domain	3584	0.48579	3146	depth:	42
enclosed	CUFF.15242.1	CDS_Nohits	474	chromosome10	0.172824	CUFF.15238.5	ncRNA	1184	0.526696	474	depth:	37
enclosed	Os05t0526200-01.mrna1	CDS_Nohits	1215	chromosome05	7.35827	CUFF.9802.1	CDS_Nohits	1478	1.01281	1178	depth:	35
enclosed	CUFF.7817.1	CDS_Nohits	1244	chromosome04	0.523779	Os04t0478000-01.mrna1	Protein of unknown function (DUF3778)	1258	4.45715	1244	depth:	34
enclosed	Os05t0560600-01.mrna1	Myb/SANT-like DNA-binding domain	2034	chromosome05	1.26262	CUFF.9967.1	CDS_Nohits	4015	0.135945	2034	depth:	29
enclosed	CUFF.6098.1	ncRNA	1040	chromosome03	5.07197	CUFF.6095.3	Ribosomal protein S5, N-terminal domain	851	2.27556	799	depth:	27
divergent	Os06t0119100-01.mrna1	Protein of unknown function, DUF594	2724	chromosome06	0.470388	CUFF.10194.2	CDS_Nohits	2734	0.142402	2515	depth:	26
enclosed	Os07t0162425-00.mrna1	CDS_Nohits	1047	chromosome07	0.792582	Os07t0162400-01.mrna1	alpha/beta hydrolase fold	1248	3.62886	1047	depth:	25
enclosed	CUFF.12915.1	CDS_Nohits	1593	chromosome07	1.55433	CUFF.12910.3	Phosphatidylinositol-specific phospholipase C, X	1558	6.99122	1496	depth:	24
divergent	Os01t0680200-01.mrna1	Triose-phosphate Transporter family	1584	chromosome01	0.0718148	Os01t0680100-01.mrna1	CDS_Nohits	1594	0.150939	1428	depth:	20
enclosed	CUFF.3631.1	CDS_Nohits	1877	chromosome02	0.174311	CUFF.3629.1	WD domain, G-beta repeat	2771	0.656753	1877	depth:	20
convergent	CUFF.4086.2	Mechanosensitive ion channel	5374	chromosome02	0.0122743	CUFF.4087.1	Polyprenyl synthetase	4202	0.0509931	3262	depth:	20
enclosed	Os03t0407100-00.mrna1	Protein of unknown function (DUF1677)	684	chromosome03	0.472575	CUFF.5993.1	CDS_Nohits	1097	0.725526	684	depth:	20
enclosed	CUFF.8442.1	CDS_Nohits	2106	chromosome04	0.456321	Os04t0636900-02.mrna1	RNA recognition motif. (a.k.a. RRM, RBD, or RNP dom	2083	0.615898	2083	depth:	20
divergent	Os05t0372866-01.mrna1	ncRNA	515	chromosome05	0.581099	Os05t0372833-00.mrna1	ncRNA	551	5.55267	512	depth:	19
enclosed	CUFF.9486.2	PHD-finger	1925	chromosome05	0.483705	CUFF.9488.1	ncRNA	1490	0.163226	1322	depth:	18
convergent	CUFF.16578.3	NB-ARC domain	2727	chromosome11	0.0031572	Os11t0270700-01.mrna1	CDS_Nohits	3371	0.0463071	2503	depth:	17
divergent	Os04t0449450-00.mrna1	CDS_Nohits	1778	chromosome04	3e-10	CUFF.7709.1	Protein phosphatase 2C	2193	0.978323	1625	depth:	16
enclosed	Os05t0280350-00.mrna1	CDS_Nohits	954	chromosome05	0.599415	CUFF.9148.1	Ras family	1235	4.75519	943	depth:	16
convergent	CUFF.16948.2	CDS_Nohits	5794	chromosome11	2.83e-07	CUFF.16949.1	NB-ARC domain	5958	0.244033	5736	depth:	16
divergent	CUFF.2064.1	ncRNA	378	chromosome01	1.39457	Os01t0838350-01.mrna1	ncRNA	385	2.26	377	depth:	15
enclosed	CUFF.9580.1	CDS_Nohits	1669	chromosome05	0.893829	CUFF.9579.1	POT family	2443	0.132014	1669	depth:	15
divergent	Os08t0459333-00.mrna1	CDS_Nohits	1094	chromosome08	0.182182	Os08t0459300-01.mrna1	Pfam-B_16178	1146	3.76e-07	1077	depth:	15
convergent	CUFF.5209.1	ncRNA	856	chromosome03	5.2e-09	Os03t0200800-01.mrna1	ADP-ribosylation factor family	1041	2.90702	766	depth:	14
enclosed	Os08t0320100-01.mrna1	RNA recognition motif. (a.k.a. RRM, RBD, or RNP dom	1426	chromosome08	0.972967	CUFF.13429.1	CDS_Nohits	1861	0.314221	1367	depth:	14
enclosed	Os01t0512200-01.mrna1	Adaptin N terminal region	3135	chromosome01	0.387552	Os01t0512200-02.mrna1	CDS_Nohits	2813	1.24e-07	2813	depth:	13
enclosed	Os01t0696800-01.mrna1	Eukaryotic aspartyl protease	1642	chromosome01	0.408533	Os01t0696800-02.mrna1	ncRNA	1214	0.0913387	1214	depth:	12
divergent	CUFF.11087.1	Leucine Rich repeats (2 copies)	4614	chromosome06	0.0212122	CUFF.11083.2	CDS_Nohits	4186	3e-09	3593	depth:	12
enclosed	Os07t0643600-00.mrna1	CDS_Nohits	1011	chromosome07	1.12e-06	Os07t0643601-00.mrna1	alpha/beta hydrolase fold	1066	0.0962549	1011	depth:	12
enclosed	Os04t0458200-01.mrna1	Pfam-B_14262	2445	chromosome04	1.88189	CUFF.7751.1	CDS_Nohits	3694	0.147597	2445	depth:	11
enclosed	Os08t0475200-00.mrna1	CDS_Nohits	1074	chromosome08	1.18761	Os08t0475100-01.mrna1	alpha/beta hydrolase fold	1228	1.50728	1074	depth:	11
enclosed	CUFF.2371.1	Exo70 exocyst complex subunit	3551	chromosome01	0.104947	Os01t0922000-01.mrna1	CDS_Nohits	2606	0.393707	2606	depth:	10
enclosed	CUFF.2870.3	CDS_Nohits	3460	chromosome02	0.063203	Os02t0153700-01.mrna1	Leucine Rich repeats (2 copies)	3392	0.173807	3286	depth:	10
enclosed	Os11t0442380-01.mrna1	CDS_Nohits	2918	chromosome11	0.13937	CUFF.16700.1	Helix-loop-helix DNA-binding domain	2084	0.821248	2084	depth:	10
divergent	Os01t0606166-01.mrna1	CDS_Nohits	1325	chromosome01	0.067994	Os01t0606133-00.mrna1	Pfam-B_1025	1372	0.455586	1322	depth:	9
enclosed	CUFF.8229.1	CDS_Nohits	2095	chromosome04	0.171122	Os04t0590900-01.mrna1	Ring finger domain	1801	1.17665	1801	depth:	9
enclosed	Os04t0667033-00.mrna1	ncRNA	876	chromosome04	0.0940779	Os04t0667000-01.mrna1	Acyltransferase	1228	0.164458	843	depth:	9
convergent	CUFF.13668.3	Myb-like DNA-binding domain	1845	chromosome08	0.469713	CUFF.13670.1	CDS_Nohits	2153	0.172337	1828	depth:	9
enclosed	CUFF.16718.1	ncRNA	817	chromosome11	0.837616	Os11t0459400-01.mrna1	CDS_Nohits	633	0.40393	633	depth:	9
divergent	Os01t0940000-01.mrna1	Cytokinin dehydrogenase 1, FAD and cytokinin b	2327	chromosome01	0.107673	CUFF.2471.1	CDS_Nohits	2141	0.0647159	2018	depth:	8
divergent	Os02t0105400-01.mrna1	lactate/malate dehydrogenase, NAD binding domain	1508	chromosome02	0.138503	Os02t0105300-01.mrna1	CDS_Nohits	1602	0.29892	1357	depth:	8
enclosed	Os02t0119200-01.mrna1	AMP-binding enzyme	1966	chromosome02	1.25952	Os02t0119250-00.mrna1	ncRNA	1472	4.33e-06	1470	depth:	8
enclosed	Os02t0495900-01.mrna1	CDS_Nohits	669	chromosome02	1.65003	CUFF.3533.1	ncRNA	795	0.473594	669	depth:	8
enclosed	CUFF.6985.1	CDS_Nohits	1765	chromosome03	0.306804	Os03t0843100-01.mrna1	Ras family	1145	3.42997	1061	depth:	8
divergent	CUFF.8456.1	ncRNA	815	chromosome04	2.42887	Os04t0649500-01.mrna1	CDS_Nohits	819	1.91309	807	depth:	8
enclosed	Os05t0440150-00.mrna1	ncRNA	933	chromosome05	0.178559	Os05t0440100-02.mrna1	Lecithin retinol acyltransferase	1350	2.095	915	depth:	8
enclosed	Os05t0492200-01.mrna1	NB-ARC domain	3724	chromosome05	0.0194583	Os05t0492100-01.mrna1	CDS_Nohits	4018	0.0466322	3108	depth:	8
divergent	CUFF.10276.2	Protein tyrosine kinase	1949	chromosome06	0.151733	CUFF.10278.1	CDS_Nohits	1616	0.273908	1591	depth:	8
enclosed	Os01t0308300-00.mrna1	NB-ARC domain	3243	chromosome01	1.6e-09	Os01t0308200-01.mrna1	CDS_Nohits	3534	0.0300849	3243	depth:	7
enclosed	Os01t0184050-00.mrna1	CDS_Nohits	853	chromosome01	1.00498	Os01t0184100-01.mrna1	Hsp20/alpha crystallin family	807	2.35269	807	depth:	7
enclosed	Os04t0516701-00.mrna1	CDS_Nohits	1162	chromosome04	5.01e-08	Os04t0516600-01.mrna1	Beta-eliminating lyase	1389	0.675027	999	depth:	7
enclosed	Os04t0530900-02.mrna1	Glycosyl transferase family 8	1697	chromosome04	2.96394	CUFF.7975.2	CDS_Nohits	1885	2.7e-06	1697	depth:	7
enclosed	Os05t0543600-01.mrna1	Myb-like DNA-binding domain	1335	chromosome05	2.31743	CUFF.9864.1	CDS_Nohits	1684	0.499413	1266	depth:	7
enclosed	Os07t0224900-02.mrna1	UTP15 C terminal	1992	chromosome07	0.17158	Os07t0224900-03.mrna1	CDS_Nohits	1561	0.0278595	1561	depth:	7
enclosed	Os07t0471100-01.mrna1	SET domain	1832	chromosome07	0.253969	CUFF.12160.1	ncRNA	854	0.0663299	726	depth:	7
enclosed	CUFF.14743.1	CDS_Nohits	1379	chromosome09	0.544946	Os09t0461900-01.mrna1	alpha/beta hydrolase fold	1229	0.730881	1229	depth:	7
convergent	Os01t0708100-01.mrna1	Myristoyl-CoA:protein N-myristoyltransferase,	1759	chromosome01	1.4701	Os01t0708201-00.mrna1	CDS_Nohits	1438	4.996e-06	1373	depth:	6
enclosed	Os02t0633200-01.mrna1	PPR repeat family	1587	chromosome02	0.383454	CUFF.3958.5	ncRNA	828	0.185441	828	depth:	6
enclosed	Os03t0164100-02.mrna1	ncRNA	3554	chromosome03	0.313989	CUFF.5039.1	CDS_Nohits	3715	0.089915	3311	depth:	6
enclosed	CUFF.7123.1	ncRNA	553	chromosome04	1.2364	Os04t0118500-01.mrna1	PPIC-type PPIASE domain	601	5.66438	503	depth:	6
divergent	CUFF.10261.2	NAD dependent epimerase/dehydratase family	2848	chromosome06	0.025667	CUFF.10259.1	CDS_Nohits	2201	0.0965846	2053	depth:	6
enclosed	Os06t0306300-01.mrna1	Peroxidase	1327	chromosome06	7.20639	CUFF.10719.1	CDS_Nohits	1364	1.36e-06	1327	depth:	6
divergent	Os07t0132300-01.mrna1	Pfam-B_1252	1056	chromosome07	1.32621	CUFF.11659.1	ncRNA	1385	0.456721	1027	depth:	6
enclosed	CUFF.15675.1	ncRNA	576	chromosome10	1.61624	CUFF.15680.1	TPR repeat	1518	1.34729	571	depth:	6
convergent	CUFF.16000.2	CDS_Nohits	2165	chromosome10	0.0907099	Os10t0559500-01.mrna1	non-haem dioxygenase in morphine synthesis N-te	2490	6.35e-07	1805	depth:	6
convergent	CUFF.1542.1	ncRNA	1345	chromosome01	0.333531	Os01t0698000-02.mrna1	CDS_Nohits	1440	4.48e-06	1336	depth:	5
divergent	Os02t0174800-01.mrna1	Protein of unknown function (DUF581)	1236	chromosome02	0.882522	CUFF.2981.3	ncRNA	1441	0.426759	1202	depth:	5
divergent	Os03t0664800-01.mrna1	Acetyltransferase (GNAT) domain	861	chromosome03	0.334922	CUFF.6333.1	CDS_Nohits	740	0.594857	697	depth:	5
divergent	Os06t0652400-02.mrna1	NAD dependent epimerase/dehydratase family	1482	chromosome06	1.06539	CUFF.11279.2	ncRNA	1180	0.000837607	1006	depth:	5
enclosed	Os07t0653900-01.mrna1	CDS_Nohits	3131	chromosome07	1.77e-08	Os07t0653800-01.mrna1	CDS_Nohits	3093	0.0441448	2575	depth:	5
enclosed	Os09t0106100-00.mrna1	ncRNA	509	chromosome09	0.141194	Os09t0106200-01.mrna1	ncRNA	741	1.33799	507	depth:	5
