# Supplementary material for: Strand-specific RNA-seq reveals widespread occurrence of novel cis-natural antisense transcripts in rice
Source: BMC Genomics. 2012 Dec 22;13:721. doi: 10.1186/1471-2164-13-721 (PMC3549290; doi:10.1186/1471-2164-13-721)
Supplement: Additional file 8 — Lists of 13cis-NATs that produced nat-siRNAs more enriched in the overlapping regions than the non-overlapping regions. Of 13 cis-NATs, nine, six, five and five cis-NATs obtained from normal, salt, cold and drought treatments, respectively. These cis-NATs are listed separately in four tables, respectively indicated by blue, orange, red and green colour. [file 1471-2164-13-721-S8.xlsx]

## Sheet: control
Additional file 8: Lists of 13 cis-NATs which produced nat-siRNAs more enriched in the overlapping regions than the non-overlapping regions.
the siRNA densities of 9 cis-NATs were more than five times than that in the non-overlapping regions from normal conditions
types	plus_transcript_id	PFAM	plus_len	chr.	L6-control-plusFPKM	minus_transcript_id	PFAM	minus_len	L6-control-minusFPKM	overlap_len	smRNAs_depth	overlap_control_smRNAs	plus_exon_len	exon_control_smRNAs	minus_exon_len	exon_control_smRNAs
convergent	Os02t0731200-01.mrna1	SRF-type transcription factor (DNA-binding and dime	1384	chromosome02	1.86781	CUFF.4299.2	ncRNA	2070	1.02548	62	depth:	2137	1384	2139	2070	2535
divergent	Os07t0613833-00.mrna1	ncRNA	467	chromosome07	4.79493	CUFF.12571.1	Protein of unknown function (DUF1677)	2095	0.385965	265	depth:	8	467	8	2095	10
enclosed	Os04t0307500-01.mrna1	Protein kinase domain	3221	chromosome04	2.61744	Os04t0307466-01.mrna1	ncRNA	1093	0.280876	194	depth:	17	3221	35	1093	31
convergent	Os04t0396500-00.mrna1	Pfam-B_3074	1068	chromosome04	1.27e-07	Os04t0396550-01.mrna1	ncRNA	542	0.266802	101	depth:	7	1068	9	542	8
divergent	Os05t0449500-01.mrna1	Leucine rich repeat	2304	chromosome05	11.7968	Os05t0449401-00.mrna1	CDS_Nohits	348	0.394406	129	depth:	167	2304	312	348	167
enclosed	Os04t0435300-01.mrna1	ncRNA	1128	chromosome04	0.0701319	Os04t0435402-00.mrna1	ncRNA	429	0.096059	99	depth:	34	1128	36	429	34
convergent	Os02t0503400-01.mrna1	Ribosomal L29 protein	573	chromosome02	66.1562	CUFF.3560.1	short chain dehydrogenase	1953	0.597468	220	depth:	11	573	15	1953	16
convergent	CUFF.6632.1	PHD-finger	5835	chromosome03	1.72581	CUFF.6633.1	Photosystem II Pbs27	753	5.39291	328	depth:	42	5835	132	753	48
enclosed	CUFF.1338.1	alpha/beta hydrolase fold	3469	chromosome01	4.62707	Os01t0642200-01.mrna1	ncRNA	450	212.765	450	depth:	51	3469	59	450	51

## Sheet: salt
Additional file 8
the siRNA densities of 6 cis-NATs were more than five times than that in the non-overlapping regions under salt stressed conditions
types	plus_transcript_id	PFAM	plus_len	chr.	L3-salt-plusFPKM	minus_transcript_id	PFAM	minus_len	L3-salt-minusFPKM	overlap_len	overlap_ST_smRNAs	plus_exon_len	exon_ST_smRNAs	minus_exon_len	exon_ST_smRNAs
convergent	Os02t0731200-01.mrna1	SRF-type transcription factor (DNA-binding and dime	1384	chromosome02	0.691422	CUFF.4299.2	ncRNA	2070	0.165435	62	877	1384	878	2070	1045
convergent	Os11t0539700-00.mrna1	F-box domain	1329	chromosome11	0.75474	CUFF.16836.1	Metallopeptidase family M24	2381	3.12e-07	55	5	1329	5	2381	28
divergent	Os05t0449500-01.mrna1	Leucine rich repeat	2304	chromosome05	7.71056	Os05t0449401-00.mrna1	CDS_Nohits	348	0.0516753	129	102	2304	198	348	102
enclosed	Os04t0307500-01.mrna1	Protein kinase domain	3221	chromosome04	1.13298	Os04t0307466-01.mrna1	ncRNA	1093	0.150601	194	12	3221	24	1093	23
enclosed	CUFF.1338.1	alpha/beta hydrolase fold	3469	chromosome01	1.53052	Os01t0642200-01.mrna1	ncRNA	450	67.1	450	103	3469	114	450	103
convergent	Os03t0431100-01.mrna1	ncRNA	665	chromosome03	16.9492	CUFF.6058.2	Amino acid kinase family	3432	7.59e-08	372	12	665	15	3432	18

## Sheet: cold
Additional file 8
the siRNA densities of 5 cis-NATs were more than five times than that in the non-overlapping regions under cold stressed conditions
types	plus_transcript_id	PFAM	plus_len	chr.	L4-cold-plusFPKM	minus_transcript_id	PFAM	minus_len	L4-cold-minusFPKM	overlap_len	overlap_CD_smRNAs	plus_exon_len	exon_CD_smRNAs	minus_exon_len	exon_CD_smRNAs
enclosed	CUFF.1338.1	alpha/beta hydrolase fold	3469	chromosome01	1.98228	Os01t0642200-01.mrna1	ncRNA	450	80.5792	450	159	3469	165	450	159
divergent	Os05t0449500-01.mrna1	Leucine rich repeat	2304	chromosome05	13.433	Os05t0449401-00.mrna1	CDS_Nohits	348	0.161027	129	84	2304	155	348	84
convergent	Os02t0731200-01.mrna1	SRF-type transcription factor (DNA-binding and dime	1384	chromosome02	0.969996	CUFF.4299.2	ncRNA	2070	0.209175	62	703	1384	706	2070	840
convergent	Os08t0397900-01.mrna1	Pfam-B_14722	1358	chromosome08	0.560059	Os08t0398000-01.mrna1	ABC-2 family transporter protein	3288	0.644641	385	6	1358	9	3288	9
convergent	Os03t0431100-01.mrna1	ncRNA	665	chromosome03	20.0713	CUFF.6058.2	Amino acid kinase family	3432	0.175823	372	7	665	7	3432	12

## Sheet: drought
Additional file 8
the siRNA densities of 5 cis-NATs were more than five times than that in the non-overlapping regions under drought stressed conditions
types	plus_transcript_id	PFAM	plus_len	chr.	L8-drought-plusFPKM	minus_transcript_id	PFAM	minus_len	L8-drought-minusFPKM	overlap_len	overlap_DT_smRNAs	plus_exon_len	exon_DT_smRNAs	minus_exon_len	exon_DT_smRNAs
convergent	Os02t0731200-01.mrna1	SRF-type transcription factor (DNA-binding and dime	1384	chromosome02	0.826336	CUFF.4299.2	ncRNA	2070	0.246473	62	2769	1384	2771	2070	3322
enclosed	Os04t0307500-01.mrna1	Protein kinase domain	3221	chromosome04	0.785488	Os04t0307466-01.mrna1	ncRNA	1093	0.122177	194	19	3221	40	1093	34
enclosed	CUFF.1338.1	alpha/beta hydrolase fold	3469	chromosome01	1.01817	Os01t0642200-01.mrna1	ncRNA	450	60.7394	450	88	3469	96	450	88
convergent	Os04t0396500-00.mrna1	Pfam-B_3074	1068	chromosome04	1.6e-09	Os04t0396550-01.mrna1	ncRNA	542	0.0661196	101	5	1068	6	542	11
convergent	CUFF.8086.1	Retinal pigment epithelial membrane protein	2513	chromosome04	0.138145	CUFF.8088.2	Pfam-B_3868	1961	0.204995	385	7	2513	9	1961	11
