# Supplementary material for: Strand-specific RNA-seq reveals widespread occurrence of novel cis-natural antisense transcripts in rice
Source: BMC Genomics. 2012 Dec 22;13:721. doi: 10.1186/1471-2164-13-721 (PMC3549290; doi:10.1186/1471-2164-13-721)
Supplement: Additional file 9 — Strand bias ofcis-NATs that gave rise to nat-siRNAs. The strand bias is computed among different types of cis-NAT pairs under four different conditions. A total of nine types are listed. Here, plus indicates that the orientation of transcripts are the same as the reference genome, minus indicates opposite orientation of transcripts. One strand means only one strand of the cis-NATs gave rise to small RNAs. The plus/minus or minus/plus means one strand of the cis-NATs spawns at least five (part A) or two (part B) fold more small RNAs than the other. [file 1471-2164-13-721-S9.xlsx]

## Sheet: Sheet1
Additional file 9. Strand bias of cis-NATs that gave rise to nat-siRNAs. Note: plus means the orientation of transcripts are the same as the reference genome, minus means the orientation of transcripts are the opposite. One strand means only one stand of the cis-NATs gave rise to small RNAs. plus/minus or minus/plus means one strand of the cis-NATs spawns at least five (part A) or two (part B) fo…
A	2-w-seedling	plus	minus	total	equal	one strand in plus (>=5 hits)	one strand in minus (>=5 hits)	plus/minus >=5	minus/plus >=5
		CDS_protein_hit	CDS_Nohits	328	28	39	3	43	4	89
		CDS_Nohits	CDS_protein_hit	318	21	3	31	6	30	70
		CDS_protein_hit	ncRNA	292	15	45	0	36	7	88
		ncRNA	CDS_protein_hit	286	15	2	43	2	42	89
		CDS_protein_hit	CDS_protein_hit	324	25	11	18	25	27	81
		CDS_Nohits	ncRNA	43	10	1	1	2	1	5
		ncRNA	CDS_Nohits	46	0	2	3	3	4	12
		CDS_Nohits	CDS_Nohits	89	11	2	4	5	3	14
		ncRNA	ncRNA	63	5	6	4	2	7	19
		total		1789		111	107	124	125	467	26.104
	cold	plus	minus	total	equal	one strand in plus (>=5 hits)	one strand in minus (>=5 hits)	plus/minus >=5	minus/plus >=5
		CDS_protein_hit	CDS_Nohits	305	15	44	2	47	2	95
		CDS_Nohits	CDS_protein_hit	313	19	4	45	3	48	100
		CDS_protein_hit	ncRNA	266	16	45	2	30	2	79
		ncRNA	CDS_protein_hit	264	19	1	34	0	26	61
		CDS_protein_hit	CDS_protein_hit	308	26	12	18	20	28	78
		CDS_Nohits	ncRNA	41	2	2	3	3	0	8
		ncRNA	CDS_Nohits	39	5	2	1	4	1	8
		CDS_Nohits	CDS_Nohits	77	10	2	3	6	4	15
		ncRNA	ncRNA	55	3	6	3	2	2	13
		total		1668		118	111	115	113	457	27.3981
	drought	plus	minus	total	equal	one strand in plus (>=5 hits)	one strand in minus (>=5 hits)	plus/minus >=5	minus/plus >=5
		CDS_protein_hit	CDS_Nohits	312	15	35	2	58	6	101
		CDS_Nohits	CDS_protein_hit	300	18	1	36	4	43	84
		CDS_protein_hit	ncRNA	267	13	49	2	36	3	90
		ncRNA	CDS_protein_hit	254	15	3	36	1	35	75
		CDS_protein_hit	CDS_protein_hit	311	33	11	15	20	26	72
		CDS_Nohits	ncRNA	45	6	5	0	4	2	11
		ncRNA	CDS_Nohits	45	3	3	4	3	1	11
		CDS_Nohits	CDS_Nohits	76	5	2	3	5	5	15
		ncRNA	ncRNA	58	7	4	8	6	4	22
		total		1668		113	106	137	125	481	28.8369
	salt	plus	minus	total	equal	one strand in plus (>=5 hits)	one strand in minus (>=5 hits)	plus/minus >=5	minus/plus >=5
		CDS_protein_hit	CDS_Nohits	294	16	44	3	39	6	92
		CDS_Nohits	CDS_protein_hit	293	26	3	32	3	41	79
		CDS_protein_hit	ncRNA	242	17	38	2	30	3	73
		ncRNA	CDS_protein_hit	239	15	3	33	1	24	61
		CDS_protein_hit	CDS_protein_hit	301	34	13	15	16	19	63
		CDS_Nohits	ncRNA	38	2	2	0	2	0	4
		ncRNA	CDS_Nohits	38	1	3	2	1	0	6
		CDS_Nohits	CDS_Nohits	73	4	3	3	3	4	13
		ncRNA	ncRNA	54	4	5	3	2	4	14
		total		1572		114	93	97	101	405	25.7634
B	2-w-seedling	plus	minus	total	equal	one strand in plus(>=1 hit)	one strand in minus (>=1 hit)	plus/minus >=2	minus/plus >=2
		CDS_protein_hit	CDS_Nohits	328	28	115	32	82	17	246
		CDS_Nohits	CDS_protein_hit	318	21	20	128	18	71	237
		CDS_protein_hit	ncRNA	292	15	137	33	61	15	246
		ncRNA	CDS_protein_hit	286	15	23	133	6	65	227
		CDS_protein_hit	CDS_protein_hit	324	25	56	67	43	57	223
		CDS_Nohits	ncRNA	43	10	11	10	4	4	29
		ncRNA	CDS_Nohits	46	0	16	10	4	6	36
		CDS_Nohits	CDS_Nohits	89	11	23	25	6	6	60
		ncRNA	ncRNA	63	5	22	14	5	10	51
		total		1789	130	423	452	229	251	1355	75.7406
	cold	plus	minus	total	equal	one strand in plus(>=1 hit)	one strand in minus (>=1 hit)	plus/minus >=2	minus/plus >=2
		CDS_Nohits	CDS_protein_hit	313	19	18	158	13	72	261
		CDS_protein_hit	CDS_Nohits	305	15	140	30	69	12	251
		CDS_protein_hit	ncRNA	266	16	143	25	47	4	219
		ncRNA	CDS_protein_hit	264	19	29	137	1	54	221
		CDS_protein_hit	CDS_protein_hit	308	26	59	73	46	53	231
		CDS_Nohits	ncRNA	41	2	18	11	4	4	37
		ncRNA	CDS_Nohits	39	5	11	10	5	5	31
		CDS_Nohits	CDS_Nohits	77	10	25	20	7	8	60
		ncRNA	ncRNA	55	3	19	21	4	3	47
		total		1668		462	485	196	215	1358	81.4149
	drought	plus	minus	total	equal	one strand in plus(>=1 hit)	one strand in minus (>=1 hit)	plus/minus >=2	minus/plus >=2
		CDS_Nohits	CDS_protein_hit	300	18	17	112	10	90	229
		CDS_protein_hit	CDS_Nohits	312	15	94	28	92	18	232
		CDS_protein_hit	ncRNA	267	13	120	24	61	8	213
		ncRNA	CDS_protein_hit	254	15	23	120	4	59	206
		CDS_protein_hit	CDS_protein_hit	311	33	50	59	45	54	208
		CDS_Nohits	ncRNA	45	6	15	8	8	5	36
		ncRNA	CDS_Nohits	45	3	14	14	3	5	36
		CDS_Nohits	CDS_Nohits	76	5	21	13	8	14	56
		ncRNA	ncRNA	58	7	15	17	7	6	45
		total		1668		369	395	238	259	1261	75.5995
	salt	plus	minus	total	equal	one strand in plus(>=1 hit)	one strand in minus (>=1 hit)	plus/minus >=2	minus/plus >=2
		CDS_Nohits	CDS_protein_hit	293	26	29	120	9	67	225
		CDS_protein_hit	CDS_Nohits	294	16	125	27	67	10	229
		CDS_protein_hit	ncRNA	242	17	123	27	44	6	200
		ncRNA	CDS_protein_hit	239	15	21	126	2	46	195
		CDS_protein_hit	CDS_protein_hit	301	34	58	70	36	48	212
		CDS_Nohits	ncRNA	38	2	18	11	2	3	34
		ncRNA	CDS_Nohits	38	1	15	10	1	4	30
		CDS_Nohits	CDS_Nohits	73	4	27	22	5	9	63
		ncRNA	ncRNA	54	4	15	22	5	5	47
		total		1572		431	435	171	198	1235	78.5623
