# Supplementary material for: Strand-specific RNA-seq reveals widespread occurrence of novel cis-natural antisense transcripts in rice
Source: BMC Genomics. 2012 Dec 22;13:721. doi: 10.1186/1471-2164-13-721 (PMC3549290; doi:10.1186/1471-2164-13-721)
Supplement: Additional file 11 — Lists of 112cis-NATs with DEGs. Differentially Expressed Genes (DEGs) were identified in one-to-one cis-NATs under salt, drought and cold treatments by comparing their FPKM with that under normal conditions. The gene names, FPKM, fold change (with absolute value > 2) and p-value (< 0.001) are listed. [file 1471-2164-13-721-S11.xlsx]

## Sheet: Sheet1
Additional file 11： Lists of 112 cis-NATs with DEGs
salt vs. control DEGseq in plus transcripts
GeneNames (plus)	GeneNames (minus)	sd-FPKM	ST-FPKM	log2(Fold_change)	p-value
Os09t0346500-05.mrna1	Os09t0346550-00.mrna1	213	0.00120912	17.4265	2.41738e-39
CUFF.14832.1	Os09t0485900-01.mrna1	195.568	8.94214	4.45091	6.42216e-27
Os06t0696400-01.mrna1	Os06t0696450-00.mrna1	10.3525	79.9421	-2.94898	4.10032e-25
CUFF.10651.1	CUFF.10653.1	1.97162	33.4173	-4.08314	1.40901e-13
Os06t0594400-01.mrna1	Os06t0594300-01.mrna1	58.4204	0.00195537	14.8667	2.10601e-10
Os12t0569500-01.mrna1	CUFF.17956.1	131.152	22.0462	2.57264	1.01537e-08
salt vs. control DEGseq in minus transcripts
GeneNames (plus)	GeneNames (minus)	sd-FPKM	ST-FPKM	log2(Fold_change)	p-value
CUFF.778.1	Os01t0303000-01.mrna1	2020.55	374.937	2.43002	6.62576e-96
Os07t0673600-00.mrna1	Os07t0673550-00.mrna1	416.793	77.7568	2.42229	1.97079e-19
Os12t0115100-00.mrna1	Os12t0115150-00.mrna1	80.5227	13.7016	2.55505	4.47717e-05
Os03t0119401-00.mrna1	Os03t0119300-01.mrna1	3.28092	13.8184	-2.07442	0.000163476
Os04t0635201-00.mrna1	Os04t0635100-00.mrna1	2.64	11.0938	-2.07114	0.000317027
Os07t0631900-01.mrna1	Os07t0631950-00.mrna1	2.42319	11.9506	-2.30211	0.000317027
CUFF.12293.2	Os07t0516451-00.mrna1	29.6535	1.59	4.2211	0.000502279
cold vs. control DEGseq in plus transcripts
GeneNames (plus)	GeneNames (minus)	sd-FPKM	CD-FPKM	log2(Fold_change)	p-value
Os03t0815100-01.mrna1	CUFF.6865.1	28.6803	767.356	-4.74176	6.9369e-242
Os07t0573900-00.mrna1	Os07t0574050-00.mrna1	103.275	844.55	-3.0317	1.43228e-200
CUFF.15813.1	Os10t0505700-01.mrna1	916.25	100.131	3.19385	4.46743e-122
Os12t0115100-00.mrna1	Os12t0115150-00.mrna1	565	100	2.49825	1.51538e-54
Os06t0696400-01.mrna1	Os06t0696450-00.mrna1	10.3525	182.602	-4.14066	1.82716e-53
Os09t0346500-05.mrna1	Os09t0346550-00.mrna1	213	1.05e-05	24.274	9.70945e-51
Os11t0644700-01.mrna1	Os11t0644650-01.mrna1	295.341	35.05	3.07489	1.35108e-37
Os03t0244200-02.mrna1	Os03t0244466-00.mrna1	10.866	110.557	-3.3469	4.3026e-29
Os12t0569500-01.mrna1	CUFF.17956.1	131.152	4.88155	4.74776	4.59852e-26
Os09t0451400-01.mrna1	Os09t0451266-00.mrna1	9.15528	93.7703	-3.35645	2.58734e-24
Os07t0105600-01.mrna1	CUFF.11611.1	109.665	5.36176	4.35426	5.278e-20
Os03t0187600-01.mrna1	CUFF.5159.1	3.75783	64.5911	-4.10336	1.14825e-19
Os07t0673600-00.mrna1	Os07t0673550-00.mrna1	189.321	32.8129	2.5285	1.79268e-19
Os03t0792050-00.mrna1	Os03t0791800-01.mrna1	79.5347	0.0877665	9.8237	1.65839e-18
Os12t0164600-00.mrna1	CUFF.17375.4	2.34758	55.1118	-4.55312	1.55578e-17
Os01t0871500-01.mrna1	Os01t0871400-01.mrna1	101	8.55964	3.56066	9.34224e-16
Os03t0285850-00.mrna1	Os03t0285800-01.mrna1	4.09	52.8464	-3.69163	1.6839e-14
Os03t0802500-01.mrna1	Os03t0802400-01.mrna1	2.40427	46.1046	-4.26124	1.95388e-14
Os06t0248500-00.mrna1	CUFF.10592.1	1.80536	43.2	-4.58068	2.26578e-14
Os03t0762300-01.mrna1	Os03t0762200-01.mrna1	82.2377	5.30947	3.95316	2.96874e-14
Os06t0594400-01.mrna1	Os06t0594300-01.mrna1	58.4204	0.000736165	16.2761	1.36948e-13
Os03t0310800-01.mrna1	CUFF.5674.1	8.85233	57.373	-2.69624	2.03888e-13
Os04t0492400-02.mrna1	CUFF.7949.1	5.75	49.6	-3.10871	5.19054e-13
Os02t0125300-01.mrna1	CUFF.2763.1	12.6351	62.9016	-2.31566	9.49327e-13
Os09t0400700-01.mrna1	CUFF.14540.2	7.01743	52.1127	-2.89262	1.24926e-12
CUFF.9983.2	Os05t0563950-01.mrna1	1.86591	38.875	-4.38089	1.25034e-12
Os01t0855700-01.mrna1	Os01t0855600-01.mrna1	0.113682	32.9358	-8.17851	1.44426e-11
Os03t0247900-01.mrna1	CUFF.5424.1	7.3244	47.9774	-2.71157	6.10651e-11
CUFF.9569.1	Os05t0447700-01.mrna1	8.99049	48.9105	-2.44367	8.20578e-11
Os03t0150633-00.mrna1	Os03t0150600-03.mrna1	3.33433	35.8334	-3.42584	7.87159e-10
Os01t0742400-02.mrna1	Os01t0742500-01.mrna1	1.46783	29.8441	-4.34569	1.57177e-09
Os02t0223700-01.mrna1	CUFF.3164.1	68.5437	8.1	3.08103	2.64126e-09
Os05t0591925-00.mrna1	Os05t0591900-05.mrna1	71	10.8401	2.71143	1.49612e-08
CUFF.2163.2	CUFF.2164.1	0.563803	22.4263	-5.31386	4.92468e-08
Os03t0191850-01.mrna1	Os03t0191900-01.mrna1	0.113958	20.7892	-7.51119	2.4638e-07
Os09t0518000-00.mrna1	Os09t0518101-00.mrna1	9.4154	38.9	-2.04668	2.57227e-07
CUFF.1629.1	Os01t0720400-01.mrna1	0.649106	19.9257	-4.94003	5.495e-07
Os02t0669500-01.mrna1	Os02t0669366-00.mrna1	0.870736	19.1923	-4.46215	5.495e-07
Os03t0128000-01.mrna1	CUFF.4869.1	76	16.417	2.21081	8.11665e-07
Os01t0733500-01.mrna1	Os01t0733550-00.mrna1	76.8	17.9571	2.09656	1.11988e-06
Os08t0276100-01.mrna1	CUFF.13362.1	49.5574	7.5368	2.71708	3.20324e-06
CUFF.12480.3	CUFF.12482.2	1.45966	20	-3.7763	3.58071e-06
Os02t0626532-01.mrna1	Os02t0626600-00.mrna1	0.251	16.4	-6.02986	6.01264e-06
CUFF.15648.2	Os10t0447950-00.mrna1	3.19851	22.9196	-2.84111	1.30919e-05
Os02t0756850-01.mrna1	Os02t0756800-01.mrna1	0.000839134	15.7	-14.1915	1.32764e-05
Os01t0102300-01.mrna1	CUFF.15.1	36.7243	4.47648	3.0363	2.64617e-05
Os09t0433800-01.mrna1	Os09t0433766-00.mrna1	38.8036	6.51	2.57546	7.84988e-05
Os01t0717400-01.mrna1	Os01t0717501-00.mrna1	35.0043	5.90483	2.56756	0.000118731
Os09t0460400-01.mrna1	Os09t0460350-01.mrna1	26.4955	2.49628	3.4079	0.000136373
CUFF.778.1	Os01t0303000-01.mrna1	0.283022	12.3491	-5.44734	0.000139969
CUFF.9076.2	Os05t0231750-00.mrna1	15.4433	0	NA	0.000156644
CUFF.8574.1	Os04t0670600-02.mrna1	39.3237	7.02054	2.48575	0.000188978
Os03t0119401-00.mrna1	Os03t0119300-01.mrna1	0.521657	11.6	-4.47488	0.000304294
Os01t0846300-02.mrna1	Os01t0846150-00.mrna1	3.53	16.8	-2.25072	0.000554752
Os03t0700700-01.mrna1	CUFF.6440.1	2.13574	14.7019	-2.78319	0.000577431
Os04t0650101-00.mrna1	Os04t0650000-02.mrna1	23.6344	2.81242	3.071	0.000633256
Os07t0154100-01.mrna1	Os07t0154201-00.mrna1	0.495981	10.5889	-4.41612	0.000658016
CUFF.6331.4	Os03t0661401-00.mrna1	30.1	5.82	2.37067	0.000743213
CUFF.10651.1	CUFF.10653.1	1.97162	12.1599	-2.62467	0.000856441
CUFF.12293.2	Os07t0516451-00.mrna1	19.4882	1.92814	3.33732	0.000873671
cold vs. control DEGseq in minus transcripts
GeneNames (plus)	GeneNames (minus)	sd-FPKM	CD-FPKM	log2(Fold_change)	p-value
CUFF.778.1	Os01t0303000-01.mrna1	2020.55	86.4525	4.54669	0
Os01t0855700-01.mrna1	Os01t0855600-01.mrna1	10.4	358.534	-5.10745	8.94079e-130
Os03t0285850-00.mrna1	Os03t0285800-01.mrna1	7.84223	152.493	-4.28133	7.53144e-52
CUFF.1629.1	Os01t0720400-01.mrna1	3.11792	119.881	-5.26487	1.70896e-43
Os04t0604251-00.mrna1	Os04t0604300-01.mrna1	4.58062	116.699	-4.6711	3.90157e-41
CUFF.15813.1	Os10t0505700-01.mrna1	195.368	6.27219	4.96108	1.55172e-33
Os02t0756850-01.mrna1	Os02t0756800-01.mrna1	3.77063	92.63	-4.6186	6.79188e-33
Os09t0412350-00.mrna1	Os09t0412300-01.mrna1	10.7671	99.9	-3.21385	4.20133e-29
Os08t0478750-00.mrna1	CUFF.13819.2	3.18466	78.8519	-4.62993	1.86413e-27
Os07t0631900-01.mrna1	Os07t0631950-00.mrna1	2.42319	69.0588	-4.83285	4.81536e-25
Os07t0673600-00.mrna1	Os07t0673550-00.mrna1	416.793	100.525	2.05177	2.33353e-22
Os01t0188525-00.mrna1	Os01t0188400-01.mrna1	0	52.1678	NA	2.81943e-22
Os06t0594400-01.mrna1	Os06t0594300-01.mrna1	4.45561	59.743	-3.74507	2.88925e-19
Os07t0529600-02.mrna1	CUFF.12329.1	207.384	32.7177	2.66416	2.87792e-18
Os03t0310800-01.mrna1	CUFF.5674.1	3.18372	46.9028	-3.88089	2.82566e-15
Os03t0191850-01.mrna1	Os03t0191900-01.mrna1	2.31219	40.4809	-4.12991	6.75519e-14
CUFF.8344.2	Os04t0619400-01.mrna1	4.05415	44.2639	-3.44866	9.65952e-14
CUFF.15156.2	Os09t0571200-01.mrna1	4.43837	44.8899	-3.33829	9.65952e-14
CUFF.10765.1	Os06t0329350-01.mrna1	205.132	43.8376	2.22631	1.24474e-13
CUFF.9076.2	Os05t0231750-00.mrna1	4.08	43.3931	-3.41082	2.2226e-13
Os04t0584002-00.mrna1	Os04t0583900-01.mrna1	0.721609	34	-5.55817	3.30639e-13
Os12t0115100-00.mrna1	Os12t0115150-00.mrna1	80.5227	4.23	4.25067	1.26132e-12
Os07t0462450-00.mrna1	Os07t0462200-01.mrna1	168.684	34.0395	2.30904	9.26269e-12
CUFF.5157.1	CUFF.5158.1	0.84	29.0048	-5.10976	1.24318e-11
Os02t0756200-01.mrna1	Os02t0756200-02.mrna1	0.270434	27.0274	-6.64301	7.5766e-11
Os03t0815100-01.mrna1	CUFF.6865.1	4.4473	35.5354	-2.99825	1.59619e-10
CUFF.5631.1	CUFF.5632.1	0.987938	26.4	-4.73997	1.86716e-10
CUFF.6073.1	Os03t0437200-01.mrna1	0.451	26.1458	-5.85731	1.86716e-10
CUFF.15085.2	Os09t0553300-01.mrna1	1.74	28.8218	-4.05	2.95709e-10
Os04t0636750-00.mrna1	Os04t0636800-02.mrna1	77.8305	9.39698	3.05007	8.90343e-09
CUFF.15827.2	CUFF.15824.3	77.1	9.7	2.99067	8.90343e-09
Os03t0119401-00.mrna1	Os03t0119300-01.mrna1	3.28092	28.1851	-3.10276	1.00567e-08
Os12t0114800-01.mrna1	Os12t0114850-00.mrna1	119.473	24.1566	2.3062	1.08116e-08
Os03t0345901-00.mrna1	CUFF.5811.2	117.6	23.457	2.3258	1.13404e-08
Os04t0670266-00.mrna1	Os04t0670200-01.mrna1	6.46209	32.7722	-2.3424	2.77389e-08
CUFF.16025.3	Os10t0561400-02.mrna1	4.53016	28.806	-2.66874	4.25402e-08
Os02t0685350-00.mrna1	Os02t0685200-01.mrna1	0.194678	19.1232	-6.61809	9.88741e-08
CUFF.8471.1	Os04t0644400-01.mrna1	76.1069	11.004	2.79	1.54369e-07
Os01t0264000-01.mrna1	CUFF.613.1	0.525	18.9366	-5.17272	2.40412e-07
CUFF.4349.2	Os02t0739100-01.mrna1	1.42227	19.7396	-3.79482	6.81867e-07
Os04t0592400-01.mrna1	Os04t0592300-01.mrna1	3.97003	22.8247	-2.52338	1.21248e-06
Os03t0268750-00.mrna1	Os03t0268600-01.mrna1	5.99964	24.8616	-2.05097	3.21709e-06
CUFF.12293.2	Os07t0516451-00.mrna1	29.6535	0.89	5.05825	7.05579e-06
Os03t0192750-00.mrna1	Os03t0192700-01.mrna1	1.77242	16.6	-3.22739	8.44576e-06
CUFF.7817.1	Os04t0478000-01.mrna1	50.5677	6.9317	2.86693	9.21697e-06
CUFF.5646.1	Os03t0305800-02.mrna1	4.78604	21.7604	-2.1848	1.03629e-05
Os06t0215925-00.mrna1	Os06t0215900-02.mrna1	2.29186	17.9599	-2.97019	1.6165e-05
CUFF.7935.1	Os04t0518400-01.mrna1	1.62324	15.9287	-3.29468	1.93411e-05
Os09t0451400-01.mrna1	Os09t0451266-00.mrna1	0.974654	13.2172	-3.76138	1.95993e-05
Os12t0145150-00.mrna1	Os12t0145100-01.mrna1	40.6293	4.64977	3.12729	2.83024e-05
Os11t0115100-01.mrna1	Os11t0115225-00.mrna1	67.3	14.4503	2.21951	4.05173e-05
Os06t0336200-01.mrna1	Os06t0336301-00.mrna1	0.314297	12.75	-5.34222	4.6755e-05
Os12t0291400-01.mrna1	Os12t0291733-00.mrna1	50.6902	8.70466	2.54185	5.50456e-05
CUFF.3043.1	Os02t0192700-01.mrna1	63.4183	13.3	2.25347	6.37794e-05
CUFF.9509.2	Os05t0427400-00.mrna1	2.50905	15.1	-2.58934	7.74498e-05
Os06t0248500-00.mrna1	CUFF.10592.1	0	9.56952	NA	8.6936e-05
Os03t0802500-01.mrna1	Os03t0802400-01.mrna1	0.226	11.8573	-5.71331	0.00011101
Os03t0376701-00.mrna1	CUFF.5905.4	22.4813	1.1e-05	20.9628	0.00018407
CUFF.12518.2	Os07t0603300-01.mrna1	1.65021	12.2997	-2.8979	0.000223267
Os10t0561800-01.mrna1	CUFF.16019.1	3.06	15.1793	-2.3105	0.000291572
CUFF.4339.1	Os02t0743200-01.mrna1	2.46965	14.0075	-2.50382	0.00029335
Os01t0210550-00.mrna1	Os01t0210500-01.mrna1	20.0624	0.000576	15.0881	0.000316671
Os02t0101400-01.mrna1	Os02t0101500-02.mrna1	27.3639	2.60271	3.39419	0.000358691
Os03t0364400-01.mrna1	Os03t0364450-00.mrna1	24.7	1.29	4.25907	0.000490655
CUFF.1850.2	Os01t0783700-01.mrna1	0.423382	9.34	-4.46339	0.000615114
Os09t0518000-00.mrna1	Os09t0518101-00.mrna1	0.302268	9.16389	-4.92206	0.000615114
Os11t0118350-00.mrna1	Os11t0118300-01.mrna1	38.7122	6.93978	2.47983	0.000694687
Os02t0223700-01.mrna1	CUFF.3164.1	35.5	5.32	2.73832	0.000697247
drought vs. control DEGseq in plus transcripts
GeneNames (plus)	GeneNames (minus)	sd-FPKM	DT-FPKM	log2(Fold_change)	p-value
Os09t0346500-05.mrna1	Os09t0346550-00.mrna1	213	0.000369562	19.1366	1.73306e-24
CUFF.14832.1	Os09t0485900-01.mrna1	195.568	2.99095	6.03092	5.64345e-20
CUFF.15813.1	Os10t0505700-01.mrna1	916.25	186.143	2.29933	2.30337e-09
Os03t0792050-00.mrna1	Os03t0791800-01.mrna1	79.5347	0.0839592	9.88768	1.01913e-08
CUFF.10651.1	CUFF.10653.1	1.97162	10.4556	-2.40682	7.92035e-06
Os07t0562700-01.mrna1	Os07t0562750-00.mrna1	342.788	61.981	2.46742	1.38474e-05
drought vs. control DEGseq in minus transcripts
GeneNames (plus)	GeneNames (minus)	sd-FPKM	DT-FPKM	log2(Fold_change)	p-value
Os07t0673600-00.mrna1	Os07t0673550-00.mrna1	416.793	50.253	3.05205	6.00898e-11
CUFF.778.1	Os01t0303000-01.mrna1	2020.55	439.66	2.20029	1.269e-09
Os12t0114800-01.mrna1	Os12t0114850-00.mrna1	119.473	8.65952	3.78626	3.73897e-06
CUFF.8471.1	Os04t0644400-01.mrna1	76.1069	2.89203	4.71788	5.3817e-06
Os12t0115100-00.mrna1	Os12t0115150-00.mrna1	80.5227	5.12882	3.9727	0.000152487
CUFF.8588.1	Os04t0674000-03.mrna1	0.65972	6.64	-3.33126	0.000193272
