# Supplementary material for: Strand-specific RNA-seq reveals widespread occurrence of novel cis-natural antisense transcripts in rice
Source: BMC Genomics. 2012 Dec 22;13:721. doi: 10.1186/1471-2164-13-721 (PMC3549290; doi:10.1186/1471-2164-13-721)
Supplement: Additional file 12 — All many-to-manycis-NAT groups. In total, 223 cis-NAT groups were identified as many-to-many type. Of them, 209 groups belonged to one-to-two type, nine belonged to one-to-three type, four belonged to two-to-two groups, and one belonged to the one-to-four group. The meaning of each column is as given in Additional file 6. [file 1471-2164-13-721-S12.xlsx]

## Sheet: Sheet1
Additional file 12____223 cis-NAT groups
209 1-to-2 pairs
types	plus_transcript_id	PFAM	plus_len	chr.	L3-salt-plusFPKM	L4-cold-plusFPKM	L6-control-plusFPKM	L8-drought-plusFPKM	minus_transcript_id	PFAM	L3-salt-minusFPKM	L4-cold-minusFPKM	L6-control-minusFPKM	L8-drought-minusFPKM	overlap_len	overlap_CD_ALLsmRNAs	overlap_DT_ALLsmRNAs	overlap_sd_ALLsmRNAs	overlap_ST_ALLsmRNAs	overlap_start	overlap_end	overlap_start	overlap_end	overlap_start	overlap_end
convergent	CUFF.77.1	CDS_Nohits	1317	chromosome01	0.265629	1.03859	0.0604959	0.192093	Os01t0112500-01.mrna1	Armadillo/beta-catenin-like repeat	0.81196	2.03394	3.94611	0.720115	1042	17	17	19	21	647288	648329
divergent	Os01t0112550-00.mrna1	ncRNA	481	chromosome01	0.113191	0	9.11e-06	0	Os01t0112500-01.mrna1	Armadillo/beta-catenin-like repeat	0.81196	2.03394	3.94611	0.720115	393	8	25	30	18	650477	650869
enclosed	CUFF.108.1	Helicase associated domain (HA2)	4898	chromosome01	0.507064	1.35629	1.98077	0.495686	CUFF.110.2	ncRNA	0.0159454	0.0568403	0	0.00884432	1223	6	11	6	5	1020424	1020568	1020648	1020735	1020839	1021084	1021712	1021807	1022645	1022833	1023178	1023337	1023440	1023570	1024330	1024497
enclosed	CUFF.108.1	Helicase associated domain (HA2)	4898	chromosome01	0.507064	1.35629	1.98077	0.495686	CUFF.111.1	ncRNA	0	0.249467	0	0	1352	6	3	5	2	1028246	1029597
enclosed	CUFF.153.2	Leucine Rich repeats (2 copies)	3636	chromosome01	null	null	null	null	Os01t0132050-01.mrna1	CDS_Nohits	0.0230419	0.00871462	0.0275311	1e-10	3636	0	0	0	1	1764034	1767669
enclosed	CUFF.154.1	CDS_Nohits	303	chromosome01	null	null	null	null	Os01t0132050-01.mrna1	CDS_Nohits	0.0230419	0.00871462	0.0275311	1e-10	303	0	0	0	1	1768949	1769251
divergent	Os01t0152600-00.mrna1	Leucine Rich repeats (2 copies)	3153	chromosome01	0.0435895	0.128328	0.0655645	0.00717495	CUFF.227.2	SWIM zinc finger	0	0.12608	0.0745948	0.0221901	105	0	0	0	0	2829325	2829429
enclosed	Os01t0152600-00.mrna1	Leucine Rich repeats (2 copies)	3153	chromosome01	0.0435895	0.128328	0.0655645	0.00717495	Os01t0152625-00.mrna1	ncRNA	0	0.0727081	0	0	484	1	2	3	0	2831438	2831921
enclosed	Os01t0170300-01.mrna1	Leucine Rich repeats (2 copies)	4008	chromosome01	0.327079	0.291575	0.536302	0.268565	Os01t0170366-00.mrna1	ncRNA	0	0	1.45e-08	0	563	1	2	1	0	3622841	3623403
enclosed	Os01t0170300-01.mrna1	Leucine Rich repeats (2 copies)	4008	chromosome01	0.327079	0.291575	0.536302	0.268565	Os01t0170432-00.mrna1	CDS_Nohits	null	null	null	null	495	0	0	0	0	3623524	3624018
enclosed	CUFF.307.1	ABC transporter transmembrane region	6766	chromosome01	0.791799	0.835505	2.26578	0.441272	Os01t0173950-00.mrna1	ncRNA	0	0.0834504	0	0	409	1	4	2	1	3808539	3808602	3808735	3808974	3809150	3809254
enclosed	CUFF.307.1	ABC transporter transmembrane region	6766	chromosome01	0.791799	0.835505	2.26578	0.441272	Os01t0174000-00.mrna1	bZIP transcription factor	0.287934	0.407078	2.5532	0.243658	918	5	8	5	6	3810094	3810397	3810469	3810851	3810949	3811179
enclosed	Os01t0176000-01.mrna1	UDP-glucoronosyl and UDP-glucosyl transferas	1807	chromosome01	0.553125	0.337027	1.1858	0.210554	CUFF.314.1	CDS_Nohits	0.18356	1.81e-05	0.805911	0.31943	686	3	1	1	0	3916918	3917603
divergent	Os01t0176100-00.mrna1	UDP-glucoronosyl and UDP-glucosyl transferas	1557	chromosome01	0.150467	0.0401139	0.146016	0.0751567	CUFF.314.1	CDS_Nohits	0.18356	1.81e-05	0.805911	0.31943	335	0	0	0	0	3920356	3920690
enclosed	Os01t0208700-01.mrna1	Phosphoenolpyruvate carboxylase	3494	chromosome01	15.0834	12.1156	25.1622	6.41346	CUFF.441.1	CDS_Nohits	0.753228	0.758266	2.26317	0.518385	1547	6	9	9	8	5905914	5906068	5906241	5907632
enclosed	Os01t0208700-01.mrna1	Phosphoenolpyruvate carboxylase	3494	chromosome01	15.0834	12.1156	25.1622	6.41346	CUFF.440.1	CDS_Nohits	11.3803	8.20282	21.3216	3.75314	395	0	4	2	1	5899124	5899518
convergent	Os01t0227500-01.mrna1	Cytochrome P450	1888	chromosome01	0.963102	0.536368	3.15011	1.07601	CUFF.507.1	ncRNA	1.22578	0.155714	1.08219	0.292818	412	0	1	2	1	7052699	7053110
divergent	Os01t0227600-00.mrna1	ncRNA	249	chromosome01	0.790323	0	0.277547	0	CUFF.507.1	ncRNA	1.22578	0.155714	1.08219	0.292818	146	0	0	0	0	7058427	7058572
enclosed	Os01t0232400-01.mrna1	ENTH domain	2652	chromosome01	1.52202	1.40589	2.59347	0.776706	CUFF.534.2	ncRNA	2e-10	0.0740219	0	0.0940043	500	0	2	1	5	7334511	7335010
enclosed	Os01t0232400-01.mrna1	ENTH domain	2652	chromosome01	1.52202	1.40589	2.59347	0.776706	CUFF.535.1	ncRNA	0.000158074	0.0470016	0	0	908	4	9	1	5	7336615	7337522
enclosed	CUFF.575.2	Isocitrate/isopropylmalate dehydrogenase	1920	chromosome01	0.0732256	0.199637	0.251594	0.13552	Os01t0248450-00.mrna1	ncRNA	0	0.0250617	0	0	769	5	8	6	5	8170633	8170750	8171109	8171186	8171424	8171525	8172870	8172973	8173214	8173325	8173637	8173768	8174105	8174227
convergent	CUFF.575.2	Isocitrate/isopropylmalate dehydrogenase	1920	chromosome01	0.0732256	0.199637	0.251594	0.13552	Os01t0248500-01.mrna1	SnoaL-like polyketide cyclase	0.295423	1.77266	0.620037	0.3694	374	2	8	1	1	8174587	8174960
enclosed	CUFF.656.1	ncRNA	1433	chromosome01	0.11004	0.0173764	1.54445	0.00131631	CUFF.655.1	Phosphoadenosine phosphosulfate reductase fami	3.74316	7.01114	8.21827	3.00284	438	2	1	1	3	8707223	8707660
divergent	CUFF.656.1	ncRNA	1433	chromosome01	0.11004	0.0173764	1.54445	0.00131631	Os01t0254800-01.mrna1	ncRNA	0.152094	0.0455734	0.40914	0.128387	964	0	0	0	0	8467098	8468061
divergent	Os01t0286600-01.mrna1	Flavin containing amine oxidoreductase	1926	chromosome01	3.85468	4.65897	9.0163	2.15342	CUFF.712.2	CDS_Nohits	0	0	0.283805	0	363	0	0	0	0	10339865	10340227
convergent	Os01t0286600-01.mrna1	Flavin containing amine oxidoreductase	1926	chromosome01	3.85468	4.65897	9.0163	2.15342	CUFF.713.1	ncRNA	0.880197	2.89213	1.05498	0.981345	540	2	4	3	7	10342886	10343425
enclosed	CUFF.761.1	Protein tyrosine kinase	4158	chromosome01	0.517183	0.705054	1.58924	0.17224	CUFF.763.1	ncRNA	0.644956	0.290845	2.09541	0.0384273	304	0	0	0	0	11815183	11815486
enclosed	CUFF.761.1	Protein tyrosine kinase	4158	chromosome01	0.517183	0.705054	1.58924	0.17224	CUFF.764.1	ncRNA	0	0.0394304	0	0	1169	4	4	7	3	11819648	11820816
enclosed	CUFF.782.1	Myb/SANT-like DNA-binding domain	757	chromosome01	1.33844	0.37685	0.0658823	0.332008	Os01t0318202-01.mrna1	CDS_Nohits	0.496413	3.5e-09	0.196645	1.6e-09	757	1	3	1	0	12234323	12235079
enclosed	CUFF.783.1	ncRNA	819	chromosome01	1.595e-06	0	4.77e-06	0	Os01t0318202-01.mrna1	CDS_Nohits	0.496413	3.5e-09	0.196645	1.6e-09	819	1	1	0	0	12235462	12236280
enclosed	Os01t0521500-01.mrna1	Protein of unknown function (DUF3752)	2189	chromosome01	0.948634	1.97179	1.83251	0.6745	CUFF.1017.1	ncRNA	1.19e-08	1.55895	0	0	310	2	1	0	2	20232933	20233242
convergent	Os01t0521500-01.mrna1	Protein of unknown function (DUF3752)	2189	chromosome01	0.948634	1.97179	1.83251	0.6745	CUFF.1018.1	ncRNA	0.160384	1.11702	0.0458029	0.139592	599	1	6	3	1	20241617	20242215
enclosed	Os01t0643300-01.mrna1	Membrane transport protein	2456	chromosome01	0.264352	2.04738	0.547489	7.63e-08	CUFF.1345.1	ncRNA	0	1.77856	0.0729743	0	361	0	0	1	0	27594983	27595318	27595992	27596016
enclosed	Os01t0643300-01.mrna1	Membrane transport protein	2456	chromosome01	0.264352	2.04738	0.547489	7.63e-08	CUFF.1344.2	ncRNA	0.209413	0.503148	0.228066	0.0788141	386	2	0	0	0	27593647	27594032
enclosed	Os01t0661601-01.mrna1	ncRNA	1133	chromosome01	0.766167	3.6121	4.81484	1.59959	CUFF.1399.1	ncRNA	1.25957	2.51115	0.72911	0.507724	584	1	2	3	4	28743515	28744098
convergent	Os01t0661601-01.mrna1	ncRNA	1133	chromosome01	0.766167	3.6121	4.81484	1.59959	CUFF.1400.1	Protein of unknown function (DUF1645)	1.64846	1.95172	10.4705	1.84432	427	4	10	11	4	28744220	28744646
convergent	CUFF.1422.2	Vps16, N-terminal region	2993	chromosome01	0.416936	1.73e-06	0.260836	7.28e-06	CUFF.1426.1	Ribosomal L18ae/LX protein domain	12.1613	9.85516	24.8214	6.76305	434	5	23	10	10	28995691	28996124
enclosed	Os01t0666950-00.mrna1	CDS_Nohits	622	chromosome01	0.300616	0.903643	0.187611	0	CUFF.1426.1	Ribosomal L18ae/LX protein domain	12.1613	9.85516	24.8214	6.76305	554	3	13	6	9	28996426	28996863	28997826	28997941
divergent	Os01t0691200-01.mrna1	CDS_Nohits	1587	chromosome01	0	0.517935	0.176955	0.04966	Os01t0691100-01.mrna1	Probable lipid transfer	null	null	null	null	503	0	0	0	0	30267795	30268297
enclosed	Os01t0691200-01.mrna1	CDS_Nohits	1587	chromosome01	0	0.517935	0.176955	0.04966	Os01t0691300-01.mrna1	Probable lipid transfer	0	0.352492	0	0	489	0	0	1	0	30268561	30269049
convergent	CUFF.1621.4	Protein of unknown function (DUF971)	1766	chromosome01	0	0.04904	0.161408	0	Os01t0719800-01.mrna1	CDS_Nohits	0	0.377119	0.026985	0	452	1	4	2	2	31739824	31739868	31739963	31740058	31740160	31740249	31740340	31740560
enclosed	Os01t0719900-00.mrna1	Lipase (class 3)	1112	chromosome01	0	0	0.0665992	0	Os01t0719800-01.mrna1	CDS_Nohits	0	0.377119	0.026985	0	993	0	0	1	0	31743836	31744828
enclosed	CUFF.1594.3	Malic enzyme, NAD binding domain	2383	chromosome01	61.0418	32.0507	101.224	33.224	Os01t0723450-00.mrna1	ncRNA	0.0182021	0	0	0	1224	16	78	49	55	31896287	31896369	31896932	31897052	31897300	31897448	31897526	31897624	31897721	31897781	31897865	31897960	31898272	31898355	31898536	31898629	31899272	31899311	31899419	31899462	31899579	31899642	31899744	31899820	31899926	31900003	31900289	31900376	31900705	31900750
divergent	CUFF.1594.3	Malic enzyme, NAD binding domain	2383	chromosome01	61.0418	32.0507	101.224	33.224	Os01t0723301-00.mrna1	ncRNA	0	0	0	0	127	0	0	1	0	31895697	31895823
enclosed	CUFF.1651.1	Dual specificity phosphatase, catalytic domain	3441	chromosome01	0.305903	1.30058	0.709953	0.228955	CUFF.1652.1	ncRNA	1.25131	14.3535	0.858639	0.894805	520	3	6	1	1	32598083	32598602
enclosed	CUFF.1651.1	Dual specificity phosphatase, catalytic domain	3441	chromosome01	0.305903	1.30058	0.709953	0.228955	CUFF.1653.1	ncRNA	null	null	null	null	546	5	7	6	1	32602034	32602579
enclosed	Os01t0743500-01.mrna1	Malic enzyme, NAD binding domain	2055	chromosome01	0.0127685	0.159013	0.0490292	0.0419588	Os01t0743666-00.mrna1	ncRNA	0	0	0	0	180	0	0	0	0	32809144	32809191	32809280	32809333	32809414	32809491
convergent	Os01t0743500-01.mrna1	Malic enzyme, NAD binding domain	2055	chromosome01	0.0127685	0.159013	0.0490292	0.0419588	Os01t0743600-02.mrna1	ATP-dependent protease La (LON) domain	0.150864	0.190434	0.0651666	0.033162	132	0	0	1	0	32808399	32808431	32808570	32808668
enclosed	Os01t0766933-00.mrna1	ncRNA	624	chromosome01	null	null	null	null	CUFF.1797.1	Glycosyltransferase like family 2	0.852879	1.50361	1.38924	0.550808	621	0	6	0	1	34048687	34049307
divergent	CUFF.1803.1	CDS_Nohits	1639	chromosome01	0.196374	0.601931	0.170346	0.234611	CUFF.1797.1	Glycosyltransferase like family 2	0.852879	1.50361	1.38924	0.550808	921	2	5	5	2	34051617	34052537
convergent	Os01t0777450-01.mrna1	ncRNA	1673	chromosome01	0	0	0	0	Os01t0777500-00.mrna1	Histidine phosphatase superfamily (branch 2)	0	0	0	0	617	0	0	0	0	34633428	34633523	34633657	34633875	34633970	34634044	34634139	34634306	34634579	34634636	34634709	34634709
enclosed	Os01t0777450-01.mrna1	ncRNA	1673	chromosome01	0	0	0	0	CUFF.1845.2	Histidine phosphatase superfamily (branch 2)	0.0596592	0	0.0655605	0.0323877	64	0	0	0	0	34633037	34633100
enclosed	Os01t0784800-01.mrna1	NADPH-dependent FMN reductase	993	chromosome01	37.1138	57.3807	53.1687	28.5968	Os01t0784833-00.mrna1	CDS_Nohits	3.87046	1.28651	8.69547	2.04477	794	28	54	52	34	34996234	34996327	34997104	34997363	34997487	34997926
divergent	Os01t0784800-01.mrna1	NADPH-dependent FMN reductase	993	chromosome01	37.1138	57.3807	53.1687	28.5968	Os01t0784750-00.mrna1	ncRNA	0	0.340356	0.144555	0.162566	101	1	2	2	1	34994047	34994147
convergent	Os01t0798900-00.mrna1	NB-ARC domain	1213	chromosome01	0.0987733	0.379171	0.218619	0	CUFF.1917.1	NB-ARC domain	0.128801	0.0521927	1.29e-06	0.0746482	261	0	0	0	0	35546019	35546279
divergent	CUFF.1913.1	NB-ARC domain	4251	chromosome01	0.120614	0.31609	0.389056	0.147734	CUFF.1917.1	NB-ARC domain	0.128801	0.0521927	1.29e-06	0.0746482	481	0	0	0	1	35550282	35550762
enclosed	Os01t0805900-01.mrna1	Tubulin/FtsZ family, GTPase domain	1636	chromosome01	37.6988	43.0019	46.4888	21.4778	Os01t0805925-00.mrna1	ncRNA	0.113941	0.317383	0	0	341	22	40	26	17	35898761	35898970	35899685	35899815
enclosed	Os01t0805900-01.mrna1	Tubulin/FtsZ family, GTPase domain	1636	chromosome01	37.6988	43.0019	46.4888	21.4778	Os01t0805950-00.mrna1	CDS_Nohits	12.0352	1.94e-05	13.073	2.08698	367	26	40	35	20	35900684	35901050
divergent	Os01t0873200-01.mrna1	ncRNA	1979	chromosome01	2.21919	2.72728	6.87802	1.6335	CUFF.2195.2	ncRNA	1.35993	3e-06	3.61742	0.80238	697	9	22	26	19	39596015	39596711
enclosed	Os01t0873200-01.mrna1	ncRNA	1979	chromosome01	2.21919	2.72728	6.87802	1.6335	CUFF.2196.1	ncRNA	1.11189	1.40641	1.16018	1.05361	717	2	4	10	3	39596837	39597553
enclosed	Os01t0876100-00.mrna1	Voltage gated chloride channel	2619	chromosome01	0.104707	0.143079	0.0482814	0.0850659	Os01t0876200-01.mrna1	CDS_Nohits	0.0314418	0.0573418	0.136925	0.0306222	2061	0	1	1	0	39748789	39748989	39749082	39749259	39749369	39749631	39749803	39750072	39750176	39751313	39751395	39751405
divergent	Os01t0876100-00.mrna1	Voltage gated chloride channel	2619	chromosome01	0.104707	0.143079	0.0482814	0.0850659	Os01t0875800-01.mrna1	Core-2/I-Branching enzyme	0	0.489659	0.272017	0	328	0	1	0	0	39743343	39743670
convergent	Os01t0925600-01.mrna1	CDS_Nohits	990	chromosome01	0	0.301371	0.0598132	0.055922	CUFF.2409.1	Protein kinase domain	1.36422	1.29722	2.40728	0.556492	73	0	0	0	0	42354077	42354149
enclosed	Os01t0925733-00.mrna1	ncRNA	213	chromosome01	0.240722	0.441544	1.62011	0	CUFF.2409.1	Protein kinase domain	1.36422	1.29722	2.40728	0.556492	213	1	0	0	0	42358326	42358538
enclosed	Os01t0965101-00.mrna1	ncRNA	289	chromosome01	0	0	0	0	Os01t0965000-00.mrna1	RNA polymerase Rpb1, domain 2	0.0318727	0.0562646	0.0669137	0.0229436	289	0	1	0	0	44322143	44322431
divergent	CUFF.2647.2	ncRNA	1796	chromosome01	0.0863719	0.204725	0.276563	6.07e-07	Os01t0965000-00.mrna1	RNA polymerase Rpb1, domain 2	0.0318727	0.0562646	0.0669137	0.0229436	783	0	1	0	0	44323484	44323710	44324204	44324228	44324389	44324559	44324832	44324947	44325208	44325352	44325445	44325543
convergent	Os01t0965201-01.mrna1	ncRNA	619	chromosome01	0.829296	1.13233	1.69948	1.30687	Os01t0965300-00.mrna1	CDS_Nohits	0.267516	0.201359	1.05739	0.271887	222	7	10	15	7	44330676	44330897
divergent	Os01t0965400-01.mrna1	Amino acid kinase family	1383	chromosome01	20.4709	13.0648	45.9865	13.1585	Os01t0965300-00.mrna1	CDS_Nohits	0.267516	0.201359	1.05739	0.271887	264	0	4	1	2	44331504	44331767
divergent	CUFF.2699.2	CDS_Nohits	1372	chromosome02	null	null	null	null	CUFF.2696.4	Protein kinase domain	1.7e-09	1.42e-07	7.36e-06	6.79e-07	99	0	1	1	0	572349	572447
convergent	CUFF.2699.2	CDS_Nohits	1372	chromosome02	null	null	null	null	Os02t0110700-02.mrna1	CDS_Nohits	0.385395	0.518155	0.729902	0.288358	151	0	0	0	0	573103	573253
convergent	Os02t0117600-02.mrna1	FKBP-type peptidyl-prolyl cis-trans isomerase	1032	chromosome02	1.68085	2.01546	3.24076	0.851854	Os02t0117700-01.mrna1	UTP--glucose-1-phosphate uridylyltransferase	0.0183007	0.0445451	0.0192007	0.0123915	263	0	2	1	3	926097	926359
enclosed	Os02t0117750-00.mrna1	ncRNA	767	chromosome02	0	0	0	0	Os02t0117700-01.mrna1	UTP--glucose-1-phosphate uridylyltransferase	0.0183007	0.0445451	0.0192007	0.0123915	626	0	2	2	2	926637	926691	926928	927029	927129	927227	927307	927369	927462	927517	927596	927669	927755	927807	928100	928165	928403	928460
convergent	CUFF.2738.1	Succinate dehydrogenase/Fumarate reductase transmem	798	chromosome02	0.760622	0.322246	1.83534	0.387638	CUFF.2739.1	CDS_Nohits	1e-10	0.53226	0.0755249	0.0590325	523	0	4	0	1	1153752	1154274
divergent	Os02t0121900-01.mrna1	PPR repeat family	2182	chromosome02	0.304245	0.208063	0.559729	0.178908	CUFF.2739.1	CDS_Nohits	1e-10	0.53226	0.0755249	0.0590325	105	0	0	1	0	1154674	1154778
enclosed	CUFF.2793.1	CDS_Nohits	2747	chromosome02	0.503831	0.427836	0.946647	0.3306	CUFF.2790.2	CDS_Nohits	0.0295382	7.76e-07	0.0681477	0.0213042	2236	48	93	60	65	1618992	1619101	1619215	1619630	1619744	1621453
enclosed	CUFF.2794.1	CDS_Nohits	6109	chromosome02	0.763953	0.76824	1.41664	0.522364	CUFF.2790.2	CDS_Nohits	0.0295382	7.76e-07	0.0681477	0.0213042	1630	42	79	60	46	1622264	1622476	1622614	1623553	1623664	1623700	1623866	1624305
enclosed	CUFF.2892.1	ncRNA	663	chromosome02	6.14e-08	9.69e-07	1.21e-06	0.229632	Os02t0161000-01.mrna1	Protein kinase domain	0.485262	1.83895	0.731618	0.362319	663	0	0	1	0	3283586	3284248
divergent	Os02t0161050-01.mrna1	ncRNA	3180	chromosome02	null	null	null	null	Os02t0161000-01.mrna1	Protein kinase domain	0.485262	1.83895	0.731618	0.362319	757	2	3	1	1	3284873	3285530	3286266	3286364
convergent	CUFF.2902.1	CDS_Nohits	2535	chromosome02	1.43912	1.27325	3.10376	1.02204	Os02t0161251-01.mrna1	CDS_Nohits	0.0401296	0.169211	0.0396558	0.0283825	1325	9	5	6	2	3301689	3301786	3301876	3301947	3302056	3302228	3302552	3302730	3303136	3303336	3303524	3304125
divergent	CUFF.2903.1	Domain of unknown function (DUF3535)	6733	chromosome02	0.760392	2.36934	1.69304	0.446743	Os02t0161251-01.mrna1	CDS_Nohits	0.0401296	0.169211	0.0396558	0.0283825	612	1	1	2	1	3304472	3304817	3305300	3305470	3305706	3305800
enclosed	CUFF.3056.2	SWIRM domain	1490	chromosome02	0.301359	0.990557	0.985898	0.519147	CUFF.3052.1	ncRNA	0.216656	0.723741	0	4.33e-05	381	0	2	0	1	5240413	5240793
enclosed	CUFF.3056.2	SWIRM domain	1490	chromosome02	0.301359	0.990557	0.985898	0.519147	CUFF.3053.1	ncRNA	0	0	0.913621	2e-05	374	0	2	0	0	5241734	5242107
convergent	Os02t0215900-01.mrna1	Protein tyrosine kinase	2026	chromosome02	0	0.0524649	0.143362	0.027804	CUFF.3137.1	CDS_Nohits	0.05094	0.0705163	0.0269262	2.06e-08	746	0	1	0	0	6518420	6519165
enclosed	Os02t0216000-00.mrna1	Leucine Rich repeats (2 copies)	3492	chromosome02	0.0250677	0.00872586	0.00703812	0	CUFF.3137.1	CDS_Nohits	0.05094	0.0705163	0.0269262	2.06e-08	3030	4	1	1	1	6520390	6523419
enclosed	Os02t0330650-00.mrna1	CDS_Nohits	339	chromosome02	1.38109	0.184922	2.49187	0.395048	CUFF.3434.4	CDS_Nohits	0.101898	0.00038909	0.875072	7e-06	339	0	0	1	0	13500393	13500731
enclosed	Os02t0330900-00.mrna1	CDS_Nohits	396	chromosome02	0	0	0.0799355	0	CUFF.3434.4	CDS_Nohits	0.101898	0.00038909	0.875072	7e-06	396	0	3	0	0	13500763	13501158
divergent	CUFF.3527.2	CDS_Nohits	3233	chromosome02	0.152047	0.0542114	0.447741	0.150515	Os02t0486350-00.mrna1	CDS_Nohits	0	0	0	0	286	0	0	0	0	17578324	17578609
enclosed	CUFF.3527.2	CDS_Nohits	3233	chromosome02	0.152047	0.0542114	0.447741	0.150515	Os02t0486450-00.mrna1	CDS_Nohits	0	0	0	0	336	0	0	0	0	17578832	17579167
convergent	CUFF.3914.1	Triose-phosphate Transporter family	2219	chromosome02	0.294622	1.27888	1.71903	0.341656	Os02t0614200-01.mrna1	Pfam-B_1253	1.45571	6.40746	2.9298	0.870046	427	5	5	6	5	25067089	25067515
divergent	Os02t0614250-00.mrna1	CDS_Nohits	441	chromosome02	0.674395	1.81886	1.83117	0.5181	Os02t0614200-01.mrna1	Pfam-B_1253	1.45571	6.40746	2.9298	0.870046	348	0	0	0	0	25069208	25069555
enclosed	CUFF.3934.1	CDS_Nohits	1795	chromosome02	1.17524	0.662268	0.990828	0.572138	Os02t0621800-01.mrna1	GMC oxidoreductase	0.961732	1.47743	2.71429	0.813907	1795	3	10	10	7	25576547	25578341
divergent	CUFF.3935.1	ncRNA	992	chromosome02	0.076639	1.86e-07	0.153694	0.237251	Os02t0621800-01.mrna1	GMC oxidoreductase	0.961732	1.47743	2.71429	0.813907	753	0	2	3	1	25580913	25581186	25581279	25581757
divergent	Os02t0641900-01.mrna1	Myb-like DNA-binding domain	1398	chromosome02	0.225578	0.159242	0.128415	0	Os02t0641850-01.mrna1	ncRNA	null	null	null	null	33	0	0	0	0	26634110	26634142
enclosed	Os02t0641900-01.mrna1	Myb-like DNA-binding domain	1398	chromosome02	0.225578	0.159242	0.128415	0	Os02t0642050-00.mrna1	CDS_Nohits	null	null	null	null	657	0	3	0	0	26635777	26636433
enclosed	Os02t0662700-01.mrna1	GRAS family transcription factor	2719	chromosome02	1.51081	6.13228	4.09624	1.04008	CUFF.4057.1	CDS_Nohits	0.687655	1.51498	0.819341	0.284706	817	1	4	5	0	27697585	27698401
enclosed	Os02t0663100-01.mrna1	GRAS family transcription factor	2867	chromosome02	2.03831	5.16505	3.18762	1.57636	CUFF.4057.1	CDS_Nohits	0.687655	1.51498	0.819341	0.284706	1989	18	34	29	22	27708957	27710945
enclosed	CUFF.4131.3	Mechanosensitive ion channel	6376	chromosome02	0.00329204	1.41771	0	0	Os02t0681100-01.mrna1	Protein of unknown function, DUF604	0	1.739	0	0	1976	9	2	0	0	28659410	28659857	28659967	28660803	28660938	28661628
enclosed	CUFF.4131.3	Mechanosensitive ion channel	6376	chromosome02	0.00329204	1.41771	0	0	Os02t0681200-01.mrna1	Ring finger domain	4.48e-05	8.79197	9.30431	1.73733	1032	35	19	16	8	28663058	28664089
convergent	Os02t0705400-02.mrna1	Universal stress protein family	932	chromosome02	3.28436	6.28481	5.67088	2.62774	Os02t0705500-01.mrna1	Helix-loop-helix DNA-binding domain	3.2513	3.02993	2.77633	1.04845	89	1	0	1	0	29973079	29973167
divergent	Os02t0705550-01.mrna1	ncRNA	1865	chromosome02	0.0147818	0.192378	5e-10	0.0172444	Os02t0705500-01.mrna1	Helix-loop-helix DNA-binding domain	3.2513	3.02993	2.77633	1.04845	476	1	6	2	1	29974813	29975288
enclosed	CUFF.4265.3	Protein kinase domain	2381	chromosome02	1.06e-06	0.610299	2.13e-06	0	CUFF.4261.1	ncRNA	0	0.365854	0.24811	0	781	2	5	4	1	30992444	30993224
enclosed	CUFF.4265.3	Protein kinase domain	2381	chromosome02	1.06e-06	0.610299	2.13e-06	0	CUFF.4262.1	CDS_Nohits	0.624593	0.532162	0	0.48245	892	0	4	2	0	30993694	30994585
enclosed	CUFF.4269.1	ncRNA	696	chromosome02	0.189057	0.0859007	0.92427	0.0827194	Os02t0727100-01.mrna1	Transmembrane amino acid transporter protein	2.5737	1.32359	2.81366	1.0809	625	0	0	0	0	31117756	31118180	31118252	31118451
divergent	CUFF.4270.1	CDS_Nohits	1590	chromosome02	0.405987	0.249027	0.769267	0.319268	Os02t0727100-01.mrna1	Transmembrane amino acid transporter protein	2.5737	1.32359	2.81366	1.0809	554	1	1	0	0	31118893	31119446
convergent	Os02t0742351-00.mrna1	ncRNA	288	chromosome02	0	0	0	0	CUFF.4341.1	Trypsin	1.95623	2.10121	3.46739	1.15561	73	0	0	0	0	31952453	31952525
enclosed	Os02t0742550-00.mrna1	ncRNA	211	chromosome02	0	0.348489	0	0	CUFF.4341.1	Trypsin	1.95623	2.10121	3.46739	1.15561	199	0	2	1	1	31956034	31956117	31956609	31956723
convergent	CUFF.4424.2	CDS_Nohits	2175	chromosome02	0.247222	0.100323	0.37889	0.04956	Os02t0760500-01.mrna1	Universal stress protein family	6.75419	6.59276	9.57351	3.42995	424	0	1	6	3	32879319	32879742
divergent	CUFF.4425.1	ncRNA	387	chromosome02	1.77638	1.56563	5.01519	1.04539	Os02t0760500-01.mrna1	Universal stress protein family	6.75419	6.59276	9.57351	3.42995	341	0	1	1	1	32882807	32883147
enclosed	Os02t0819650-00.mrna1	ncRNA	579	chromosome02	0.178199	0.20641	0.195127	3.25e-07	Os02t0819600-01.mrna1	Protein kinase domain	1.87856	4.51197	2.77694	1.41465	575	1	4	5	4	36046868	36047442
enclosed	CUFF.4617.1	ncRNA	346	chromosome02	0.25766	2.89019	0.758403	0.154269	Os02t0819600-01.mrna1	Protein kinase domain	1.87856	4.51197	2.77694	1.41465	344	6	1	3	1	36048973	36049316
enclosed	Os02t0825350-00.mrna1	CDS_Nohits	495	chromosome02	0	0.354656	0	0	CUFF.4662.1	CDS_Nohits	0.040969	0.956768	0.0589265	0.0154843	495	0	0	0	0	36301918	36302412
divergent	Os02t0825500-01.mrna1	F-box domain	1981	chromosome02	0.40849	0.298137	0.974819	0.38142	CUFF.4662.1	CDS_Nohits	0.040969	0.956768	0.0589265	0.0154843	601	1	1	0	1	36303740	36304083	36304195	36304451
enclosed	Os02t0832833-00.mrna1	ncRNA	213	chromosome02	0	0	0	0	CUFF.4714.1	GNT-I family	0.696509	0.482722	2.37375	0.845262	205	3	5	6	2	36668765	36668858	36669113	36669223
enclosed	Os02t0832866-00.mrna1	CDS_Nohits	354	chromosome02	1.48158	2.8718	2.66123	1.00038	CUFF.4714.1	GNT-I family	0.696509	0.482722	2.37375	0.845262	354	0	2	2	0	36673824	36674177
enclosed	Os03t0103000-01.mrna1	POT family	2134	chromosome03	0.221189	0.537999	0.935119	0.314026	CUFF.4750.1	CDS_Nohits	0.207118	0.0576318	1.94e-06	0	992	1	2	1	0	201534	201999	202085	202610
enclosed	Os03t0103000-01.mrna1	POT family	2134	chromosome03	0.221189	0.537999	0.935119	0.314026	Os03t0103066-00.mrna1	ncRNA	0.214039	0.0193056	0.0783476	0.117209	807	1	4	4	4	203653	204459
enclosed	CUFF.4774.1	N-terminal C2 in EEIG1 and EHBP1 proteins	5053	chromosome03	0.748375	0.550993	1.57593	0.507543	CUFF.4779.1	CDS_Nohits	0.271567	0.934276	0.574754	0.144355	656	4	2	6	1	445581	445817	446034	446452
enclosed	CUFF.4774.1	N-terminal C2 in EEIG1 and EHBP1 proteins	5053	chromosome03	0.748375	0.550993	1.57593	0.507543	CUFF.4778.2	CDS_Nohits	0	0.122016	0.0892767	0	279	1	0	1	0	439417	439695
divergent	Os03t0107900-01.mrna1	Exostosin family	1754	chromosome03	0.691622	1.101	1.05674	0.320996	CUFF.4775.2	CDS_Nohits	0.0090664	0.172568	0.316325	0	570	0	0	1	1	478277	478846
enclosed	Os03t0107900-01.mrna1	Exostosin family	1754	chromosome03	0.691622	1.101	1.05674	0.320996	CUFF.4776.1	ncRNA	0.648227	1.74262	0.3174	0.213129	541	2	2	1	1	480303	480843
enclosed	CUFF.4930.3	Protein of unknown function (DUF791)	4637	chromosome03	0.0828207	0.547142	0.213051	0.0533902	Os03t0114850-00.mrna1	ncRNA	0	0	0	0.067513	467	1	7	5	5	844255	844426	844521	844722	844829	844921
enclosed	CUFF.4930.3	Protein of unknown function (DUF791)	4637	chromosome03	0.0828207	0.547142	0.213051	0.0533902	Os03t0114900-01.mrna1	Tim17/Tim22/Tim23/Pmp24 family	1.14645	10.445	1.71457	0.780208	989	3	1	2	2	847054	847560	847660	848141
enclosed	Os03t0119700-01.mrna1	PPR repeat family	3127	chromosome03	0.135613	0.542963	0.273554	0.0368453	Os03t0119800-01.mrna1	CDS_Nohits	0.209059	0.432103	0.246157	0.0298018	1377	2	3	1	3	1076878	1078254
divergent	Os03t0119700-01.mrna1	PPR repeat family	3127	chromosome03	0.135613	0.542963	0.273554	0.0368453	Os03t0119600-01.mrna1	CDS_Nohits	0	0	0.0383906	0.0545553	1206	0	0	1	0	1075133	1076338
enclosed	Os03t0122000-01.mrna1	Protein kinase domain	2340	chromosome03	1.17447	1.1458	3.17245	0.868395	CUFF.4836.1	CDS_Nohits	0.522643	1.11216	1.52603	0.475321	489	1	1	0	1	1210709	1211014	1211135	1211258	1211380	1211438
enclosed	Os03t0122000-01.mrna1	Protein kinase domain	2340	chromosome03	1.17447	1.1458	3.17245	0.868395	Os03t0122034-00.mrna1	ncRNA	null	null	null	null	363	2	2	0	1	1214896	1215187	1215263	1215333
enclosed	Os03t0131333-00.mrna1	ncRNA	1338	chromosome03	0.0237937	0.0479921	0.0607578	0.0178438	Os03t0131300-01.mrna1	Ubiquitin family	2.78776	5.2235	4.21968	2.12588	1112	10	20	12	7	1790676	1791038	1791172	1791255	1792057	1792064	1792133	1792231	1792347	1792555	1792664	1793012
enclosed	Os03t0131366-00.mrna1	ncRNA	587	chromosome03	0	0	0	0	Os03t0131300-01.mrna1	Ubiquitin family	2.78776	5.2235	4.21968	2.12588	572	1	7	0	2	1793116	1793387	1794995	1795294
enclosed	Os03t0143466-00.mrna1	ncRNA	493	chromosome03	0	0.18792	0	0.0941272	Os03t0143400-01.mrna1	TCP-1/cpn60 chaperonin family	1.26968	0.540454	2.82479	0.717411	461	0	0	2	0	2400399	2400488	2400817	2400895	2400979	2401078	2401152	2401255	2401352	2401439
enclosed	Os03t0143532-00.mrna1	ncRNA	495	chromosome03	6.4e-09	0.0646979	0	1.93e-06	Os03t0143400-01.mrna1	TCP-1/cpn60 chaperonin family	1.26968	0.540454	2.82479	0.717411	456	0	3	2	0	2404007	2404178	2404436	2404587	2405109	2405240
enclosed	CUFF.5061.1	Glycosyltransferase like family 2	5068	chromosome03	0.197363	0.166709	0.250596	0.0895834	Os03t0169550-00.mrna1	ncRNA	5e-10	0	0	0	560	0	0	0	0	3731526	3731639	3731722	3731921	3732008	3732205	3732320	3732367
enclosed	CUFF.5061.1	Glycosyltransferase like family 2	5068	chromosome03	0.197363	0.166709	0.250596	0.0895834	Os03t0169400-01.mrna1	Ribosomal L18p/L5e family	2.10078	0.549249	2.11561	0.991986	599	1	0	0	0	3726932	3727075	3727377	3727529	3727619	3727920
enclosed	CUFF.5200.1	Pfam-B_11119	2944	chromosome03	0.314296	0.638526	1.57832	0.16025	CUFF.5203.2	CDS_Nohits	0.314686	0.243096	0.116184	0.463591	922	0	2	4	0	5182229	5182698	5182812	5183208	5183295	5183349
convergent	CUFF.5200.1	Pfam-B_11119	2944	chromosome03	0.314296	0.638526	1.57832	0.16025	CUFF.5204.1	ncRNA	0.0798879	1.24078	1.02303	0.530345	1712	5	12	6	4	5183613	5185324
enclosed	Os03t0216733-00.mrna1	ncRNA	1242	chromosome03	null	null	null	null	CUFF.5291.2	MatE	0.0655737	0.540316	0.257968	0.31391	672	3	0	0	1	6180298	6180419	6180524	6180619	6180715	6180831	6180935	6181006	6181131	6181294	6181382	6181482
enclosed	CUFF.5295.1	CDS_Nohits	562	chromosome03	1.27748	1.7815	1.41496	0.57952	CUFF.5291.2	MatE	0.0655737	0.540316	0.257968	0.31391	562	1	2	2	0	6184221	6184782
convergent	CUFF.5383.1	Calcineurin-like phosphoesterase	1569	chromosome03	1.30385	2.06051	5.65501	0.813806	Os03t0238700-01.mrna1	2OG-Fe(II) oxygenase superfamily	0.131097	0.173803	0.39155	0.167737	498	4	12	11	6	7372022	7372127	7372239	7372367	7372451	7372492	7372636	7372856
enclosed	Os03t0238750-00.mrna1	CDS_Nohits	397	chromosome03	0	0.503876	0	0	Os03t0238700-01.mrna1	2OG-Fe(II) oxygenase superfamily	0.131097	0.173803	0.39155	0.167737	299	0	0	0	0	7376437	7376639	7376734	7376829
enclosed	CUFF.5740.2	Protein tyrosine kinase	3532	chromosome03	3.11512	5.35568	6.27554	1.52482	CUFF.5742.1	CDS_Nohits	1.92481	5.12965	2.62282	1.20093	960	3	5	5	2	12168848	12169297	12169380	12169889
enclosed	CUFF.5740.2	Protein tyrosine kinase	3532	chromosome03	3.11512	5.35568	6.27554	1.52482	CUFF.5743.1	ncRNA	1.43242	1.43199	3.31e-07	0	372	4	4	3	2	12170310	12170681
convergent	Os03t0343200-00.mrna1	ncRNA	282	chromosome03	0	0	0	0	Os03t0343225-00.mrna1	ncRNA	0.140313	1.6e-09	0.263982	0	105	2	9	8	4	12834597	12834701
divergent	Os03t0343300-01.mrna1	Utp14 protein	3118	chromosome03	0.314407	0.379794	1.03553	0.260464	Os03t0343225-00.mrna1	ncRNA	0.140313	1.6e-09	0.263982	0	298	0	0	0	0	12836380	12836677
divergent	Os03t0418700-01.mrna1	Domain of unknown function (DUF4378)	3307	chromosome03	0.104855	0.608074	0.296809	0.201439	CUFF.6019.1	ncRNA	0.306376	0.612053	0.252939	0.159675	501	3	1	3	0	18054111	18054611
convergent	Os03t0418700-01.mrna1	Domain of unknown function (DUF4378)	3307	chromosome03	0.104855	0.608074	0.296809	0.201439	Os03t0418733-01.mrna1	ncRNA	0.0919773	0.0829902	0.129404	0.0505451	931	10	17	13	6	18057856	18058786
enclosed	CUFF.6167.1	ncRNA	1586	chromosome03	0.0630929	0.0650168	0.383846	0.0822083	CUFF.6164.1	ncRNA	0.246568	0.202505	2.94519	0.165384	377	0	0	0	0	22675881	22676151	22676838	22676940	22677464	22677466
divergent	CUFF.6168.1	ncRNA	246	chromosome03	0	0	0	0.216262	CUFF.6164.1	ncRNA	0.246568	0.202505	2.94519	0.165384	168	0	0	0	0	22677938	22678105
enclosed	CUFF.6498.1	ncRNA	926	chromosome03	0.600616	1.08625	0.100482	0.138454	Os03t0719400-01.mrna1	Putative lysophospholipase	0.8885	7.77603	1.35866	0.782476	839	6	2	6	3	29961112	29961950
divergent	CUFF.6499.1	ncRNA	658	chromosome03	0.485273	13.6798	1.42547	0.498801	Os03t0719400-01.mrna1	Putative lysophospholipase	0.8885	7.77603	1.35866	0.782476	218	0	1	1	1	29964288	29964505
enclosed	Os03t0780600-01.mrna1	Tubulin/FtsZ family, GTPase domain	1738	chromosome03	28.1899	33.3705	20.4532	9.21911	Os03t0780550-00.mrna1	ncRNA	0.875912	0.899391	0.0119974	2.22e-07	340	5	4	2	4	33270561	33270770	33271883	33272012
enclosed	Os03t0780600-01.mrna1	Tubulin/FtsZ family, GTPase domain	1738	chromosome03	28.1899	33.3705	20.4532	9.21911	Os03t0780700-00.mrna1	ncRNA	1.59705	2.2711	0.0149556	0.46765	337	5	9	6	7	33272566	33272902
enclosed	Os03t0796000-01.mrna1	CDS_Nohits	1856	chromosome03	0.320136	0.222838	0.866506	0.26386	Os03t0796175-00.mrna1	CDS_Nohits	0.224512	0.776603	2.21e-07	0.183018	966	0	0	1	0	34009733	34010698
enclosed	Os03t0796000-01.mrna1	CDS_Nohits	1856	chromosome03	0.320136	0.222838	0.866506	0.26386	Os03t0796250-00.mrna1	ncRNA	0	0	0	6.2e-08	291	1	1	0	0	34010731	34011021
enclosed	Os04t0184500-00.mrna1	Amidase	576	chromosome04	0	0	0	0	Os04t0184450-00.mrna1	CDS_Nohits	0	0	0	0	507	0	0	1	0	5728030	5728536
enclosed	Os04t0184801-00.mrna1	ncRNA	228	chromosome04	0	0	0	0	Os04t0184450-00.mrna1	CDS_Nohits	0	0	0	0	216	0	0	0	0	5728641	5728856
divergent	CUFF.7279.1	CDS_Nohits	1686	chromosome04	0.436606	0.286474	1.92042	0.18961	Os04t0218300-00.mrna1	CDS_Nohits	0	0	0.0906644	0	142	0	0	0	0	7895925	7896066
enclosed	CUFF.7279.1	CDS_Nohits	1686	chromosome04	0.436606	0.286474	1.92042	0.18961	Os04t0218375-00.mrna1	ncRNA	0	0	0	0	240	0	0	0	0	7896526	7896765
enclosed	Os04t0290000-01.mrna1	CDS_Nohits	1194	chromosome04	1.53779	2.2857	3.99211	0.886252	CUFF.7344.1	CDS_Nohits	0.287048	0.460773	0.031233	3.41e-05	550	0	1	0	0	12861670	12862219
enclosed	Os04t0290000-01.mrna1	CDS_Nohits	1194	chromosome04	1.53779	2.2857	3.99211	0.886252	CUFF.7345.1	ncRNA	0.523399	0.972368	0.0178066	0.731717	362	0	2	3	1	12863955	12864316
convergent	Os04t0349600-01.mrna1	PPR repeat family	2533	chromosome04	0.266271	0.27491	0.457657	0.189402	CUFF.7438.1	CDS_Nohits	0	0.13955	2.13358	0	403	0	1	0	0	16884733	16885135
divergent	Os04t0350000-02.mrna1	PPR repeat family	3846	chromosome04	4.13e-06	0.109685	0.345762	0.147123	CUFF.7438.1	CDS_Nohits	0	0.13955	2.13358	0	25	0	0	0	0	16908290	16908314
enclosed	Os04t0445025-00.mrna1	ncRNA	511	chromosome04	0.0022369	0	0.0733746	0	CUFF.7694.2	Ankyrin repeats (3 copies)	0.193426	0.186659	0.38247	0.140669	491	0	0	0	0	22682463	22682641	22683147	22683288	22683489	22683658
divergent	Os04t0445050-01.mrna1	ncRNA	785	chromosome04	0.223792	0.066346	0.376629	0.0473519	CUFF.7694.2	Ankyrin repeats (3 copies)	0.193426	0.186659	0.38247	0.140669	679	0	1	0	0	22686195	22686432	22686529	22686969
convergent	Os04t0477900-01.mrna1	CDS_Nohits	998	chromosome04	1.76896	0.973008	4.61406	1.28757	CUFF.7815.1	ncRNA	3.5e-09	7.3e-09	0.1339	0.0918493	580	0	1	1	0	24413619	24413960	24414048	24414285
divergent	Os04t0477900-01.mrna1	CDS_Nohits	998	chromosome04	1.76896	0.973008	4.61406	1.28757	Os04t0477850-00.mrna1	CDS_Nohits	0	0	0.191332	0.138316	331	3	0	1	0	24412036	24412366
convergent	CUFF.7966.2	Alpha 1,4-glycosyltransferase conserved regio	1683	chromosome04	0.0558738	0	0	0.0427326	Os04t0529800-01.mrna1	Sugar (and other) transporter	0.55897	0.661195	1.06471	0.484033	33	0	0	0	0	27005237	27005269
enclosed	CUFF.7967.1	ncRNA	1011	chromosome04	0.0737971	0.294146	0.142282	0.0515195	Os04t0529800-01.mrna1	Sugar (and other) transporter	0.55897	0.661195	1.06471	0.484033	612	0	1	3	1	27006556	27007167
convergent	CUFF.8031.2	ncRNA	815	chromosome04	null	null	null	null	CUFF.8034.2	Kinesin motor domain	0.322799	0.842165	0.334755	0.111364	62	1	0	0	1	27461550	27461611
enclosed	CUFF.8031.2	ncRNA	815	chromosome04	null	null	null	null	Os04t0538751-00.mrna1	CDS_Nohits	0	0.215788	0.144835	0	312	0	0	0	0	27460978	27461289
convergent	Os04t0607566-00.mrna1	CDS_Nohits	633	chromosome04	0	0	0	0	Os04t0607600-02.mrna1	Cation transport protein	0.00749456	1.83e-08	1.27e-07	1.58e-08	61	0	0	0	0	31233585	31233645
enclosed	Os04t0607566-00.mrna1	CDS_Nohits	633	chromosome04	0	0	0	0	Os04t0607583-00.mrna1	Cation transport protein	0	0	0.0413175	0	307	1	1	0	0	31232068	31232374
convergent	Os04t0645500-01.mrna1	Putative methyltransferase	993	chromosome04	0.207514	0.7668	0.250397	0.0590496	Os04t0645600-01.mrna1	EamA-like transporter family	0.547782	1.89122	0.780012	0.421139	53	0	0	0	0	33355778	33355830
divergent	CUFF.8514.1	CDS_Nohits	602	chromosome04	4.03e-07	0.119857	0.651206	0.124383	Os04t0645600-01.mrna1	EamA-like transporter family	0.547782	1.89122	0.780012	0.421139	365	2	0	0	1	33359094	33359458
convergent	Os04t0648800-01.mrna1	Ring finger domain	2743	chromosome04	1.6109	10.0742	3.44336	1.07414	CUFF.8460.1	AP2 domain	0.0489995	1.37566	0.203177	0.0482566	2342	26	24	23	13	33523505	33525048	33525136	33525276	33525879	33525929	33526379	33526456	33526530	33526673	33527156	33527539
enclosed	CUFF.8459.1	CDS_Nohits	1183	chromosome04	2.89105	8.22594	6.78657	2.42649	CUFF.8460.1	AP2 domain	0.0489995	1.37566	0.203177	0.0482566	1183	21	35	25	24	33529751	33530729	33530858	33531061
convergent	CUFF.8490.1	ncRNA	438	chromosome04	5.33465	1.08011	24.7843	1.72964	Os04t0655200-00.mrna1	CDS_Nohits	1.61005	1.07402	25.9747	2.70582	249	1	2	3	0	33914823	33915061	33915217	33915226
divergent	CUFF.8490.1	ncRNA	438	chromosome04	5.33465	1.08011	24.7843	1.72964	Os04t0655100-01.mrna1	ncRNA	0.238999	0.409282	7.8e-09	0	184	0	1	3	0	33914634	33914817
enclosed	CUFF.8614.1	Protein of unknown function (DUF1218)	1938	chromosome04	1.47273	1.30948	3.85668	0.963468	Os04t0678000-01.mrna1	CDS_Nohits	null	null	null	null	617	15	39	30	16	35138742	35139152	35139279	35139484
enclosed	CUFF.8614.1	Protein of unknown function (DUF1218)	1938	chromosome04	1.47273	1.30948	3.85668	0.963468	CUFF.8616.1	ncRNA	1.65637	0.304483	2.02307	0.569338	626	3	8	7	8	35143150	35143775
convergent	Os04t0690500-01.mrna1	CDS_Nohits	1208	chromosome04	1e-10	0.341494	0.532782	1.989e-05	CUFF.8691.1	CDS_Nohits	3.62892	2.01788	2.04243	0.668697	533	0	6	0	0	35826249	35826781
divergent	CUFF.8690.2	HEAT repeat	4900	chromosome04	0.039327	3.19e-06	0.0806329	0	CUFF.8691.1	CDS_Nohits	3.62892	2.01788	2.04243	0.668697	249	2	1	0	1	35881211	35881459
convergent	Os05t0125300-00.mrna1	Protein kinase domain	1500	chromosome05	0	0.0141172	0.0181179	0.0122819	Os05t0125350-00.mrna1	ncRNA	0.0494233	0	0	0	729	1	1	1	0	1463020	1463183	1463372	1463936
divergent	Os05t0125300-00.mrna1	Protein kinase domain	1500	chromosome05	0	0.0141172	0.0181179	0.0122819	Os05t0125250-01.mrna1	ncRNA	0.30469	0.0809544	0.060373	0.169485	132	1	3	0	0	1461353	1461484
enclosed	CUFF.8805.1	Peroxidase	1497	chromosome05	0.61648	3.6089e-05	0.793857	1.15195	CUFF.8803.1	ncRNA	10.9584	15.9079	9.50378	3.62807	323	17	40	17	17	2010153	2010475
divergent	Os05t0135500-01.mrna1	Peroxidase	1408	chromosome05	66.0779	55.7151	127.551	30.728	CUFF.8803.1	ncRNA	10.9584	15.9079	9.50378	3.62807	352	41	87	57	53	2080918	2080944	2081116	2081440
convergent	CUFF.8824.1	CDS_Nohits	1252	chromosome05	0.305937	0.102993	0.385349	0.0914241	Os05t0141000-00.mrna1	CDS_Nohits	9e-10	0.0374694	0.128789	0.0294842	1010	0	1	2	2	2353071	2354080
divergent	CUFF.8825.1	ncRNA	854	chromosome05	0.542642	0.162884	0.696598	0.300451	Os05t0141000-00.mrna1	CDS_Nohits	9e-10	0.0374694	0.128789	0.0294842	363	0	0	0	0	2354184	2354312	2354421	2354654
convergent	Os05t0147600-01.mrna1	PPR repeat	1154	chromosome05	0.152293	0.281454	0.123153	0.0874485	CUFF.8852.1	CDS_Nohits	0.266575	0.622207	1.23166	0.164857	223	0	1	1	0	2736778	2737000
divergent	Os05t0147600-01.mrna1	PPR repeat	1154	chromosome05	0.152293	0.281454	0.123153	0.0874485	Os05t0147550-00.mrna1	CDS_Nohits	0.146494	0.723915	0.146037	0.116002	734	2	1	2	0	2735371	2736104
divergent	CUFF.9007.1	ncRNA	1124	chromosome05	0.426984	0.359755	0.226596	0.149273	Os05t0196400-01.mrna1	CDS_Nohits	1.02628	1.60605	2.41472	1.14341	834	0	1	3	1	5928694	5929284	5929354	5929596
convergent	CUFF.9007.1	ncRNA	1124	chromosome05	0.426984	0.359755	0.226596	0.149273	Os05t0199500-02.mrna1	Galactosyltransferase	0	0.148741	0	0	221	0	0	0	0	6195855	6196075
enclosed	Os05t0320750-00.mrna1	CDS_Nohits	601	chromosome05	5.4216	4.15469	16.8573	2.39321	Os05t0320700-02.mrna1	Cytochrome P450	1.09143	4.7856	6.5e-05	0.000735532	596	5	7	6	5	14929259	14929854
enclosed	CUFF.9236.1	CDS_Nohits	912	chromosome05	0.707246	1.77885	0.203192	1.10653	Os05t0320700-02.mrna1	Cytochrome P450	1.09143	4.7856	6.5e-05	0.000735532	854	8	13	8	6	14932698	14933551
enclosed	Os05t0423200-01.mrna1	Pfam-B_10040	1719	chromosome05	0.22473	0.155837	0.79189	0.290573	CUFF.9498.2	CDS_Nohits	0.12457	0	0	0	213	0	0	0	0	20806961	20807173
enclosed	Os05t0423200-01.mrna1	Pfam-B_10040	1719	chromosome05	0.22473	0.155837	0.79189	0.290573	CUFF.9499.1	CDS_Nohits	0.275385	0.181099	0.000154301	0	731	2	2	3	1	20808025	20808755
enclosed	Os05t0447540-00.mrna1	ncRNA	2008	chromosome05	0.0377225	0.0210808	0.0069002	0.0127783	CUFF.9578.3	Mediator complex subunit 13 C-terminal	5.79e-05	3.2e-09	0.363906	1.82e-06	1620	2	6	4	6	22041666	22041932	22042016	22043072	22043626	22043921
divergent	Os05t0447660-01.mrna1	ncRNA	646	chromosome05	0	0	0	0	CUFF.9578.3	Mediator complex subunit 13 C-terminal	5.79e-05	3.2e-09	0.363906	1.82e-06	373	0	0	0	0	22056614	22056986
divergent	Os05t0501700-01.mrna1	Universal stress protein family	1117	chromosome05	2.7694	1.65885	4.57625	0.989331	Os05t0501650-00.mrna1	CDS_Nohits	null	null	null	null	888	1	1	0	1	24793235	24794122
convergent	Os05t0501700-01.mrna1	Universal stress protein family	1117	chromosome05	2.7694	1.65885	4.57625	0.989331	CUFF.9754.1	ncRNA	0.666326	0.372299	0.922391	0.271842	229	3	6	4	0	24796052	24796280
enclosed	Os05t0510866-00.mrna1	ncRNA	627	chromosome05	0.0616862	5.26e-06	0.0672523	0.0487017	Os05t0510800-01.mrna1	Glycosyltransferase like family 2	1.27725	6.43019	1.95139	0.665527	624	2	1	1	3	25398173	25398796
enclosed	Os05t0510932-00.mrna1	CDS_Nohits	856	chromosome05	0.093356	0.210969	0.0562326	0	Os05t0510800-01.mrna1	Glycosyltransferase like family 2	1.27725	6.43019	1.95139	0.665527	714	1	4	0	4	25400780	25401493
convergent	CUFF.9792.1	Hexokinase	5840	chromosome05	0.496503	4.87335	1.19373	0.721288	CUFF.9794.1	Leucine rich repeat	0.234552	3.86484	0.791819	0.157833	4039	49	32	27	10	26118559	26119941	26120046	26120793	26120890	26122797
enclosed	CUFF.9792.1	Hexokinase	5840	chromosome05	0.496503	4.87335	1.19373	0.721288	Os05t0522250-00.mrna1	CDS_Nohits	0.231822	0.934857	3.57426	0.617973	573	0	2	1	0	26114179	26114751
enclosed	CUFF.9807.2	UDP-glucoronosyl and UDP-glucosyl transferas	1837	chromosome05	0	0.362792	0.17152	0	CUFF.9809.2	CDS_Nohits	null	null	null	null	1397	2	1	0	0	26293344	26294740
convergent	CUFF.9807.2	UDP-glucoronosyl and UDP-glucosyl transferas	1837	chromosome05	0	0.362792	0.17152	0	Os05t0527000-01.mrna1	UDP-glucoronosyl and UDP-glucosyl transferase	0.0475217	0.299054	0.277321	0.217837	265	0	0	0	0	26295629	26295893
enclosed	CUFF.9855.1	Possible lysine decarboxylase	1253	chromosome05	1.28604	2.27971	4.01711	1.18596	CUFF.9857.1	ncRNA	0.555505	1.19708	1.78916	0.354727	112	3	3	5	1	26965849	26965852	26966020	26966050	26966590	26966666
convergent	CUFF.9855.1	Possible lysine decarboxylase	1253	chromosome05	1.28604	2.27971	4.01711	1.18596	CUFF.9858.1	CDS_Nohits	0	0	0	0	269	0	4	2	1	26967458	26967726
enclosed	CUFF.10008.2	Pfam-B_1071	3525	chromosome05	1.22e-06	0.444432	0.000132507	0	CUFF.10012.1	ncRNA	1.57673	1.85595	2.20074	0.185384	486	3	4	4	1	28342209	28342694
enclosed	CUFF.10008.2	Pfam-B_1071	3525	chromosome05	1.22e-06	0.444432	0.000132507	0	CUFF.10013.1	CDS_Nohits	null	null	null	null	936	2	0	1	4	28343807	28344742
enclosed	CUFF.10058.2	Serine carboxypeptidase	1833	chromosome05	null	null	null	null	CUFF.10057.1	CDS_Nohits	0.287443	2.73536	0.331438	0.193635	1407	0	0	0	0	29116216	29117622
enclosed	CUFF.10059.1	Serine carboxypeptidase	1702	chromosome05	null	null	null	null	CUFF.10057.1	CDS_Nohits	0.287443	2.73536	0.331438	0.193635	1702	5	2	0	1	29120131	29121832
divergent	CUFF.10069.3	ncRNA	2848	chromosome05	0.232753	0.386357	2.9e-06	2.19e-05	Os05t0585450-01.mrna1	ncRNA	0.0326377	0.145667	0.0248266	0.0410681	674	3	11	7	6	29254287	29254650	29254744	29254843	29254928	29255008	29255106	29255178	29255297	29255352
convergent	CUFF.10069.3	ncRNA	2848	chromosome05	0.232753	0.386357	2.9e-06	2.19e-05	CUFF.10072.2	EF hand	0.320853	2.90595	0.249771	0.14942	631	1	7	10	9	29256512	29256914	29257405	29257504	29257596	29257723
enclosed	Os06t0114650-01.mrna1	Shikimate kinase	1070	chromosome06	0.121577	0.0724461	0	0.129129	Os06t0114651-00.mrna1	ncRNA	0	0.0993633	0.13129	0	544	1	2	0	0	839174	839216	839632	839711	839831	840251
convergent	Os06t0114650-01.mrna1	Shikimate kinase	1070	chromosome06	0.121577	0.0724461	0	0.129129	Os06t0114700-01.mrna1	Protein of unknown function (DUF1218)	3.19931	4.06996	4.879	2.79103	26	0	0	0	0	840361	840386
divergent	Os06t0131350-00.mrna1	CDS_Nohits	2221	chromosome06	6.49e-07	43.9891	1.68117	0.506555	Os06t0131300-00.mrna1	Pyridoxal-dependent decarboxylase, pyridoxal	4.17699	77.4216	9.77201	1.2347	2092	79	42	42	11	1673683	1675774
convergent	Os06t0131350-00.mrna1	CDS_Nohits	2221	chromosome06	6.49e-07	43.9891	1.68117	0.506555	Os06t0131400-01.mrna1	ncRNA	3.02061	235.782	9.24206	2.95823	66	2	0	1	1	1675838	1675903
divergent	Os06t0160100-00.mrna1	Core histone H2A/H2B/H3/H4	693	chromosome06	0.486763	0.621817	1.22e-06	2.19e-05	Os06t0160050-00.mrna1	Pfam-B_7696	0.0587271	0.0970931	0.763581	0.265305	526	0	0	0	0	3055105	3055630
convergent	Os06t0160100-00.mrna1	Core histone H2A/H2B/H3/H4	693	chromosome06	0.486763	0.621817	1.22e-06	2.19e-05	Os06t0160200-01.mrna1	GDSL-like Lipase/Acylhydrolase	0.0309124	0.0282873	0.0372509	0	128	0	0	0	0	3056833	3056960
divergent	CUFF.10351.2	Late embryogenesis abundant protein	895	chromosome06	1.68386	5.44084	3.71552	0.95817	CUFF.10358.1	ncRNA	null	null	null	null	109	0	0	0	0	3196150	3196187	3196291	3196361
enclosed	CUFF.10351.2	Late embryogenesis abundant protein	895	chromosome06	1.68386	5.44084	3.71552	0.95817	CUFF.10359.1	ncRNA	1.05905	2.19055	1.59891	0.864193	668	6	14	8	8	3197281	3197948
enclosed	CUFF.10350.2	ncRNA	1111	chromosome06	0.0361437	0.366575	0.121537	0.0301822	CUFF.10355.1	ncRNA	1e-09	0.489376	0.00083903	0	586	0	1	1	0	3202113	3202395	3202474	3202776
convergent	CUFF.10350.2	ncRNA	1111	chromosome06	0.0361437	0.366575	0.121537	0.0301822	CUFF.10356.1	ncRNA	null	null	null	null	244	230	202	203	187	3203058	3203301
enclosed	CUFF.10396.1	ncRNA	507	chromosome06	0	0.131974	0.846132	2.19e-08	CUFF.10395.1	BSD domain	0.513531	0.570353	0.758216	0.3108	503	1	6	3	3	3794745	3795247
enclosed	CUFF.10397.1	ncRNA	460	chromosome06	null	null	null	null	CUFF.10395.1	BSD domain	0.513531	0.570353	0.758216	0.3108	400	1	0	1	2	3797138	3797293	3797349	3797592
enclosed	CUFF.10545.2	CS domain	2817	chromosome06	0.581491	0.358529	1.36784	0.36635	CUFF.10547.1	CDS_Nohits	0.0940834	0	0.116836	0	513	0	3	4	1	6793157	6793669
convergent	CUFF.10545.2	CS domain	2817	chromosome06	0.581491	0.358529	1.36784	0.36635	CUFF.10548.1	PPR repeat	3.65e-07	0.260704	0.318771	0.243513	1826	3	9	4	7	6795281	6797106
convergent	CUFF.10567.1	ncRNA	384	chromosome06	0.707986	2.24239	0.892545	0.397453	Os06t0236266-01.mrna1	CDS_Nohits	0.0720897	0.111821	0.111644	0.100142	286	0	0	0	2	7085669	7085954
divergent	Os06t0236200-00.mrna1	CDS_Nohits	498	chromosome06	null	null	null	null	Os06t0236266-01.mrna1	CDS_Nohits	0.0720897	0.111821	0.111644	0.100142	479	0	1	0	1	7087032	7087510
enclosed	CUFF.10599.1	CDS_Nohits	958	chromosome06	0.463772	0.192851	0.198998	4.51e-08	Os06t0251200-01.mrna1	BTB/POZ domain	0.228546	0.17151	0.758318	0.136197	958	5	6	4	4	7841040	7841997
divergent	Os06t0251300-00.mrna1	CDS_Nohits	414	chromosome06	null	null	null	null	Os06t0251200-01.mrna1	BTB/POZ domain	0.228546	0.17151	0.758318	0.136197	150	0	0	0	0	7843647	7843796
convergent	CUFF.10714.1	ncRNA	598	chromosome06	0.764438	0.703727	0.785393	0.609612	Os06t0260500-00.mrna1	FAE1/Type III polyketide synthase-like prote	4.41036	2.69829	5.4728	1.54417	543	2	5	5	2	8407486	8408028
enclosed	CUFF.10715.1	CDS_Nohits	952	chromosome06	1.01623	0.384921	0.611817	0.913949	Os06t0260500-00.mrna1	FAE1/Type III polyketide synthase-like prote	4.41036	2.69829	5.4728	1.54417	952	5	5	1	1	8408160	8409111
enclosed	CUFF.10607.1	POT family	2964	chromosome06	0.903419	0.289385	4.39271	0.785841	CUFF.10611.1	ncRNA	1.81368	1.43006	1.95651	0.826992	1005	10	11	7	3	8738305	8738519	8738616	8738833	8738924	8739495
enclosed	CUFF.10607.1	POT family	2964	chromosome06	0.903419	0.289385	4.39271	0.785841	CUFF.10612.1	Acylphosphatase	0.498974	0.129404	0.0299739	0.274069	1785	7	16	18	5	8741914	8743698
convergent	CUFF.10675.2	ncRNA	2760	chromosome06	0.140991	0.0395718	0.380343	0.143204	CUFF.10678.1	Domain of unknown function	0.359219	0.267324	0.734923	0.239471	2750	233	78	5	93	10806466	10809215
divergent	Os06t0292600-01.mrna1	ncRNA	543	chromosome06	null	null	null	null	CUFF.10678.1	Domain of unknown function	0.359219	0.267324	0.734923	0.239471	319	0	2	1	0	10812673	10812991
enclosed	CUFF.10831.1	ncRNA	274	chromosome06	3.28e-05	4.3e-08	0.0545585	0.346373	Os06t0360300-01.mrna1	NADH(P)-binding	2.11945	3.44338	4.2006	1.46932	269	1	2	3	0	14949772	14950040
divergent	CUFF.10832.1	CDS_Nohits	1432	chromosome06	0.165675	0.259085	0.173426	0.05369	Os06t0360300-01.mrna1	NADH(P)-binding	2.11945	3.44338	4.2006	1.46932	495	0	3	3	0	14960248	14960364	14960480	14960857
enclosed	CUFF.10984.2	CDS_Nohits	1528	chromosome06	null	null	null	null	CUFF.10983.2	GDP-fucose protein O-fucosyltransferase	0.143835	0.836445	0.254305	1.48e-06	1120	4	9	8	1	21512499	21512907	21512997	21513237	21513342	21513667	21513777	21513920
enclosed	CUFF.10985.1	CDS_Nohits	814	chromosome06	1.29819	2.69497	0.830208	1.6984	CUFF.10983.2	GDP-fucose protein O-fucosyltransferase	0.143835	0.836445	0.254305	1.48e-06	718	1	4	4	3	21515814	21516531
enclosed	CUFF.11096.1	UAA transporter family	1580	chromosome06	0.309381	0.938586	1.69029	1.24e-08	CUFF.11099.2	CDS_Nohits	0.0308279	0.275397	0	0	304	1	4	2	0	24180682	24180887	24181026	24181123
enclosed	CUFF.11096.1	UAA transporter family	1580	chromosome06	0.309381	0.938586	1.69029	1.24e-08	CUFF.11100.1	ncRNA	0.580281	0.748241	0.162014	3.83e-08	491	1	1	3	1	24183247	24183737
enclosed	Os06t0604150-00.mrna1	ncRNA	440	chromosome06	0.0223634	0.842744	0	0	Os06t0604200-01.mrna1	Phospholipase D C terminal	0.978676	3.25822	0.11252	3.79e-05	410	2	2	2	0	24786204	24786613
enclosed	CUFF.11128.1	CDS_Nohits	1826	chromosome06	0.306446	0.333807	0.0176747	0.0574431	Os06t0604200-01.mrna1	Phospholipase D C terminal	0.978676	3.25822	0.11252	3.79e-05	1826	8	3	3	1	24788583	24790408
convergent	Os06t0656400-01.mrna1	ncRNA	1045	chromosome06	0.625052	0.579294	0.210917	0.142769	Os06t0656500-01.mrna1	AMP-binding enzyme	17.0215	13.8914	21.3065	8.70906	288	13	10	6	9	27820459	27820570	27820848	27820906	27820990	27821053	27821151	27821203
enclosed	Os06t0656566-00.mrna1	ncRNA	1023	chromosome06	5.94315	6.00276	11.2319	2.5562	Os06t0656500-01.mrna1	AMP-binding enzyme	17.0215	13.8914	21.3065	8.70906	1016	23	59	51	18	27825164	27825511	27826085	27826752
convergent	CUFF.11305.2	ncRNA	804	chromosome06	0.237977	0	0.075023	0.147248	CUFF.11308.1	ncRNA	0.0247498	0.345432	0.132298	0.028812	85	0	0	0	0	28171794	28171878
enclosed	CUFF.11306.1	ncRNA	113	chromosome06	null	null	null	null	CUFF.11308.1	ncRNA	0.0247498	0.345432	0.132298	0.028812	113	0	0	0	0	28176167	28176279
enclosed	CUFF.11321.1	ncRNA	621	chromosome06	1.38815	1.79236	1.09414	0.310435	Os06t0665100-01.mrna1	Haloacid dehalogenase-like hydrolase	2.60324	3.73348	7.75058	2.19882	621	6	7	8	9	28347009	28347629
divergent	CUFF.11322.1	CDS_Nohits	767	chromosome06	1.50464	0.458911	1.47285	0.141367	Os06t0665100-01.mrna1	Haloacid dehalogenase-like hydrolase	2.60324	3.73348	7.75058	2.19882	483	0	3	3	2	28348053	28348330	28348604	28348808
convergent	Os06t0671800-01.mrna1	CRAL/TRIO domain	3082	chromosome06	0.0478008	0.0204697	6.06e-08	0.0843624	Os06t0671900-01.mrna1	Tubulin/FtsZ family, GTPase domain	29.8799	21.3712	41.0169	15.9699	670	25	37	37	28	28754528	28755197
enclosed	Os06t0671950-00.mrna1	ncRNA	352	chromosome06	0.0942561	0.27428	0	0	Os06t0671900-01.mrna1	Tubulin/FtsZ family, GTPase domain	29.8799	21.3712	41.0169	15.9699	331	1	1	2	1	28756266	28756378	28756641	28756858
convergent	Os06t0717600-01.mrna1	Ring finger domain	1315	chromosome06	5.38136	10.0238	7.56887	4.04585	CUFF.11537.1	CDS_Nohits	0.0689521	0.286325	0.343322	0.038645	932	5	14	16	8	31371276	31371454	31372042	31372125	31372241	31372411	31372649	31373146
enclosed	Os06t0717600-01.mrna1	Ring finger domain	1315	chromosome06	5.38136	10.0238	7.56887	4.04585	CUFF.11536.1	ncRNA	1.12531	4.07968	3.22348	0.893255	364	0	3	0	1	31369990	31370353
convergent	CUFF.11559.2	EF-hand domain pair	3943	chromosome06	2.76e-07	0.0829452	1.91e-07	0	CUFF.11561.1	CDS_Nohits	0.0932703	0.365223	0.154956	0.0375019	1746	10	17	14	11	31896571	31896855	31897223	31897340	31897425	31898767
enclosed	CUFF.11559.2	EF-hand domain pair	3943	chromosome06	2.76e-07	0.0829452	1.91e-07	0	CUFF.11560.1	ncRNA	0.0426088	1.11387	0	0.000176505	1110	6	6	8	4	31891950	31893059
enclosed	CUFF.11607.1	Peroxidase	1466	chromosome07	7.47955	15.0447	11.4425	3.92137	CUFF.11610.1	ncRNA	0.641599	1.37273	1.2e-05	0.42935	473	1	1	6	0	234905	235252	235328	235452
enclosed	Os07t0104400-00.mrna1	Peroxidase	1162	chromosome07	0	0	0	0	CUFF.11610.1	ncRNA	0.641599	1.37273	1.2e-05	0.42935	28	0	0	0	0	252216	252243
convergent	CUFF.11825.2	Ku70/Ku80 N-terminal alpha/beta domain	3652	chromosome07	0.0225011	0.0483976	0.213986	0.0982247	CUFF.11828.2	CDS_Nohits	0.48029	0	0	0.147369	73	0	0	0	0	4523898	4523954	4524067	4524082
enclosed	CUFF.11825.2	Ku70/Ku80 N-terminal alpha/beta domain	3652	chromosome07	0.0225011	0.0483976	0.213986	0.0982247	Os07t0184950-00.mrna1	ncRNA	0	0.0773433	0	0	778	0	1	0	0	4522987	4523764
enclosed	CUFF.11838.2	Pfam-B_14696	3872	chromosome07	0.363446	0.178943	1.31995	0.239775	CUFF.11839.2	ncRNA	null	null	null	null	968	1	1	1	2	4984957	4985080	4985605	4985711	4985810	4985938	4987025	4987089	4987200	4987367	4987477	4987637	4987721	4987752	4987866	4988047
convergent	CUFF.11838.2	Pfam-B_14696	3872	chromosome07	0.363446	0.178943	1.31995	0.239775	CUFF.11840.1	ncRNA	0.53418	1.38291	0.437864	0.0728016	667	3	3	2	2	4994696	4995362
enclosed	Os07t0217800-01.mrna1	ncRNA	1314	chromosome07	0	0.0340967	0.0288474	0	Os07t0217850-00.mrna1	ncRNA	0	0.487406	0	0	285	0	0	1	0	6534785	6535069
convergent	Os07t0217800-01.mrna1	ncRNA	1314	chromosome07	0	0.0340967	0.0288474	0	Os07t0217900-00.mrna1	CDS_Nohits	0	0	0	0	299	0	0	0	0	6535553	6535851
convergent	Os07t0228300-00.mrna1	CDS_Nohits	741	chromosome07	0.120514	0.24049	0.404782	0.382714	Os07t0228400-01.mrna1	CDS_Nohits	0.0464139	0.152254	0.130569	6.7e-09	50	0	0	0	0	7197706	7197755
enclosed	Os07t0228300-00.mrna1	CDS_Nohits	741	chromosome07	0.120514	0.24049	0.404782	0.382714	Os07t0228350-00.mrna1	CDS_Nohits	0	2.07e-06	0	0	342	5	13	8	6	7197106	7197447
enclosed	Os07t0232800-00.mrna1	ZIP Zinc transporter	1244	chromosome07	2.45039	2.55883	3.16397	1.54857	CUFF.11926.1	CDS_Nohits	0.116452	0.252129	0.91608	0.21403	524	2	1	1	0	7426774	7427171	7427271	7427396
enclosed	Os07t0232800-00.mrna1	ZIP Zinc transporter	1244	chromosome07	2.45039	2.55883	3.16397	1.54857	CUFF.11927.1	ncRNA	null	null	null	null	377	0	4	3	0	7429296	7429672
convergent	Os07t0456000-00.mrna1	Domain of unknown function (DUF4220)	972	chromosome07	0	0	0	0	Os07t0456033-00.mrna1	CDS_Nohits	0	0	0	0	845	1	2	0	0	16512514	16512812	16512880	16513425
divergent	Os07t0456066-00.mrna1	Protein of unknown function, DUF594	1020	chromosome07	0	0	0	0	Os07t0456033-00.mrna1	CDS_Nohits	0	0	0	0	1006	0	0	0	0	16513666	16514671
convergent	Os07t0457400-01.mrna1	CDS_Nohits	1633	chromosome07	0	0.0259256	0	0	Os07t0457500-01.mrna1	ncRNA	0.0579354	0.0216238	0.0873241	0.0121392	1119	1	5	2	1	16581350	16581528	16581644	16582396	16582465	16582651
divergent	CUFF.12134.2	CDS_Nohits	1146	chromosome07	1.06e-05	0.420067	0.915343	7.55e-07	Os07t0457500-01.mrna1	ncRNA	0.0579354	0.0216238	0.0873241	0.0121392	236	0	0	0	0	16585584	16585819
divergent	CUFF.12185.1	PQ loop repeat	856	chromosome07	1.62925	0.67345	1.89646	0.778992	CUFF.12183.2	ncRNA	0.245771	0.413506	1.15174	0.156917	289	0	1	0	1	18064800	18065088
enclosed	CUFF.12185.1	PQ loop repeat	856	chromosome07	1.62925	0.67345	1.89646	0.778992	CUFF.12184.1	ncRNA	8.46331	8.78659	12.8685	10.3937	154	1	2	5	3	18067511	18067664
divergent	Os07t0498300-01.mrna1	ncRNA	541	chromosome07	11.3095	7.97183	27.0867	5.38198	CUFF.12241.2	ncRNA	2.67e-06	0	0.0694991	0	195	0	1	1	0	19344636	19344830
convergent	Os07t0498300-01.mrna1	ncRNA	541	chromosome07	11.3095	7.97183	27.0867	5.38198	CUFF.12242.1	ncRNA	0.684383	0.854116	1.26701	0.512783	208	1	3	3	3	19347703	19347910
convergent	CUFF.12349.2	Protein tyrosine kinase	1971	chromosome07	7.12e-07	0.104052	0.0901465	0.0533035	Os07t0534200-01.mrna1	CDS_Nohits	0.0376017	7.4e-06	0.98806	0.240459	195	0	0	0	0	21604687	21604769	21606222	21606333
divergent	CUFF.12350.1	Salt stress response/antifungal	1801	chromosome07	0.116788	0.0545376	0.190127	0.0618521	Os07t0534200-01.mrna1	CDS_Nohits	0.0376017	7.4e-06	0.98806	0.240459	1021	0	5	2	3	21606837	21606980	21607068	21607944
enclosed	Os07t0582400-01.mrna1	Sugar (and other) transporter	1962	chromosome07	8.85082	60.7994	22.8026	5.77524	CUFF.12474.1	Sugar (and other) transporter	0.129328	5.08629	0.424093	0.0468365	1962	43	20	27	12	24242428	24242616	24242716	24244488
enclosed	Os07t0582550-00.mrna1	CDS_Nohits	1209	chromosome07	0	0	0	0.000287794	CUFF.12474.1	Sugar (and other) transporter	0.129328	5.08629	0.424093	0.0468365	1209	12	2	2	0	24244988	24246196
convergent	CUFF.12554.2	alpha/beta hydrolase fold	1218	chromosome07	4.89891	2.54662	6.82512	1.92482	CUFF.12557.1	Pfam-B_2846	0.566706	1.48749	1.09992	0.536068	188	2	3	4	1	25593003	25593190
enclosed	CUFF.12555.1	CDS_Nohits	877	chromosome07	2.11352	11.39	2.45439	1.57787	CUFF.12557.1	Pfam-B_2846	0.566706	1.48749	1.09992	0.536068	580	2	1	3	2	25595126	25595643	25595941	25596002
enclosed	Os07t0647900-01.mrna1	DEAD/DEAH box helicase	1908	chromosome07	0.137271	0.128684	1.46724	0.231293	CUFF.12745.1	ncRNA	2.08e-06	1.29243	3.01348	0.786657	183	1	4	0	0	27715881	27716020	27716195	27716237
convergent	Os07t0647900-01.mrna1	DEAD/DEAH box helicase	1908	chromosome07	0.137271	0.128684	1.46724	0.231293	Os07t0648000-01.mrna1	CDS_Nohits	0	0.028292	0.04854	0.0214336	78	0	0	0	0	27719128	27719205
convergent	CUFF.12830.2	ncRNA	560	chromosome07	null	null	null	null	CUFF.12835.3	GH3 auxin-responsive promoter	0.0817164	0.0507932	0.120479	0.0515106	477	0	0	0	0	29052364	29052840
enclosed	CUFF.12831.1	ncRNA	777	chromosome07	0.265478	0	0	0.144202	CUFF.12835.3	GH3 auxin-responsive promoter	0.0817164	0.0507932	0.120479	0.0515106	777	1	1	2	0	29053265	29054041
enclosed	CUFF.12855.2	ncRNA	423	chromosome07	0	0	0	0	Os07t0680000-01.mrna1	PA domain	0.562629	0.366707	0.963808	0.37365	245	1	2	0	1	29470035	29470172	29470295	29470401
enclosed	CUFF.12856.1	ncRNA	387	chromosome07	0.456345	0.29079	2.07644	0.205537	Os07t0680000-01.mrna1	PA domain	0.562629	0.366707	0.963808	0.37365	387	0	0	0	0	29479469	29479855
divergent	Os08t0103700-01.mrna1	ncRNA	922	chromosome08	0	0.15467	0.0835479	0	Os08t0103600-01.mrna1	BTB/POZ domain	0.835326	0.61817	0.993393	0.483849	388	0	1	1	3	202433	202820
convergent	Os08t0103700-01.mrna1	ncRNA	922	chromosome08	0	0.15467	0.0835479	0	CUFF.12945.2	No apical meristem (NAM) protein	0.118818	0.694614	1.29e-06	0.105426	448	0	4	0	0	209940	210387
enclosed	CUFF.13007.1	ncRNA	795	chromosome08	3.564e-06	4.5e-06	5.33e-08	0.0467211	Os08t0124500-01.mrna1	Legume lectin domain	0.683433	0.597446	0.677071	0.232139	795	10	32	30	25	1339968	1340762
enclosed	CUFF.13008.1	ncRNA	1402	chromosome08	0.155887	0.196481	0.420549	0.211334	Os08t0124500-01.mrna1	Legume lectin domain	0.683433	0.597446	0.677071	0.232139	1402	3	11	4	5	1340991	1342392
enclosed	CUFF.13036.1	CDS_Nohits	2631	chromosome08	0.168758	1.04e-08	0.395577	0.0634045	Os08t0130600-01.mrna1	NPH3 family	1.82896	1.48673	3.82699	1.08934	2041	9	16	13	14	1722700	1723612	1724203	1725330
divergent	CUFF.13037.1	ncRNA	878	chromosome08	0.0580219	0.311467	0.0768031	7.97e-08	Os08t0130600-01.mrna1	NPH3 family	1.82896	1.48673	3.82699	1.08934	852	6	1	4	4	1728110	1728961
enclosed	CUFF.13102.1	CDS_Nohits	1031	chromosome08	0.768526	0.219167	1.12589	0.464474	CUFF.13099.3	PPR repeat family	8.33e-05	0.0535368	2.1e-05	0.0847475	1031	7	16	5	3	3082607	3083637
divergent	CUFF.13103.1	CDS_Nohits	453	chromosome08	0.0461688	0.0610654	0.220976	0	CUFF.13099.3	PPR repeat family	8.33e-05	0.0535368	2.1e-05	0.0847475	296	0	0	0	0	3084752	3085047
enclosed	Os08t0167000-01.mrna1	ABC-2 type transporter	2959	chromosome08	0.359671	0.470239	1.14258	0.0919978	CUFF.13124.1	CDS_Nohits	0.562517	0	0.573987	2.19e-05	877	1	10	6	2	3928287	3929163
enclosed	Os08t0167000-01.mrna1	ABC-2 type transporter	2959	chromosome08	0.359671	0.470239	1.14258	0.0919978	CUFF.13125.1	ncRNA	0.0925988	0.273413	0.716096	0.182136	1399	3	7	11	2	3931144	3932542
enclosed	CUFF.13204.2	Phosphoribosylglycinamide synthetase, ATP-grasp	2376	chromosome08	0.125668	0.189694	0.233066	0.347285	CUFF.13207.1	ncRNA	0.0325707	0	0.300689	0.235647	341	1	1	1	3	5341378	5341718
enclosed	CUFF.13204.2	Phosphoribosylglycinamide synthetase, ATP-grasp	2376	chromosome08	0.125668	0.189694	0.233066	0.347285	CUFF.13208.1	CDS_Nohits	0.0325191	0.373647	0.664961	0.205406	527	0	1	0	1	5343647	5344173
enclosed	CUFF.13210.2	PPR repeat family	1895	chromosome08	0.0215275	1.9984	0.952204	0.000144851	CUFF.13212.2	ncRNA	0	0.1799	0	0	471	7	7	5	7	5384373	5384591	5384728	5384979
enclosed	CUFF.13210.2	PPR repeat family	1895	chromosome08	0.0215275	1.9984	0.952204	0.000144851	CUFF.13213.1	ncRNA	0.107725	0.199099	0.0723751	0	741	3	12	14	4	5387045	5387785
convergent	Os08t0246500-00.mrna1	ncRNA	243	chromosome08	0	0	0	0	Os08t0246550-00.mrna1	ncRNA	0	0.505918	0	0	108	0	1	1	1	8963374	8963481
divergent	Os08t0246600-00.mrna1	CDS_Nohits	444	chromosome08	0	0	0	0	Os08t0246550-00.mrna1	ncRNA	0	0.505918	0	0	301	0	1	3	0	8963903	8964203
enclosed	CUFF.13372.1	Reticulon	2523	chromosome08	1.41545	1.77176	2.25426	0.642891	Os08t0280501-00.mrna1	ncRNA	null	null	null	null	341	0	0	0	0	10961161	10961263	10961380	10961454	10961551	10961713
enclosed	CUFF.13372.1	Reticulon	2523	chromosome08	1.41545	1.77176	2.25426	0.642891	CUFF.13374.1	ncRNA	2.23e-06	0.852337	0.320396	0.675621	1077	1	2	2	3	10958997	10960073
enclosed	Os08t0424700-00.mrna1	NB-ARC domain	2724	chromosome08	0.158473	0.150473	0.082819	0.0571083	CUFF.13664.6	ncRNA	0.2209	0.0817836	0.147006	0.14547	2724	5	7	3	10	20477570	20480293
divergent	CUFF.13666.1	NB-ARC domain	3631	chromosome08	0	0.0616468	0	0	CUFF.13664.6	ncRNA	0.2209	0.0817836	0.147006	0.14547	308	0	1	0	0	20483355	20483662
convergent	Os08t0431800-01.mrna1	ncRNA	414	chromosome08	0.400959	0	0	0.107773	Os08t0431900-00.mrna1	SRF-type transcription factor (DNA-binding and dime	0	0	0	0	62	510	1960	1483	520	20987253	20987314
enclosed	Os08t0432000-02.mrna1	ncRNA	3308	chromosome08	0	0.029471	0.0294889	0.00633708	Os08t0431900-00.mrna1	SRF-type transcription factor (DNA-binding and dime	0	0	0	0	79	0	0	0	0	20992500	20992578
divergent	Os08t0446350-00.mrna1	ncRNA	1656	chromosome08	0.0591272	0	0	0.0247824	Os08t0446301-00.mrna1	Protein kinase domain	0.0242392	0.082264	0.105445	0.0192136	319	0	0	0	0	21854485	21854803
convergent	Os08t0446350-00.mrna1	ncRNA	1656	chromosome08	0.0591272	0	0	0.0247824	Os08t0446400-01.mrna1	Leucine Rich repeats (2 copies)	0.100929	0.237244	0.150949	0.0335448	170	0	0	0	0	21856929	21857098
enclosed	CUFF.13880.1	ncRNA	881	chromosome08	0.142686	0.366259	0.383499	0.137064	CUFF.13879.2	ncRNA	0.335557	3.11e-07	0.000253708	0.129559	787	1	7	7	3	24749259	24749735	24749830	24750139
enclosed	CUFF.13881.1	CDS_Nohits	1115	chromosome08	2.09492	0.494364	4.79202	1.07842	CUFF.13879.2	ncRNA	0.335557	3.11e-07	0.000253708	0.129559	1114	0	0	0	0	24752269	24753382
enclosed	Os08t0551400-00.mrna1	Arabidopsis protein of unknown function	948	chromosome08	2.73e-08	0.0938511	2.22e-08	1e-10	Os08t0551700-01.mrna1	ncRNA	0.101128	0.0871362	0.188254	0.0706242	948	2	0	1	1	27737608	27738555
divergent	Os08t0551900-00.mrna1	Arabidopsis protein of unknown function	941	chromosome08	0	0.0573239	0	0.102167	Os08t0551700-01.mrna1	ncRNA	0.101128	0.0871362	0.188254	0.0706242	60	0	0	0	0	27739573	27739632
enclosed	Os08t0552300-00.mrna1	Arabidopsis protein of unknown function	1154	chromosome08	4.18e-08	2.12e-07	0	0	Os08t0552200-01.mrna1	CDS_Nohits	0.20622	0.201515	0.310565	0.138384	1042	2	0	1	1	27745300	27746341
enclosed	Os08t0552333-00.mrna1	Arabidopsis protein of unknown function	1060	chromosome08	2e-10	0	7.22e-07	1.13e-07	Os08t0552200-01.mrna1	CDS_Nohits	0.20622	0.201515	0.310565	0.138384	987	1	3	0	1	27747024	27748010
enclosed	Os09t0255300-00.mrna1	Glycosyl hydrolases family 32 N-terminal dom	1353	chromosome09	0	0	0	0.0474704	CUFF.14284.1	ncRNA	0	0	0	0	935	0	1	0	1	4815258	4816012	4816129	4816308
convergent	Os09t0255300-00.mrna1	Glycosyl hydrolases family 32 N-terminal dom	1353	chromosome09	0	0	0	0.0474704	CUFF.14285.1	ncRNA	0	0	0	0	187	0	0	0	0	4816441	4816627
divergent	CUFF.14334.1	ncRNA	572	chromosome09	1.18306	0.725022	2.28399	2.24e-06	Os09t0286600-01.mrna1	AP2 domain	2.99424	10.9278	10.5939	2.20694	87	0	0	0	0	7007142	7007228
enclosed	CUFF.14334.1	ncRNA	572	chromosome09	1.18306	0.725022	2.28399	2.24e-06	Os09t0287000-01.mrna1	AP2 domain	9.72135	15.8109	22.9357	7.34507	478	6	18	9	7	7023562	7024039
enclosed	Os09t0363951-00.mrna1	CDS_Nohits	471	chromosome09	0	0	0.058972	0	CUFF.14488.2	GMC oxidoreductase	0.0358211	1.85e-07	0.134519	0.12203	409	3	1	0	0	12579235	12579643
divergent	CUFF.14489.1	ncRNA	1823	chromosome09	0.135868	0.0430947	0.460722	0.0132008	CUFF.14488.2	GMC oxidoreductase	0.0358211	1.85e-07	0.134519	0.12203	523	0	1	1	2	12581799	12582132	12582754	12582942
enclosed	CUFF.14718.1	ncRNA	478	chromosome09	0.0446444	0.505868	0.152376	0.267708	Os09t0453500-01.mrna1	Pfam-B_5010	0.750846	1.11593	1.63026	0.674701	478	2	1	3	1	17715815	17716292
enclosed	CUFF.14719.1	ncRNA	359	chromosome09	0.149296	0.514957	2.95094	1.1087	Os09t0453500-01.mrna1	Pfam-B_5010	0.750846	1.11593	1.63026	0.674701	341	0	2	0	0	17720002	17720342
convergent	CUFF.14782.1	ncRNA	561	chromosome09	0.0859697	0.607484	0.556232	0.0914295	Os09t0473650-01.mrna1	ncRNA	1.67832	2.45081	2.60774	1.47354	309	2	4	2	2	18804819	18805127
enclosed	CUFF.14783.1	ncRNA	266	chromosome09	0.196822	1.0326	2.29362	3.7e-09	Os09t0473650-01.mrna1	ncRNA	1.67832	2.45081	2.60774	1.47354	266	0	4	1	0	18806021	18806286
convergent	CUFF.14788.1	CDS_Nohits	1749	chromosome09	0.14922	0.18436	0.0956035	0.189758	CUFF.14794.1	Phosphatidylinositol 3- and 4-kinase	0.285342	0.391039	1.42122	0.297461	1732	10	30	36	23	18880542	18882273
enclosed	CUFF.14789.1	ncRNA	703	chromosome09	0.153798	0.168029	0.0182381	0.207245	CUFF.14794.1	Phosphatidylinositol 3- and 4-kinase	0.285342	0.391039	1.42122	0.297461	703	10	18	11	9	18882430	18883132
enclosed	Os09t0508000-01.mrna1	CDS_Nohits	1773	chromosome09	1.31	0.400101	1.98518	0.672965	Os09t0508200-01.mrna1	Pollen proteins Ole e I like	0.24803	0.0880106	0.325079	0.247833	870	0	0	4	0	20399690	20400299	20401421	20401680
divergent	Os09t0508000-01.mrna1	CDS_Nohits	1773	chromosome09	1.31	0.400101	1.98518	0.672965	Os09t0508100-00.mrna1	Auxin responsive protein	0	0	0.0469747	0	431	0	0	2	0	20397512	20397942
enclosed	CUFF.14900.2	ncRNA	902	chromosome09	0.273121	0.25022	0.400802	0.183922	Os09t0508300-01.mrna1	DHHC palmitoyltransferase	0.217751	0.437008	1.17548	5.38e-07	801	4	5	6	6	20408166	20408944	20409046	20409067
enclosed	CUFF.14901.1	ncRNA	304	chromosome09	0.045507	3.84311	0.242819	0.546024	Os09t0508300-01.mrna1	DHHC palmitoyltransferase	0.217751	0.437008	1.17548	5.38e-07	300	2	4	3	3	20409469	20409768
convergent	CUFF.14933.2	FAD dependent oxidoreductase	1994	chromosome09	1.02e-06	0.145046	0.150869	0.00106338	Os09t0514200-01.mrna1	Protein kinase domain	0.0724908	0.0231248	0.109592	0.0684442	246	1	2	1	1	20723213	20723342	20723428	20723543
divergent	CUFF.14934.1	CDS_Nohits	3075	chromosome09	0.376004	0.725925	0.87981	0.10206	Os09t0514200-01.mrna1	Protein kinase domain	0.0724908	0.0231248	0.109592	0.0684442	1095	1	1	0	0	20723828	20723903	20724044	20724187	20724324	20724414	20724609	20725392
convergent	CUFF.15084.1	ncRNA	702	chromosome09	0.816121	3.08152	0.831846	0.27169	CUFF.15090.1	ncRNA	24.5358	51.1012	37.4889	13.2329	299	22	40	33	25	22796085	22796383
convergent	CUFF.15084.1	ncRNA	702	chromosome09	0.816121	3.08152	0.831846	0.27169	CUFF.15091.2	NUDIX domain	0.528765	20.0207	2.26493	0.567861	191	1	1	1	1	22809864	22810054
convergent	CUFF.15078.1	Endomembrane protein 70	2297	chromosome09	3.76792	5.57362	4.74605	2.3219	CUFF.15081.1	Protein phosphatase 2C	0.40755	0.932809	0.982054	0.314672	1371	16	17	18	11	23054870	23056240
enclosed	Os09t0557900-01.mrna1	Plastocyanin-like domain	1465	chromosome09	0.112401	0.318682	0.217328	0.0542917	CUFF.15081.1	Protein phosphatase 2C	0.40755	0.932809	0.982054	0.314672	1237	6	5	4	3	23056848	23057091	23057183	23057981	23058092	23058267	23058386	23058403
divergent	CUFF.15148.4	Protein kinase domain	3437	chromosome09	0	0.148058	0.124827	0	Os09t0569700-01.mrna1	CDS_Nohits	0	0.153357	0.0861913	0.0178423	674	1	1	1	0	23620560	23620641	23620749	23620866	23621386	23621510	23621798	23622146
convergent	CUFF.15148.4	Protein kinase domain	3437	chromosome09	0	0.148058	0.124827	0	Os09t0569900-01.mrna1	ncRNA	0.128067	0.385446	0.0714064	0.0660321	714	2	1	1	3	23623846	23623846	23623946	23624658
enclosed	CUFF.15157.1	CDS_Nohits	4916	chromosome09	0.304232	0.28271	0.489828	0.19849	Os09t0570900-02.mrna1	CDS_Nohits	0.538221	0.47066	1.15637	0.375838	2648	18	87	82	51	23677298	23677707	23677810	23678094	23678194	23680146
divergent	CUFF.15157.1	CDS_Nohits	4916	chromosome09	0.304232	0.28271	0.489828	0.19849	Os09t0570850-00.mrna1	Core histone H2A/H2B/H3/H4	0.0691976	0.191091	0.0999734	0.0747442	380	0	1	0	0	23676434	23676813
divergent	CUFF.15202.1	ncRNA	946	chromosome10	0.315167	0.541419	0.21669	0.0352796	Os10t0116400-01.mrna1	CDS_Nohits	1.76613	1.63204	2.997	0.572274	811	2	1	2	0	1054267	1055077
convergent	CUFF.15202.1	ncRNA	946	chromosome10	0.315167	0.541419	0.21669	0.0352796	Os10t0116451-00.mrna1	Pfam-B_5229	0	0	0	0	93	0	0	0	0	1055286	1055378
enclosed	CUFF.15277.2	CDS_Nohits	396	chromosome10	null	null	null	null	Os10t0146200-01.mrna1	Thaumatin family	1.46e-07	6.2e-08	4.12e-06	1.06e-07	381	0	0	2	0	2793789	2794169
enclosed	CUFF.15278.1	ncRNA	765	chromosome10	0	0	0	0	Os10t0146200-01.mrna1	Thaumatin family	1.46e-07	6.2e-08	4.12e-06	1.06e-07	740	1	1	1	0	2794563	2795302
enclosed	CUFF.15280.1	CDS_Nohits	802	chromosome10	0.0608139	0.468229	0	0.100115	Os10t0149000-00.mrna1	Pollen proteins Ole e I like	0.391208	0.506722	0.343448	0.235419	399	0	1	0	0	2941117	2941515
enclosed	CUFF.15280.1	CDS_Nohits	802	chromosome10	0.0608139	0.468229	0	0.100115	Os10t0149100-00.mrna1	CDS_Nohits	0.0766803	0.41854	0.26842	0	45	0	0	0	0	2949633	2949677
divergent	Os10t0368100-01.mrna1	CDS_Nohits	870	chromosome10	0.693655	0.771411	1.37976	0.48658	CUFF.15453.1	ncRNA	1.6177	1.09802	3.03484	0.542785	255	2	2	2	1	11935795	11936049
convergent	Os10t0368100-01.mrna1	CDS_Nohits	870	chromosome10	0.693655	0.771411	1.37976	0.48658	CUFF.15454.1	CDS_Nohits	2.4e-09	0.101613	0.0780677	2.14e-08	585	7	20	20	13	11936522	11937106
enclosed	CUFF.15529.1	CDS_Nohits	1390	chromosome10	0	9.23e-06	0.0457709	0.0241314	CUFF.15527.1	Dof domain, zinc finger	1.67021	2.84726	4.59649	0.851159	1374	27	84	73	22	14379893	14381266
divergent	CUFF.15530.1	ncRNA	402	chromosome10	0.348395	0.94377	1.31416	0.800975	CUFF.15527.1	Dof domain, zinc finger	1.67021	2.84726	4.59649	0.851159	250	803	403	112	83	14382123	14382372
enclosed	CUFF.15538.2	ncRNA	921	chromosome10	0.0326699	0.0909445	0	0	CUFF.15536.2	Glycosyltransferase like family 2	3.97e-07	0	0.425063	0.214713	560	1	2	2	3	14393748	14393795	14393929	14394126	14394214	14394413	14394497	14394610
enclosed	CUFF.15539.1	CDS_Nohits	460	chromosome10	0	0	0.308224	0	CUFF.15536.2	Glycosyltransferase like family 2	3.97e-07	0	0.425063	0.214713	380	0	1	0	0	14397738	14398117
enclosed	Os10t0411500-01.mrna1	CDS_Nohits	2527	chromosome10	0.157259	0.44039	0.148018	0.0883626	Os10t0411600-01.mrna1	CDS_Nohits	2.08e-06	0.137937	1e-10	1.29e-08	963	1	0	5	1	14817155	14817756	14817886	14818000	14818229	14818294	14818384	14818472	14818566	14818656
enclosed	Os10t0411500-01.mrna1	CDS_Nohits	2527	chromosome10	0.157259	0.44039	0.148018	0.0883626	Os10t0411650-00.mrna1	ncRNA	0	1.62e-07	0	0	635	2	6	2	0	14819208	14819309	14819420	14819458	14819529	14820022
enclosed	CUFF.15577.1	CDS_Nohits	3472	chromosome10	0.459765	54.052	0.315244	0.106146	CUFF.15581.2	Cation transporting ATPase, C-terminus	0.0247054	16.8531	0.398111	0.0903388	1503	17	3	3	3	15179153	15180655
enclosed	CUFF.15577.1	CDS_Nohits	3472	chromosome10	0.459765	54.052	0.315244	0.106146	CUFF.15582.1	E1-E2 ATPase	2.4e-09	2.82155	0.658497	0.131844	685	2	3	1	0	15181278	15181962
enclosed	CUFF.15611.2	DWNN domain	3382	chromosome10	0.450572	1.08375	1.68626	0.693583	Os10t0431100-00.mrna1	CDS_Nohits	0.949699	3.20374	1.49096	1.11e-06	447	0	4	0	1	15857811	15858257
enclosed	CUFF.15611.2	DWNN domain	3382	chromosome10	0.450572	1.08375	1.68626	0.693583	CUFF.15613.1	ncRNA	3.19054	3.9582	2.76105	0.347477	522	4	7	3	1	15864126	15864647
enclosed	Os10t0462900-02.mrna1	TCP-1/cpn60 chaperonin family	2109	chromosome10	0.269484	0.965407	1.22635	0.847175	Os10t0463032-00.mrna1	ncRNA	0	0.0565835	0	0	575	3	1	4	1	17549318	17549407	17549550	17549630	17549723	17549822	17549922	17549982	17550188	17550430
enclosed	Os10t0462900-02.mrna1	TCP-1/cpn60 chaperonin family	2109	chromosome10	0.269484	0.965407	1.22635	0.847175	Os10t0462966-00.mrna1	ncRNA	0	0	0	0	459	0	1	1	2	17546174	17546300	17546609	17546768	17547345	17547516
enclosed	Os10t0468500-01.mrna1	Leucine Rich repeats (2 copies)	4031	chromosome10	0.0972756	0.554101	0.0979637	0.044035	CUFF.15704.1	CDS_Nohits	0.00121786	0.149408	0.0357149	0	2231	9	5	3	0	17809969	17812199
convergent	Os10t0468500-01.mrna1	Leucine Rich repeats (2 copies)	4031	chromosome10	0.0972756	0.554101	0.0979637	0.044035	CUFF.15705.1	CDS_Nohits	0.0388712	0.289586	0	0	660	0	0	1	2	17813379	17814038
convergent	Os10t0476100-00.mrna1	Protein kinase domain	1539	chromosome10	0	0.0605178	0.084943	0.0455074	Os10t0476200-01.mrna1	ncRNA	0.0549714	0.0430602	0.129037	0.0111272	144	0	0	0	0	18232539	18232682
divergent	Os10t0476300-02.mrna1	Protein kinase domain	1994	chromosome10	0.0698516	0.0893497	0.113478	0.0487954	Os10t0476200-01.mrna1	ncRNA	0.0549714	0.0430602	0.129037	0.0111272	554	0	0	1	1	18239664	18239673	18239757	18239813	18240395	18240489	18240934	18241325
convergent	CUFF.15867.2	Cytochrome P450	1788	chromosome10	null	null	null	null	CUFF.15860.1	CDS_Nohits	0.346929	0.368909	0.150143	0.049719	571	0	1	3	0	20307957	20308527
divergent	CUFF.15867.2	Cytochrome P450	1788	chromosome10	null	null	null	null	Os10t0513650-00.mrna1	ncRNA	0.201477	0	0.23087	0	126	0	0	0	0	20307393	20307518
divergent	CUFF.15986.1	Oxysterol-binding protein	3011	chromosome10	0.291694	1.10081	0.249375	0.0414848	Os10t0552600-01.mrna1	Protease inhibitor/seed storage/LTP family	0.437976	1.4643	1.04497	0.262611	40	0	0	0	0	22187763	22187802
enclosed	CUFF.15986.1	Oxysterol-binding protein	3011	chromosome10	0.291694	1.10081	0.249375	0.0414848	Os10t0552800-01.mrna1	Protease inhibitor/seed storage/LTP family	4.13087	5.12201	7.64531	2.31172	70	0	0	0	0	22194517	22194586
enclosed	Os10t0554233-00.mrna1	CDS_Nohits	844	chromosome10	null	null	null	null	Os10t0554200-02.mrna1	POT family	19.0589	24.5352	21.1291	10.889	839	1	6	5	2	22255454	22256292
enclosed	CUFF.15972.1	CDS_Nohits	1239	chromosome10	3.30881	6.70715	1.46696	2.2397	Os10t0554200-02.mrna1	POT family	19.0589	24.5352	21.1291	10.889	1009	4	10	4	4	22258332	22259340
enclosed	Os10t0560750-00.mrna1	CDS_Nohits	303	chromosome10	4.15e-08	0	1.01e-07	0	Os10t0560700-00.mrna1	CDS_Nohits	0.553035	0.261553	1.50406	0.3866	303	1	0	2	1	22596903	22597205
enclosed	Os10t0560801-00.mrna1	CDS_Nohits	444	chromosome10	0.561224	0.226845	2.81273	0.790634	Os10t0560700-00.mrna1	CDS_Nohits	0.553035	0.261553	1.50406	0.3866	340	0	2	2	0	22597226	22597259	22597364	22597669
enclosed	CUFF.16146.1	ncRNA	913	chromosome11	0.577498	0.529088	2.77e-08	0.0240896	Os11t0105750-01.mrna1	Pfam-B_3348	4.0267	6.98229	10.4331	2.65767	705	0	0	0	1	259133	259837
enclosed	Os11t0105775-00.mrna1	CDS_Nohits	1418	chromosome11	0.24091	4e-10	1.17e-07	0.229868	Os11t0105750-01.mrna1	Pfam-B_3348	4.0267	6.98229	10.4331	2.65767	1325	2	0	0	1	257297	258466	260742	260896
enclosed	Os11t0139000-00.mrna1	alpha/beta hydrolase fold	816	chromosome11	0.553308	0	0.24669	0	Os11t0138950-00.mrna1	CDS_Nohits	0.249019	0.194512	0.172328	0.0437319	816	0	0	0	2	1793628	1794443
enclosed	Os11t0139033-00.mrna1	ncRNA	225	chromosome11	0	0	0	0	Os11t0138950-00.mrna1	CDS_Nohits	0.249019	0.194512	0.172328	0.0437319	225	0	0	0	0	1794473	1794697
divergent	Os11t0140400-01.mrna1	E1-E2 ATPase	3303	chromosome11	0.873195	0.522473	2.06274	0.64725	Os11t0140300-01.mrna1	ncRNA	0.76423	0.759938	1.14174	1.0037	215	1	3	1	1	1841204	1841418
enclosed	Os11t0140400-01.mrna1	E1-E2 ATPase	3303	chromosome11	0.873195	0.522473	2.06274	0.64725	CUFF.16256.1	ncRNA	5.04e-08	2.7e-09	0.164891	1.62e-06	640	1	1	0	0	1844060	1844699
convergent	CUFF.16271.4	Saccharopine dehydrogenase	2608	chromosome11	0.455881	0.206859	1.48135	0.240936	CUFF.16274.2	Cytochrome C biogenesis protein transmembrane regio	0.243883	0.827026	0.724484	0.000237918	383	1	2	7	1	1865866	1866248
divergent	Os11t0140900-01.mrna1	Pfam-B_18377	1687	chromosome11	0.135239	0.145661	0.431078	0.100709	CUFF.16274.2	Cytochrome C biogenesis protein transmembrane regio	0.243883	0.827026	0.724484	0.000237918	705	0	0	0	0	1869032	1869736
enclosed	CUFF.16383.1	ncRNA	1110	chromosome11	0.591861	1.21426	0.237857	0.109958	CUFF.16379.2	ABC-2 type transporter	2.38158	3.59626	4.0393	0.634087	1110	10	24	11	7	3835443	3836552
enclosed	CUFF.16384.1	CDS_Nohits	1707	chromosome11	0.212921	0.580371	0.426843	0.314154	CUFF.16379.2	ABC-2 type transporter	2.38158	3.59626	4.0393	0.634087	1120	6	25	11	6	3838175	3839012	3839108	3839389
convergent	CUFF.16439.4	Protein kinase domain	3204	chromosome11	3.76e-08	2.15506	0.0327369	0	CUFF.16442.1	NB-ARC domain	0.464311	2.03393	0.703129	0.317139	718	4	1	4	0	5449528	5449633	5449734	5450064	5450156	5450436
enclosed	CUFF.16439.4	Protein kinase domain	3204	chromosome11	3.76e-08	2.15506	0.0327369	0	CUFF.16441.2	CDS_Nohits	0.311069	4.05404	0.497634	0.0422158	42	1	0	0	0	5446884	5446925
convergent	Os11t0211200-01.mrna1	ncRNA	805	chromosome11	0	0.102132	0.814694	0.359732	Os11t0211300-01.mrna1	NB-ARC domain	0.149281	0.262993	0.253834	0.0646699	244	1	4	5	1	5759110	5759298	5759411	5759465
enclosed	Os11t0211400-02.mrna1	ncRNA	1813	chromosome11	0.0419041	6.7e-09	0	0.0234744	Os11t0211300-01.mrna1	NB-ARC domain	0.149281	0.262993	0.253834	0.0646699	1787	4	8	10	5	5760579	5762365
enclosed	CUFF.16511.1	ncRNA	219	chromosome11	0	0	2.09628	0	CUFF.16510.2	CDS_Nohits	0.190281	1.21259	0.266813	0.236858	219	0	0	2	0	7176257	7176475
enclosed	Os11t0235250-00.mrna1	ncRNA	508	chromosome11	1.01e-07	0	0	0	CUFF.16510.2	CDS_Nohits	0.190281	1.21259	0.266813	0.236858	464	0	1	0	0	7178661	7179124
enclosed	CUFF.16857.1	ncRNA	815	chromosome11	0	0.578684	0.0889248	0	CUFF.16861.3	CDS_Nohits	0.240375	0.295357	0.137393	4.96e-06	733	9	14	13	13	22370040	22370763	22370846	22370854
divergent	Os11t0546401-00.mrna1	ncRNA	941	chromosome11	null	null	null	null	CUFF.16861.3	CDS_Nohits	0.240375	0.295357	0.137393	4.96e-06	477	1	0	1	0	22373160	22373636
enclosed	Os11t0564900-00.mrna1	Leucine Rich repeats (2 copies)	3045	chromosome11	0.0116485	4.12e-08	0.0454804	0.000109431	Os11t0564800-01.mrna1	CDS_Nohits	0.0398593	0.0219005	0.073574	0.0448237	3045	14	23	18	8	23230939	23233983
enclosed	CUFF.16886.1	ncRNA	521	chromosome11	0.170658	0.404125	1.16076	0.559239	Os11t0564800-01.mrna1	CDS_Nohits	0.0398593	0.0219005	0.073574	0.0448237	385	0	1	0	0	23236795	23236917	23237054	23237315
convergent	Os11t0645886-00.mrna1	NB-ARC domain	1659	chromosome11	0	0	0	0	Os11t0645972-00.mrna1	ncRNA	0	0	0	0	522	8	8	25	17	27835158	27835654	27835702	27835726
enclosed	Os11t0646068-00.mrna1	Leucine Rich repeats (2 copies)	1191	chromosome11	0	0	0	0	Os11t0645972-00.mrna1	ncRNA	0	0	0	0	320	2	2	3	2	27837637	27837956
enclosed	CUFF.17083.2	Protein of unknown function (DUF1645)	1300	chromosome11	4.38e-07	0.29227	0.195452	0.311161	CUFF.17081.1	PPR repeat	0.236608	0.287704	0.732514	0.113217	1171	0	2	1	0	29390841	29392011
enclosed	CUFF.17084.1	CDS_Nohits	1467	chromosome11	2e-10	0.112233	4.21e-06	0.0661428	CUFF.17081.1	PPR repeat	0.236608	0.287704	0.732514	0.113217	1222	0	0	2	2	29397881	29399102
enclosed	CUFF.17125.1	Protein kinase domain	1460	chromosome11	1.32296	0.711801	3.75579	1.03438	CUFF.17126.1	ncRNA	4.49682	4.4e-09	5.41497	1.36285	192	2	1	0	1	30282192	30282383
enclosed	CUFF.17125.1	Protein kinase domain	1460	chromosome11	1.32296	0.711801	3.75579	1.03438	CUFF.17127.1	ncRNA	0.339905	3.66e-07	0.777717	0.198868	1120	8	18	13	9	30290725	30291844
divergent	CUFF.17308.1	GRAS family transcription factor	3196	chromosome12	0.164952	2.16158	0.248563	0.110415	Os12t0136300-01.mrna1	CDS_Nohits	null	null	null	null	1796	6	0	1	1	1764892	1766687
convergent	CUFF.17308.1	GRAS family transcription factor	3196	chromosome12	0.164952	2.16158	0.248563	0.110415	CUFF.17305.1	ncRNA	1.03735	1.92486	0.625612	1.64866	780	17	12	7	9	1767308	1768087
convergent	CUFF.17310.2	Saccharopine dehydrogenase	1697	chromosome12	2.37e-07	0.407373	0.291024	0.458688	CUFF.17314.1	Cytochrome C biogenesis protein transmembrane regio	1.36001	1.44777	1.95234	0.863256	472	0	0	1	3	1805964	1806043	1806141	1806532
divergent	Os12t0137400-00.mrna1	Pfam-B_18377	895	chromosome12	0.192504	0.274531	0.237882	0.0930744	CUFF.17314.1	Cytochrome C biogenesis protein transmembrane regio	1.36001	1.44777	1.95234	0.863256	137	0	0	0	0	1810442	1810578
enclosed	CUFF.17679.1	ncRNA	829	chromosome12	0.158393	0.303633	5e-10	0.2915	Os12t0411700-01.mrna1	ABC-2 type transporter	2.15582	2.1088	4.29995	1.67588	829	1	11	3	6	12725667	12726495
enclosed	CUFF.17680.1	CDS_Nohits	496	chromosome12	1.70055	0.877315	4.18121	0.62621	Os12t0411700-01.mrna1	ABC-2 type transporter	2.15582	2.1088	4.29995	1.67588	496	4	1	5	0	12743013	12743508
convergent	CUFF.17795.1	Pfam-B_5338	2270	chromosome12	0.140283	0.897871	0.646728	0.309917	CUFF.17799.2	CDS_Nohits	8.3e-08	5.55e-06	0.194867	7.42e-08	1064	3	10	6	4	19789895	19790244	19790717	19791430
divergent	CUFF.17796.1	CDS_Nohits	2119	chromosome12	1.3501	0.790922	2.75513	0.602522	CUFF.17799.2	CDS_Nohits	8.3e-08	5.55e-06	0.194867	7.42e-08	486	2	7	2	6	19793133	19793211	19793791	19794197
convergent	Os12t0597650-01.mrna1	ncRNA	1823	chromosome12	0.0910005	0.183229	0.0377306	0.020257	Os12t0597700-01.mrna1	WRKY DNA -binding domain	2.89308	3.78474	5.36903	1.80285	837	6	11	17	2	25249346	25250182
enclosed	CUFF.18034.1	CDS_Nohits	943	chromosome12	1.94306	1.62299	1.29112	0.8621	Os12t0597700-01.mrna1	WRKY DNA -binding domain	2.89308	3.78474	5.36903	1.80285	878	4	5	7	2	25251059	25251936
enclosed	Os12t0601400-01.mrna1	AUX/IAA family	1163	chromosome12	0.610419	3.9022	1.66251	0.581431	CUFF.18045.1	ncRNA	2.63e-06	1.78875	0.38202	0.313518	519	3	11	6	3	25473863	25474134	25474233	25474479
convergent	Os12t0601400-01.mrna1	AUX/IAA family	1163	chromosome12	0.610419	3.9022	1.66251	0.581431	CUFF.18046.1	ncRNA	0.0536469	0.179917	0.0704005	2.3e-09	519	1	2	2	2	25474897	25475415
enclosed	Os12t0618333-00.mrna1	ncRNA	587	chromosome12	0	0	0	0	Os12t0618300-01.mrna1	50S ribosome-binding GTPase	0.48377	0.774207	1.25634	0.453797	564	2	1	7	1	26483698	26484188	26484303	26484375
enclosed	Os12t0618366-00.mrna1	ncRNA	358	chromosome12	0	0	0	0	Os12t0618300-01.mrna1	50S ribosome-binding GTPase	0.48377	0.774207	1.25634	0.453797	330	0	1	0	3	26485753	26485834	26485926	26486006	26486143	26486309
convergent	CUFF.18161.2	HI0933-like protein	4713	chromosome12	0.0527059	0.213846	0.314647	0.0683957	Os12t0638900-01.mrna1	PPR repeat family	1.04706	1.25984	1.8611	0.807518	2777	12	17	29	12	27547066	27549842
divergent	Os12t0639000-01.mrna1	ncRNA	592	chromosome12	0.173709	0.321995	0.994841	0.437812	Os12t0638900-01.mrna1	PPR repeat family	1.04706	1.25984	1.8611	0.807518	272	1	1	2	0	27551149	27551420
9 1-to-3 groups
types	plus_transcript_id	PFAM	plus_len	chr.	L3-salt-plusFPKM	L4-cold-plusFPKM	L6-control-plusFPKM	L8-drought-plusFPKM	minus_transcript_id	PFAM	L3-salt-minusFPKM	L4-cold-minusFPKM	L6-control-minusFPKM	L8-drought-minusFPKM	overlap_len	overlap_CD_ALLsmRNAs	overlap_DT_ALLsmRNAs	overlap_sd_ALLsmRNAs	overlap_ST_ALLsmRNAs	overlap_start	overlap_end	overlap_start	overlap_end	overlap_start	overlap_end												overlap_start	overlap_end	overlap_start	overlap_end	overlap_start	overlap_end
enclosed	Os01t0273800-01.mrna1	Pyridine nucleotide-disulphide oxidoreductase	1384	chromosome01	1.06132	1.28442	2.25979	1.24471	CUFF.659.1	ncRNA	0.883653	0.393721	7.52304	0.485313	577	0	0	1	0	9487866	9488442
enclosed	Os01t0273800-01.mrna1	Pyridine nucleotide-disulphide oxidoreductase	1384	chromosome01	1.06132	1.28442	2.25979	1.24471	Os01t0273850-00.mrna1	ncRNA	0.152604	0	0.943606	0.129599	360	0	7	1	0	9491606	9491965
enclosed	Os01t0273800-01.mrna1	Pyridine nucleotide-disulphide oxidoreductase	1384	chromosome01	1.06132	1.28442	2.25979	1.24471	CUFF.661.1	ncRNA	1.05e-07	4.08e-07	1.36775	1.69e-07	313	1	2	1	0	9492595	9492907
divergent	CUFF.4390.2	Eukaryotic aspartyl protease	3441	chromosome02	5.1e-08	0.0385138	0.0642718	0.0780602	CUFF.4386.2	ncRNA	0.158206	0.272799	0.476304	0.186421	441	0	0	0	0	32420811	32421251
enclosed	CUFF.4390.2	Eukaryotic aspartyl protease	3441	chromosome02	5.1e-08	0.0385138	0.0642718	0.0780602	Os02t0751201-00.mrna1	ncRNA	null	null	null	null	297	0	0	0	0	32426501	32426797
enclosed	CUFF.4390.2	Eukaryotic aspartyl protease	3441	chromosome02	5.1e-08	0.0385138	0.0642718	0.0780602	CUFF.4388.1	ncRNA	0	0.528932	0	0	431	0	1	0	0	32427087	32427517
enclosed	CUFF.8419.1	CDS_Nohits	5316	chromosome04	0.0472626	0.636272	0.104464	0.0667074	Os04t0632100-01.mrna1	Protein kinase domain	0.623894	1.50408	1.36345	0.299236	2465	4	6	7	3	32678018	32678424	32678511	32678661	32678753	32678990	32679091	32679301	32679386	32679567	32679645	32679746	32680068	32680537	32680637	32681340
divergent	CUFF.8419.1	CDS_Nohits	5316	chromosome04	0.0472626	0.636272	0.104464	0.0667074	CUFF.8415.2	D-mannose binding lectin	0.107987	0.234983	1.09e-07	0.0303825	585	2	2	0	0	32676019	32676603
enclosed	CUFF.8419.1	CDS_Nohits	5316	chromosome04	0.0472626	0.636272	0.104464	0.0667074	Os04t0631900-00.mrna1	CDS_Nohits	0.0106511	0.194177	0.178939	0.123727	426	1	2	1	1	32676888	32677313
divergent	Os05t0136900-01.mrna1	Transferase family	1728	chromosome05	10.1722	9.40264	16.2257	5.95917	CUFF.8808.2	CDS_Nohits	null	null	null	null	527	0	1	1	1	2143899	2144425
enclosed	Os05t0136900-01.mrna1	Transferase family	1728	chromosome05	10.1722	9.40264	16.2257	5.95917	CUFF.8809.1	ncRNA	1.14625	2.79002	1.85959	0.130993	366	4	1	0	1	2148982	2149347
enclosed	Os05t0136900-01.mrna1	Transferase family	1728	chromosome05	10.1722	9.40264	16.2257	5.95917	CUFF.8810.1	ncRNA	4.12e-07	3.08e-08	0.168725	0.0567015	624	8	7	6	6	2149504	2150127
enclosed	CUFF.13889.1	ncRNA	1019	chromosome08	0.126554	0.170273	0.130086	0	Os08t0500300-01.mrna1	Protein phosphatase 2C	1.55858	2.06881	4.71458	1.24193	968	1	5	3	1	24788157	24789124
enclosed	CUFF.13890.1	ncRNA	472	chromosome08	0.436875	1.12884	0	0.289719	Os08t0500300-01.mrna1	Protein phosphatase 2C	1.55858	2.06881	4.71458	1.24193	320	0	1	1	0	24790060	24790379
divergent	Os08t0500400-01.mrna1	CDS_Nohits	588	chromosome08	null	null	null	null	Os08t0500300-01.mrna1	Protein phosphatase 2C	1.55858	2.06881	4.71458	1.24193	373	0	2	1	0	24792245	24792617
convergent	Os12t0117100-01.mrna1	Alpha/beta hydrolase family	1089	chromosome12	0.0828133	0.0265909	0.0576822	0.08741	Os12t0117300-00.mrna1	ncRNA	4e-10	1.5e-09	0.0874157	0.0301659	463	0	1	0	0	853653	853787	853869	854196
enclosed	Os12t0117200-00.mrna1	Alpha/beta hydrolase family	960	chromosome12	0	0	0	0	Os12t0117300-00.mrna1	ncRNA	4e-10	1.5e-09	0.0874157	0.0301659	322	0	0	0	0	856246	856355	856687	856898
divergent	Os12t0117350-01.mrna1	ncRNA	823	chromosome12	0.251834	0	0.524573	0.0980736	Os12t0117300-00.mrna1	ncRNA	4e-10	1.5e-09	0.0874157	0.0301659	252	0	0	0	0	859277	859528
convergent	Os12t0117566-00.mrna1	ncRNA	235	chromosome12	0	0.0679867	1.19576	1.75584	CUFF.17241.1	NPH3 family	0.165047	1.0079	0.289631	0.0205017	224	29	15	9	13	863803	864026
enclosed	Os12t0117633-00.mrna1	CDS_Nohits	628	chromosome12	0.339172	0.0643562	0.873897	0.361984	CUFF.17241.1	NPH3 family	0.165047	1.0079	0.289631	0.0205017	628	0	0	1	0	864406	865033
divergent	Os12t0117666-00.mrna1	CDS_Nohits	531	chromosome12	0	0	0	0	CUFF.17241.1	NPH3 family	0.165047	1.0079	0.289631	0.0205017	156	0	0	0	0	868398	868553
enclosed	Os10t0566950-00.mrna1	PPR repeat family	1590	chromosome10	0	0	0	0	CUFF.16051.2	CrcB-like protein	0.0260166	0.119146	0.180162	0.0112749	1590	0	0	2	0	22964179	22965768
enclosed	CUFF.16056.1	CDS_Nohits	1020	chromosome10	1.5e-09	0.0620291	0.081403	0	CUFF.16051.2	CrcB-like protein	0.0260166	0.119146	0.180162	0.0112749	906	3	1	3	1	22966177	22966660	22966775	22967196
enclosed	CUFF.16057.1	ncRNA	469	chromosome10	0.446325	3.80104	0.935651	0.287967	CUFF.16051.2	CrcB-like protein	0.0260166	0.119146	0.180162	0.0112749	469	0	2	1	0	22968019	22968487
enclosed	Os03t0136500-01.mrna1	Pfam-B_8199	696	chromosome03	3.38912	4.2071	3.07242	1.69438	CUFF.4920.1	PPR repeat	0.315221	0.371447	1.0951	0.268208	696	6	1	3	0	2013046	2013741
enclosed	Os03t0136600-01.mrna1	Complex 1 protein (LYR family)	646	chromosome03	0.330146	0	0.651116	1.41e-06	CUFF.4920.1	PPR repeat	0.315221	0.371447	1.0951	0.268208	646	0	1	0	0	2013955	2014600
enclosed	CUFF.4928.1	ncRNA	2076	chromosome03	0.433069	0.140425	6.5e-08	0.0517839	CUFF.4920.1	PPR repeat	0.315221	0.371447	1.0951	0.268208	2076	4	16	4	7	2015034	2017109
4 2-to-2 groups
types	plus_transcript_id	PFAM	plus_len	chr.	L3-salt-plusFPKM	L4-cold-plusFPKM	L6-control-plusFPKM	L8-drought-plusFPKM	minus_transcript_id	PFAM	L3-salt-minusFPKM	L4-cold-minusFPKM	L6-control-minusFPKM	L8-drought-minusFPKM	overlap_len	overlap_CD_ALLsmRNAs	overlap_DT_ALLsmRNAs	overlap_sd_ALLsmRNAs	overlap_ST_ALLsmRNAs	overlap_start	overlap_end	overlap_start	overlap_end	overlap_start	overlap_end												overlap_start	overlap_end	overlap_start	overlap_end	overlap_start	overlap_end
enclosed	Os02t0468500-00.mrna1	PPR repeat family	1548	chromosome02	0.283436	0.106488	0.713257	0.292043	CUFF.3487.2	CDS_Nohits	null	null	null	null	520	0	1	2	0	16536606	16537125
convergent	Os02t0468500-00.mrna1	PPR repeat family	1548	chromosome02	0.283436	0.106488	0.713257	0.292043	CUFF.3488.1	CDS_Nohits	0.154777	0.0876893	0.375482	0.0635345	380	0	1	0	1	16537611	16537990
divergent	Os02t0468701-00.mrna1	ncRNA	249	chromosome02	0	0	0	0	CUFF.3488.1	CDS_Nohits	0.154777	0.0876893	0.375482	0.0635345	114	0	0	0	0	16538227	16538292	16538726	16538773
convergent	CUFF.8189.2	P21-Rho-binding domain	928	chromosome04	0.364117	0.501686	0.58158	0.0835744	CUFF.8191.1	CDS_Nohits	1.0579	2.31571	2.38152	0.456923	448	1	2	1	1	29606890	29607010	29607099	29607425
divergent	CUFF.8190.1	GDSL-like Lipase/Acylhydrolase	3952	chromosome04	6.40088	12.0336	15.1321	4.26445	CUFF.8191.1	CDS_Nohits	1.0579	2.31571	2.38152	0.456923	2759	38	43	45	31	29609248	29610562	29610642	29610772	29610862	29611104	29611195	29611453	29611569	29612379
enclosed	CUFF.8190.1	GDSL-like Lipase/Acylhydrolase	3952	chromosome04	6.40088	12.0336	15.1321	4.26445	Os04t0577450-00.mrna1	ncRNA	0	0	0	0	237	5	5	6	1	29613456	29613692
enclosed	Os02t0103100-01.mrna1	ncRNA	2194	chromosome02	0	3.29e-08	0	0	Os02t0103500-00.mrna1	EamA-like transporter family	0	0.0298518	0	0	1114	5	2	0	0	172263	172435	172550	172701	172801	173341	173482	173544	173640	173824
divergent	Os02t0103100-01.mrna1	ncRNA	2194	chromosome02	0	3.29e-08	0	0	Os02t0103000-01.mrna1	CDS_Nohits	0.0911119	0.0562808	0.0466825	0	420	0	1	1	0	163892	164311
convergent	Os02t0102900-01.mrna1	TCP-1/cpn60 chaperonin family	2309	chromosome02	0.620259	0.783849	1.34851	0.482146	Os02t0103000-01.mrna1	CDS_Nohits	0.0911119	0.0562808	0.0466825	0	67	0	0	0	0	163662	163728
divergent	CUFF.13520.1	ncRNA	944	chromosome08	2.39e-07	0.123988	0	0.0820388	Os08t0356500-01.mrna1	Plant protein of unknown function	2.28904	0.814616	5.38423	1.84475	897	6	6	7	7	16395829	16396725
convergent	CUFF.13520.1	ncRNA	944	chromosome08	2.39e-07	0.123988	0	0.0820388	Os08t0356700-01.mrna1	Plant protein of unknown function	3.15985	1.48471	5.82407	1.51478	47	0	0	0	0	16408554	16408600
divergent	CUFF.13521.1	CDS_Nohits	1092	chromosome08	0.410834	0.712157	0.407204	0.126078	Os08t0356700-01.mrna1	Plant protein of unknown function	3.15985	1.48471	5.82407	1.51478	1054	1	6	9	2	16408910	16409833	16409937	16410066
1 4-to-1 groups
types	plus_transcript_id	PFAM	plus_len	chr.	L3-salt-plusFPKM	L4-cold-plusFPKM	L6-control-plusFPKM	L8-drought-plusFPKM	minus_transcript_id	PFAM	L3-salt-minusFPKM	L4-cold-minusFPKM	L6-control-minusFPKM	L8-drought-minusFPKM	overlap_len	overlap_CD_ALLsmRNAs	overlap_DT_ALLsmRNAs	overlap_sd_ALLsmRNAs	overlap_ST_ALLsmRNAs	overlap_start	overlap_end	overlap_start	overlap_end	overlap_start	overlap_end												overlap_start	overlap_end	overlap_start	overlap_end	overlap_start	overlap_end
divergent	Os06t0556000-01.mrna1	Transmembrane amino acid transporter protein	1888	chromosome06	10.1084	43.8629	13.0935	3.99702	Os06t0555900-01.mrna1	ncRNA	0.048686	0.728505	0.271862	0	219	7	9	9	3	22062226	22062444
enclosed	Os06t0556000-01.mrna1	Transmembrane amino acid transporter protein	1888	chromosome06	10.1084	43.8629	13.0935	3.99702	CUFF.11007.1	ncRNA	13.0932	52.6253	35.6599	3.06557	225	0	2	1	1	22066670	22066894
enclosed	Os06t0556000-01.mrna1	Transmembrane amino acid transporter protein	1888	chromosome06	10.1084	43.8629	13.0935	3.99702	CUFF.11008.1	ncRNA	6.03803	10.1355	1.07946	0.0381198	193	0	1	1	0	22067476	22067668
enclosed	Os06t0556000-01.mrna1	Transmembrane amino acid transporter protein	1888	chromosome06	10.1084	43.8629	13.0935	3.99702	CUFF.11009.1	ncRNA	null	null	null	null	230	2	1	1	0	22068054	22068283
